# Supplementary material for: Hierarchical packing of racemic metallosupra­molecular cages with Ni(II)-based triple-stranded helicate building blocks
Source: IUCrJ. 2023 Mar 31;10(Pt 3):321–8. doi: 10.1107/S2052252523002385 (PMC10161775; doi:10.1107/S2052252523002385)
Supplement: Supplementary file 1 [file m-10-00321-sup1.cif]

 
data_1
 
_audit_creation_method            'SHELXL-2018/3'
_shelx_SHELXL_version_number      '2018/3'
_chemical_name_systematic         ?
_chemical_name_common             ?
_chemical_melting_point           ?
_chemical_formula_moiety          ?
_chemical_formula_sum
 'C522 H496 N72 Ni52 O264' 
_chemical_formula_weight          15054.80

loop_
 _atom_type_symbol
 _atom_type_description
 _atom_type_scat_dispersion_real
 _atom_type_scat_dispersion_imag
 _atom_type_scat_source
 'C'  'C'   0.0034   0.0017
 'International Tables Vol C Tables 4.2.6.8 and 6.1.1.4'
 'H'  'H'   0.0000   0.0000
 'International Tables Vol C Tables 4.2.6.8 and 6.1.1.4'
 'N'  'N'   0.0066   0.0034
 'International Tables Vol C Tables 4.2.6.8 and 6.1.1.4'
 'O'  'O'   0.0114   0.0062
 'International Tables Vol C Tables 4.2.6.8 and 6.1.1.4'
 'Ni'  'Ni'   0.3437   1.1214
 'International Tables Vol C Tables 4.2.6.8 and 6.1.1.4'
 
_space_group_crystal_system       cubic
_space_group_IT_number            203
_space_group_name_H-M_alt         'F d -3'
_space_group_name_Hall            '-F 2uv 2vw 3'
 
_shelx_space_group_comment
;
The symmetry employed for this shelxl refinement is uniquely defined
by the following loop, which should always be used as a source of
symmetry information in preference to the above space-group names.
They are only intended as comments.
;
 
loop_
 _space_group_symop_operation_xyz
 'x, y, z'
 '-x+1/4, -y+1/4, z'
 '-x+1/4, y, -z+1/4'
 'x, -y+1/4, -z+1/4'
 'z, x, y'
 'z, -x+1/4, -y+1/4'
 '-z+1/4, -x+1/4, y'
 '-z+1/4, x, -y+1/4'
 'y, z, x'
 '-y+1/4, z, -x+1/4'
 'y, -z+1/4, -x+1/4'
 '-y+1/4, -z+1/4, x'
 'x, y+1/2, z+1/2'
 '-x+1/4, -y+3/4, z+1/2'
 '-x+1/4, y+1/2, -z+3/4'
 'x, -y+3/4, -z+3/4'
 'z, x+1/2, y+1/2'
 'z, -x+3/4, -y+3/4'
 '-z+1/4, -x+3/4, y+1/2'
 '-z+1/4, x+1/2, -y+3/4'
 'y, z+1/2, x+1/2'
 '-y+1/4, z+1/2, -x+3/4'
 'y, -z+3/4, -x+3/4'
 '-y+1/4, -z+3/4, x+1/2'
 'x+1/2, y, z+1/2'
 '-x+3/4, -y+1/4, z+1/2'
 '-x+3/4, y, -z+3/4'
 'x+1/2, -y+1/4, -z+3/4'
 'z+1/2, x, y+1/2'
 'z+1/2, -x+1/4, -y+3/4'
 '-z+3/4, -x+1/4, y+1/2'
 '-z+3/4, x, -y+3/4'
 'y+1/2, z, x+1/2'
 '-y+3/4, z, -x+3/4'
 'y+1/2, -z+1/4, -x+3/4'
 '-y+3/4, -z+1/4, x+1/2'
 'x+1/2, y+1/2, z'
 '-x+3/4, -y+3/4, z'
 '-x+3/4, y+1/2, -z+1/4'
 'x+1/2, -y+3/4, -z+1/4'
 'z+1/2, x+1/2, y'
 'z+1/2, -x+3/4, -y+1/4'
 '-z+3/4, -x+3/4, y'
 '-z+3/4, x+1/2, -y+1/4'
 'y+1/2, z+1/2, x'
 '-y+3/4, z+1/2, -x+1/4'
 'y+1/2, -z+3/4, -x+1/4'
 '-y+3/4, -z+3/4, x'
 '-x, -y, -z'
 'x-1/4, y-1/4, -z'
 'x-1/4, -y, z-1/4'
 '-x, y-1/4, z-1/4'
 '-z, -x, -y'
 '-z, x-1/4, y-1/4'
 'z-1/4, x-1/4, -y'
 'z-1/4, -x, y-1/4'
 '-y, -z, -x'
 'y-1/4, -z, x-1/4'
 '-y, z-1/4, x-1/4'
 'y-1/4, z-1/4, -x'
 '-x, -y+1/2, -z+1/2'
 'x-1/4, y+1/4, -z+1/2'
 'x-1/4, -y+1/2, z+1/4'
 '-x, y+1/4, z+1/4'
 '-z, -x+1/2, -y+1/2'
 '-z, x+1/4, y+1/4'
 'z-1/4, x+1/4, -y+1/2'
 'z-1/4, -x+1/2, y+1/4'
 '-y, -z+1/2, -x+1/2'
 'y-1/4, -z+1/2, x+1/4'
 '-y, z+1/4, x+1/4'
 'y-1/4, z+1/4, -x+1/2'
 '-x+1/2, -y, -z+1/2'
 'x+1/4, y-1/4, -z+1/2'
 'x+1/4, -y, z+1/4'
 '-x+1/2, y-1/4, z+1/4'
 '-z+1/2, -x, -y+1/2'
 '-z+1/2, x-1/4, y+1/4'
 'z+1/4, x-1/4, -y+1/2'
 'z+1/4, -x, y+1/4'
 '-y+1/2, -z, -x+1/2'
 'y+1/4, -z, x+1/4'
 '-y+1/2, z-1/4, x+1/4'
 'y+1/4, z-1/4, -x+1/2'
 '-x+1/2, -y+1/2, -z'
 'x+1/4, y+1/4, -z'
 'x+1/4, -y+1/2, z-1/4'
 '-x+1/2, y+1/4, z-1/4'
 '-z+1/2, -x+1/2, -y'
 '-z+1/2, x+1/4, y-1/4'
 'z+1/4, x+1/4, -y'
 'z+1/4, -x+1/2, y-1/4'
 '-y+1/2, -z+1/2, -x'
 'y+1/4, -z+1/2, x-1/4'
 '-y+1/2, z+1/4, x-1/4'
 'y+1/4, z+1/4, -x'
 
_cell_length_a                    57.933(7)
_cell_length_b                    57.933(7)
_cell_length_c                    57.933(7)
_cell_angle_alpha                 90
_cell_angle_beta                  90
_cell_angle_gamma                 90
_cell_volume                      194435(67)
_cell_formula_units_Z             8
_cell_measurement_temperature     100(2)
_cell_measurement_reflns_used     434911
_cell_measurement_theta_min       2.37
_cell_measurement_theta_max       19.79
 
_exptl_crystal_description      'block'
_exptl_crystal_colour             'green'
_exptl_crystal_density_meas       ?
_exptl_crystal_density_method     ?
_exptl_crystal_density_diffrn     1.029          
_exptl_crystal_F_000              61600
_exptl_transmission_factor_min    ?
_exptl_transmission_factor_max    ?
_exptl_crystal_size_max           0.172
_exptl_crystal_size_mid           0.132
_exptl_crystal_size_min           0.128
_exptl_absorpt_coefficient_mu     1.042
_shelx_estimated_absorpt_T_min    0.841
_shelx_estimated_absorpt_T_max    0.878
_exptl_absorpt_correction_type    MULTI-SCAN
_exptl_absorpt_correction_T_min   0.850
_exptl_absorpt_correction_T_max   0.889
_exptl_absorpt_process_details    SADABS 
_exptl_absorpt_special_details    ?
_diffrn_ambient_temperature       100(2)
_diffrn_radiation_wavelength      0.71073
_diffrn_radiation_type            MoK\a
_diffrn_source                    'fine-focus sealed tube'
_diffrn_measurement_device_type   'CCD detector'  
_diffrn_measurement_method        'phi and omega scans' 
_diffrn_detector_area_resol_mean  ?
_diffrn_reflns_number             275607
_diffrn_reflns_av_unetI/netI      0.0246
_diffrn_reflns_av_R_equivalents   0.0722
_diffrn_reflns_limit_h_min        -71
_diffrn_reflns_limit_h_max        71
_diffrn_reflns_limit_k_min        -71
_diffrn_reflns_limit_k_max        71
_diffrn_reflns_limit_l_min        -71
_diffrn_reflns_limit_l_max        66
_diffrn_reflns_theta_min          1.406
_diffrn_reflns_theta_max          25.999
_diffrn_reflns_theta_full         25.242
_diffrn_measured_fraction_theta_max   0.997
_diffrn_measured_fraction_theta_full  0.996
_diffrn_reflns_Laue_measured_fraction_max    0.997
_diffrn_reflns_Laue_measured_fraction_full   0.996
_diffrn_reflns_point_group_measured_fraction_max   0.997
_diffrn_reflns_point_group_measured_fraction_full  0.996
_reflns_number_total              15921
_reflns_number_gt                 13070
_reflns_threshold_expression      'I > 2\s(I)'
_reflns_Friedel_coverage          0.000
_reflns_Friedel_fraction_max      .
_reflns_Friedel_fraction_full     .
 
_reflns_special_details
;
 Reflections were merged by SHELXL according to the crystal
 class for the calculation of statistics and refinement.
 
 Structure factors included contributions from the .fab file.
 
 _reflns_Friedel_fraction is defined as the number of unique
 Friedel pairs measured divided by the number that would be
 possible theoretically, ignoring centric projections and
 systematic absences.
;
 
_computing_data_collection        'Bruker APEXII' 
_computing_cell_refinement        'Bruker APEXII' 
_computing_data_reduction         'Bruker APEX software' 
_computing_structure_solution     'SHELXT 2014/5 (Sheldrick, 2014)'
_computing_structure_refinement   SHELXL
_computing_molecular_graphics     ORTEP
_computing_publication_material   CIFTAB
_refine_special_details           ?
_refine_ls_structure_factor_coef  Fsqd
_refine_ls_matrix_type            full
_refine_ls_weighting_scheme       calc
_refine_ls_weighting_details
'w=1/[\s^2^(Fo^2^)+(0.0772P)^2^+357.5168P] where P=(Fo^2^+2Fc^2^)/3'
_atom_sites_solution_primary      ?
_atom_sites_solution_secondary    ?
_atom_sites_solution_hydrogens    mixed
_refine_ls_hydrogen_treatment     constr
_refine_ls_extinction_method      none
_refine_ls_extinction_coef        .
_refine_ls_number_reflns          15921
_refine_ls_number_parameters      686
_refine_ls_number_restraints      0
_refine_ls_R_factor_all           0.0484
_refine_ls_R_factor_gt            0.0408
_refine_ls_wR_factor_ref          0.1209
_refine_ls_wR_factor_gt           0.1171
_refine_ls_goodness_of_fit_ref    1.053
_refine_ls_restrained_S_all       1.053
_refine_ls_shift/su_max           0.005
_refine_ls_shift/su_mean          0.000
 
loop_
 _atom_site_label
 _atom_site_type_symbol
 _atom_site_fract_x
 _atom_site_fract_y
 _atom_site_fract_z
 _atom_site_U_iso_or_equiv
 _atom_site_adp_type
 _atom_site_occupancy
 _atom_site_site_symmetry_order  
 _atom_site_calc_flag
 _atom_site_refinement_flags_posn
 _atom_site_refinement_flags_adp
 _atom_site_refinement_flags_occupancy
 _atom_site_disorder_assembly
 _atom_site_disorder_group
Ni1 Ni 0.59818(2) 0.43486(2) 0.35939(2) 0.02021(8) Uani 1 1 d . . . . .
Ni2 Ni 0.55575(2) 0.44844(2) 0.31869(2) 0.02515(9) Uani 1 1 d . . . . .
Ni3 Ni 0.65071(2) 0.45212(2) 0.33634(2) 0.02620(9) Uani 1 1 d . . . . .
Ni4 Ni 0.58788(2) 0.46983(2) 0.40633(2) 0.02427(9) Uani 1 1 d . . . . .
Ni5 Ni 0.47945(2) 0.47945(2) 0.27055(2) 0.03869(16) Uani 1 3 d S T P . .
O1 O 0.57589(3) 0.45979(3) 0.37114(3) 0.0242(4) Uani 1 1 d . . . . .
O2 O 0.55266(3) 0.47334(3) 0.34272(3) 0.0278(4) Uani 1 1 d . . . . .
O3 O 0.58934(3) 0.49080(3) 0.43478(3) 0.0268(4) Uani 1 1 d . . . . .
O4 O 0.57224(3) 0.52120(3) 0.45125(3) 0.0325(4) Uani 1 1 d . . . . .
O5 O 0.59349(3) 0.44793(3) 0.32603(3) 0.0249(4) Uani 1 1 d . . . . .
O6 O 0.62596(3) 0.46625(3) 0.31502(3) 0.0296(4) Uani 1 1 d . . . . .
O7 O 0.52561(3) 0.46021(3) 0.30159(3) 0.0329(4) Uani 1 1 d . . . . .
O8 O 0.51448(4) 0.48533(3) 0.27395(3) 0.0363(5) Uani 1 1 d . . . . .
O9 O 0.62572(3) 0.45757(3) 0.36467(3) 0.0253(4) Uani 1 1 d . . . . .
O10 O 0.61545(3) 0.48541(3) 0.39015(3) 0.0285(4) Uani 1 1 d . . . . .
O11 O 0.67692(4) 0.46173(3) 0.31367(4) 0.0381(5) Uani 1 1 d . . . . .
O12 O 0.70400(5) 0.48889(5) 0.30877(5) 0.0664(8) Uani 1 1 d . . . . .
H12S H 0.712593 0.480148 0.297897 0.100 Uiso 0.3333 1 d R U P . .
O13 O 0.60032(3) 0.42086(3) 0.39139(3) 0.0257(4) Uani 1 1 d . . . . .
O14 O 0.61021(3) 0.44645(3) 0.41857(3) 0.0311(4) Uani 1 1 d . . . . .
O15 O 0.62053(3) 0.34029(3) 0.40012(3) 0.0271(4) Uani 1 1 d . . . . .
O16 O 0.64636(3) 0.32918(3) 0.42654(3) 0.0303(4) Uani 1 1 d . . . . .
O17 O 0.57294(3) 0.41125(3) 0.35371(3) 0.0236(4) Uani 1 1 d . . . . .
O18 O 0.54005(3) 0.42563(3) 0.33965(3) 0.0307(4) Uani 1 1 d . . . . .
O19 O 0.55999(4) 0.42302(3) 0.29462(3) 0.0346(4) Uani 1 1 d . . . . .
O20 O 0.67534(4) 0.43893(3) 0.35921(4) 0.0396(5) Uani 1 1 d . . . . .
O21 O 0.55949(3) 0.45368(3) 0.42056(3) 0.0345(4) Uani 1 1 d . . . . .
O22 O 0.44446(7) 0.47385(11) 0.26515(7) 0.1292(17) Uani 1 1 d . . . . .
H02A H 0.436107 0.483670 0.273099 0.194 Uiso 1 1 d R U . . .
H02B H 0.440379 0.459837 0.269396 0.194 Uiso 1 1 d R U . . .
N1 N 0.56613(3) 0.49469(3) 0.39726(3) 0.0219(4) Uani 1 1 d . . . . .
N2 N 0.56874(4) 0.47180(4) 0.29709(4) 0.0285(5) Uani 1 1 d . . . . .
N3 N 0.65917(4) 0.48274(4) 0.34881(4) 0.0299(5) Uani 1 1 d . . . . .
N4 N 0.56879(4) 0.38602(4) 0.28729(4) 0.0303(5) Uani 1 1 d . . . . .
N5 N 0.69019(5) 0.41500(5) 0.38576(5) 0.0516(7) Uani 1 1 d . . . . .
N6 N 0.53175(5) 0.42750(5) 0.42710(5) 0.0511(7) Uani 1 1 d . . . . .
C1 C 0.57529(4) 0.50759(4) 0.43514(4) 0.0251(5) Uani 1 1 d . . . . .
C2 C 0.56175(4) 0.51098(4) 0.41299(4) 0.0222(5) Uani 1 1 d . . . . .
C3 C 0.54615(4) 0.52824(5) 0.40835(5) 0.0297(6) Uani 1 1 d . . . . .
H3 H 0.542753 0.539662 0.419615 0.036 Uiso 1 1 calc R U . . .
C4 C 0.53543(5) 0.52869(5) 0.38689(5) 0.0338(6) Uani 1 1 d . . . . .
H4 H 0.525096 0.540854 0.383128 0.041 Uiso 1 1 calc R U . . .
C5 C 0.53983(4) 0.51131(4) 0.37094(5) 0.0288(6) Uani 1 1 d . . . . .
H5 H 0.532348 0.511114 0.356347 0.035 Uiso 1 1 calc R U . . .
C6 C 0.55541(4) 0.49439(4) 0.37697(4) 0.0222(5) Uani 1 1 d . . . . .
C7 C 0.56172(4) 0.47420(4) 0.36218(4) 0.0230(5) Uani 1 1 d . . . . .
C8 C 0.60502(5) 0.46246(4) 0.31402(4) 0.0254(5) Uani 1 1 d . . . . .
C9 C 0.59128(5) 0.47625(4) 0.29678(4) 0.0308(6) Uani 1 1 d . . . . .
C10 C 0.60038(6) 0.49280(6) 0.28241(6) 0.0487(8) Uani 1 1 d . . . . .
H10 H 0.616472 0.495961 0.282285 0.058 Uiso 1 1 calc R U . . .
C11 C 0.58521(7) 0.50486(8) 0.26796(7) 0.0639(11) Uani 1 1 d . . . . .
H11 H 0.590912 0.516536 0.257957 0.077 Uiso 1 1 calc R U . . .
C12 C 0.56193(7) 0.49975(7) 0.26830(6) 0.0579(10) Uani 1 1 d . . . . .
H12 H 0.551558 0.507574 0.258303 0.069 Uiso 1 1 calc R U . . .
C13 C 0.55394(5) 0.48313(5) 0.28334(5) 0.0359(6) Uani 1 1 d . . . . .
C14 C 0.52915(5) 0.47561(5) 0.28647(5) 0.0332(6) Uani 1 1 d . . . . .
C15 C 0.62814(4) 0.47697(4) 0.37503(4) 0.0250(5) Uani 1 1 d . . . . .
C16 C 0.64856(5) 0.49099(4) 0.36742(5) 0.0292(6) Uani 1 1 d . . . . .
C17 C 0.65631(5) 0.51113(5) 0.37791(5) 0.0351(6) Uani 1 1 d . . . . .
H17 H 0.648759 0.517136 0.391168 0.042 Uiso 1 1 calc R U . . .
C18 C 0.67527(6) 0.52219(5) 0.36859(6) 0.0423(7) Uani 1 1 d . . . . .
H18 H 0.680980 0.535869 0.375606 0.051 Uiso 1 1 calc R U . . .
C19 C 0.68596(6) 0.51354(5) 0.34920(6) 0.0430(7) Uani 1 1 d . . . . .
H19 H 0.698809 0.521252 0.342532 0.052 Uiso 1 1 calc R U . . .
C20 C 0.67744(5) 0.49310(5) 0.33956(5) 0.0356(6) Uani 1 1 d . . . . .
C21 C 0.68687(6) 0.48028(5) 0.31907(6) 0.0436(7) Uani 1 1 d . . . . .
C22 C 0.61089(4) 0.42687(4) 0.40949(4) 0.0239(5) Uani 1 1 d . . . . .
C23 C 0.62466(4) 0.40847(4) 0.42142(4) 0.0236(5) Uani 1 1 d . . . . .
C24 C 0.62410(4) 0.38588(4) 0.41308(4) 0.0222(5) Uani 1 1 d . . . . .
H24 H 0.615808 0.382406 0.399365 0.027 Uiso 1 1 calc R U . . .
C25 C 0.63568(4) 0.36846(4) 0.42486(4) 0.0230(5) Uani 1 1 d . . . . .
C26 C 0.64845(4) 0.37396(4) 0.44457(4) 0.0270(5) Uani 1 1 d . . . . .
H26 H 0.656773 0.362124 0.452294 0.032 Uiso 1 1 calc R U . . .
C27 C 0.64925(5) 0.39646(4) 0.45316(5) 0.0300(6) Uani 1 1 d . . . . .
C28 C 0.63708(5) 0.41345(4) 0.44144(5) 0.0296(6) Uani 1 1 d . . . . .
H28 H 0.637211 0.428807 0.447177 0.036 Uiso 1 1 calc R U . . .
C29 C 0.63406(4) 0.34413(4) 0.41647(4) 0.0245(5) Uani 1 1 d . . . . .
C30 C 0.66296(6) 0.40181(5) 0.47474(6) 0.0439(8) Uani 1 1 d . . . . .
H01D H 0.670268 0.387659 0.480434 0.066 Uiso 0.5 1 calc R U P . .
H01F H 0.674875 0.413267 0.471156 0.066 Uiso 0.5 1 calc R U P . .
H01G H 0.652600 0.407976 0.486613 0.066 Uiso 0.5 1 calc R U P . .
H01H H 0.670268 0.387659 0.480434 0.066 Uiso 0.5 1 calc R U P . .
H01I H 0.674875 0.413267 0.471156 0.066 Uiso 0.5 1 calc R U P . .
H01J H 0.652600 0.407976 0.486613 0.066 Uiso 0.5 1 calc R U P . .
C31 C 0.55141(4) 0.41149(4) 0.35172(4) 0.0250(5) Uani 1 1 d . . . . .
C32 C 0.53824(5) 0.39265(4) 0.36385(5) 0.0288(5) Uani 1 1 d . . . . .
C33 C 0.55027(6) 0.375000 0.375000 0.0255(7) Uani 1 2 d S T P . .
H33 H 0.566664 0.375000 0.375000 0.031 Uiso 1 2 calc R U P . .
C34 C 0.51422(5) 0.39242(5) 0.36386(6) 0.0433(7) Uani 1 1 d . . . . .
H34 H 0.506054 0.404360 0.356125 0.052 Uiso 1 1 calc R U . . .
C35 C 0.50192(8) 0.375000 0.375000 0.0522(13) Uani 1 2 d S T P . .
C36 C 0.47551(9) 0.375000 0.375000 0.092(3) Uani 1 2 d S T P . .
H36A H 0.469875 0.361565 0.383594 0.138 Uiso 0.5 1 calc R U P . .
H36B H 0.469875 0.389160 0.382339 0.138 Uiso 0.5 1 calc R U P . .
H36C H 0.469875 0.374275 0.359068 0.138 Uiso 0.5 1 calc R U P . .
C37 C 0.57032(5) 0.40492(5) 0.29951(4) 0.0287(6) Uani 1 1 d . . . . .
H37 H 0.579854 0.404781 0.312854 0.034 Uiso 1 1 calc R U . . .
C38 C 0.58197(5) 0.36541(5) 0.29309(5) 0.0405(7) Uani 1 1 d . . . . .
H38A H 0.578484 0.353162 0.281958 0.061 Uiso 1 1 calc R U . . .
H38B H 0.598503 0.368958 0.292578 0.061 Uiso 1 1 calc R U . . .
H38C H 0.577796 0.360241 0.308650 0.061 Uiso 1 1 calc R U . . .
C39 C 0.55409(6) 0.38486(6) 0.26703(6) 0.0513(9) Uani 1 1 d . . . . .
H39A H 0.555162 0.369443 0.260155 0.077 Uiso 1 1 calc R U . . .
H39B H 0.538069 0.387941 0.271500 0.077 Uiso 1 1 calc R U . . .
H39C H 0.559115 0.396424 0.255746 0.077 Uiso 1 1 calc R U . . .
C40 C 0.67347(5) 0.42318(5) 0.37298(6) 0.0409(7) Uani 1 1 d . . . . .
H40 H 0.658679 0.416268 0.374577 0.049 Uiso 1 1 calc R U . . .
C41 C 0.68757(8) 0.39559(10) 0.40155(9) 0.0871(16) Uani 1 1 d . . . . .
H41A H 0.702329 0.392545 0.409236 0.131 Uiso 1 1 calc R U . . .
H41B H 0.675830 0.399299 0.413143 0.131 Uiso 1 1 calc R U . . .
H41C H 0.682799 0.381874 0.392873 0.131 Uiso 1 1 calc R U . . .
C42 C 0.71354(8) 0.42469(11) 0.38420(10) 0.104(2) Uani 1 1 d . . . . .
H42A H 0.723765 0.416531 0.394923 0.156 Uiso 1 1 calc R U . . .
H42B H 0.719341 0.422911 0.368412 0.156 Uiso 1 1 calc R U . . .
H42C H 0.713103 0.441119 0.388227 0.156 Uiso 1 1 calc R U . . .
C43 C 0.55192(5) 0.43391(5) 0.41909(5) 0.0372(6) Uani 1 1 d . . . . .
H43 H 0.561235 0.422608 0.411718 0.045 Uiso 1 1 calc R U . . .
C44 C 0.52499(8) 0.40299(7) 0.42760(8) 0.0716(12) Uani 1 1 d . . . . .
H44A H 0.509443 0.401560 0.434118 0.107 Uiso 1 1 calc R U . . .
H44B H 0.525094 0.396789 0.411861 0.107 Uiso 1 1 calc R U . . .
H44C H 0.535926 0.394312 0.437152 0.107 Uiso 1 1 calc R U . . .
C45 C 0.51702(6) 0.44409(8) 0.43905(8) 0.0740(13) Uani 1 1 d . . . . .
H45A H 0.502704 0.436472 0.443861 0.111 Uiso 1 1 calc R U . . .
H45B H 0.525108 0.450015 0.452678 0.111 Uiso 1 1 calc R U . . .
H45C H 0.513370 0.456909 0.428641 0.111 Uiso 1 1 calc R U . . .
 
loop_
 _atom_site_aniso_label
 _atom_site_aniso_U_11
 _atom_site_aniso_U_22
 _atom_site_aniso_U_33
 _atom_site_aniso_U_23
 _atom_site_aniso_U_13
 _atom_site_aniso_U_12
Ni1 0.02776(17) 0.01266(14) 0.02021(15) -0.00272(11) -0.00691(12) 0.00100(11)
Ni2 0.03751(19) 0.01749(15) 0.02046(16) -0.00310(12) -0.01078(13) 0.00166(13)
Ni3 0.03249(18) 0.01668(16) 0.02941(18) -0.00223(12) -0.00603(13) -0.00465(12)
Ni4 0.03386(18) 0.01417(15) 0.02477(17) -0.00265(12) -0.01299(13) 0.00414(12)
Ni5 0.03869(16) 0.03869(16) 0.03869(16) 0.00544(15) 0.00544(15) -0.00544(15)
O1 0.0320(9) 0.0170(8) 0.0238(9) -0.0026(6) -0.0089(7) 0.0051(7)
O2 0.0373(10) 0.0215(9) 0.0248(9) -0.0042(7) -0.0140(8) 0.0056(7)
O3 0.0369(10) 0.0186(8) 0.0250(9) -0.0008(7) -0.0124(7) 0.0020(7)
O4 0.0404(11) 0.0327(10) 0.0245(9) -0.0122(8) -0.0084(8) 0.0031(8)
O5 0.0360(10) 0.0182(8) 0.0206(8) -0.0010(7) -0.0076(7) -0.0010(7)
O6 0.0387(11) 0.0208(9) 0.0293(9) 0.0005(7) -0.0074(8) -0.0022(8)
O7 0.0447(11) 0.0257(9) 0.0283(10) 0.0001(8) -0.0167(8) 0.0016(8)
O8 0.0438(11) 0.0343(10) 0.0309(10) 0.0046(8) -0.0152(9) 0.0075(9)
O9 0.0320(9) 0.0152(8) 0.0287(9) -0.0031(7) -0.0095(7) 0.0007(7)
O10 0.0355(10) 0.0179(8) 0.0320(10) -0.0059(7) -0.0103(8) 0.0016(7)
O11 0.0435(11) 0.0309(10) 0.0398(11) -0.0034(8) 0.0007(9) -0.0104(9)
O12 0.0675(17) 0.0557(15) 0.0760(18) -0.0168(13) 0.0269(14) -0.0316(13)
O13 0.0362(10) 0.0174(8) 0.0235(9) 0.0001(7) -0.0110(7) -0.0011(7)
O14 0.0451(11) 0.0180(9) 0.0303(10) -0.0044(7) -0.0185(8) 0.0073(8)
O15 0.0344(10) 0.0155(8) 0.0315(10) -0.0001(7) -0.0022(8) -0.0018(7)
O16 0.0396(11) 0.0193(9) 0.0319(10) -0.0016(7) -0.0012(8) 0.0080(8)
O17 0.0309(10) 0.0164(8) 0.0235(9) -0.0028(6) -0.0060(7) -0.0017(7)
O18 0.0354(10) 0.0238(9) 0.0330(10) 0.0030(8) -0.0092(8) 0.0027(8)
O19 0.0483(12) 0.0271(10) 0.0285(10) -0.0088(8) -0.0109(8) 0.0015(9)
O20 0.0377(11) 0.0331(11) 0.0479(12) 0.0026(9) -0.0115(9) -0.0017(9)
O21 0.0427(11) 0.0280(10) 0.0328(10) 0.0042(8) -0.0113(9) -0.0038(8)
O22 0.078(2) 0.213(5) 0.096(3) 0.009(3) 0.021(2) -0.064(3)
N1 0.0263(11) 0.0177(9) 0.0217(10) -0.0030(8) -0.0067(8) 0.0007(8)
N2 0.0407(13) 0.0220(11) 0.0229(11) -0.0017(8) -0.0094(9) 0.0022(9)
N3 0.0345(12) 0.0188(10) 0.0364(12) 0.0017(9) -0.0089(10) -0.0056(9)
N4 0.0341(12) 0.0307(12) 0.0262(11) -0.0106(9) -0.0038(9) 0.0049(9)
N5 0.0374(15) 0.0675(19) 0.0498(16) 0.0147(14) -0.0079(12) 0.0062(13)
N6 0.0330(14) 0.0613(18) 0.0590(18) -0.0108(14) -0.0079(13) -0.0136(13)
C1 0.0275(13) 0.0225(12) 0.0254(13) -0.0013(10) -0.0072(10) -0.0037(10)
C2 0.0227(12) 0.0206(12) 0.0233(12) -0.0049(9) -0.0052(9) 0.0003(9)
C3 0.0287(13) 0.0295(13) 0.0308(14) -0.0127(11) -0.0080(11) 0.0106(11)
C4 0.0295(14) 0.0371(15) 0.0347(15) -0.0126(12) -0.0125(11) 0.0170(11)
C5 0.0283(13) 0.0286(13) 0.0296(13) -0.0070(10) -0.0102(11) 0.0079(10)
C6 0.0242(12) 0.0207(12) 0.0217(12) -0.0021(9) -0.0058(9) 0.0015(9)
C7 0.0263(12) 0.0200(11) 0.0226(12) -0.0011(9) -0.0073(10) 0.0008(9)
C8 0.0395(15) 0.0151(11) 0.0218(12) -0.0025(9) -0.0083(10) 0.0005(10)
C9 0.0433(16) 0.0254(13) 0.0237(13) 0.0004(10) -0.0089(11) 0.0029(11)
C10 0.0450(18) 0.056(2) 0.0450(18) 0.0254(16) -0.0072(14) 0.0001(15)
C11 0.057(2) 0.080(3) 0.054(2) 0.042(2) -0.0056(18) 0.0015(19)
C12 0.055(2) 0.070(2) 0.048(2) 0.0338(18) -0.0090(16) 0.0095(18)
C13 0.0456(17) 0.0329(15) 0.0293(14) 0.0029(11) -0.0099(12) 0.0071(12)
C14 0.0453(16) 0.0267(13) 0.0277(14) -0.0050(11) -0.0150(12) 0.0067(12)
C15 0.0329(13) 0.0150(11) 0.0271(13) -0.0025(9) -0.0139(11) 0.0005(10)
C16 0.0366(14) 0.0186(12) 0.0323(14) -0.0024(10) -0.0139(11) 0.0017(10)
C17 0.0401(16) 0.0220(13) 0.0434(16) -0.0047(11) -0.0137(13) -0.0030(11)
C18 0.0486(18) 0.0222(13) 0.056(2) -0.0066(13) -0.0172(15) -0.0090(12)
C19 0.0418(17) 0.0265(14) 0.061(2) -0.0010(14) -0.0106(15) -0.0154(13)
C20 0.0376(15) 0.0248(13) 0.0444(16) -0.0001(12) -0.0098(13) -0.0082(11)
C21 0.0448(18) 0.0366(16) 0.0495(18) 0.0007(14) -0.0016(14) -0.0150(14)
C22 0.0309(13) 0.0196(12) 0.0213(12) -0.0002(9) -0.0068(10) 0.0014(10)
C23 0.0294(13) 0.0165(11) 0.0248(12) -0.0006(9) -0.0060(10) 0.0011(9)
C24 0.0247(12) 0.0192(11) 0.0227(12) -0.0009(9) -0.0036(9) -0.0004(9)
C25 0.0257(12) 0.0181(12) 0.0251(12) 0.0000(9) 0.0004(10) 0.0023(9)
C26 0.0301(13) 0.0212(12) 0.0296(13) 0.0030(10) -0.0057(10) 0.0036(10)
C27 0.0365(14) 0.0242(13) 0.0293(13) -0.0012(10) -0.0127(11) 0.0033(11)
C28 0.0371(15) 0.0204(12) 0.0313(14) -0.0036(10) -0.0119(11) 0.0040(10)
C29 0.0290(13) 0.0191(12) 0.0253(12) -0.0001(9) 0.0045(10) 0.0007(10)
C30 0.056(2) 0.0298(15) 0.0454(18) -0.0035(13) -0.0289(15) 0.0069(13)
C31 0.0295(14) 0.0206(12) 0.0249(12) -0.0062(10) -0.0048(10) 0.0009(10)
C32 0.0278(13) 0.0242(13) 0.0344(14) -0.0021(11) -0.0038(11) 0.0012(10)
C33 0.0279(18) 0.0229(17) 0.0256(18) -0.0032(14) 0.000 0.000
C34 0.0305(15) 0.0368(16) 0.062(2) 0.0091(15) -0.0032(14) 0.0052(12)
C35 0.028(2) 0.045(3) 0.084(4) 0.018(2) 0.000 0.000
C36 0.030(3) 0.083(4) 0.163(7) 0.054(5) 0.000 0.000
C37 0.0315(14) 0.0305(14) 0.0242(13) -0.0069(10) -0.0013(10) -0.0017(11)
C38 0.0432(17) 0.0351(15) 0.0433(17) -0.0144(13) -0.0129(13) 0.0110(13)
C39 0.062(2) 0.0423(18) 0.0497(19) -0.0202(15) -0.0297(17) 0.0127(16)
C40 0.0339(16) 0.0420(17) 0.0469(18) 0.0055(14) -0.0057(13) 0.0000(13)
C41 0.055(2) 0.117(4) 0.089(3) 0.057(3) 0.002(2) 0.006(3)
C42 0.060(3) 0.138(5) 0.114(4) 0.058(4) -0.036(3) -0.023(3)
C43 0.0428(17) 0.0335(15) 0.0353(15) -0.0025(12) -0.0105(13) -0.0023(12)
C44 0.072(3) 0.069(3) 0.074(3) -0.012(2) 0.006(2) -0.040(2)
C45 0.0342(19) 0.097(3) 0.091(3) -0.015(3) -0.014(2) 0.012(2)
 
_geom_special_details
;
 All esds (except the esd in the dihedral angle between two l.s. planes)
 are estimated using the full covariance matrix.  The cell esds are taken
 into account individually in the estimation of esds in distances, angles
 and torsion angles; correlations between esds in cell parameters are only
 used when they are defined by crystal symmetry.  An approximate (isotropic)
 treatment of cell esds is used for estimating esds involving l.s. planes.
;
 
loop_
 _geom_bond_atom_site_label_1
 _geom_bond_atom_site_label_2
 _geom_bond_distance
 _geom_bond_site_symmetry_2
 _geom_bond_publ_flag
Ni1 O15 2.0252(17) 16 ?
Ni1 O13 2.0272(17) . ?
Ni1 O17 2.0288(17) . ?
Ni1 O1 2.0536(17) . ?
Ni1 O9 2.0910(17) . ?
Ni1 O5 2.0934(17) . ?
Ni2 N2 1.991(2) . ?
Ni2 O18 2.0116(19) . ?
Ni2 O2 2.0128(17) . ?
Ni2 O19 2.0435(18) . ?
Ni2 O7 2.1200(19) . ?
Ni2 O5 2.2275(18) . ?
Ni3 O16 1.9769(17) 16 ?
Ni3 N3 1.977(2) . ?
Ni3 O6 2.0615(18) . ?
Ni3 O11 2.084(2) . ?
Ni3 O20 2.092(2) . ?
Ni3 O9 2.2108(18) . ?
Ni4 N1 1.984(2) . ?
Ni4 O14 2.0025(17) . ?
Ni4 O3 2.0491(17) . ?
Ni4 O10 2.0600(19) . ?
Ni4 O21 2.064(2) . ?
Ni4 O1 2.2312(16) . ?
Ni5 O8 2.067(2) . ?
Ni5 O8 2.068(2) 23 ?
Ni5 O8 2.068(2) 32 ?
Ni5 O22 2.076(4) . ?
Ni5 O22 2.076(4) 23 ?
Ni5 O22 2.076(4) 32 ?
O1 C7 1.281(3) . ?
O2 C7 1.244(3) . ?
O3 C1 1.269(3) . ?
O4 C1 1.234(3) . ?
O5 C8 1.280(3) . ?
O6 C8 1.234(3) . ?
O7 C14 1.267(3) . ?
O8 C14 1.251(3) . ?
O9 C15 1.281(3) . ?
O10 C15 1.244(3) . ?
O11 C21 1.259(3) . ?
O12 C21 1.261(4) . ?
O12 H12S 0.9491 . ?
O13 C22 1.263(3) . ?
O14 C22 1.251(3) . ?
O15 C29 1.250(3) . ?
O16 C29 1.264(3) . ?
O17 C31 1.252(3) . ?
O18 C31 1.263(3) . ?
O19 C37 1.240(3) . ?
O20 C40 1.217(4) . ?
O21 C43 1.230(3) . ?
O22 H02A 0.8774 . ?
O22 H02B 0.8805 . ?
N1 C6 1.330(3) . ?
N1 C2 1.336(3) . ?
N2 C9 1.331(4) . ?
N2 C13 1.342(3) . ?
N3 C20 1.330(4) . ?
N3 C16 1.330(4) . ?
N4 C37 1.307(3) . ?
N4 C39 1.452(4) . ?
N4 C38 1.457(4) . ?
N5 C40 1.308(4) . ?
N5 C41 1.457(5) . ?
N5 C42 1.467(5) . ?
N6 C43 1.311(4) . ?
N6 C45 1.460(5) . ?
N6 C44 1.473(5) . ?
C1 C2 1.517(3) . ?
C2 C3 1.374(3) . ?
C3 C4 1.390(4) . ?
C3 H3 0.9500 . ?
C4 C5 1.390(4) . ?
C4 H4 0.9500 . ?
C5 C6 1.377(3) . ?
C5 H5 0.9500 . ?
C6 C7 1.496(3) . ?
C8 C9 1.506(3) . ?
C9 C10 1.375(4) . ?
C10 C11 1.401(5) . ?
C10 H10 0.9500 . ?
C11 C12 1.381(5) . ?
C11 H11 0.9500 . ?
C12 C13 1.378(4) . ?
C12 H12 0.9500 . ?
C13 C14 1.512(4) . ?
C15 C16 1.501(4) . ?
C16 C17 1.390(4) . ?
C17 C18 1.382(4) . ?
C17 H17 0.9500 . ?
C18 C19 1.377(5) . ?
C18 H18 0.9500 . ?
C19 C20 1.399(4) . ?
C19 H19 0.9500 . ?
C20 C21 1.503(5) . ?
C22 C23 1.500(3) . ?
C23 C28 1.394(3) . ?
C23 C24 1.395(3) . ?
C24 C25 1.391(3) . ?
C24 H24 0.9500 . ?
C25 C26 1.397(4) . ?
C25 C29 1.494(3) . ?
C26 C27 1.396(4) . ?
C26 H26 0.9500 . ?
C27 C28 1.388(4) . ?
C27 C30 1.513(4) . ?
C28 H28 0.9500 . ?
C30 H01D 0.9800 . ?
C30 H01F 0.9800 . ?
C30 H01G 0.9800 . ?
C30 H01H 0.9800 . ?
C30 H01I 0.9800 . ?
C30 H01J 0.9800 . ?
C31 C32 1.506(4) . ?
C32 C34 1.392(4) . ?
C32 C33 1.396(3) . ?
C33 H33 0.9500 . ?
C34 C35 1.394(4) . ?
C34 H34 0.9500 . ?
C35 C36 1.530(7) . ?
C36 H36A 0.9800 . ?
C36 H36B 0.9800 . ?
C36 H36C 0.9800 . ?
C36 H36A 0.9800 16 ?
C36 H36B 0.9801 16 ?
C36 H36C 0.9800 16 ?
C37 H37 0.9500 . ?
C38 H38A 0.9800 . ?
C38 H38B 0.9800 . ?
C38 H38C 0.9800 . ?
C39 H39A 0.9800 . ?
C39 H39B 0.9800 . ?
C39 H39C 0.9800 . ?
C40 H40 0.9500 . ?
C41 H41A 0.9800 . ?
C41 H41B 0.9800 . ?
C41 H41C 0.9800 . ?
C42 H42A 0.9800 . ?
C42 H42B 0.9800 . ?
C42 H42C 0.9800 . ?
C43 H43 0.9500 . ?
C44 H44A 0.9800 . ?
C44 H44B 0.9800 . ?
C44 H44C 0.9800 . ?
C45 H45A 0.9800 . ?
C45 H45B 0.9800 . ?
C45 H45C 0.9800 . ?
 
loop_
 _geom_angle_atom_site_label_1
 _geom_angle_atom_site_label_2
 _geom_angle_atom_site_label_3
 _geom_angle
 _geom_angle_site_symmetry_1
 _geom_angle_site_symmetry_3
 _geom_angle_publ_flag
O15 Ni1 O13 85.52(7) 16 . ?
O15 Ni1 O17 86.10(7) 16 . ?
O13 Ni1 O17 85.58(7) . . ?
O15 Ni1 O1 176.42(7) 16 . ?
O13 Ni1 O1 90.95(7) . . ?
O17 Ni1 O1 94.28(7) . . ?
O15 Ni1 O9 90.26(7) 16 . ?
O13 Ni1 O9 94.09(7) . . ?
O17 Ni1 O9 176.36(7) . . ?
O1 Ni1 O9 89.35(7) . . ?
O15 Ni1 O5 95.29(7) 16 . ?
O13 Ni1 O5 175.47(7) . . ?
O17 Ni1 O5 90.03(7) . . ?
O1 Ni1 O5 88.27(7) . . ?
O9 Ni1 O5 90.37(7) . . ?
N2 Ni2 O18 175.33(8) . . ?
N2 Ni2 O2 88.92(8) . . ?
O18 Ni2 O2 90.75(8) . . ?
N2 Ni2 O19 90.87(8) . . ?
O18 Ni2 O19 89.60(8) . . ?
O2 Ni2 O19 178.11(8) . . ?
N2 Ni2 O7 78.39(8) . . ?
O18 Ni2 O7 96.96(8) . . ?
O2 Ni2 O7 91.11(7) . . ?
O19 Ni2 O7 90.69(7) . . ?
N2 Ni2 O5 75.99(8) . . ?
O18 Ni2 O5 108.66(7) . . ?
O2 Ni2 O5 87.98(7) . . ?
O19 Ni2 O5 90.14(7) . . ?
O7 Ni2 O5 154.38(7) . . ?
O16 Ni3 N3 172.95(9) 16 . ?
O16 Ni3 O6 92.84(7) 16 . ?
N3 Ni3 O6 92.00(8) . . ?
O16 Ni3 O11 95.72(8) 16 . ?
N3 Ni3 O11 79.04(9) . . ?
O6 Ni3 O11 91.33(8) . . ?
O16 Ni3 O20 89.48(8) 16 . ?
N3 Ni3 O20 85.83(8) . . ?
O6 Ni3 O20 177.21(8) . . ?
O11 Ni3 O20 89.98(9) . . ?
O16 Ni3 O9 109.15(7) 16 . ?
N3 Ni3 O9 76.29(8) . . ?
O6 Ni3 O9 86.14(7) . . ?
O11 Ni3 O9 155.08(7) . . ?
O20 Ni3 O9 91.64(8) . . ?
N1 Ni4 O14 174.12(8) . . ?
N1 Ni4 O3 79.00(7) . . ?
O14 Ni4 O3 95.13(7) . . ?
N1 Ni4 O10 93.09(8) . . ?
O14 Ni4 O10 87.51(8) . . ?
O3 Ni4 O10 94.26(7) . . ?
N1 Ni4 O21 85.91(8) . . ?
O14 Ni4 O21 93.83(8) . . ?
O3 Ni4 O21 88.87(8) . . ?
O10 Ni4 O21 176.48(7) . . ?
N1 Ni4 O1 75.50(7) . . ?
O14 Ni4 O1 110.38(7) . . ?
O3 Ni4 O1 154.49(6) . . ?
O10 Ni4 O1 86.57(7) . . ?
O21 Ni4 O1 89.92(7) . . ?
O8 Ni5 O8 86.96(8) . 23 ?
O8 Ni5 O8 86.97(8) . 32 ?
O8 Ni5 O8 86.96(8) 23 32 ?
O8 Ni5 O22 176.76(12) . . ?
O8 Ni5 O22 89.90(13) 23 . ?
O8 Ni5 O22 92.04(18) 32 . ?
O8 Ni5 O22 92.04(18) . 23 ?
O8 Ni5 O22 176.76(12) 23 23 ?
O8 Ni5 O22 89.90(12) 32 23 ?
O22 Ni5 O22 91.04(18) . 23 ?
O8 Ni5 O22 89.90(13) . 32 ?
O8 Ni5 O22 92.04(18) 23 32 ?
O8 Ni5 O22 176.76(12) 32 32 ?
O22 Ni5 O22 91.04(18) . 32 ?
O22 Ni5 O22 91.04(18) 23 32 ?
C7 O1 Ni1 136.65(16) . . ?
C7 O1 Ni4 113.58(14) . . ?
Ni1 O1 Ni4 106.88(7) . . ?
C7 O2 Ni2 128.13(16) . . ?
C1 O3 Ni4 116.17(15) . . ?
C8 O5 Ni1 132.21(15) . . ?
C8 O5 Ni2 113.58(15) . . ?
Ni1 O5 Ni2 107.96(8) . . ?
C8 O6 Ni3 129.87(17) . . ?
C14 O7 Ni2 114.62(18) . . ?
C14 O8 Ni5 130.4(2) . . ?
C15 O9 Ni1 134.73(17) . . ?
C15 O9 Ni3 113.67(16) . . ?
Ni1 O9 Ni3 107.52(7) . . ?
C15 O10 Ni4 127.31(16) . . ?
C21 O11 Ni3 113.9(2) . . ?
C21 O12 H12S 121.1 . . ?
C22 O13 Ni1 132.74(16) . . ?
C22 O14 Ni4 119.02(15) . . ?
C29 O15 Ni1 137.34(16) . 16 ?
C29 O16 Ni3 121.72(17) . 16 ?
C31 O17 Ni1 136.49(16) . . ?
C31 O18 Ni2 121.65(17) . . ?
C37 O19 Ni2 120.76(17) . . ?
C40 O20 Ni3 128.9(2) . . ?
C43 O21 Ni4 132.7(2) . . ?
Ni5 O22 H02A 111.0 . . ?
Ni5 O22 H02B 111.4 . . ?
H02A O22 H02B 107.7 . . ?
C6 N1 C2 121.6(2) . . ?
C6 N1 Ni4 121.42(16) . . ?
C2 N1 Ni4 116.91(16) . . ?
C9 N2 C13 121.6(2) . . ?
C9 N2 Ni2 120.72(17) . . ?
C13 N2 Ni2 117.7(2) . . ?
C20 N3 C16 122.2(2) . . ?
C20 N3 Ni3 117.08(19) . . ?
C16 N3 Ni3 120.26(18) . . ?
C37 N4 C39 121.1(2) . . ?
C37 N4 C38 121.7(2) . . ?
C39 N4 C38 117.2(2) . . ?
C40 N5 C41 123.9(3) . . ?
C40 N5 C42 120.6(3) . . ?
C41 N5 C42 115.5(3) . . ?
C43 N6 C45 120.2(3) . . ?
C43 N6 C44 121.1(3) . . ?
C45 N6 C44 118.0(3) . . ?
O4 C1 O3 126.5(2) . . ?
O4 C1 C2 118.9(2) . . ?
O3 C1 C2 114.7(2) . . ?
N1 C2 C3 120.4(2) . . ?
N1 C2 C1 112.8(2) . . ?
C3 C2 C1 126.8(2) . . ?
C2 C3 C4 118.8(2) . . ?
C2 C3 H3 120.6 . . ?
C4 C3 H3 120.6 . . ?
C3 C4 C5 119.9(2) . . ?
C3 C4 H4 120.0 . . ?
C5 C4 H4 120.0 . . ?
C6 C5 C4 117.8(2) . . ?
C6 C5 H5 121.1 . . ?
C4 C5 H5 121.1 . . ?
N1 C6 C5 121.4(2) . . ?
N1 C6 C7 113.7(2) . . ?
C5 C6 C7 124.9(2) . . ?
O2 C7 O1 127.7(2) . . ?
O2 C7 C6 116.5(2) . . ?
O1 C7 C6 115.7(2) . . ?
O6 C8 O5 127.2(2) . . ?
O6 C8 C9 117.2(2) . . ?
O5 C8 C9 115.7(2) . . ?
N2 C9 C10 121.3(3) . . ?
N2 C9 C8 114.0(2) . . ?
C10 C9 C8 124.6(3) . . ?
C9 C10 C11 118.0(3) . . ?
C9 C10 H10 121.0 . . ?
C11 C10 H10 121.0 . . ?
C12 C11 C10 119.8(3) . . ?
C12 C11 H11 120.1 . . ?
C10 C11 H11 120.1 . . ?
C13 C12 C11 119.1(3) . . ?
C13 C12 H12 120.4 . . ?
C11 C12 H12 120.4 . . ?
N2 C13 C12 120.2(3) . . ?
N2 C13 C14 113.3(2) . . ?
C12 C13 C14 126.6(3) . . ?
O8 C14 O7 127.4(3) . . ?
O8 C14 C13 116.5(3) . . ?
O7 C14 C13 116.0(2) . . ?
O10 C15 O9 127.6(2) . . ?
O10 C15 C16 117.4(2) . . ?
O9 C15 C16 115.0(2) . . ?
N3 C16 C17 120.4(3) . . ?
N3 C16 C15 114.1(2) . . ?
C17 C16 C15 125.5(3) . . ?
C18 C17 C16 118.4(3) . . ?
C18 C17 H17 120.8 . . ?
C16 C17 H17 120.8 . . ?
C19 C18 C17 120.5(3) . . ?
C19 C18 H18 119.8 . . ?
C17 C18 H18 119.8 . . ?
C18 C19 C20 118.4(3) . . ?
C18 C19 H19 120.8 . . ?
C20 C19 H19 120.8 . . ?
N3 C20 C19 120.1(3) . . ?
N3 C20 C21 112.6(2) . . ?
C19 C20 C21 127.2(3) . . ?
O11 C21 O12 125.5(3) . . ?
O11 C21 C20 116.8(3) . . ?
O12 C21 C20 117.7(3) . . ?
O14 C22 O13 125.7(2) . . ?
O14 C22 C23 117.9(2) . . ?
O13 C22 C23 116.4(2) . . ?
C28 C23 C24 119.6(2) . . ?
C28 C23 C22 120.7(2) . . ?
C24 C23 C22 119.6(2) . . ?
C25 C24 C23 119.9(2) . . ?
C25 C24 H24 120.0 . . ?
C23 C24 H24 120.0 . . ?
C24 C25 C26 119.4(2) . . ?
C24 C25 C29 119.6(2) . . ?
C26 C25 C29 120.9(2) . . ?
C27 C26 C25 121.4(2) . . ?
C27 C26 H26 119.3 . . ?
C25 C26 H26 119.3 . . ?
C28 C27 C26 118.1(2) . . ?
C28 C27 C30 121.7(2) . . ?
C26 C27 C30 120.2(2) . . ?
C27 C28 C23 121.5(2) . . ?
C27 C28 H28 119.3 . . ?
C23 C28 H28 119.3 . . ?
O15 C29 O16 125.6(2) . . ?
O15 C29 C25 117.0(2) . . ?
O16 C29 C25 117.4(2) . . ?
C27 C30 H01D 109.5 . . ?
C27 C30 H01F 109.5 . . ?
H01D C30 H01F 109.5 . . ?
C27 C30 H01G 109.5 . . ?
H01D C30 H01G 109.5 . . ?
H01F C30 H01G 109.5 . . ?
C27 C30 H01H 109.5 . . ?
H01D C30 H01H 0.0 . . ?
H01F C30 H01H 109.5 . . ?
H01G C30 H01H 109.5 . . ?
C27 C30 H01I 109.5 . . ?
H01D C30 H01I 109.5 . . ?
H01F C30 H01I 0.0 . . ?
H01G C30 H01I 109.5 . . ?
H01H C30 H01I 109.5 . . ?
C27 C30 H01J 109.5 . . ?
H01D C30 H01J 109.5 . . ?
H01F C30 H01J 109.5 . . ?
H01G C30 H01J 0.0 . . ?
H01H C30 H01J 109.5 . . ?
H01I C30 H01J 109.5 . . ?
O17 C31 O18 125.3(2) . . ?
O17 C31 C32 117.0(2) . . ?
O18 C31 C32 117.7(2) . . ?
C34 C32 C33 119.5(3) . . ?
C34 C32 C31 120.9(2) . . ?
C33 C32 C31 119.6(2) . . ?
C32 C33 C32 120.1(3) . 16 ?
C32 C33 H33 119.9 . . ?
C32 C33 H33 119.9 16 . ?
C32 C34 C35 121.2(3) . . ?
C32 C34 H34 119.4 . . ?
C35 C34 H34 119.4 . . ?
C34 C35 C34 118.5(4) . 16 ?
C34 C35 C36 120.7(2) . . ?
C34 C35 C36 120.7(2) 16 . ?
C35 C36 H36A 109.5 . . ?
C35 C36 H36B 109.5 . . ?
H36A C36 H36B 109.5 . . ?
C35 C36 H36C 109.5 . . ?
H36A C36 H36C 109.5 . . ?
H36B C36 H36C 109.5 . . ?
C35 C36 H36A 109.483(1) . 16 ?
H36A C36 H36A 141.0 . 16 ?
H36B C36 H36A 56.2 . 16 ?
H36C C36 H36A 56.3 . 16 ?
C35 C36 H36B 109.482(1) . 16 ?
H36A C36 H36B 56.3 . 16 ?
H36B C36 H36B 141.0 . 16 ?
H36C C36 H36B 56.2 . 16 ?
H36A C36 H36B 109.5 16 16 ?
C35 C36 H36C 109.484(1) . 16 ?
H36A C36 H36C 56.2 . 16 ?
H36B C36 H36C 56.2 . 16 ?
H36C C36 H36C 141.0 . 16 ?
H36A C36 H36C 109.4 16 16 ?
H36B C36 H36C 109.5 16 16 ?
O19 C37 N4 123.5(2) . . ?
O19 C37 H37 118.3 . . ?
N4 C37 H37 118.3 . . ?
N4 C38 H38A 109.5 . . ?
N4 C38 H38B 109.5 . . ?
H38A C38 H38B 109.5 . . ?
N4 C38 H38C 109.5 . . ?
H38A C38 H38C 109.5 . . ?
H38B C38 H38C 109.5 . . ?
N4 C39 H39A 109.5 . . ?
N4 C39 H39B 109.5 . . ?
H39A C39 H39B 109.5 . . ?
N4 C39 H39C 109.5 . . ?
H39A C39 H39C 109.5 . . ?
H39B C39 H39C 109.5 . . ?
O20 C40 N5 125.2(3) . . ?
O20 C40 H40 117.4 . . ?
N5 C40 H40 117.4 . . ?
N5 C41 H41A 109.5 . . ?
N5 C41 H41B 109.5 . . ?
H41A C41 H41B 109.5 . . ?
N5 C41 H41C 109.5 . . ?
H41A C41 H41C 109.5 . . ?
H41B C41 H41C 109.5 . . ?
N5 C42 H42A 109.5 . . ?
N5 C42 H42B 109.5 . . ?
H42A C42 H42B 109.5 . . ?
N5 C42 H42C 109.5 . . ?
H42A C42 H42C 109.5 . . ?
H42B C42 H42C 109.5 . . ?
O21 C43 N6 123.9(3) . . ?
O21 C43 H43 118.1 . . ?
N6 C43 H43 118.1 . . ?
N6 C44 H44A 109.5 . . ?
N6 C44 H44B 109.5 . . ?
H44A C44 H44B 109.5 . . ?
N6 C44 H44C 109.5 . . ?
H44A C44 H44C 109.5 . . ?
H44B C44 H44C 109.5 . . ?
N6 C45 H45A 109.5 . . ?
N6 C45 H45B 109.5 . . ?
H45A C45 H45B 109.5 . . ?
N6 C45 H45C 109.5 . . ?
H45A C45 H45C 109.5 . . ?
H45B C45 H45C 109.5 . . ?
 
_refine_diff_density_max    1.017
_refine_diff_density_min   -0.691
_refine_diff_density_rms    0.080

_shelx_res_file
;
TITL cv579_a19_a.res in Fd-3
    CV579_A19.res
    created by SHELXL-2018/3 at 02:04:14 on 12-Feb-2023
CELL 0.71073 57.9328 57.9328 57.9328 90 90 90
ZERR 8 0.0067 0.0067 0.0067 0 0 0
LATT 4
SYMM 0.25-X,0.25-Y,+Z
SYMM 0.25-X,+Y,0.25-Z
SYMM +X,0.25-Y,0.25-Z
SYMM +Z,+X,+Y
SYMM +Z,0.25-X,0.25-Y
SYMM 0.25-Z,0.25-X,+Y
SYMM 0.25-Z,+X,0.25-Y
SYMM +Y,+Z,+X
SYMM 0.25-Y,+Z,0.25-X
SYMM +Y,0.25-Z,0.25-X
SYMM 0.25-Y,0.25-Z,+X
SFAC C H N O Ni
DISP $C  0.00341  0.00169 11.32113!source kissel
DISP $H -0.00002  0.00000  0.66638!source kissel
DISP $N  0.00664  0.00342 19.38436!source kissel
DISP $O  0.01140  0.00623 32.03669!source kissel
DISP $Ni  0.34368  1.12136 4558.45748!source kissel
UNIT 4176 3968 576 2112 416
SIZE 0.128 0.132 0.172
L.S. 10
PLAN 20
BOND $H
LIST 4
ABIN
FMAP 2
TEMP -173
OMIT     2   2  12
OMIT    13  13  29
OMIT     0   2  10
OMIT     4   6  14
OMIT     7   1  15
OMIT     4   0  12
OMIT     3   1  11
OMIT     0   4  16
OMIT    11  15  27
OMIT     3   7  17
OMIT     3   1  17
OMIT     6  10  12
OMIT    13   9  21
OMIT     2   4  20
OMIT     5   1  13
OMIT    14  10  22
OMIT     3   5  23
OMIT     4   4  12
OMIT    13   9  15

OMIT -1 52
ACTA

WGHT    0.077200  357.516815
FVAR       0.02025
NI1   5    0.598177    0.434855    0.359390    11.00000    0.02776    0.01266 =
         0.02021   -0.00272   -0.00691    0.00100
NI2   5    0.555746    0.448438    0.318695    11.00000    0.03751    0.01749 =
         0.02046   -0.00310   -0.01078    0.00166
NI3   5    0.650706    0.452120    0.336341    11.00000    0.03249    0.01668 =
         0.02941   -0.00223   -0.00603   -0.00465
NI4   5    0.587883    0.469834    0.406330    11.00000    0.03386    0.01417 =
         0.02477   -0.00265   -0.01299    0.00414
NI5   5    0.479446    0.479446    0.270554    10.33333    0.03869    0.03869 =
         0.03869    0.00544    0.00544   -0.00544
O1    4    0.575886    0.459789    0.371137    11.00000    0.03197    0.01696 =
         0.02376   -0.00259   -0.00886    0.00509
O2    4    0.552658    0.473343    0.342723    11.00000    0.03729    0.02149 =
         0.02475   -0.00418   -0.01402    0.00559
O3    4    0.589345    0.490796    0.434782    11.00000    0.03688    0.01862 =
         0.02505   -0.00085   -0.01239    0.00204
O4    4    0.572242    0.521201    0.451248    11.00000    0.04041    0.03266 =
         0.02446   -0.01220   -0.00836    0.00313
O5    4    0.593486    0.447930    0.326032    11.00000    0.03603    0.01820 =
         0.02061   -0.00103   -0.00765   -0.00098
O6    4    0.625963    0.466251    0.315025    11.00000    0.03867    0.02085 =
         0.02934    0.00054   -0.00738   -0.00220
O7    4    0.525614    0.460213    0.301589    11.00000    0.04472    0.02570 =
         0.02835    0.00010   -0.01668    0.00158
O8    4    0.514477    0.485334    0.273949    11.00000    0.04379    0.03432 =
         0.03090    0.00456   -0.01518    0.00750
O9    4    0.625724    0.457574    0.364669    11.00000    0.03202    0.01521 =
         0.02874   -0.00314   -0.00945    0.00066
O10   4    0.615451    0.485415    0.390154    11.00000    0.03546    0.01788 =
         0.03202   -0.00587   -0.01030    0.00156
O11   4    0.676923    0.461726    0.313666    11.00000    0.04346    0.03087 =
         0.03984   -0.00344    0.00067   -0.01041
O12   4    0.703999    0.488889    0.308766    11.00000    0.06746    0.05571 =
         0.07605   -0.01681    0.02687   -0.03161
AFIX   3
H12S  2    0.712593    0.480148    0.297897    10.33333   -1.50000
AFIX   0
O13   4    0.600318    0.420863    0.391392    11.00000    0.03618    0.01745 =
         0.02352    0.00008   -0.01098   -0.00107
O14   4    0.610210    0.446455    0.418567    11.00000    0.04510    0.01804 =
         0.03026   -0.00443   -0.01853    0.00726
O15   4    0.620528    0.340285    0.400116    11.00000    0.03442    0.01554 =
         0.03148   -0.00013   -0.00219   -0.00180
O16   4    0.646364    0.329180    0.426543    11.00000    0.03957    0.01926 =
         0.03193   -0.00158   -0.00118    0.00800
O17   4    0.572938    0.411254    0.353708    11.00000    0.03092    0.01641 =
         0.02346   -0.00279   -0.00595   -0.00170
O18   4    0.540048    0.425634    0.339651    11.00000    0.03539    0.02383 =
         0.03297    0.00295   -0.00916    0.00267
O19   4    0.559994    0.423015    0.294615    11.00000    0.04831    0.02709 =
         0.02851   -0.00882   -0.01086    0.00154
O20   4    0.675338    0.438929    0.359210    11.00000    0.03772    0.03312 =
         0.04792    0.00264   -0.01152   -0.00168
O21   4    0.559485    0.453682    0.420564    11.00000    0.04266    0.02795 =
         0.03275    0.00424   -0.01127   -0.00378
O22   4    0.444461    0.473848    0.265153    11.00000    0.07788    0.21332 =
         0.09635    0.00940    0.02098   -0.06400
AFIX   7
H02A  2    0.436107    0.483670    0.273099    11.00000   -1.50000
H02B  2    0.440379    0.459837    0.269396    11.00000   -1.50000
AFIX   0
N1    3    0.566132    0.494693    0.397260    11.00000    0.02630    0.01768 =
         0.02166   -0.00298   -0.00668    0.00070
N2    3    0.568737    0.471799    0.297089    11.00000    0.04070    0.02199 =
         0.02288   -0.00166   -0.00940    0.00220
N3    3    0.659168    0.482742    0.348806    11.00000    0.03445    0.01884 =
         0.03643    0.00174   -0.00891   -0.00555
N4    3    0.568789    0.386020    0.287287    11.00000    0.03412    0.03072 =
         0.02615   -0.01058   -0.00376    0.00487
N5    3    0.690193    0.414997    0.385764    11.00000    0.03739    0.06749 =
         0.04979    0.01471   -0.00792    0.00622
N6    3    0.531753    0.427501    0.427103    11.00000    0.03297    0.06130 =
         0.05895   -0.01081   -0.00786   -0.01355
C1    1    0.575291    0.507585    0.435142    11.00000    0.02752    0.02254 =
         0.02535   -0.00132   -0.00715   -0.00366
C2    1    0.561754    0.510979    0.412987    11.00000    0.02273    0.02060 =
         0.02335   -0.00485   -0.00516    0.00026
C3    1    0.546150    0.528239    0.408351    11.00000    0.02867    0.02952 =
         0.03084   -0.01266   -0.00804    0.01062
AFIX  43
H3    2    0.542753    0.539662    0.419615    11.00000   -1.20000
AFIX   0
C4    1    0.535426    0.528687    0.386889    11.00000    0.02955    0.03711 =
         0.03467   -0.01258   -0.01253    0.01702
AFIX  43
H4    2    0.525096    0.540854    0.383128    11.00000   -1.20000
AFIX   0
C5    1    0.539834    0.511311    0.370936    11.00000    0.02834    0.02858 =
         0.02963   -0.00701   -0.01020    0.00786
AFIX  43
H5    2    0.532348    0.511114    0.356347    11.00000   -1.20000
AFIX   0
C6    1    0.555405    0.494394    0.376968    11.00000    0.02420    0.02075 =
         0.02167   -0.00211   -0.00578    0.00152
C7    1    0.561716    0.474196    0.362177    11.00000    0.02632    0.02001 =
         0.02265   -0.00108   -0.00730    0.00083
C8    1    0.605025    0.462459    0.314019    11.00000    0.03948    0.01506 =
         0.02177   -0.00250   -0.00830    0.00053
C9    1    0.591280    0.476250    0.296783    11.00000    0.04329    0.02542 =
         0.02373    0.00041   -0.00894    0.00291
C10   1    0.600381    0.492803    0.282411    11.00000    0.04497    0.05607 =
         0.04502    0.02544   -0.00716    0.00010
AFIX  43
H10   2    0.616472    0.495961    0.282285    11.00000   -1.20000
AFIX   0
C11   1    0.585206    0.504865    0.267963    11.00000    0.05693    0.08038 =
         0.05437    0.04189   -0.00562    0.00155
AFIX  43
H11   2    0.590912    0.516536    0.257957    11.00000   -1.20000
AFIX   0
C12   1    0.561931    0.499745    0.268304    11.00000    0.05546    0.07046 =
         0.04766    0.03382   -0.00905    0.00953
AFIX  43
H12   2    0.551558    0.507574    0.258303    11.00000   -1.20000
AFIX   0
C13   1    0.553941    0.483128    0.283342    11.00000    0.04559    0.03292 =
         0.02930    0.00287   -0.00993    0.00705
C14   1    0.529149    0.475612    0.286465    11.00000    0.04531    0.02674 =
         0.02766   -0.00502   -0.01497    0.00666
C15   1    0.628144    0.476966    0.375032    11.00000    0.03293    0.01495 =
         0.02707   -0.00249   -0.01386    0.00054
C16   1    0.648562    0.490986    0.367422    11.00000    0.03658    0.01864 =
         0.03234   -0.00240   -0.01393    0.00172
C17   1    0.656313    0.511126    0.377912    11.00000    0.04008    0.02197 =
         0.04338   -0.00473   -0.01369   -0.00303
AFIX  43
H17   2    0.648759    0.517136    0.391168    11.00000   -1.20000
AFIX   0
C18   1    0.675274    0.522191    0.368589    11.00000    0.04861    0.02224 =
         0.05620   -0.00664   -0.01722   -0.00899
AFIX  43
H18   2    0.680980    0.535869    0.375606    11.00000   -1.20000
AFIX   0
C19   1    0.685964    0.513537    0.349196    11.00000    0.04180    0.02650 =
         0.06082   -0.00100   -0.01055   -0.01539
AFIX  43
H19   2    0.698809    0.521252    0.342532    11.00000   -1.20000
AFIX   0
C20   1    0.677438    0.493104    0.339556    11.00000    0.03756    0.02484 =
         0.04444   -0.00010   -0.00984   -0.00818
C21   1    0.686874    0.480279    0.319067    11.00000    0.04478    0.03659 =
         0.04955    0.00072   -0.00157   -0.01500
C22   1    0.610894    0.426865    0.409492    11.00000    0.03087    0.01960 =
         0.02129   -0.00016   -0.00684    0.00139
C23   1    0.624665    0.408471    0.421424    11.00000    0.02937    0.01652 =
         0.02480   -0.00065   -0.00596    0.00113
C24   1    0.624098    0.385883    0.413080    11.00000    0.02465    0.01920 =
         0.02270   -0.00094   -0.00363   -0.00043
AFIX  43
H24   2    0.615808    0.382406    0.399365    11.00000   -1.20000
AFIX   0
C25   1    0.635681    0.368465    0.424860    11.00000    0.02570    0.01811 =
         0.02510   -0.00003    0.00040    0.00226
C26   1    0.648453    0.373958    0.444572    11.00000    0.03012    0.02116 =
         0.02958    0.00301   -0.00570    0.00362
AFIX  43
H26   2    0.656773    0.362124    0.452294    11.00000   -1.20000
AFIX   0
C27   1    0.649252    0.396458    0.453162    11.00000    0.03647    0.02425 =
         0.02928   -0.00115   -0.01272    0.00331
C28   1    0.637080    0.413447    0.441437    11.00000    0.03714    0.02037 =
         0.03132   -0.00360   -0.01189    0.00400
AFIX  43
H28   2    0.637211    0.428807    0.447177    11.00000   -1.20000
AFIX   0
C29   1    0.634056    0.344130    0.416473    11.00000    0.02903    0.01908 =
         0.02532   -0.00006    0.00453    0.00065
C30   1    0.662956    0.401812    0.474742    11.00000    0.05649    0.02978 =
         0.04543   -0.00350   -0.02894    0.00691
AFIX  33
H01D  2    0.670268    0.387659    0.480434    10.50000   -1.50000
H01F  2    0.674875    0.413267    0.471156    10.50000   -1.50000
H01G  2    0.652600    0.407976    0.486613    10.50000   -1.50000
AFIX  33
H01H  2    0.670268    0.387659    0.480434    10.50000   -1.50000
H01I  2    0.674875    0.413267    0.471156    10.50000   -1.50000
H01J  2    0.652600    0.407976    0.486613    10.50000   -1.50000
AFIX   0
C31   1    0.551414    0.411489    0.351723    11.00000    0.02951    0.02062 =
         0.02491   -0.00621   -0.00483    0.00090
C32   1    0.538242    0.392651    0.363848    11.00000    0.02782    0.02419 =
         0.03435   -0.00211   -0.00381    0.00124
C33   1    0.550265    0.375000    0.375000    10.50000    0.02789    0.02288 =
         0.02564   -0.00319    0.00000    0.00000
AFIX  43
H33   2    0.566664    0.375000    0.375000    10.50000   -1.20000
AFIX   0
C34   1    0.514220    0.392424    0.363855    11.00000    0.03050    0.03679 =
         0.06248    0.00914   -0.00325    0.00522
AFIX  43
H34   2    0.506054    0.404360    0.356125    11.00000   -1.20000
AFIX   0
C35   1    0.501921    0.375000    0.375000    10.50000    0.02752    0.04488 =
         0.08434    0.01817    0.00000    0.00000
C36   1    0.475513    0.375000    0.375000    10.50000    0.02964    0.08326 =
         0.16300    0.05384    0.00000    0.00000
AFIX  33
H36A  2    0.469875    0.361565    0.383594    10.50000   -1.50000
H36B  2    0.469875    0.389160    0.382339    10.50000   -1.50000
H36C  2    0.469875    0.374275    0.359068    10.50000   -1.50000
AFIX   0
C37   1    0.570323    0.404917    0.299511    11.00000    0.03145    0.03053 =
         0.02419   -0.00690   -0.00133   -0.00174
AFIX  43
H37   2    0.579854    0.404781    0.312854    11.00000   -1.20000
AFIX   0
C38   1    0.581972    0.365409    0.293093    11.00000    0.04319    0.03509 =
         0.04329   -0.01439   -0.01288    0.01096
AFIX  33
H38A  2    0.578484    0.353162    0.281958    11.00000   -1.50000
H38B  2    0.598503    0.368958    0.292578    11.00000   -1.50000
H38C  2    0.577796    0.360241    0.308650    11.00000   -1.50000
AFIX   0
C39   1    0.554090    0.384863    0.267026    11.00000    0.06177    0.04233 =
         0.04965   -0.02021   -0.02966    0.01266
AFIX  33
H39A  2    0.555162    0.369443    0.260155    11.00000   -1.50000
H39B  2    0.538069    0.387941    0.271500    11.00000   -1.50000
H39C  2    0.559115    0.396424    0.255746    11.00000   -1.50000
AFIX   0
C40   1    0.673465    0.423176    0.372981    11.00000    0.03394    0.04199 =
         0.04691    0.00550   -0.00570   -0.00003
AFIX  43
H40   2    0.658679    0.416268    0.374577    11.00000   -1.20000
AFIX   0
C41   1    0.687573    0.395590    0.401546    11.00000    0.05536    0.11661 =
         0.08946    0.05723    0.00177    0.00608
AFIX  33
H41A  2    0.702329    0.392545    0.409236    11.00000   -1.50000
H41B  2    0.675830    0.399299    0.413143    11.00000   -1.50000
H41C  2    0.682799    0.381874    0.392873    11.00000   -1.50000
AFIX   0
C42   1    0.713539    0.424695    0.384202    11.00000    0.05984    0.13782 =
         0.11351    0.05777   -0.03619   -0.02345
AFIX  33
H42A  2    0.723765    0.416531    0.394923    11.00000   -1.50000
H42B  2    0.719341    0.422911    0.368412    11.00000   -1.50000
H42C  2    0.713103    0.441119    0.388227    11.00000   -1.50000
AFIX   0
C43   1    0.551917    0.433908    0.419094    11.00000    0.04279    0.03352 =
         0.03533   -0.00247   -0.01049   -0.00233
AFIX  43
H43   2    0.561235    0.422608    0.411718    11.00000   -1.20000
AFIX   0
C44   1    0.524987    0.402988    0.427600    11.00000    0.07178    0.06945 =
         0.07369   -0.01168    0.00566   -0.04015
AFIX  33
H44A  2    0.509443    0.401560    0.434118    11.00000   -1.50000
H44B  2    0.525094    0.396789    0.411861    11.00000   -1.50000
H44C  2    0.535926    0.394312    0.437152    11.00000   -1.50000
AFIX   0
C45   1    0.517024    0.444087    0.439053    11.00000    0.03417    0.09672 =
         0.09113   -0.01457   -0.01372    0.01180
AFIX  33
H45A  2    0.502704    0.436472    0.443861    11.00000   -1.50000
H45B  2    0.525108    0.450015    0.452678    11.00000   -1.50000
H45C  2    0.513370    0.456909    0.428641    11.00000   -1.50000
AFIX   0
HKLF 4


REM  cv579_a19_a.res in Fd-3
REM wR2 = 0.1209, GooF = S = 1.053, Restrained GooF = 1.053 for all data
REM R1 = 0.0408 for 13070 Fo > 4sig(Fo) and 0.0484 for all 15921 data
REM 686 parameters refined using 0 restraints

END

WGHT      0.0802    209.6698

REM Highest difference peak  1.017,  deepest hole -0.691,  1-sigma level  0.080
Q1    1   0.4280  0.4695  0.2606  11.00000  0.05    1.02
Q2    1   0.4469  0.4403  0.2590  11.00000  0.05    0.67
Q3    1   0.5698  0.3507  0.2962  11.00000  0.05    0.64
Q4    1   0.5915  0.3628  0.2779  11.00000  0.05    0.61
Q5    1   0.4483  0.4659  0.2625  11.00000  0.05    0.53
Q6    1   0.5913  0.3694  0.3092  11.00000  0.05    0.50
Q7    1   0.6633  0.4195  0.4799  11.00000  0.05    0.49
Q8    1   0.5440  0.3680  0.2697  11.00000  0.05    0.48
Q9    1   0.7009  0.3802  0.3966  11.00000  0.05    0.43
Q10   1   0.5438  0.4020  0.2679  11.00000  0.05    0.41
Q11   1   0.6811  0.4001  0.4696  11.00000  0.05    0.39
Q12   1   0.5415  0.3952  0.4184  11.00000  0.05    0.39
Q13   1   0.5700  0.3836  0.2504  11.00000  0.05    0.39
Q14   1   0.4490  0.4703  0.2799  11.00000  0.05    0.37
Q15   1   0.5130  0.4106  0.4190  11.00000  0.05    0.35
Q16   1   0.4307  0.4850  0.2518  11.00000  0.05    0.32
Q17   1   0.6514  0.3788  0.3899  11.00000  0.05    0.30
Q18   1   0.6578  0.3895  0.4889  11.00000  0.05    0.30
Q19   1   0.4432  0.4785  0.2769  11.00000  0.05    0.29
Q20   1   0.6650  0.3880  0.3996  11.00000  0.05    0.29
;
_shelx_res_checksum   41645

_shelx_hkl_file
;
   4   0   0 1635.27   54.76
   6   0   0   -5.49    1.98
  -8   0   0 4597.80  103.90
   8   0   0 4188.89  135.11
 -10   0   0    4.98    3.32
  10   0   0   -1.08    3.13
 -12   0   0   34.85    7.28
  12   0   0   24.00    4.08
 -16   0   0  436.04   16.47
  16   0   0  460.99   18.89
 -18   0   0    0.51    4.15
  18   0   0   -1.53    3.51
 -20   0   0  268.95   12.83
  20   0   0  263.21   13.34
 -22   0   0    0.38    3.57
  22   0   0    2.49    5.94
 -24   0   0 2308.54   78.69
  24   0   0 2257.67   81.76
 -26   0   0   -4.02    6.70
  26   0   0   -3.89    4.28
 -28   0   0 3338.06   77.99
  28   0   0 3549.83  120.82
 -30   0   0    4.66    5.49
  30   0   0   -1.40    5.62
 -32   0   0  273.67   14.55
  32   0   0  285.16   11.04
 -34   0   0   -4.21    7.34
  34   0   0   -5.49    7.59
 -36   0   0  300.16   11.23
 -38   0   0    0.89    5.49
  38   0   0   -6.38    5.68
 -40   0   0  243.36   15.51
  40   0   0  234.55    9.64
 -42   0   0    6.70    5.42
  42   0   0   16.47    9.51
 -44   0   0  589.60   26.55
  44   0   0  603.64   27.57
 -46   0   0    1.91    6.57
  46   0   0  -18.13    7.53
 -48   0   0  425.44   22.59
  48   0   0  402.53   23.93
 -50   0   0   -2.36    5.94
  50   0   0   -3.89   11.17
 -52   0   0  461.50   24.32
  52   0   0  513.65   27.64
 -54   0   0    1.66    7.08
  54   0   0    2.62    6.89
 -56   0   0   80.10   13.47
  56   0   0   86.22   13.47
 -58   0   0    5.68    6.96
  58   0   0    2.30   12.64
 -60   0   0   36.19    9.64
  60   0   0   46.72   10.72
 -62   0   0   -2.11    8.36
  62   0   0    8.36    8.36
 -64   0   0   25.78   13.08
  64   0   0    7.47   13.53
 -66   0   0    6.70    8.36
  66   0   0    2.23   14.10
 -68   0   0  144.43   13.98
 -70   0   0   -5.55    9.57
  70   0   0  -13.15   11.17
 -72   0   0   -1.53   16.02
  72   0   0  -10.59   20.30
 -74   0   0   10.66    9.89
  74   0   0   15.70   17.30
 -76   0   0   -3.96   11.81
 -78   0   0   16.98   14.36
  78   0   0   -9.76   14.42
  77   1   1   -0.89   21.32
 -77  -1  -1  -23.42   16.08
  75   1   1   22.02   11.17
 -75  -1  -1   33.63   11.42
  73   1   1   14.42   11.62
 -73  -1  -1    9.32   11.42
  71   1   1    7.98   16.53
 -71  -1  -1    2.30    9.00
  69   1   1    9.32   16.02
 -69  -1  -1    4.53    9.96
  67   1   1   25.91    9.64
 -67  -1  -1   13.34   13.47
  65   1   1   33.57    8.94
 -65  -1  -1   29.10   14.23
  63   1   1   22.91   13.66
 -63  -1  -1   25.72    7.79
 -61  -1  -1   -0.83    9.25
  59   1   1   29.29    8.68
 -59  -1  -1   34.27    8.55
  57   1   1    6.13   13.34
 -57  -1  -1    1.60    9.06
  55   1   1   81.95   10.66
 -55  -1  -1   91.71   10.02
  53   1   1   10.53    8.23
 -53  -1  -1    2.94    7.47
  51   1   1   54.63    8.68
 -51  -1  -1   64.40    9.64
  49   1   1  -12.83   10.40
 -49  -1  -1   -1.72    6.25
  47   1   1  186.11   10.47
 -47  -1  -1  191.02   15.76
  45   1   1    8.17    6.45
 -45  -1  -1    7.66    6.83
  43   1   1    3.77    8.94
 -43  -1  -1   10.08    5.62
  41   1   1  129.37    9.57
 -41  -1  -1  142.45   10.08
 -39  -1  -1   86.54    7.21
  37   1   1  154.52    8.49
 -37  -1  -1  176.60   11.68
  35   1   1  273.16   10.53
 -35  -1  -1  268.82   14.81
  33   1   1   27.70    8.04
 -33  -1  -1   18.19    5.11
  31   1   1   71.67    7.79
 -31  -1  -1   73.08    7.34
  29   1   1    4.08    7.79
 -29  -1  -1   -1.28    4.08
  27   1   1   70.91    6.96
 -27  -1  -1   64.01    6.38
 -25  -1  -1  452.18   13.59
  23   1   1  321.92   14.49
 -23  -1  -1  328.37   15.96
  21   1   1  143.67    8.62
 -21  -1  -1  121.39    5.81
  19   1   1  132.94    8.62
 -19  -1  -1  138.69    8.30
  17   1   1  128.60    7.47
 -17  -1  -1  129.56    7.34
  13   1   1  363.98   15.45
 -13  -1  -1  392.77   15.19
  11   1   1  622.27   21.38
   9   1   1   50.68    3.83
   7   1   1  655.52   23.81
   5   1   1    3.19    2.04
  -5   1   1    3.38    1.72
   5  -1  -1    0.77    1.34
  -7   1   1  727.07   26.23
   7  -1  -1  640.46   22.47
  -9   1   1   54.89    3.70
   9  -1  -1   46.34    5.11
 -11   1   1  611.87   22.47
  11  -1  -1  622.34   24.00
 -13   1   1  361.17   11.17
  13  -1  -1  393.08   12.45
 -17   1   1  128.03    5.42
  17  -1  -1  130.07    7.91
 -19   1   1  134.99    5.87
  19  -1  -1  135.24    9.32
 -21   1   1  127.39    6.32
  21  -1  -1  130.20    9.00
 -23   1   1  295.31    9.51
  23  -1  -1  368.64   18.06
 -25   1   1  426.46   12.38
  25  -1  -1  457.67   19.72
 -27   1   1   69.82    5.68
  27  -1  -1   68.67    6.32
 -29   1   1    3.96    4.47
 -31   1   1   78.12    7.59
  31  -1  -1   76.46    6.83
 -33   1   1    8.04    5.17
  33  -1  -1   25.15    6.70
 -35   1   1  255.93   13.02
  35  -1  -1  277.82   13.02
 -37   1   1  188.15   13.28
  37  -1  -1  164.54    8.49
 -39   1   1   79.20    7.98
  39  -1  -1  106.33   10.53
 -41   1   1  120.56    7.59
  41  -1  -1  145.07   12.13
 -43   1   1   13.15    9.32
  43  -1  -1   12.64    6.77
 -45   1   1    0.26    6.13
  45  -1  -1   14.04    7.59
 -47   1   1  174.24   11.74
  47  -1  -1  184.58    9.45
 -49   1   1    5.11   10.15
  49  -1  -1    2.17   10.66
 -51   1   1   77.74    7.66
  51  -1  -1   74.67   12.19
 -53   1   1   -2.55    7.98
  53  -1  -1    1.91    8.30
 -55   1   1   95.16   12.45
  55  -1  -1   89.48   10.59
 -57   1   1    2.68    8.23
  57  -1  -1  -13.91    9.06
 -59   1   1   19.85    9.00
  59  -1  -1   37.59   13.21
 -61   1   1   -0.26    9.45
  61  -1  -1   -0.45   10.15
 -63   1   1   26.55    9.45
  63  -1  -1   13.21   10.15
 -65   1   1   28.98   10.21
  65  -1  -1   10.21    9.57
 -67   1   1   24.76   10.02
 -69   1   1   14.49   13.91
  69  -1  -1    0.77   12.32
 -71   1   1    2.94   10.15
  71  -1  -1    7.40   16.40
 -73   1   1    7.66   11.55
 -75   1   1   41.42   12.64
  75  -1  -1   42.12   12.89
 -77   1   1    6.89   20.36
  78   2   2   -4.40   14.36
 -78  -2  -2    0.57   10.28
 -76  -2  -2   47.04   12.32
  74   2   2   46.59   17.81
 -74  -2  -2   52.65   11.30
 -72  -2  -2   49.72   14.87
  70   2   2   13.15   10.08
 -70  -2  -2    5.62   13.08
 -68  -2  -2   43.85    9.00
  66   2   2   76.46   16.40
 -66  -2  -2   83.48   11.68
  64   2   2  162.88   14.17
 -64  -2  -2  184.45   14.55
 -62  -2  -2    3.25    8.68
  60   2   2    1.40   12.25
 -60  -2  -2   -1.34    9.76
  58   2   2   70.33    9.19
 -58  -2  -2   85.84   12.32
 -56  -2  -2   -1.66    7.28
  54   2   2  108.69   13.72
 -54  -2  -2  101.93   10.21
  52   2   2 1055.06   43.02
 -52  -2  -2 1025.00   44.87
 -50  -2  -2    0.13    6.45
 -48  -2  -2   79.46   12.45
  46   2   2    8.87    6.70
 -46  -2  -2   -3.38    9.19
  44   2   2  570.70   18.19
 -44  -2  -2  544.60   17.68
  42   2   2   28.40    7.85
 -42  -2  -2   30.06    7.53
  40   2   2  336.73   17.23
 -40  -2  -2  355.43   12.57
  38   2   2  100.52    8.94
 -38  -2  -2   96.24    8.68
  36   2   2  232.57   13.98
 -36  -2  -2  222.23    9.57
  34   2   2   40.66    6.77
 -34  -2  -2   42.70    5.94
  32   2   2  743.86   30.44
 -32  -2  -2  720.94   19.98
  30   2   2  443.31   19.08
 -30  -2  -2  429.66   20.30
 -28  -2  -2    4.34    4.98
  26   2   2  712.90   28.15
 -26  -2  -2  716.86   19.15
  24   2   2  271.89   12.76
 -24  -2  -2  293.59   13.53
  22   2   2  683.86   26.23
 -22  -2  -2  766.13   29.61
  20   2   2  117.56    8.11
 -20  -2  -2  116.92    7.08
  18   2   2  149.66    6.96
 -18  -2  -2  151.90    8.62
 -16  -2  -2   97.90    8.30
  12   2   2   87.63    5.87
  10   2   2 2035.57   70.21
   8   2   2  757.90   27.95
  -6  -2  -2  410.38   15.70
  -4   2   2  276.93    9.64
   4  -2  -2  275.14   10.91
  -6   2   2  334.94   11.81
   6  -2  -2  313.31   11.81
  -8   2   2 1029.85   25.08
   8  -2  -2 1013.95   37.40
 -10   2   2 1951.64   66.89
  10  -2  -2 1847.61   62.61
 -12   2   2   84.25    5.36
  12  -2  -2   86.29    5.68
 -16   2   2  100.14    7.08
  16  -2  -2  107.54    6.57
 -18   2   2  169.45    9.38
  18  -2  -2  157.32    8.68
 -20   2   2  110.35    5.68
  20  -2  -2  109.71    7.28
 -22   2   2  716.41   27.38
  22  -2  -2  735.81   30.76
 -24   2   2  287.59   13.59
  24  -2  -2  291.67   12.76
 -26   2   2  722.73   29.42
  26  -2  -2  715.77   28.08
 -28   2   2    2.55    4.66
  28  -2  -2    8.23    4.53
 -30   2   2  426.02   13.66
  30  -2  -2  439.29   18.44
 -32   2   2  751.51   21.70
  32  -2  -2  750.30   31.46
 -34   2   2   41.68    5.36
  34  -2  -2   46.53    9.51
 -36   2   2  221.66   10.15
 -38   2   2   96.50    7.02
  38  -2  -2   97.52    8.23
 -40   2   2  357.22   19.21
  40  -2  -2  351.73   16.72
 -42   2   2   22.34    6.89
  42  -2  -2   32.55    7.02
 -44   2   2  586.09   27.38
  44  -2  -2  556.92   18.57
 -46   2   2   -1.72    6.51
  46  -2  -2    0.45    7.15
 -48   2   2   70.72   11.17
  48  -2  -2   71.10    7.59
 -50   2   2    4.79    7.08
  50  -2  -2    6.83   10.79
 -52   2   2 1050.01   30.63
  52  -2  -2 1040.31   44.93
 -54   2   2  138.62   10.66
  54  -2  -2  134.03   15.57
 -56   2   2    3.00    7.72
  56  -2  -2    3.25    8.74
 -58   2   2   86.61   10.85
  58  -2  -2   68.99   11.42
 -60   2   2    9.89   12.38
  60  -2  -2    1.72    7.72
 -62   2   2    7.21    8.23
  62  -2  -2   13.53   13.40
 -64   2   2  190.26   12.25
  64  -2  -2  186.75   18.70
 -66   2   2   85.39   11.49
  66  -2  -2   76.20   18.51
 -68   2   2   49.40   11.23
  68  -2  -2   43.14   12.19
 -70   2   2   16.79   10.53
  70  -2  -2    8.74   10.98
 -72   2   2   58.78   12.57
  72  -2  -2   55.72   11.23
 -74   2   2   33.00   17.81
  74  -2  -2   31.78   19.02
 -76   2   2   17.87   13.28
  76  -2  -2   42.06   19.21
 -78   2   2    0.13   13.72
  77   3   3   20.04   16.15
 -77  -3  -3   11.68   13.66
 -75  -3  -3    6.32   11.23
  73   3   3   25.53   13.34
 -73  -3  -3    9.32    9.25
  71   3   3   66.95   16.98
 -71  -3  -3   42.57    8.94
 -69  -3  -3   -6.13   10.21
  67   3   3   -2.11   10.15
 -67  -3  -3    8.23    9.25
  65   3   3   -6.25   14.62
 -65  -3  -3    4.66   10.08
  63   3   3   43.59   16.47
 -63  -3  -3   75.12   14.10
  61   3   3   -4.85    7.53
 -61  -3  -3   15.45   12.70
  59   3   3   -4.66   12.19
 -59  -3  -3   22.21    7.15
  57   3   3  104.41   12.06
 -57  -3  -3  100.01   10.28
 -55  -3  -3   38.93    7.98
  53   3   3   -0.32   10.91
 -53  -3  -3   -3.64    7.02
  51   3   3   11.81    8.11
 -51  -3  -3    1.85    6.96
  49   3   3   26.42   11.42
 -49  -3  -3    7.28    6.57
  47   3   3  125.48   10.91
 -47  -3  -3   95.61   12.38
  45   3   3   57.44    8.55
 -45  -3  -3   50.99    7.40
  43   3   3  219.23   10.28
 -43  -3  -3  234.93   14.87
  41   3   3  262.44   11.36
 -41  -3  -3  248.14   11.11
  39   3   3  306.86   10.66
 -39  -3  -3  313.11   16.59
  37   3   3   14.04    6.51
 -37  -3  -3   16.98    8.62
  35   3   3    1.91    5.23
 -35  -3  -3   11.36    8.17
  33   3   3  581.30   17.17
 -33  -3  -3  550.22   24.51
  31   3   3   48.12    8.30
 -31  -3  -3   36.19    6.13
  29   3   3  343.69   16.27
 -29  -3  -3  297.22   10.85
  27   3   3   10.28    5.94
 -27  -3  -3    5.42    4.98
  25   3   3  956.90   33.06
 -25  -3  -3 1059.46   42.06
  23   3   3  251.78   11.74
 -23  -3  -3  242.08   12.19
  21   3   3   56.10    7.91
 -21  -3  -3   47.17    5.23
 -17  -3  -3  616.53   25.21
  15   3   3  203.91    9.32
 -11  -3  -3  339.54   14.62
   7   3   3   81.12    5.17
  -7  -3  -3   74.74    4.98
  -3  -3  -3  390.40   14.81
   1  -3  -3 2438.48   80.54
  -3   3   3  408.21   13.66
  -5   3   3 1531.81   49.21
   5  -3  -3 1509.73   50.48
  -7   3   3   76.65    4.53
   7  -3  -3   78.37    4.98
  -9   3   3   78.76    4.53
   9  -3  -3   75.57    4.72
 -11   3   3  311.77   14.42
  11  -3  -3  296.07   13.08
 -15   3   3  190.13    6.77
  15  -3  -3  210.04   10.53
 -17   3   3  664.97   25.08
  17  -3  -3  626.17   17.93
 -19   3   3   -4.34    4.15
  19  -3  -3   -2.30    3.70
 -21   3   3   61.59    7.21
  21  -3  -3   55.72    5.11
 -23   3   3  236.40    8.74
  23  -3  -3  265.31   11.36
 -25   3   3 1014.08   37.66
  25  -3  -3 1015.61   40.14
 -27   3   3   12.32    7.02
  27  -3  -3    6.19    5.04
 -29   3   3  362.58   12.51
  29  -3  -3  354.73   11.49
 -31   3   3   41.80    5.87
  31  -3  -3   48.70    7.98
 -33   3   3  596.68   22.66
  33  -3  -3  587.23   24.76
 -35   3   3   -5.87    5.49
  35  -3  -3   -4.72    5.62
 -37   3   3   19.02    6.25
  37  -3  -3   19.98    5.23
 -39   3   3  326.52   16.91
  39  -3  -3  323.01   15.70
 -41   3   3  261.61   15.25
  41  -3  -3  244.31   10.53
 -43   3   3  238.63   12.89
  43  -3  -3  217.06   14.04
 -45   3   3   54.50   10.59
  45  -3  -3   52.02    6.77
 -47   3   3  120.43   10.08
  47  -3  -3  139.45   10.98
 -49   3   3   12.25   10.21
  49  -3  -3    6.83    6.00
 -51   3   3    9.25    7.66
  51  -3  -3   -2.23   10.91
 -53   3   3    3.57    6.83
  53  -3  -3   -3.00   11.74
 -55   3   3   52.59    7.79
  55  -3  -3   54.70   12.96
 -57   3   3  100.52    9.38
 -59   3   3   27.25   12.19
  59  -3  -3   10.66    7.15
 -61   3   3   16.08    8.94
  61  -3  -3    0.51    9.83
 -63   3   3   54.76   10.72
  63  -3  -3   81.50   11.87
 -65   3   3    9.89   12.89
  65  -3  -3    9.57   10.28
 -67   3   3    5.36    9.70
  67  -3  -3   -2.49   15.00
 -69   3   3    3.00    8.81
  69  -3  -3    5.62   15.06
 -71   3   3   47.29   12.38
  71  -3  -3   60.76   17.62
 -73   3   3   -0.38    9.00
 -75   3   3    6.51   11.30
  75  -3  -3   14.17   15.13
 -77   3   3   48.38   17.62
  77  -3  -3   15.51   14.87
 -78  -4  -4   67.52   15.70
  74   4   4    6.83   20.36
 -74  -4  -4    0.32    7.72
 -72  -4  -4   18.32   14.62
  70   4   4   17.55   10.08
 -70  -4  -4    1.08   15.13
  68   4   4   -5.04   12.19
 -68  -4  -4    3.13   10.79
  66   4   4   60.95   10.66
 -66  -4  -4   89.10   12.51
 -64  -4  -4   12.25    8.94
  62   4   4   16.47   13.47
 -62  -4  -4   -0.45    8.42
  60   4   4   22.66    9.64
 -60  -4  -4   17.74    8.94
  58   4   4  159.11   16.47
 -58  -4  -4  186.81   11.55
  56   4   4    9.70    9.00
 -56  -4  -4    4.79    7.40
 -54  -4  -4    2.11    6.57
 -52  -4  -4    8.30    7.47
 -50  -4  -4  146.47    9.64
 -48  -4  -4   33.70   10.47
 -46  -4  -4  131.28    9.32
  44   4   4   27.38    8.11
 -44  -4  -4    7.98    9.13
  42   4   4  182.79   12.83
 -42  -4  -4  173.22    9.64
  40   4   4   47.17    6.89
 -40  -4  -4   43.14    7.02
 -38  -4  -4   28.72    6.77
  36   4   4   -5.55    7.91
 -36  -4  -4   -0.13    4.79
 -34  -4  -4  122.54    9.45
  32   4   4  330.67   11.23
 -32  -4  -4  329.90   15.45
  30   4   4   41.87    5.62
 -30  -4  -4   28.46    7.59
  28   4   4  146.98    9.00
 -28  -4  -4  153.62    9.57
  26   4   4  164.22    9.06
 -26  -4  -4  172.58   10.47
  24   4   4  470.06   18.76
  22   4   4  156.24   10.47
 -22  -4  -4  146.66    9.70
  20   4   4  359.64   14.74
  18   4   4  590.04   23.36
  16   4   4  302.20   13.85
  10   4   4  144.94    7.59
   8   4   4   78.76    6.06
  -8  -4  -4   93.88    7.47
   6   4   4  295.31    8.42
  -6  -4  -4  320.14   12.57
   4   4   4 4470.86  142.13
  -4  -4  -4 4194.89  135.50
   2   4   4  291.80   10.98
  -2  -4  -4  274.89    8.11
   0   4   4 1025.70   24.76
   0  -4  -4 1071.90   38.29
  -2   4   4  287.90   11.04
   2  -4  -4  266.97   10.72
  -4   4   4 4356.36  136.64
   4  -4  -4 4208.67  138.75
  -6   4   4  336.67   11.93
   6  -4  -4  320.71   13.47
  -8   4   4   98.48    4.79
   8  -4  -4   95.42    5.04
 -10   4   4  151.07    6.70
  10  -4  -4  153.05    9.32
 -12   4   4   13.28    4.66
  12  -4  -4   17.93    5.62
 -14   4   4 2657.84   85.08
  14  -4  -4 2506.96   81.57
 -16   4   4  546.90   21.51
  16  -4  -4  603.06   25.91
 -18   4   4  538.41   20.55
  18  -4  -4  521.05   15.19
 -20   4   4  358.68   11.11
  20  -4  -4  356.32   12.19
 -22   4   4  147.05    6.57
  22  -4  -4  156.49    9.06
 -24   4   4  464.82   18.83
  24  -4  -4  464.18   14.93
 -26   4   4  198.49   10.79
  26  -4  -4  165.68    9.76
 -28   4   4  144.49    6.77
  28  -4  -4  138.88    9.19
 -30   4   4   35.93    5.94
  30  -4  -4   25.34    8.55
 -32   4   4  338.26   14.87
  32  -4  -4  325.05   14.68
 -34   4   4  129.50    7.59
  34  -4  -4  121.65    8.36
 -36   4   4    7.47    4.91
  36  -4  -4    1.21    6.19
 -38   4   4   31.66    6.70
  38  -4  -4   23.17    9.57
 -40   4   4   33.06    7.02
  40  -4  -4   37.02    7.59
 -42   4   4  193.96   13.91
  42  -4  -4  183.87    8.81
 -44   4   4   11.04    6.70
  44  -4  -4    8.30    6.77
 -46   4   4  151.77   13.40
  46  -4  -4  138.30   11.04
 -48   4   4   28.40    7.98
  48  -4  -4   31.78    6.96
 -50   4   4  149.98   13.59
  50  -4  -4  172.13   11.93
 -52   4   4    8.30    7.59
  52  -4  -4    2.94    7.98
 -54   4   4    1.72   10.34
  54  -4  -4   -4.79    8.81
 -56   4   4   11.11    8.49
  56  -4  -4    0.00   12.06
 -58   4   4  211.00   15.89
  58  -4  -4  195.11   12.45
 -60   4   4   22.08    8.17
  60  -4  -4   17.62   12.76
 -62   4   4   12.13    8.30
  62  -4  -4   15.45   13.53
 -64   4   4   12.64    8.11
 -66   4   4   53.36   11.30
  66  -4  -4   52.21   11.68
 -68   4   4    5.11   12.83
  68  -4  -4    7.34    9.25
 -70   4   4    7.53   10.02
  70  -4  -4    7.15   11.36
 -72   4   4   13.47   10.28
  72  -4  -4   -0.77   11.04
 -74   4   4   21.06   15.06
  74  -4  -4   -1.28    9.83
 -76   4   4   18.00   11.93
  76  -4  -4    6.70   19.34
 -78   4   4   56.23   12.45
  78  -4  -4   64.65   22.21
 -73  -5  -5   13.47   11.93
  71   5   5   15.00   19.40
 -71  -5  -5   -9.00    8.68
 -69  -5  -5   55.02   10.66
 -67  -5  -5    0.26    9.32
  65   5   5  -11.55   13.79
 -65  -5  -5   -7.91    8.87
  63   5   5   60.38   12.06
 -63  -5  -5   49.40    9.89
  61   5   5    5.17   13.85
 -61  -5  -5   -6.77    7.53
  59   5   5    7.53    9.38
 -59  -5  -5   24.57   11.87
  57   5   5   38.42   10.34
 -57  -5  -5   30.76    9.00
  55   5   5   22.91    8.11
 -55  -5  -5   26.49   10.79
  53   5   5    5.36    9.00
 -53  -5  -5    6.77    8.04
  51   5   5  370.04   15.57
 -51  -5  -5  409.87   22.47
  49   5   5  333.73   14.10
 -49  -5  -5  302.46   12.89
  47   5   5   36.76    6.96
 -47  -5  -5   30.95   10.66
 -45  -5  -5  353.71   21.83
  43   5   5  190.77   13.15
 -43  -5  -5  169.96    9.38
  41   5   5  330.28   16.02
 -41  -5  -5  346.11   18.89
 -39  -5  -5  176.98   11.62
  37   5   5  287.33   15.38
 -37  -5  -5  293.84   11.49
  35   5   5   74.99    7.79
 -35  -5  -5   63.57    6.70
 -33  -5  -5   16.72    4.79
 -31  -5  -5   37.97    5.94
  29   5   5    4.08    6.70
 -29  -5  -5    3.19    5.23
  27   5   5   91.84    9.32
 -27  -5  -5   69.57    9.32
  25   5   5  401.64   16.53
 -23  -5  -5  127.96   12.00
  21   5   5  252.99   12.00
  15   5   5  496.86   20.42
  11   5   5   21.89    5.30
 -11  -5  -5   19.08    7.02
   5   5   5  583.02   22.72
  -3  -5  -5  748.71   19.98
   1   5   5  919.94   22.27
  -1   5   5  972.79   31.98
   1  -5  -5  954.53   25.21
  -3   5   5  790.19   27.51
   3  -5  -5  739.00   28.15
   5  -5  -5  618.89   23.23
  -7   5   5  241.95    9.89
   7  -5  -5  236.08    9.89
  -9   5   5  444.72   15.70
   9  -5  -5  430.04   16.34
 -11   5   5    4.28    3.89
  11  -5  -5    3.32    3.83
 -15   5   5  448.55   17.49
  15  -5  -5  497.37   21.76
 -17   5   5  273.67   12.89
  17  -5  -5  294.10   12.64
 -19   5   5  666.76   24.19
  19  -5  -5  644.48   26.87
 -21   5   5  224.08   10.91
  21  -5  -5  204.49    9.32
 -23   5   5  155.73    6.45
  23  -5  -5  150.11    9.64
 -25   5   5  416.57   13.34
  25  -5  -5  432.97   19.66
 -27   5   5   89.35    7.21
  27  -5  -5   87.88    7.98
 -29   5   5    0.89    4.60
  29  -5  -5    6.06    8.04
 -31   5   5   38.36    5.68
  31  -5  -5   31.08    6.06
 -33   5   5   15.13    5.81
  33  -5  -5   28.59    7.40
 -35   5   5   63.89    7.34
  35  -5  -5   56.29    7.40
 -37   5   5  303.86   15.13
  37  -5  -5  304.88   14.30
 -39   5   5  199.96    9.00
  39  -5  -5  197.79   13.66
 -41   5   5  364.30   18.64
  41  -5  -5  369.02   18.38
 -43   5   5  176.47   11.49
  43  -5  -5  193.32   14.93
 -45   5   5  386.64   18.70
  45  -5  -5  344.83   16.59
 -47   5   5   41.10   10.08
  47  -5  -5   29.42    7.02
 -49   5   5  325.05   17.68
  49  -5  -5  343.56   17.81
 -51   5   5  357.54   18.89
  51  -5  -5  388.30   19.79
 -53   5   5    6.57    7.79
  53  -5  -5    7.40    6.83
 -55   5   5   16.59    8.55
  55  -5  -5   18.83    8.87
 -57   5   5   36.32    8.36
  57  -5  -5   41.23    7.66
 -59   5   5    7.02    8.23
  59  -5  -5   18.13    9.57
 -61   5   5    3.19    8.81
  61  -5  -5    1.79    9.38
 -63   5   5   47.04    9.96
  63  -5  -5   61.40   11.30
 -65   5   5  -13.15    9.76
 -67   5   5   14.62   13.28
  67  -5  -5    8.42   15.51
 -69   5   5   52.97   10.40
  69  -5  -5   51.25   16.34
 -71   5   5  -12.89    9.19
  71  -5  -5   12.45   16.66
 -73   5   5    2.04    8.94
  73  -5  -5   11.62   17.36
 -75   5   5    5.23    9.83
 -77   5   5   15.45   16.53
  77  -5  -5    2.62   24.19
  76   6   6    3.38   13.08
 -76  -6  -6   16.21   15.06
  74   6   6   13.79   18.00
 -74  -6  -6   28.53   13.02
  72   6   6   14.17   21.70
 -72  -6  -6   28.08   15.70
  70   6   6   32.87   20.61
 -70  -6  -6   24.44   14.30
  68   6   6    6.70   11.81
 -68  -6  -6    4.28   13.15
  66   6   6   92.10   11.36
 -66  -6  -6   90.56   15.70
  64   6   6    5.94   11.42
 -64  -6  -6    9.51    9.83
  62   6   6   53.48    9.13
 -62  -6  -6   48.70   10.02
  60   6   6  109.20   11.36
 -60  -6  -6  117.75   10.28
  58   6   6   14.68    8.04
 -58  -6  -6   11.62    7.66
  56   6   6   48.25   10.66
 -56  -6  -6   35.55    7.40
  54   6   6  129.94   10.02
 -54  -6  -6  133.71   12.45
  52   6   6    8.36    9.13
 -52  -6  -6   -6.51   10.15
  50   6   6   53.99   14.04
 -50  -6  -6   33.00   10.47
  48   6   6   55.65    7.91
 -48  -6  -6   64.01   11.49
  46   6   6  269.08   13.08
 -46  -6  -6  242.08   11.42
 -44  -6  -6   13.47    6.51
  42   6   6   55.65    8.81
 -42  -6  -6   63.12    7.40
 -40  -6  -6  224.59   13.85
  38   6   6  482.12   22.53
 -38  -6  -6  449.57   14.62
  36   6   6  961.43   38.55
 -36  -6  -6  914.77   26.10
  34   6   6   -3.38    8.30
 -34  -6  -6   -2.30    4.60
  32   6   6   13.66    9.06
 -32  -6  -6    3.06    5.62
  30   6   6   76.65    9.13
  28   6   6  102.56    7.59
  26   6   6 1949.47   70.01
  24   6   6    7.15    7.79
  18   6   6  326.07   13.72
  10   6   6   19.47    5.81
 -10  -6  -6   16.21    6.13
   8   6   6 1201.85   42.57
  -8  -6  -6 1062.14   38.55
   6   6   6 6691.25  217.51
  -6  -6  -6 6136.06  199.06
   4   6   6    1.21    2.74
  -4  -6  -6    0.96    4.40
   2   6   6   -5.55    4.15
   0   6   6  247.95    9.00
   0  -6  -6  249.04   11.30
  -2   6   6    1.21    2.94
  -4   6   6    3.06    2.55
   4  -6  -6    1.53    2.11
  -6   6   6 6384.26  196.19
   6  -6  -6 6290.25  205.89
  -8   6   6 1078.86   37.34
   8  -6  -6 1039.74   38.23
 -10   6   6   18.19    3.64
  10  -6  -6   17.42    4.02
 -14   6   6  302.20   14.23
  14  -6  -6  295.76   14.42
 -16   6   6  224.53    9.96
  16  -6  -6  226.12   11.23
 -18   6   6  324.73   14.17
  18  -6  -6  341.39   11.04
 -20   6   6    5.81    4.34
  20  -6  -6   -2.55    4.08
 -22   6   6   98.35    5.36
  22  -6  -6   96.12    8.30
 -24   6   6   30.19    5.42
  24  -6  -6   34.53    7.15
 -26   6   6 1886.54   66.38
  26  -6  -6 1823.99   66.50
 -28   6   6   90.50    5.68
  28  -6  -6  104.80    9.13
 -30   6   6   79.97    8.87
  30  -6  -6   70.59    7.34
 -32   6   6    3.06    5.42
  32  -6  -6   -1.98    5.49
 -34   6   6   -0.19    4.66
  34  -6  -6    6.70    5.36
 -36   6   6  930.60   36.38
  36  -6  -6  923.64   36.57
 -38   6   6  475.74   22.08
  38  -6  -6  476.95   21.51
 -40   6   6  217.06    9.76
  40  -6  -6  247.31   14.17
 -42   6   6   54.19    7.79
  42  -6  -6   61.46    9.38
 -44   6   6   18.13   10.40
  44  -6  -6   15.00    5.94
 -46   6   6  274.25   15.45
  46  -6  -6  284.46   15.64
 -48   6   6   64.97    8.74
  48  -6  -6   40.59    7.66
 -50   6   6   33.32   11.62
  50  -6  -6   31.91    6.96
 -52   6   6    3.19    7.47
  52  -6  -6    4.08    7.91
 -54   6   6  122.16   13.79
  54  -6  -6  132.69   12.76
 -56   6   6   37.85    7.66
  56  -6  -6   50.68    9.83
 -58   6   6   28.46    7.79
  58  -6  -6   21.57    9.57
 -60   6   6  132.43   10.47
  60  -6  -6  123.31   12.13
 -62   6   6   48.31    8.36
  62  -6  -6   45.63   10.28
 -64   6   6   14.10   10.15
  64  -6  -6   10.15   10.66
 -66   6   6   69.18   14.68
  66  -6  -6   93.50   12.96
 -68   6   6    3.13    9.38
  68  -6  -6    5.68   11.17
 -70   6   6   33.76   15.06
  70  -6  -6   32.68   10.40
 -72   6   6    0.13   10.66
  72  -6  -6    7.98   12.13
 -74   6   6   42.95   11.87
  74  -6  -6   35.61   13.59
  76  -6  -6  -10.91   12.83
  77   7   7   17.81   17.74
 -77  -7  -7   27.06   14.30
 -75  -7  -7    3.64   13.34
 -73  -7  -7   -1.98   10.28
  71   7   7   24.00   17.17
 -71  -7  -7   16.53    8.62
  69   7   7   44.87   12.19
 -69  -7  -7   46.53   10.79
  67   7   7   25.53   16.98
 -67  -7  -7   12.64    8.62
  65   7   7   60.76   11.74
 -65  -7  -7   46.65   10.79
  63   7   7  153.43   19.47
 -63  -7  -7  131.22   10.28
  61   7   7   54.06   11.17
 -61  -7  -7   54.38   10.59
  59   7   7  203.85   17.42
 -59  -7  -7  205.89   11.87
  57   7   7  -10.98    9.45
 -57  -7  -7   -5.94    8.36
  55   7   7   -6.64   13.02
 -55  -7  -7   14.23    8.23
 -53  -7  -7   30.06    7.66
  51   7   7   24.32    9.51
 -51  -7  -7   27.95    7.53
  49   7   7  251.27   17.55
 -49  -7  -7  235.89   11.68
  47   7   7   97.27   14.17
 -47  -7  -7   88.78   12.32
  45   7   7   36.70    7.08
 -45  -7  -7   43.91   10.47
 -43  -7  -7  316.31   16.91
  41   7   7   83.16   11.36
 -41  -7  -7   78.25    8.11
  39   7   7  128.09   11.04
 -39  -7  -7   96.31    7.02
  37   7   7   91.71   10.02
 -37  -7  -7   87.18    6.70
  35   7   7  358.62   19.08
 -35  -7  -7  339.41   12.19
  33   7   7   36.70    9.38
  31   7   7   59.48    8.42
 -25  -7  -7   -2.87    7.91
  17   7   7  639.76   24.25
 -17  -7  -7  685.59   27.00
   9   7   7  115.26    8.36
   7   7   7 5069.51  163.26
  -7  -7  -7 5500.57  176.09
   5   7   7  127.84    7.28
  -5  -7  -7  117.63    5.49
   3   7   7   -2.68    4.60
  -3  -7  -7    4.66    4.85
  -1  -7  -7  107.48    5.30
  -1   7   7  102.82    4.08
   1  -7  -7   98.35    6.19
  -3   7   7    6.89    2.49
   3  -7  -7    6.77    3.00
  -5   7   7  140.73    6.38
   5  -7  -7  154.83    7.72
  -7   7   7 5964.25  186.36
   7  -7  -7 5684.13  178.45
  -9   7   7  111.69    6.19
   9  -7  -7  111.24    6.38
 -13   7   7 1537.17   52.85
  13  -7  -7 1578.47   55.27
 -15   7   7    0.38    3.32
  15  -7  -7    6.19    3.57
 -17   7   7  716.28   27.44
  17  -7  -7  699.56   20.42
 -19   7   7  149.54    9.13
  19  -7  -7  136.01    7.47
 -21   7   7   10.40    4.72
  21  -7  -7    8.81    4.98
 -23   7   7  355.11   16.34
  23  -7  -7  366.92   11.93
 -25   7   7    1.21    6.89
  25  -7  -7    3.64    4.15
 -27   7   7  373.11   16.72
  27  -7  -7  367.24   14.68
 -29   7   7   43.08    6.19
  29  -7  -7   34.08    5.36
 -31   7   7   48.63    6.00
  31  -7  -7   54.63    6.77
 -33   7   7   42.89    8.04
  33  -7  -7   42.76    8.74
 -35   7   7  359.71   15.57
  35  -7  -7  368.96   16.53
 -37   7   7  112.97    9.06
  37  -7  -7  103.84    9.45
 -39   7   7  123.62    9.38
  39  -7  -7  121.26    8.81
 -41   7   7   83.80    6.77
  41  -7  -7   89.93    7.85
 -43   7   7  308.52   17.55
  43  -7  -7  314.97   17.62
 -45   7   7   39.76   10.53
  45  -7  -7   39.44    6.45
 -47   7   7   84.63    9.51
  47  -7  -7   98.22    8.68
 -49   7   7  263.46   14.68
  49  -7  -7  270.29   15.70
 -51   7   7   37.46    8.87
  51  -7  -7   21.13    7.47
 -53   7   7   48.12    7.85
  53  -7  -7   34.15   12.25
 -55   7   7   15.32    7.34
  55  -7  -7   15.38   12.19
 -57   7   7    9.76   12.57
  57  -7  -7   -5.68    8.94
 -59   7   7  204.81   13.98
  59  -7  -7  219.17   18.57
 -61   7   7   49.40   12.70
  61  -7  -7   76.08   14.62
 -63   7   7  150.18   13.47
  63  -7  -7  133.52   16.08
 -65   7   7   78.06   13.59
  65  -7  -7   70.27   15.00
 -67   7   7   27.57   10.21
  67  -7  -7   22.02   16.15
 -69   7   7   48.19   16.47
  69  -7  -7   62.23   17.10
 -71   7   7    5.36   10.98
  71  -7  -7   10.79   17.23
 -73   7   7   -5.68   15.13
  73  -7  -7    2.74   13.40
 -75   7   7    2.87    9.45
  75  -7  -7    8.62   17.93
 -76  -8  -8   46.02   19.27
  74   8   8  100.52   18.64
 -74  -8  -8   81.69   13.08
  72   8   8    9.89   11.30
 -72  -8  -8   26.87   14.74
  70   8   8   26.49   13.91
 -70  -8  -8   39.00   11.74
  68   8   8   50.99   18.57
 -68  -8  -8   57.25   15.25
  66   8   8  126.31   13.15
 -66  -8  -8  106.20   12.57
  64   8   8   38.87   17.68
 -64  -8  -8   32.42   13.85
  62   8   8    2.49   10.79
 -62  -8  -8    5.55    9.45
  60   8   8   11.49    8.36
 -60  -8  -8   -7.28   12.76
  58   8   8   42.00   10.40
 -58  -8  -8   11.68    9.19
 -56  -8  -8   41.04   12.13
 -54  -8  -8   71.99    9.13
  52   8   8    8.42   12.38
 -52  -8  -8   31.66    6.83
 -50  -8  -8   10.53    7.47
  48   8   8   50.93    9.13
 -48  -8  -8   54.70    9.25
 -46  -8  -8  136.20   13.08
  44   8   8   79.46   12.19
 -44  -8  -8   45.70    7.47
  42   8   8  111.12   12.76
 -42  -8  -8   96.76    7.15
  40   8   8   64.40   10.59
 -40  -8  -8   64.40    7.02
  38   8   8  483.27   20.42
 -38  -8  -8  476.25   16.08
  36   8   8   63.89    9.45
 -36  -8  -8   61.08   11.17
  34   8   8  129.31   12.89
 -30  -8  -8  648.89   30.12
  26   8   8   86.93    9.96
 -26  -8  -8   73.59    9.25
  24   8   8  739.77   28.21
 -24  -8  -8  774.24   30.25
  22   8   8    6.70    5.36
 -22  -8  -8   11.36    7.08
  20   8   8    3.89    4.34
 -18  -8  -8  236.40   12.32
  16   8   8  538.66   19.91
 -16  -8  -8  615.19   25.53
  12   8   8 1033.48   25.53
   6   8   8 1089.33   38.10
  -6  -8  -8 1038.91   39.25
  -4  -8  -8 1568.00   54.25
   2   8   8 1683.33   54.76
  -2  -8  -8 1596.02   55.53
   0   8   8 2179.87   73.84
   0  -8  -8 2093.45   71.55
  -2   8   8 1769.23   59.29
   2  -8  -8 1703.69   59.10
  -4   8   8 1708.28   56.16
   4  -8  -8 1689.58   56.93
  -6   8   8 1118.30   39.89
   6  -8  -8 1152.19   42.06
  -8   8   8  216.74    9.19
 -12   8   8 1141.60   40.91
  12  -8  -8 1093.99   39.89
 -14   8   8  370.56   14.87
  14  -8  -8  330.22   14.74
 -16   8   8  650.35   25.21
  16  -8  -8  650.87   23.49
 -18   8   8  229.12   10.53
  18  -8  -8  235.25   11.74
 -20   8   8    3.57    4.02
  20  -8  -8    6.77    4.40
 -22   8   8    1.85    6.77
  22  -8  -8    7.59    4.53
 -24   8   8  799.76   21.19
  24  -8  -8  799.06   30.12
 -26   8   8   79.01    7.02
  26  -8  -8   85.78    6.45
 -28   8   8  176.53    9.96
  28  -8  -8  184.26   10.28
 -30   8   8  522.01   23.04
  30  -8  -8  534.33   16.47
 -32   8   8  204.17   10.59
  32  -8  -8  187.26   11.23
 -34   8   8  114.75    6.96
  34  -8  -8  101.48    8.62
 -36   8   8   56.87    8.62
  36  -8  -8   65.87    7.53
 -38   8   8  517.79   22.98
  38  -8  -8  540.07   25.27
 -40   8   8   56.61    7.47
  40  -8  -8   73.52    8.23
 -42   8   8  101.80    7.34
  42  -8  -8   89.42   10.59
 -44   8   8   50.61    7.79
  44  -8  -8   62.29    8.42
 -46   8   8  148.71   13.79
  46  -8  -8  149.86   11.17
 -48   8   8   52.21    8.30
  48  -8  -8   46.08    7.08
 -50   8   8    0.83    6.00
  50  -8  -8   -9.19   10.91
 -52   8   8   26.93    8.23
  52  -8  -8   20.49   11.17
 -54   8   8   90.18   12.96
  54  -8  -8   75.95   10.59
 -56   8   8   29.29    8.81
  56  -8  -8   34.97    9.76
 -58   8   8   31.66    8.30
  58  -8  -8   32.74    9.96
 -60   8   8    1.79   11.68
  60  -8  -8    2.11    7.66
 -62   8   8    7.08    9.25
  62  -8  -8    3.00    9.25
 -64   8   8   48.76   14.04
  64  -8  -8   38.80   10.91
 -66   8   8  123.11   12.32
  66  -8  -8  134.41   12.89
 -68   8   8   52.21   11.74
  68  -8  -8   48.63   11.87
 -70   8   8   31.02    9.13
  70  -8  -8   39.31   12.51
 -72   8   8   21.32   12.51
  72  -8  -8   11.49   11.11
 -74   8   8   81.95   11.87
  74  -8  -8   84.37   15.06
 -75  -9  -9   -6.25   10.79
 -73  -9  -9    8.17   10.28
 -71  -9  -9   21.32   10.47
 -69  -9  -9    9.13   10.53
 -67  -9  -9   33.12   10.98
 -65  -9  -9   61.01   11.17
 -63  -9  -9   33.38   10.28
  61   9   9   72.63   14.68
 -61  -9  -9   35.55    8.81
  59   9   9  211.45   15.45
 -59  -9  -9  168.68   13.21
  57   9   9  228.87   19.40
 -57  -9  -9  212.79   15.76
  55   9   9   32.87   14.93
 -55  -9  -9   32.55    9.45
  53   9   9  235.57   11.93
 -53  -9  -9  231.23   18.25
 -51  -9  -9   18.32    7.72
  49   9   9  293.07   18.25
 -49  -9  -9  267.35   12.32
  47   9   9   15.06   11.49
 -47  -9  -9   -3.57    6.06
 -45  -9  -9   73.20   11.81
 -43  -9  -9    9.96    7.02
 -41  -9  -9    6.13    6.00
  27   9   9   26.55    8.23
 -27  -9  -9   34.02    7.91
  25   9   9   99.05    9.25
 -25  -9  -9   86.48    9.96
  23   9   9    0.64    8.23
 -21  -9  -9    3.77    5.04
 -19  -9  -9  460.61   21.19
 -17  -9  -9   11.62    3.25
 -15  -9  -9  227.98   12.45
 -13  -9  -9   -2.81    4.34
   9   9   9 6896.32  220.38
  -9  -9  -9 6411.07  215.21
  -3  -9  -9   84.25    4.53
   1   9   9 1708.47   58.65
  -1  -9  -9 1538.58   54.31
  -1   9   9 1587.34   54.57
   1  -9  -9 1478.27   52.14
  -3   9   9   78.06    5.49
   3  -9  -9   87.31    5.87
  -5   9   9  535.86   19.34
  -9   9   9 7139.74  226.95
   9  -9  -9 7232.79  234.17
 -11   9   9   36.06    4.47
  11  -9  -9   38.10    3.96
 -13   9   9    0.19    3.96
  13  -9  -9   -5.11    3.89
 -15   9   9  219.10    9.70
  15  -9  -9  223.83   10.15
 -17   9   9   13.47    3.96
  17  -9  -9   15.70    4.28
 -19   9   9  537.45   22.15
  19  -9  -9  494.12   21.76
 -21   9   9   11.17    6.57
  21  -9  -9   -0.19    4.08
 -23   9   9   -2.49    4.91
  23  -9  -9   -6.32    4.34
 -25   9   9  109.65    8.81
  25  -9  -9  116.73    8.36
 -27   9   9   27.12    5.55
  27  -9  -9   29.93    5.36
 -29   9   9 1271.03   45.25
  29  -9  -9 1247.93   45.25
 -31   9   9   11.23    5.74
  31  -9  -9   12.06    5.87
 -33   9   9  300.61   15.00
  33  -9  -9  292.95   14.04
 -35   9   9  231.61    9.00
  35  -9  -9  246.87   13.66
 -37   9   9  830.02   34.66
  37  -9  -9  769.19   29.81
 -39   9   9  781.89   31.40
  39  -9  -9  772.26   30.89
 -41   9   9    6.89    6.57
  41  -9  -9   -2.94    6.83
 -43   9   9    4.02    6.70
  43  -9  -9    2.74    9.83
 -45   9   9   77.42    8.87
  45  -9  -9   95.48    9.57
 -47   9   9    4.47    6.38
  47  -9  -9   -3.25    7.34
 -49   9   9  291.67   17.55
  49  -9  -9  313.69   18.32
 -51   9   9   25.72   10.66
  51  -9  -9   17.55    6.38
 -53   9   9  226.57   14.93
  53  -9  -9  225.29   14.23
 -55   9   9   45.82    9.19
  55  -9  -9   42.38    9.45
 -57   9   9  219.36   12.38
  57  -9  -9  213.04   14.62
 -59   9   9  176.92   10.53
  59  -9  -9  192.11   17.49
 -61   9   9   67.78   10.72
  61  -9  -9   49.27   14.55
 -63   9   9   68.16   13.98
  63  -9  -9   45.12   11.04
 -65   9   9   64.97   11.55
  65  -9  -9   72.95   16.21
 -67   9   9   50.04   14.93
  67  -9  -9   49.21   11.62
 -69   9   9   23.55   10.79
  69  -9  -9   15.57   11.42
 -71   9   9   19.53   15.57
  71  -9  -9   13.91   12.64
 -73   9   9   10.08   11.42
  73  -9  -9    8.87   11.93
 -75   9   9   -3.64   16.72
  75  -9  -9   12.32   12.00
  77  -9  -9   20.61   12.70
 -76 -10 -10    3.00    9.57
  74  10  10   10.47   18.70
 -74 -10 -10    0.89   19.02
  72  10  10  -13.59   12.96
 -72 -10 -10   11.23   10.85
  70  10  10    4.91   18.83
 -70 -10 -10    4.91    9.76
  68  10  10   13.79   20.49
 -68 -10 -10    6.64    9.76
  66  10  10   99.50   13.53
 -66 -10 -10   93.05   15.70
  64  10  10    6.38   18.25
 -64 -10 -10   -4.85   13.79
  62  10  10   47.48   16.15
 -62 -10 -10   40.34   13.59
  60  10  10    2.23   14.04
 -60 -10 -10   13.72    9.96
 -58 -10 -10  129.31   12.06
 -56 -10 -10   19.21    8.81
  54  10  10   49.53   14.04
 -54 -10 -10   44.93    8.04
 -52 -10 -10  264.55   12.38
 -50 -10 -10   -6.51   10.40
  48  10  10    3.83    8.49
 -48 -10 -10   -8.36    7.47
 -46 -10 -10  121.45   11.17
  36  10  10   23.10    9.76
 -36 -10 -10    8.81   10.47
  30  10  10    2.68    9.19
  28  10  10   43.78    6.06
 -28 -10 -10   41.42    9.00
  26  10  10  480.91   20.36
 -26 -10 -10  509.63   22.53
  24  10  10   29.49    7.66
 -24 -10 -10   37.46    4.98
  22  10  10  229.63   10.85
  20  10  10  112.26   10.79
 -20 -10 -10  122.80    9.70
  16  10  10   -2.87    6.83
  14  10  10 1120.16   39.12
 -14 -10 -10 1265.54   44.55
 -12 -10 -10  235.25   12.00
  -8 -10 -10    0.83    6.06
  -8  10  10   -0.77    3.57
   8 -10 -10   -4.28    4.34
 -10  10  10  812.91   27.95
 -12  10  10  284.71   12.25
  12 -10 -10  286.44   12.64
 -14  10  10 1154.24   39.63
  14 -10 -10 1272.82   45.12
 -16  10  10    1.40    4.28
  16 -10 -10    2.81    4.02
 -18  10  10   -2.36    3.83
  18 -10 -10   -3.19    4.08
 -20  10  10  122.60    7.47
  20 -10 -10  115.26    7.59
 -22  10  10  247.06   12.64
  22 -10 -10  268.12   12.45
 -24  10  10   45.51    5.23
  24 -10 -10   40.66    5.36
 -26  10  10  517.79   14.93
  26 -10 -10  543.96   16.66
 -28  10  10   37.85    7.53
  28 -10 -10   35.23    5.81
 -30  10  10    9.76    6.64
  30 -10 -10    9.57    4.40
 -32  10  10  170.92    9.19
  32 -10 -10  175.39   11.30
 -34  10  10  384.34   16.66
  34 -10 -10  375.21   16.34
 -36  10  10    2.55    5.68
  36 -10 -10   18.38    8.94
 -38  10  10  475.23   15.57
  38 -10 -10  458.12   21.70
 -40  10  10    6.38    6.25
  40 -10 -10    0.38    6.25
 -42  10  10   -1.21    5.62
  42 -10 -10    1.34    9.25
 -44  10  10  115.52    9.51
  44 -10 -10  130.71   10.47
 -46  10  10  121.20    8.36
  46 -10 -10  120.69   11.36
 -48  10  10    7.21    7.98
  48 -10 -10   -0.38   10.72
 -50  10  10    7.98    7.79
  50 -10 -10    2.81    6.96
 -52  10  10  292.76   18.00
  52 -10 -10  288.86   17.30
 -54  10  10   52.40    9.83
  54 -10 -10   53.48   12.64
 -56  10  10   11.17    8.55
  56 -10 -10   15.25   11.68
 -58  10  10  156.43   13.15
  58 -10 -10  162.68   13.85
 -60  10  10   15.89    9.00
  60 -10 -10    7.02    9.51
 -62  10  10   41.42   10.34
  62 -10 -10   54.31   12.00
 -64  10  10   -6.06    8.68
  64 -10 -10   -1.98   10.40
 -66  10  10  100.39   12.89
  66 -10 -10  119.54   14.04
 -68  10  10   -0.19    8.87
  68 -10 -10   18.64   15.57
 -70  10  10   -1.53    9.45
  70 -10 -10   -1.34   16.34
 -72  10  10    9.19    9.83
  72 -10 -10   19.79   18.44
 -74  10  10    2.55   11.68
 -76  10  10    3.25   13.98
  75  11  11   21.96   33.63
  73  11  11   54.38   22.72
 -73 -11 -11   83.29   14.68
 -71 -11 -11   61.72   19.79
  69  11  11    7.91   17.17
 -69 -11 -11    9.00    9.25
  67  11  11   22.15   13.34
 -67 -11 -11   33.38   12.25
  65  11  11  -14.10   15.13
 -65 -11 -11   10.91    8.11
 -63 -11 -11    1.34    9.70
 -61 -11 -11   62.42   10.53
  59  11  11  144.11   16.47
 -59 -11 -11  152.41   10.79
 -57 -11 -11    7.79   11.42
  55  11  11    4.53    9.89
 -55 -11 -11   -0.13   11.42
 -53 -11 -11   22.02    8.42
  51  11  11    9.00   12.25
 -51 -11 -11   19.40    8.87
  49  11  11    9.13   11.49
 -49 -11 -11   21.96    7.34
  47  11  11    7.15   11.62
 -47 -11 -11   -0.26   12.76
  45  11  11   82.65   17.49
 -45 -11 -11  105.12   18.13
  41  11  11   60.63   10.85
 -41 -11 -11   63.12   11.87
  39  11  11   18.76   12.06
  37  11  11   15.45    7.47
  35  11  11   16.72    9.19
 -35 -11 -11   13.34    8.49
  33  11  11  121.77   12.64
  31  11  11  108.75    7.59
 -31 -11 -11   98.54   10.02
  29  11  11  747.56   21.25
 -29 -11 -11  750.94   29.74
  27  11  11  899.26   37.34
 -27 -11 -11  943.68   38.68
  25  11  11   10.34    8.11
 -25 -11 -11   16.21    4.60
  23  11  11  309.92   15.89
 -23 -11 -11  294.54   16.98
  21  11  11  134.09   10.21
 -21 -11 -11  144.62    7.40
  19  11  11  635.17   24.89
 -19 -11 -11  681.25   27.70
  17  11  11  349.30   16.15
 -17 -11 -11  350.20   17.30
 -15 -11 -11  870.74   24.00
  13  11  11    3.51    6.83
 -13 -11 -11   12.83    3.51
 -11 -11 -11   16.91    3.83
   9  11  11  855.42   31.40
   7  11  11  466.03   18.96
   5  11  11 2143.04   70.08
  -5 -11 -11 2134.36   53.36
   3  11  11   58.40    6.38
  -3 -11 -11   36.70    6.00
  -1 -11 -11   -6.51    3.13
   1 -11 -11    1.40    3.70
  -3  11  11   40.14    4.40
   3 -11 -11   49.53    5.68
  -5  11  11 2193.72   72.25
   5 -11 -11 1992.36   67.97
  -7  11  11  501.52   21.00
   7 -11 -11  486.90   18.89
  -9  11  11  894.48   31.98
   9 -11 -11  857.78   34.34
 -11  11  11    5.42    3.32
  11 -11 -11    7.85    4.15
 -13  11  11    8.11    3.57
  13 -11 -11    7.02    4.98
 -15  11  11  982.81   37.34
  15 -11 -11  998.13   37.91
 -17  11  11  346.43   14.68
  17 -11 -11  351.47   14.68
 -19  11  11  694.46   27.44
  19 -11 -11  660.18   25.91
 -21  11  11  158.79   10.15
  21 -11 -11  153.81    7.28
 -23  11  11  336.28   16.02
  23 -11 -11  332.90   17.93
 -25  11  11   19.02    5.30
  25 -11 -11   25.40    5.87
 -27  11  11  988.81   39.06
  27 -11 -11  944.26   27.89
 -29  11  11  828.04   33.63
  29 -11 -11  704.48   27.51
 -31  11  11  115.84    9.96
  31 -11 -11  113.86    6.77
 -33  11  11  121.65    8.74
  33 -11 -11  128.73    8.68
 -35  11  11   18.83    6.25
  35 -11 -11   19.34    6.25
 -37  11  11   26.36    6.77
  37 -11 -11   32.29    6.13
 -39  11  11    6.19    5.94
  39 -11 -11    1.66    8.55
 -41  11  11   62.42    8.11
  41 -11 -11   49.21    7.72
 -43  11  11   35.36    7.79
  43 -11 -11   29.68    6.96
 -45  11  11  161.15   12.00
  45 -11 -11  172.90   12.19
 -47  11  11   10.66    6.51
  47 -11 -11   -4.60   10.02
 -49  11  11    4.72    7.34
  49 -11 -11   18.19    8.49
 -51  11  11    8.74    6.70
  51 -11 -11   11.42   10.28
 -53  11  11   13.66    8.68
  53 -11 -11   13.21   11.81
 -55  11  11    3.83    8.74
  55 -11 -11   -5.62    8.49
 -57  11  11   10.53    8.17
  57 -11 -11    5.30    8.68
 -59  11  11  160.26   11.93
  59 -11 -11  151.96   18.19
 -61  11  11   55.97    9.32
  61 -11 -11   55.08   14.17
 -63  11  11   -4.60    8.74
  63 -11 -11   25.59   14.36
 -65  11  11   -9.13   13.15
  65 -11 -11    1.91    8.74
 -67  11  11   51.57   11.49
  67 -11 -11   35.10   11.74
 -69  11  11    9.83   11.36
  69 -11 -11   10.02   10.34
 -71  11  11   61.01   13.28
  71 -11 -11   41.55   12.64
 -73  11  11   92.29   13.34
 -75  11  11   10.08   12.64
  74  12  12   16.91   19.08
 -74 -12 -12    9.32   11.68
 -72 -12 -12   -7.28   13.47
 -70 -12 -12   12.00   11.30
 -68 -12 -12   -0.51    9.19
 -66 -12 -12   82.97   12.64
  64  12  12   62.67   12.57
 -64 -12 -12   44.74   10.47
 -62 -12 -12   39.51   13.21
  60  12  12    6.89   10.40
 -60 -12 -12    5.04   12.83
 -58 -12 -12   71.03   10.08
  56  12  12   19.53   14.04
 -56 -12 -12   -2.43    7.21
 -54 -12 -12  398.57   20.93
 -52 -12 -12  336.60   24.64
  50  12  12   43.27    9.06
  46  12  12   12.45    8.49
 -46 -12 -12    9.19   12.38
  42  12  12  100.65   13.34
  40  12  12   -1.21   10.40
 -40 -12 -12   -3.32   10.72
  38  12  12  353.51   19.98
  34  12  12    6.57    9.38
 -32 -12 -12  177.11   11.87
 -30 -12 -12  719.99   30.44
  28  12  12  607.47   23.81
 -28 -12 -12  605.42   25.40
  26  12  12   26.68    9.06
 -26 -12 -12   22.53    7.72
  24  12  12    4.21    8.11
 -24 -12 -12   -1.40    4.08
  22  12  12  145.45   10.91
 -22 -12 -12  137.28   11.04
  20  12  12 1424.33   52.40
 -20 -12 -12 1394.27   37.40
 -16 -12 -12  137.79   10.34
 -14 -12 -12 1883.73   48.70
  12  12  12   59.36    7.53
 -12 -12 -12   57.12    7.72
  10  12  12   -2.81    6.70
   8  12  12  482.56   19.08
   6  12  12  459.46   12.76
  -6 -12 -12  496.61   19.34
   4  12  12 4448.84  148.07
  -4 -12 -12 3890.00  127.01
   2  12  12  611.74   22.78
  -2 -12 -12  617.87   16.98
   0 -12 -12  989.51   34.08
  -2  12  12  652.84   25.21
   2 -12 -12  589.28   22.15
  -4  12  12 4123.15  131.48
   4 -12 -12 4047.01  132.82
  -6  12  12  510.65   20.23
   6 -12 -12  555.64   22.98
  -8  12  12  514.28   19.79
   8 -12 -12  501.84   18.32
 -10  12  12    3.25    5.49
  10 -12 -12    4.72    3.77
 -12  12  12   54.70    5.81
  12 -12 -12   43.65    6.45
 -14  12  12 1935.24   67.27
  14 -12 -12 1926.11   65.87
 -16  12  12  144.56    8.81
  16 -12 -12  152.09    8.36
 -18  12  12    3.64    6.06
  18 -12 -12   -0.38    5.74
 -20  12  12 1390.19   47.48
  20 -12 -12 1479.41   56.61
 -22  12  12  172.07   10.91
  22 -12 -12  178.26   10.98
 -24  12  12   -4.66    6.96
  24 -12 -12   -2.55    6.77
 -26  12  12   35.10    4.98
  26 -12 -12   25.02    7.59
 -28  12  12  656.29   27.32
  28 -12 -12  673.08   20.10
 -30  12  12  820.70   30.89
  30 -12 -12  779.53   30.32
 -32  12  12  174.30    8.81
  32 -12 -12  172.70   11.81
 -34  12  12   -2.81    6.25
  34 -12 -12    2.17    7.08
 -36  12  12   23.68    5.04
  36 -12 -12   15.96    8.11
 -38  12  12  384.21   17.68
  38 -12 -12  409.36   18.25
 -40  12  12    7.34    6.83
  40 -12 -12    3.00    5.87
 -42  12  12  124.65    9.89
  42 -12 -12  123.24   13.02
 -44  12  12   26.68   10.53
  44 -12 -12   16.79    5.62
 -46  12  12   -1.08   10.21
  46 -12 -12   -2.87    9.96
 -48  12  12    2.81   10.02
  48 -12 -12    7.59    7.21
 -50  12  12   68.61    9.19
  50 -12 -12   64.97   11.93
 -52  12  12  405.72   21.32
  52 -12 -12  404.64   20.04
 -54  12  12  407.89   21.76
  54 -12 -12  421.93   16.91
 -56  12  12    2.87    7.28
  56 -12 -12    4.15   11.68
 -58  12  12   77.16   10.34
  58 -12 -12   72.44   10.59
 -60  12  12   -2.62    9.13
  60 -12 -12    1.21    8.74
 -62  12  12   16.66   13.34
  62 -12 -12   27.83    9.70
 -64  12  12   43.91    8.81
 -66  12  12   93.05   10.47
  66 -12 -12  102.50   16.98
 -68  12  12   10.91   14.36
  68 -12 -12   -7.02   15.76
 -70  12  12    7.02   10.91
  70 -12 -12    1.34   16.47
 -72  12  12  -14.62   11.04
  72 -12 -12    2.23   11.23
 -74  12  12   -3.19   16.72
  74 -12 -12   -1.53   19.40
 -76  12  12    0.00   11.93
 -75 -13 -13   39.31   18.96
  73  13  13   20.04   20.68
 -73 -13 -13    4.53   12.32
  71  13  13   77.99   13.98
 -71 -13 -13   63.76   13.21
  69  13  13   25.59   14.17
 -69 -13 -13   11.42   11.62
  67  13  13  112.58   21.64
 -67 -13 -13  126.94   17.55
 -65 -13 -13   -6.25    9.96
  63  13  13   75.18   17.74
 -63 -13 -13   86.29    9.70
 -61 -13 -13    4.40    7.85
 -59 -13 -13  173.34   14.81
 -57 -13 -13   37.91   12.70
 -53 -13 -13    7.72    8.36
  49  13  13  192.75   16.47
 -49 -13 -13  196.32   17.30
  47  13  13   37.85   12.13
 -47 -13 -13   40.78   11.74
  45  13  13   24.70    8.87
 -45 -13 -13   27.38   11.93
  41  13  13   -0.13    6.38
 -41 -13 -13   -8.04    7.79
 -39 -13 -13  139.84   11.93
  35  13  13   78.76   11.17
 -35 -13 -13   94.14   10.53
  33  13  13  511.54   25.34
 -33 -13 -13  497.63   22.72
  31  13  13   60.06   10.21
 -31 -13 -13   50.93    8.62
  29  13  13   12.19    6.25
 -29 -13 -13    9.06    5.81
 -27 -13 -13   39.76    6.25
  23  13  13    0.00    7.53
 -23 -13 -13    6.45    4.28
  21  13  13   59.80    8.74
 -21 -13 -13   57.89    8.68
  19  13  13 1550.07   51.70
 -19 -13 -13 1735.98   58.84
 -17 -13 -13   -0.51    5.17
  13  13  13    5.55    6.83
  11  13  13  271.18   13.21
   9  13  13  562.85   22.27
  -9 -13 -13  575.11   25.27
   7  13  13  598.15   23.68
  -7 -13 -13  551.11   22.72
   5  13  13    1.47    4.53
  -5 -13 -13    0.13    3.89
   3  13  13   40.85    6.57
  -3 -13 -13   43.53    6.32
   1  13  13   52.65    5.04
  -1 -13 -13   64.40    5.55
  -1  13  13   49.21    6.13
   1 -13 -13   59.16    4.72
  -3  13  13   48.63    4.47
   3 -13 -13   38.74    4.08
  -5  13  13    1.21    3.57
   5 -13 -13    1.34    4.72
  -7  13  13  576.19   23.81
   7 -13 -13  537.77   20.68
  -9  13  13  616.78   16.79
   9 -13 -13  686.67   27.95
 -11  13  13  232.95   11.23
  11 -13 -13  243.61   11.42
 -13  13  13   11.55    3.64
  13 -13 -13   14.74    5.81
 -15  13  13  109.14    7.40
  15 -13 -13  112.39    6.64
 -17  13  13   -4.60    4.53
  17 -13 -13    4.53    6.13
 -19  13  13 1628.76   55.91
  19 -13 -13 1698.20   61.33
 -21  13  13   52.59    5.94
  21 -13 -13   44.42    5.74
 -23  13  13    3.45    4.98
  23 -13 -13    0.77    4.85
 -25  13  13   21.06    4.98
  25 -13 -13   30.76    5.23
 -27  13  13   45.51    5.94
  27 -13 -13   52.14    5.94
 -29  13  13   16.47    5.74
  29 -13 -13   18.83    7.53
 -31  13  13   58.53    6.25
  31 -13 -13   47.04    6.00
 -33  13  13  500.05   20.87
  33 -13 -13  517.28   22.08
 -35  13  13   97.71   10.34
  35 -13 -13   98.93    8.68
 -37  13  13   80.48    7.72
  37 -13 -13   85.20    8.87
 -39  13  13  125.22    9.25
  39 -13 -13  151.39   13.79
 -41  13  13   -1.47    6.00
  41 -13 -13    2.36    8.81
 -43  13  13    3.25    9.45
  43 -13 -13    7.72    6.25
 -45  13  13   17.74    6.89
  45 -13 -13   17.10    9.83
 -47  13  13   44.17    8.68
  47 -13 -13   31.34    8.55
 -49  13  13  170.53   13.15
  49 -13 -13  171.24   15.06
 -51  13  13   58.01    9.13
  51 -13 -13   47.74    9.06
 -53  13  13   18.51    7.47
  53 -13 -13   17.62   11.68
 -55  13  13  694.52   31.98
  55 -13 -13  655.27   30.51
 -57  13  13   22.34    9.00
  57 -13 -13   18.76    9.00
 -59  13  13  189.55   12.83
  59 -13 -13  175.58   14.68
 -61  13  13   10.59   13.15
  61 -13 -13    8.87   10.02
 -63  13  13   81.37   11.42
  63 -13 -13  102.88   12.89
 -65  13  13    0.19    9.32
  65 -13 -13  -12.06   10.53
 -67  13  13  124.07   17.10
  67 -13 -13  113.09   14.23
 -69  13  13   15.64    9.64
 -71  13  13   49.53   11.17
  71 -13 -13   82.84   18.38
 -73  13  13   14.17   16.34
  73 -13 -13    1.47   13.66
 -75  13  13   17.36   11.81
  74  14  14   -8.42   18.51
 -74 -14 -14  -11.62   20.55
  72  14  14   56.74   25.53
 -72 -14 -14   11.23   13.08
 -70 -14 -14   27.00   12.76
  68  14  14   30.83   17.30
 -68 -14 -14   -6.96    8.68
 -66 -14 -14   11.55   10.34
 -64 -14 -14   59.80   12.00
 -62 -14 -14   74.35   16.15
  60  14  14  202.06   19.53
 -60 -14 -14  217.64   14.04
 -56 -14 -14  141.56   12.89
  54  14  14   47.42   11.17
  48  14  14  221.47   11.87
  44  14  14   -3.45   12.51
  42  14  14  179.09   15.25
 -42 -14 -14  184.51   14.49
  40  14  14  316.43   18.44
 -40 -14 -14  384.34   20.55
 -38 -14 -14   59.42    7.98
 -36 -14 -14  157.83   11.49
  34  14  14   74.03   10.47
 -34 -14 -14   81.76    7.02
 -32 -14 -14  349.17   19.34
 -30 -14 -14   72.18    8.11
 -28 -14 -14  248.46   14.74
  26  14  14    9.51    6.45
 -26 -14 -14   10.98    5.42
 -24 -14 -14   44.23    4.85
 -18 -14 -14  579.64   23.74
  16  14  14   85.84    8.87
 -16 -14 -14   80.67    8.81
  14  14  14 2804.82   95.16
 -14 -14 -14 2912.05  100.58
  12  14  14   97.71    5.74
 -12 -14 -14   96.82    8.74
  10  14  14 1335.62   44.74
 -10 -14 -14 1415.40   36.70
  -8 -14 -14  389.19   12.64
   6  14  14  231.61   11.62
  -6 -14 -14  195.23    9.57
   4  14  14   64.65    7.53
  -4 -14 -14   59.87    4.53
   2  14  14    2.74    5.30
  -2 -14 -14    2.43    3.83
   0  14  14 1657.73   54.06
   0 -14 -14 1605.14   52.27
  -2  14  14    4.28    3.38
   2 -14 -14    5.23    3.38
  -4  14  14   60.50    4.85
   4 -14 -14   61.08    5.30
  -6  14  14  220.19   10.28
   6 -14 -14  230.85   12.06
  -8  14  14  416.57   16.34
   8 -14 -14  376.75   15.19
 -10  14  14 1521.47   56.23
  10 -14 -14 1430.65   50.16
 -12  14  14   94.71    6.45
  12 -14 -14   88.20    6.45
 -14  14  14 2943.38  100.78
  14 -14 -14 2971.46  104.41
 -16  14  14   78.18    6.32
  16 -14 -14   85.84    7.79
 -18  14  14  649.72   23.36
  18 -14 -14  633.19   26.87
 -20  14  14  159.68    9.51
  20 -14 -14  166.64    9.89
 -22  14  14  677.93   23.87
  22 -14 -14  694.33   26.74
 -24  14  14   42.83    5.49
  24 -14 -14   57.63    5.68
 -26  14  14   13.72    5.30
  26 -14 -14   19.72    4.85
 -28  14  14  252.61   10.15
  28 -14 -14  275.08   15.38
 -30  14  14   64.21    6.96
  30 -14 -14   75.89    6.06
 -32  14  14  361.75   16.72
  32 -14 -14  350.13   16.15
 -34  14  14   91.20    6.51
  34 -14 -14   94.84    9.38
 -36  14  14  153.62    7.91
  36 -14 -14  167.02   11.62
 -38  14  14   41.74    7.02
  38 -14 -14   58.72    7.21
 -40  14  14  346.69   16.47
  40 -14 -14  341.52   18.70
 -42  14  14  172.64   12.89
  42 -14 -14  169.07    9.64
 -44  14  14    0.06    6.77
  44 -14 -14   -8.55    9.83
 -46  14  14    7.15    7.34
  46 -14 -14   14.42    6.70
 -48  14  14  224.53   12.70
  48 -14 -14  240.10   16.21
 -50  14  14    1.02    7.40
  50 -14 -14    0.19    7.66
 -52  14  14  183.62   16.34
  52 -14 -14  188.09   12.06
 -54  14  14   35.10   12.89
  54 -14 -14   25.27    7.47
 -56  14  14  141.43    9.83
  56 -14 -14  140.03   15.45
 -58  14  14    0.32    7.72
  58 -14 -14    1.15    8.04
 -60  14  14  229.70   14.93
  60 -14 -14  197.40   15.32
 -62  14  14   57.50    8.55
  62 -14 -14   60.50   10.72
 -64  14  14   70.21   11.49
  64 -14 -14   72.12   15.38
 -66  14  14  -14.10   14.36
  66 -14 -14   -4.47   11.68
 -68  14  14   -4.66   10.59
  68 -14 -14   -7.02   10.85
 -70  14  14   31.53   11.74
  70 -14 -14   36.19   12.51
 -72  14  14   10.34   13.79
  72 -14 -14   17.68   10.53
 -74  14  14   -4.53   11.17
 -75 -15 -15   -2.23   15.76
  73  15  15    5.94   17.81
 -73 -15 -15    3.45   10.85
 -71 -15 -15   39.00   12.76
 -69 -15 -15    7.34   12.32
  67  15  15   59.48   17.17
 -67 -15 -15   43.21    9.64
 -65 -15 -15   17.62   16.02
  63  15  15  137.28   15.64
 -63 -15 -15  125.48   16.08
 -61 -15 -15   39.57   10.72
  59  15  15   29.10   17.36
 -59 -15 -15   48.51   10.21
  57  15  15   10.21   15.89
 -57 -15 -15   -6.38   16.85
  55  15  15   -1.72    9.76
 -55 -15 -15    0.19   13.40
  53  15  15  255.10   17.68
 -53 -15 -15  263.52   20.55
  51  15  15   31.40   10.08
 -51 -15 -15   41.55   13.34
  49  15  15    4.79   13.15
 -49 -15 -15   15.45   12.76
  47  15  15   13.02   13.02
 -47 -15 -15   -8.30   11.42
 -43 -15 -15   14.93    5.74
 -41 -15 -15  206.85   10.66
  39  15  15   11.49   11.36
 -39 -15 -15    1.98    9.45
 -35 -15 -15   22.40    6.77
 -33 -15 -15  106.84    9.19
  31  15  15  109.97   10.85
 -31 -15 -15  108.63    7.08
  29  15  15  185.47   14.30
 -29 -15 -15  193.45    9.38
  27  15  15   -6.25    9.06
  25  15  15   34.08    9.00
 -25 -15 -15   25.98    5.87
 -23 -15 -15  135.05    6.77
 -17 -15 -15    8.23    7.98
  15  15  15 1164.70   42.38
 -15 -15 -15 1249.59   46.46
  11  15  15  520.16   20.04
 -11 -15 -15  555.45   24.32
   9  15  15    5.42    6.77
   7  15  15  464.38   14.17
   5  15  15  329.65   15.06
   3  15  15   52.40    7.15
  -3 -15 -15   36.12    6.89
   1  15  15   97.39    4.66
  -1 -15 -15   90.76    7.53
  -1  15  15   99.88    4.85
   1 -15 -15   95.35    8.11
  -3  15  15   24.83    4.28
   3 -15 -15   36.19    6.06
  -5  15  15  360.41   15.83
   5 -15 -15  358.81   16.15
  -7  15  15  469.93   18.57
   7 -15 -15  456.33   18.00
  -9  15  15   -0.70    3.77
   9 -15 -15    4.15    3.70
 -11  15  15  575.81   25.78
  11 -15 -15  564.58   24.13
 -13  15  15   60.70    6.13
  13 -15 -15   72.57    5.62
 -15  15  15 1391.85   53.87
  15 -15 -15 1281.50   45.63
 -17  15  15   10.66    4.60
  17 -15 -15    6.25    4.02
 -19  15  15    8.11    4.85
  19 -15 -15    2.49    4.47
 -21  15  15  445.48   19.79
  21 -15 -15  401.00   16.72
 -23  15  15  137.73    8.74
  23 -15 -15  129.75    9.32
 -25  15  15   47.04    6.38
  25 -15 -15   35.42    4.91
 -27  15  15    2.23    7.15
  27 -15 -15    4.79    7.40
 -29  15  15  199.45   10.21
  29 -15 -15  196.32   12.00
 -31  15  15  113.73    8.62
  31 -15 -15  126.82   10.72
 -33  15  15  124.71   10.91
  33 -15 -15  126.75    7.28
 -35  15  15   21.32    6.51
  35 -15 -15   24.64    5.17
 -37  15  15   -7.02    5.74
  37 -15 -15    1.40    5.36
 -39  15  15   -0.19    6.45
  39 -15 -15   10.59    6.32
 -41  15  15  217.96   14.74
  41 -15 -15  185.15   12.32
 -43  15  15   22.53    7.40
  43 -15 -15   10.79    9.89
 -45  15  15  120.75    9.96
  45 -15 -15  132.94   11.68
 -47  15  15    6.77   10.21
  47 -15 -15    3.96    6.32
 -49  15  15   18.38    8.81
  49 -15 -15   15.06   10.53
 -51  15  15   16.72    7.47
  51 -15 -15   33.70    8.17
 -53  15  15  274.69   12.64
  53 -15 -15  275.52   17.93
 -55  15  15   11.17    8.68
  55 -15 -15   13.53    8.94
 -57  15  15   14.04    8.49
  57 -15 -15   16.79    9.57
 -59  15  15   42.25    8.23
  59 -15 -15   51.44   13.91
 -61  15  15   13.79   12.25
  61 -15 -15    5.94    9.45
 -63  15  15  135.69   15.38
  63 -15 -15  131.28   11.30
 -65  15  15   24.38    9.38
  65 -15 -15    6.57   10.72
 -67  15  15   33.19    9.76
  67 -15 -15   36.44   16.85
 -69  15  15   25.08   16.91
  69 -15 -15   -0.89   16.47
 -71  15  15   50.74   17.74
  71 -15 -15   53.29   11.62
 -73  15  15   13.98   13.15
  73 -15 -15   10.08   12.83
 -74 -16 -16   20.68   15.57
  72  16  16   10.53   20.87
 -72 -16 -16   20.68   11.04
 -70 -16 -16   27.25   13.21
 -68 -16 -16   16.02   19.21
  66  16  16  -26.17   26.68
 -66 -16 -16   14.17   18.32
 -64 -16 -16   12.51    9.38
 -62 -16 -16   10.98    9.89
  58  16  16   -2.74   17.74
  52  16  16   16.34   15.25
  48  16  16  139.58   16.85
 -48 -16 -16  125.60   14.55
 -46 -16 -16   31.46    8.49
  44  16  16  133.96   10.53
 -44 -16 -16  141.94   10.21
 -42 -16 -16   30.51    7.53
 -40 -16 -16  245.85   15.51
  38  16  16    3.70   11.49
 -38 -16 -16    5.36    9.51
  36  16  16   74.03    8.42
 -36 -16 -16   89.03    7.66
 -34 -16 -16   -3.57    8.94
  32  16  16  253.31   16.21
 -32 -16 -16  253.38   10.72
  30  16  16  126.05   12.19
 -30 -16 -16  122.99    6.64
  26  16  16   12.57    8.74
 -26 -16 -16    5.23    8.42
  22  16  16  360.85   17.42
 -22 -16 -16  336.47   10.85
  20  16  16   83.48   10.15
 -20 -16 -16   78.12    9.06
  18  16  16  727.52   27.57
 -18 -16 -16  782.15   34.91
 -12 -16 -16  367.62   15.83
  10  16  16 1753.53   59.16
  -8 -16 -16 2135.77   72.95
   6  16  16  453.40   21.06
  -6 -16 -16  442.74   17.10
  -4 -16 -16 1310.79   45.89
   2  16  16  185.79    7.34
  -2 -16 -16  187.58    9.32
   0  16  16  442.29   20.42
   0 -16 -16  418.10   16.79
  -2  16  16  185.72    9.06
   2 -16 -16  191.72    9.06
  -4  16  16 1360.26   48.89
   4 -16 -16 1310.35   33.38
  -6  16  16  480.14   20.49
   6 -16 -16  457.35   18.96
  -8  16  16 2251.35   55.02
   8 -16 -16 2121.47   78.76
 -10  16  16 1861.97   63.76
  10 -16 -16 1896.18   70.27
 -12  16  16  353.39   15.57
  12 -16 -16  383.06   16.21
 -14  16  16  933.35   33.51
  14 -16 -16  927.47   33.44
 -16  16  16 2663.20   88.46
  16 -16 -16 2651.71   89.67
 -18  16  16  803.08   28.34
  18 -16 -16  775.45   29.29
 -20  16  16   79.46    6.13
  20 -16 -16   73.84    6.13
 -22  16  16  361.49   15.13
  22 -16 -16  395.57   18.76
 -24  16  16  154.13   10.85
  24 -16 -16  134.79    7.40
 -26  16  16    5.94    5.23
  26 -16 -16   12.57    7.21
 -28  16  16 1644.78   58.72
  28 -16 -16 1648.48   64.08
 -30  16  16  128.35   10.15
  30 -16 -16  126.05    8.42
 -32  16  16  263.01   12.19
  32 -16 -16  266.33   12.83
 -34  16  16   -1.21    5.55
  34 -16 -16    6.83    8.04
 -36  16  16   86.80    8.17
  36 -16 -16   96.44    9.06
 -38  16  16    3.83    8.81
  38 -16 -16   -0.89    6.57
 -40  16  16  238.12   13.40
  40 -16 -16  279.23   16.15
 -42  16  16   38.42    7.91
  42 -16 -16   24.70    9.38
 -44  16  16  149.28   10.47
  44 -16 -16  145.45   11.30
 -46  16  16   28.40   10.98
  46 -16 -16   28.46    7.47
 -48  16  16  117.43   10.47
  48 -16 -16  124.33   13.08
 -50  16  16   87.76   10.53
  50 -16 -16   77.23   10.85
 -52  16  16   30.76    8.81
  52 -16 -16   32.23   11.87
 -54  16  16   10.08    8.81
  54 -16 -16   19.02    8.49
 -56  16  16   16.59    7.91
  56 -16 -16   46.40   12.70
 -58  16  16    2.04    7.91
  58 -16 -16   -1.79    9.00
 -60  16  16   90.63   11.11
  60 -16 -16   83.74   12.70
 -62  16  16   12.19    8.11
  62 -16 -16    5.36   14.23
 -64  16  16    9.57   10.47
  64 -16 -16   -4.66   10.72
 -66  16  16   18.89   10.72
  66 -16 -16    7.28   11.62
 -68  16  16   26.49   12.51
  68 -16 -16   11.23   12.19
 -70  16  16   20.55    9.51
  70 -16 -16   21.13   17.42
 -72  16  16   18.83   11.68
  72 -16 -16   22.02   17.30
 -74  16  16   18.89   15.70
  74 -16 -16   15.45   12.57
 -73 -17 -17   27.12   17.30
  71  17  17    8.23   23.04
 -71 -17 -17   -5.94   18.51
  69  17  17    2.36   25.21
 -69 -17 -17  -17.17   30.63
 -67 -17 -17   33.95   13.59
  65  17  17   87.88   19.72
 -65 -17 -17  105.56   15.06
  63  17  17   -6.70   16.79
 -63 -17 -17   12.96   18.83
  61  17  17   22.47   17.36
  55  17  17   32.74   14.87
 -55 -17 -17   25.27    9.83
 -51 -17 -17  106.01   11.81
 -49 -17 -17  227.85   15.76
  47  17  17   39.06   12.45
 -47 -17 -17   25.91    6.70
 -45 -17 -17  299.20   16.40
  43  17  17  126.62   15.25
 -43 -17 -17  142.52   13.34
  41  17  17   56.74   12.13
 -41 -17 -17   34.66    6.25
 -39 -17 -17    7.47    7.08
  37  17  17  162.81   14.30
 -37 -17 -17  166.32   13.79
  35  17  17 1130.75   31.02
 -35 -17 -17 1117.47   30.83
  33  17  17  171.24    9.64
 -33 -17 -17  163.51   13.47
  31  17  17   42.19    7.59
 -31 -17 -17   29.49    9.13
  29  17  17   73.46   10.72
 -29 -17 -17   70.46    6.13
 -27 -17 -17   90.82    8.62
  25  17  17   28.27    8.42
  23  17  17  172.77   12.38
 -23 -17 -17  169.51    7.47
 -21 -17 -17  193.89   11.11
  19  17  17  543.32   23.17
 -19 -17 -17  646.14   28.27
  17  17  17 1195.98   46.78
 -17 -17 -17 1128.45   41.10
 -15 -17 -17  351.28   16.53
  11  17  17   43.78    8.36
  -9 -17 -17  284.59   12.06
   7  17  17 1025.06   25.53
  -7 -17 -17 1027.17   36.06
   5  17  17  480.14   21.96
  -5 -17 -17  435.53   13.08
  -3 -17 -17  573.13   16.72
   1  17  17  439.29   18.83
  -1 -17 -17  462.01   13.34
  -1  17  17  482.95   20.93
   1 -17 -17  401.70   17.74
  -3  17  17  595.21   26.42
   3 -17 -17  598.98   26.42
  -5  17  17  439.17   19.34
   5 -17 -17  417.85   18.57
  -7  17  17 1106.24   39.63
   7 -17 -17 1021.61   37.08
  -9  17  17  302.90   13.21
   9 -17 -17  303.35   12.38
  11 -17 -17   47.04    5.23
 -13  17  17   45.70    5.23
  13 -17 -17   44.36    6.51
 -15  17  17  353.39   15.25
  15 -17 -17  363.41   16.40
 -17  17  17 1192.02   45.76
  17 -17 -17 1163.11   42.83
 -19  17  17  646.02   24.76
  19 -17 -17  669.76   27.00
 -21  17  17  207.68   10.66
  21 -17 -17  216.81   12.19
 -23  17  17  191.15   10.21
  23 -17 -17  177.87    8.87
 -25  17  17   32.55    5.62
  25 -17 -17   31.21    5.42
 -27  17  17   82.46    7.59
  27 -17 -17   96.69    9.51
 -29  17  17   82.78    9.51
  29 -17 -17   73.20    7.21
 -31  17  17   46.21    7.15
  31 -17 -17   40.40    6.57
 -33  17  17  167.54   10.47
  33 -17 -17  172.32   10.53
 -35  17  17 1158.19   30.89
  35 -17 -17 1182.25   42.89
 -37  17  17  189.75   11.30
  37 -17 -17  200.85   14.04
 -39  17  17   18.13    6.83
  39 -17 -17   17.04    9.25
 -41  17  17   36.38    7.66
  41 -17 -17   33.76   10.02
 -43  17  17  145.01    9.83
  43 -17 -17  146.66   11.17
 -45  17  17  305.26   15.70
  45 -17 -17  288.29   16.02
 -47  17  17   25.78    7.28
  47 -17 -17   24.06   10.28
 -49  17  17  225.36   15.96
  49 -17 -17  249.87   12.38
 -51  17  17  100.84   13.08
  51 -17 -17   90.95   10.59
 -53  17  17   37.21    7.53
  53 -17 -17   59.42    9.51
 -55  17  17   12.96    8.87
  55 -17 -17   18.06    8.87
 -57  17  17   66.12   10.79
  57 -17 -17   78.95   12.19
 -59  17  17   75.44   10.21
  59 -17 -17   86.80   14.93
 -61  17  17    9.89    9.51
  61 -17 -17   -0.96    9.38
 -63  17  17   13.53    8.94
  63 -17 -17    1.15   10.40
 -65  17  17   93.05   16.47
  65 -17 -17  111.69   17.36
 -67  17  17    0.19   15.00
  67 -17 -17   20.68   10.59
 -69  17  17   11.36   11.36
  69 -17 -17   18.57   13.28
 -71  17  17   -4.85    9.64
 -73  17  17    4.34   16.02
  73 -17 -17   21.38   17.93
  72  18  18   29.68   31.02
 -72 -18 -18  -18.76   28.02
 -70 -18 -18   16.21   20.61
 -68 -18 -18   52.53   16.27
  64  18  18    5.42   13.08
  62  18  18    9.83   17.62
 -62 -18 -18   -7.53   14.81
  60  18  18   13.08   16.66
 -60 -18 -18   17.17   15.38
  58  18  18   63.12   16.53
 -58 -18 -18   49.85   16.27
  56  18  18   -0.89   10.53
 -56 -18 -18   18.70    9.83
  54  18  18    2.36   13.47
 -54 -18 -18   15.19    7.72
  52  18  18    8.17    9.51
 -52 -18 -18   -6.96    8.62
  50  18  18    3.70   13.59
 -50 -18 -18    9.76    7.02
  48  18  18    4.08   14.04
 -48 -18 -18   14.36   11.04
 -46 -18 -18   14.04    8.49
  44  18  18    0.64    8.49
 -44 -18 -18    5.23    7.66
 -42 -18 -18   72.69    9.13
  40  18  18  100.46   12.70
 -40 -18 -18   98.22    8.04
 -38 -18 -18    7.15    5.30
  36  18  18   18.83   11.23
 -36 -18 -18   16.21    9.00
  34  18  18  393.91   14.30
 -34 -18 -18  411.27   14.04
  32  18  18  169.70    9.83
 -32 -18 -18  170.85    9.25
 -30 -18 -18  306.67   15.96
 -28 -18 -18   20.42    4.47
  26  18  18   25.59    6.51
 -26 -18 -18   29.87    6.06
 -24 -18 -18  505.22   22.02
 -22 -18 -18   58.14    7.72
 -20 -18 -18  127.77    9.89
  18  18  18  283.37   14.10
 -18 -18 -18  280.63   16.98
 -16 -18 -18  400.87   17.55
 -14 -18 -18    2.36    4.60
  12  18  18  114.05    6.96
 -12 -18 -18  111.50    9.64
  10  18  18  293.07   15.51
 -10 -18 -18  219.87   10.59
  -6 -18 -18   29.68    4.53
   4  18  18  367.81   15.89
  -4 -18 -18  385.94   18.64
   2  18  18   18.64    6.25
  -2 -18 -18   28.46    5.36
   0  18  18  331.62   14.87
   0 -18 -18  313.88   10.79
   2 -18 -18   23.93    4.47
  -4  18  18  450.72   18.70
   4 -18 -18  400.55   16.27
  -6  18  18   29.29    4.53
   6 -18 -18   29.61    4.47
  -8  18  18  341.71   14.93
   8 -18 -18  334.37   14.87
 -10  18  18  248.78   12.38
  10 -18 -18  243.29   11.62
 -12  18  18  119.99    8.74
  12 -18 -18  129.43    6.70
 -14  18  18    2.62    4.53
  14 -18 -18   -1.53    4.79
 -16  18  18  500.18   19.59
  16 -18 -18  479.50   21.19
 -18  18  18  264.86   13.02
  18 -18 -18  301.05   15.64
 -20  18  18  125.60    8.49
  20 -18 -18  117.50    9.76
 -22  18  18   59.80    6.25
  22 -18 -18   50.61    5.94
 -24  18  18  510.14   21.44
  24 -18 -18  520.03   19.85
 -26  18  18   28.72    5.49
  26 -18 -18   32.93    6.45
 -28  18  18   25.59    7.72
  28 -18 -18   27.19    7.85
 -30  18  18  327.60   14.81
  30 -18 -18  327.03   14.81
 -32  18  18  178.32   11.74
  32 -18 -18  167.85    9.32
 -34  18  18  433.74   19.34
  34 -18 -18  427.55   18.70
 -36  18  18   14.87    6.83
  36 -18 -18    2.49    5.87
 -38  18  18    3.64    6.83
  38 -18 -18    4.21    6.45
 -40  18  18  114.56   11.68
  40 -18 -18   84.50    8.55
 -42  18  18   82.14    8.23
  42 -18 -18   88.20    9.00
 -44  18  18    1.47    7.15
  44 -18 -18    1.47    6.64
 -46  18  18   15.06    7.91
  46 -18 -18   15.00    7.21
 -48  18  18   24.70    8.94
  48 -18 -18   12.64   10.40
 -50  18  18    6.77    7.91
  50 -18 -18   15.70    7.59
 -52  18  18    3.77    8.62
  52 -18 -18    7.59   11.17
 -54  18  18    7.98    9.13
  54 -18 -18    4.40    8.87
 -56  18  18   17.23   11.87
  56 -18 -18    4.72    9.70
 -58  18  18   76.40   13.98
  58 -18 -18   78.37    9.32
 -60  18  18   -4.60   10.34
  60 -18 -18    6.19    9.83
 -62  18  18   -4.72   13.59
  62 -18 -18    3.57    8.55
 -64  18  18   -2.49    9.96
  64 -18 -18  -19.47   10.53
 -66  18  18  116.48   10.72
  66 -18 -18   88.59   17.30
 -68  18  18   25.08   11.68
  68 -18 -18   68.67   18.57
 -70  18  18   -6.77   11.62
  70 -18 -18    9.19   13.66
 -72  18  18   12.00   13.02
  72 -18 -18  -12.51   12.19
 -74  18  18    3.57   11.93
 -73 -19 -19   49.34   21.19
  71  19  19    8.36   18.70
 -71 -19 -19   13.47   13.15
 -69 -19 -19    8.55   15.83
  65  19  19  -16.91   20.30
 -61 -19 -19    9.64   11.11
  59  19  19   25.02   11.87
 -59 -19 -19   40.14   10.66
  57  19  19   65.42   16.59
 -57 -19 -19   51.51    8.49
  55  19  19   14.42   15.64
 -55 -19 -19   17.68    9.25
  53  19  19    1.66   13.08
 -53 -19 -19   14.04   12.32
 -51 -19 -19    0.13    7.98
  49  19  19   55.97   15.13
 -49 -19 -19   30.76   12.70
  47  19  19   41.23   13.79
 -47 -19 -19   35.10    7.28
  45  19  19   -3.57   13.28
 -45 -19 -19    4.72   10.72
 -41 -19 -19   15.89    7.53
 -39 -19 -19    0.96    6.70
  37  19  19   22.78   11.87
 -37 -19 -19   -6.38    5.81
  35  19  19  446.89   24.13
 -35 -19 -19  436.36   22.59
  33  19  19   20.87   10.53
 -33 -19 -19   12.89    9.25
 -29 -19 -19  245.27   13.59
  27  19  19  434.38   19.27
 -27 -19 -19  444.97   14.17
 -25 -19 -19   44.48    5.17
  23  19  19  459.97   23.04
 -23 -19 -19  490.54   23.36
 -21 -19 -19  145.39   11.36
 -19 -19 -19 3936.72   98.35
  17  19  19   40.40    6.13
 -17 -19 -19   28.02    5.81
  15  19  19    8.62    8.74
  13  19  19  690.69   19.21
 -13 -19 -19  710.73   27.19
 -11 -19 -19  704.92   27.95
  -7 -19 -19  884.39   26.04
   5  19  19  312.99   10.79
   3  19  19  561.07   23.49
  -3 -19 -19  571.02   23.42
   1  19  19   27.12    6.45
  -1 -19 -19   28.98    4.91
  -1  19  19   26.74    4.60
   1 -19 -19   28.21    4.66
  -3  19  19  603.06   22.27
   3 -19 -19  582.96   21.13
  -5  19  19  272.20   12.89
   5 -19 -19  294.93   12.89
  -7  19  19  923.52   36.12
   7 -19 -19  915.28   35.04
  -9  19  19 1238.67   44.42
   9 -19 -19 1299.75   49.27
 -11  19  19  778.00   28.91
  11 -19 -19  835.76   35.36
 -13  19  19  742.71   28.02
  13 -19 -19  714.88   20.49
 -15  19  19    1.34    4.53
  15 -19 -19    1.08    4.98
 -17  19  19   50.10    5.49
  17 -19 -19   52.14    6.00
 -19  19  19 3936.53  127.14
  19 -19 -19 4125.77  144.43
 -21  19  19  148.77   10.08
  21 -19 -19  137.54    6.96
 -23  19  19  472.29   18.51
  23 -19 -19  455.38   19.66
 -25  19  19   50.55    6.51
  25 -19 -19   44.17    6.19
 -27  19  19  474.27   19.21
  27 -19 -19  481.61   20.04
 -29  19  19  251.97   13.47
  29 -19 -19  273.10   10.28
 -31  19  19   56.80    7.15
  31 -19 -19   50.74    6.89
 -33  19  19   20.74    6.45
  33 -19 -19   15.19    5.49
 -35  19  19  416.76   18.06
  35 -19 -19  433.48   14.62
 -37  19  19    1.08    9.25
  37 -19 -19   -1.79    5.42
 -39  19  19    8.11    5.81
  39 -19 -19    6.96    6.45
 -41  19  19   21.96    7.98
  41 -19 -19   20.68    7.34
 -43  19  19  896.84   36.95
  43 -19 -19  831.42   37.46
 -45  19  19    0.89    7.40
  45 -19 -19   -2.49    7.28
 -47  19  19   47.61    8.55
  47 -19 -19   66.38   12.25
 -49  19  19   53.68    8.74
  49 -19 -19   35.49    8.62
 -51  19  19    6.70   11.49
  51 -19 -19   -2.49    6.89
 -53  19  19    9.06    9.51
  53 -19 -19   -6.51   11.62
 -55  19  19    6.25    8.68
  55 -19 -19    6.77    8.87
 -57  19  19   47.48    8.87
  57 -19 -19   66.95   14.87
 -59  19  19   49.02   10.47
  59 -19 -19   51.57   10.79
 -61  19  19    7.53    8.23
  61 -19 -19   -1.21    9.70
 -63  19  19   16.15   10.21
  63 -19 -19   15.13   15.06
 -65  19  19    8.23   11.23
  65 -19 -19   -5.30   11.11
 -67  19  19   26.81   10.28
  67 -19 -19    7.72   11.11
 -69  19  19    9.70   15.96
  69 -19 -19   12.45   17.23
 -71  19  19   19.34   17.36
  71 -19 -19   -5.36   10.66
 -73  19  19   47.80   13.28
 -72 -20 -20  -21.25   22.98
  70  20  20  -10.72   21.00
 -70 -20 -20   -3.96   18.76
  68  20  20   -6.77   27.64
 -64 -20 -20   10.53    8.17
 -62 -20 -20   92.61   12.32
  60  20  20   18.96   17.55
 -60 -20 -20   38.87   13.91
 -58 -20 -20   51.57   11.04
 -56 -20 -20   16.98    9.25
 -54 -20 -20   16.91    6.70
 -52 -20 -20   76.40   11.23
  50  20  20   14.23    9.83
 -50 -20 -20    6.06    8.68
  48  20  20  205.57   16.79
 -48 -20 -20  246.48   12.13
 -46 -20 -20   61.14    6.64
  44  20  20   45.70    9.06
 -44 -20 -20   50.68    8.81
 -42 -20 -20    5.87    7.47
  40  20  20   10.40   11.30
 -40 -20 -20    2.17    6.13
  38  20  20    4.72   11.74
 -38 -20 -20    9.64   10.21
  36  20  20  315.73   19.47
 -36 -20 -20  299.27   12.45
  34  20  20   -4.40   11.42
 -34 -20 -20    4.28    5.81
  32  20  20   11.68   11.11
 -32 -20 -20    6.57    5.36
 -30 -20 -20  196.96   11.68
  28  20  20  363.60   18.25
 -28 -20 -20  379.94   13.59
  26  20  20   75.37   11.36
 -26 -20 -20   69.69    6.51
  22  20  20   91.20   11.55
 -22 -20 -20   85.33   11.04
  20  20  20 3148.89  108.69
 -20 -20 -20 3114.24  104.73
  18  20  20   18.70    8.23
 -18 -20 -20   18.19    6.19
 -16 -20 -20    7.47    6.89
  14  20  20  367.94   16.91
 -14 -20 -20  356.00   17.81
  12  20  20   -6.77    8.74
 -12 -20 -20   -1.98    6.89
  10  20  20  166.39   11.17
 -10 -20 -20  137.47    6.89
   8  20  20   14.23    5.68
  -8 -20 -20    5.49    5.11
   6  20  20   30.00    5.94
  -6 -20 -20   35.42    5.36
   4  20  20  624.83   17.81
  -4 -20 -20  655.52   25.47
   2  20  20  119.73    7.34
  -2 -20 -20   91.20    6.70
   0 -20 -20  265.18    9.57
  -2  20  20  103.65    8.55
   2 -20 -20  106.39    8.55
  -4  20  20  678.63   28.59
   4 -20 -20  624.06   26.30
  -6  20  20   35.04    5.23
   6 -20 -20   44.68    6.00
  -8  20  20    3.45    4.53
   8 -20 -20    1.91    4.85
 -10  20  20  146.41    8.94
  10 -20 -20  143.67    9.45
 -12  20  20   -4.60    4.53
  12 -20 -20    1.40    4.53
 -14  20  20  405.02   18.83
  14 -20 -20  404.38   17.36
 -16  20  20   12.70    6.77
  16 -20 -20   14.23    4.72
 -18  20  20   24.89    7.02
  18 -20 -20   28.72    7.91
 -20  20  20 3449.37  115.46
  20 -20 -20 3354.91  116.41
 -22  20  20  113.16    9.38
  22 -20 -20  107.86    9.25
 -24  20  20   -3.25    5.36
  24 -20 -20    1.60    7.34
 -26  20  20   59.48    6.45
  26 -20 -20   73.27    8.87
 -28  20  20  372.66   17.93
  28 -20 -20  399.02   18.00
 -30  20  20  220.95   11.81
  30 -20 -20  233.46   11.49
 -32  20  20   10.34    8.42
  32 -20 -20    8.23    8.17
 -34  20  20    4.34    5.68
  34 -20 -20    2.94    6.25
 -36  20  20  341.32   15.38
  36 -20 -20  304.82   15.19
 -38  20  20    3.57    7.28
  38 -20 -20   -6.51    6.51
 -40  20  20    5.42    6.25
  40 -20 -20    1.21    6.77
 -42  20  20   15.51    9.96
  42 -20 -20    7.85    6.64
 -44  20  20   49.85    8.62
  44 -20 -20   48.38    9.00
 -46  20  20   68.16    9.45
  46 -20 -20   64.46   10.02
 -48  20  20  217.76   14.10
  48 -20 -20  251.21   18.13
 -50  20  20    0.70    7.59
  50 -20 -20    3.83    8.17
 -52  20  20   58.78   10.21
  52 -20 -20   71.74   11.04
 -54  20  20   22.21    7.91
  54 -20 -20   14.87    8.23
 -56  20  20   18.83   12.00
  56 -20 -20    3.89    7.98
 -58  20  20   45.44   10.53
  58 -20 -20   60.18   10.59
 -60  20  20   34.72   13.40
  60 -20 -20   42.38   10.34
 -62  20  20  111.31   15.25
  62 -20 -20  112.14   13.08
 -64  20  20    9.70   14.10
  64 -20 -20   17.62   15.96
 -66  20  20   18.00   14.87
  66 -20 -20   18.76   12.00
 -68  20  20   11.42   15.89
  68 -20 -20   11.81   10.28
 -70  20  20   -8.42   10.85
  70 -20 -20   10.15   17.23
 -72  20  20   13.59   11.87
  72 -20 -20    3.13   15.00
 -71 -21 -21  123.50   18.76
  69  21  21    6.00   16.91
 -69 -21 -21    7.91   12.38
 -67 -21 -21    3.77    9.38
 -65 -21 -21   10.15   11.11
 -63 -21 -21   60.57   12.00
  61  21  21   25.27   17.17
 -61 -21 -21   29.68   15.13
 -59 -21 -21    6.13    9.96
 -57 -21 -21   23.68    9.32
 -55 -21 -21    0.64    8.87
  53  21  21  123.11   17.93
 -53 -21 -21  104.03    9.38
  51  21  21  131.35   12.25
 -51 -21 -21  147.62   10.47
 -49 -21 -21    6.57    8.68
 -47 -21 -21   -1.60    8.30
  45  21  21    4.47   13.47
 -45 -21 -21    0.96    8.11
 -43 -21 -21    4.85    7.40
 -41 -21 -21   65.42    9.83
  39  21  21  122.92   10.47
 -39 -21 -21  125.09    9.45
  37  21  21  271.12   18.32
 -37 -21 -21  217.00   16.08
  35  21  21  173.34   15.76
 -35 -21 -21  148.32    9.06
  33  21  21  154.20   14.17
 -33 -21 -21  150.30    7.98
  31  21  21   36.63   11.17
 -31 -21 -21   46.14    9.70
  29  21  21  155.22   13.08
 -29 -21 -21  163.45    7.98
 -27 -21 -21   74.93    9.25
  25  21  21  137.92    9.32
 -25 -21 -21  150.30   12.38
  23  21  21   47.48    9.76
  21  21  21 1580.76   53.99
 -21 -21 -21 1544.32   58.72
  19  21  21  560.43   23.30
 -19 -21 -21  604.91   24.25
 -17 -21 -21 1138.60   43.91
  13  21  21  494.37   15.25
 -13 -21 -21  460.10   13.85
 -11 -21 -21   98.99    9.32
  -9 -21 -21   53.80    5.81
   7  21  21  126.75   10.72
  -7 -21 -21   86.29    8.30
   5  21  21  591.57   16.85
  -5 -21 -21  573.00   23.93
   3  21  21   66.50    6.51
  -3 -21 -21   45.19    7.47
   1  21  21  873.10   30.63
  -1 -21 -21  890.33   34.08
  -1  21  21  860.01   31.72
   1 -21 -21  942.34   37.46
  -3  21  21   47.10    5.23
   3 -21 -21   51.38    5.94
  -5  21  21  582.83   21.76
   5 -21 -21  606.00   25.66
  -7  21  21  102.50    7.21
   7 -21 -21  100.52    7.40
  -9  21  21   55.46    5.62
   9 -21 -21   53.36    5.23
 -11  21  21  119.80    9.38
  11 -21 -21  101.29    7.15
 -13  21  21  468.01   13.79
  13 -21 -21  497.56   21.38
 -15  21  21  149.03    9.13
  15 -21 -21  159.37    9.00
 -17  21  21 1238.55   44.10
  17 -21 -21 1127.18   42.57
 -19  21  21  621.44   24.51
  19 -21 -21  640.78   27.44
 -21  21  21 1625.19   56.74
  21 -21 -21 1581.08   54.95
 -23  21  21   39.63    5.94
  23 -21 -21   41.55    5.81
 -25  21  21  130.71    9.38
  25 -21 -21  154.83   10.08
 -27  21  21   71.67    6.96
  27 -21 -21   54.95    6.32
 -29  21  21  182.34   12.38
  29 -21 -21  186.62   12.32
 -31  21  21   40.21    7.40
  31 -21 -21   50.04    7.15
 -33  21  21  146.15   11.11
  33 -21 -21  140.79    8.94
 -35  21  21  157.26   13.15
  35 -21 -21  155.54   10.85
 -37  21  21  262.38   13.85
  37 -21 -21  278.59   15.89
 -39  21  21  108.31    9.51
  39 -21 -21  139.52    9.51
 -41  21  21   82.33   11.62
  41 -21 -21   71.48    8.42
 -43  21  21    7.02    7.40
  43 -21 -21    3.70    7.02
 -45  21  21   -1.91    7.21
  45 -21 -21   -0.32    7.08
 -47  21  21    5.30   11.30
  47 -21 -21   -9.51    7.66
 -49  21  21    2.04    7.02
  49 -21 -21   -5.87   10.79
 -51  21  21  156.24   13.85
  51 -21 -21  167.73   12.25
 -53  21  21  120.43   14.81
  53 -21 -21  117.88   11.93
 -55  21  21   -3.77    7.59
  55 -21 -21    3.32    9.06
 -57  21  21   32.49    9.38
  57 -21 -21   37.53   10.72
 -59  21  21    2.62    8.36
  59 -21 -21   10.21   10.02
 -61  21  21   10.85   10.08
  61 -21 -21    8.74    9.83
 -63  21  21   60.89   10.79
  63 -21 -21   46.72   11.55
 -65  21  21   17.42    9.83
  65 -21 -21   16.98   15.76
 -67  21  21    3.96   10.72
  67 -21 -21    6.19   12.19
 -69  21  21    5.49   10.47
  69 -21 -21   22.40   12.64
 -71  21  21   50.93   12.06
  71 -21 -21   50.99   18.96
  70  22  22    2.30   35.29
 -70 -22 -22  -17.04   19.72
  68  22  22   -1.72   22.27
 -68 -22 -22   12.45    9.38
  66  22  22    7.40   21.00
 -66 -22 -22   16.98    9.83
 -64 -22 -22   16.08    9.00
  62  22  22   58.84   18.57
 -62 -22 -22   29.81   14.81
 -60 -22 -22   17.36    9.76
  58  22  22   22.15   11.81
 -58 -22 -22   13.08   10.02
  56  22  22   15.51   16.21
 -56 -22 -22   19.72    8.30
  54  22  22   80.35   16.08
 -54 -22 -22   51.12    8.23
  52  22  22   -5.17   15.32
 -52 -22 -22   11.49    9.45
 -50 -22 -22  140.03   12.83
  48  22  22   27.83   13.72
 -48 -22 -22   23.49    7.40
  46  22  22   52.14   13.98
 -46 -22 -22   41.29   12.70
  44  22  22   35.17   13.59
 -44 -22 -22   30.38    9.00
 -42 -22 -22   68.48    9.57
  40  22  22    2.87    8.49
 -40 -22 -22    3.38    8.17
  38  22  22   79.20    9.45
 -38 -22 -22   68.67   11.62
 -32 -22 -22  302.65   18.13
  30  22  22   31.72    7.91
 -30 -22 -22   42.51    7.40
  26  22  22   11.81    9.64
 -26 -22 -22   24.00    9.64
 -24 -22 -22  195.43   11.93
 -22 -22 -22  177.81    8.42
 -20 -22 -22  391.94   18.13
  18  22  22  700.39   26.10
 -16 -22 -22    8.49    5.74
  14  22  22  407.25   19.79
 -14 -22 -22  446.50   13.85
  12  22  22   28.34    6.25
 -12 -22 -22   20.04    7.34
 -10 -22 -22  857.52   35.36
  -8 -22 -22   28.21    4.91
   6  22  22  560.43   24.89
  -6 -22 -22  571.28   17.81
   4  22  22  859.69   22.91
  -4 -22 -22  872.84   35.74
  -2 -22 -22  257.40    9.25
   0 -22 -22  430.42   18.44
  -2  22  22  262.12    9.83
   2 -22 -22  274.82   14.81
  -4  22  22  852.35   35.61
   4 -22 -22  900.99   36.44
  -6  22  22  576.89   23.61
   6 -22 -22  570.07   24.70
  -8  22  22   24.13    6.83
   8 -22 -22   20.93    4.72
 -10  22  22  926.33   36.38
  10 -22 -22  965.77   37.59
 -12  22  22   18.83    7.15
  12 -22 -22   16.27    4.98
 -14  22  22  413.00   16.21
  14 -22 -22  455.76   18.44
 -16  22  22   10.59    4.34
  16 -22 -22   24.06    7.53
 -18  22  22  737.22   27.12
  18 -22 -22  717.50   28.15
 -20  22  22  412.61   18.70
  20 -22 -22  377.90   15.64
 -22  22  22  203.08   11.74
  22 -22 -22  241.63   13.59
 -24  22  22  201.30   10.66
  24 -22 -22  222.04   13.15
 -26  22  22   33.63    6.13
  26 -22 -22   21.32    7.91
 -28  22  22    6.13    5.42
  28 -22 -22    3.19    5.62
 -30  22  22   27.70    8.55
  30 -22 -22   39.76    5.74
 -32  22  22  321.92   14.30
  32 -22 -22  348.15   16.79
 -34  22  22  185.98   10.47
  34 -22 -22  199.32   11.30
 -36  22  22   16.85    9.38
  36 -22 -22   22.85    5.87
 -38  22  22   82.97   11.17
  38 -22 -22   76.52    8.11
 -40  22  22   13.47    9.83
  40 -22 -22    2.81    6.00
 -42  22  22   63.06    8.81
  42 -22 -22   73.33    8.81
 -44  22  22   33.76    8.42
  44 -22 -22   25.72    7.21
 -46  22  22   51.70   12.64
  46 -22 -22   60.82   10.02
 -48  22  22   28.66    9.06
  48 -22 -22   11.55    7.85
 -50  22  22  147.62   11.17
  50 -22 -22  156.81   15.83
 -52  22  22    6.89    8.81
  52 -22 -22   22.98    9.76
 -54  22  22   67.14   10.47
  54 -22 -22   63.63   13.91
 -56  22  22   23.04   13.28
  56 -22 -22   11.17   10.15
 -58  22  22    6.89    9.70
  58 -22 -22   14.62    9.57
 -60  22  22    0.96    9.25
  60 -22 -22   -2.94   10.02
 -62  22  22   45.12   10.98
  62 -22 -22   40.97   14.62
 -64  22  22   14.36   10.15
  64 -22 -22   27.76   11.04
 -66  22  22   15.83    9.32
  66 -22 -22   31.46   16.53
 -68  22  22   12.32   11.42
  68 -22 -22   22.02   13.21
 -70  22  22    1.85   12.32
  70 -22 -22   -2.62   10.79
  71  23  23   10.34   41.36
  67  23  23   -7.28   21.25
 -67 -23 -23    5.49    9.57
  65  23  23    4.02   19.08
 -65 -23 -23    8.87    8.87
  63  23  23   -0.51   13.47
 -63 -23 -23   -0.96   11.68
  61  23  23    1.21   17.49
 -61 -23 -23    1.15    8.74
  59  23  23   13.66   17.49
 -59 -23 -23   18.32   10.85
  57  23  23  142.64   20.17
 -57 -23 -23  148.39   11.36
 -55 -23 -23   56.16   10.91
  53  23  23   15.00   16.08
 -53 -23 -23    7.08    7.91
 -51 -23 -23  219.36   14.93
  49  23  23   13.79   13.98
 -49 -23 -23   17.55    7.47
 -47 -23 -23   31.40    9.89
  45  23  23   26.55   12.51
 -45 -23 -23   30.12    7.47
  43  23  23   25.78   14.23
 -43 -23 -23   24.32    6.89
  41  23  23   20.23   12.32
 -41 -23 -23   14.36    8.11
  39  23  23   27.38   12.57
 -39 -23 -23   17.49    6.45
 -37 -23 -23   48.89    9.45
 -35 -23 -23  168.49   12.32
 -33 -23 -23    7.79    7.53
  31  23  23   -3.57   10.66
 -31 -23 -23   -1.15    9.32
  29  23  23   25.66   10.72
 -29 -23 -23   29.10    9.76
 -23 -23 -23  408.34   21.70
  21  23  23  220.13   15.00
 -21 -23 -23  250.12   10.15
 -17 -23 -23    5.30    5.36
 -15 -23 -23   21.96    8.17
  13  23  23   -9.64    8.94
 -13 -23 -23    4.15    5.17
  11  23  23  211.32    9.51
  -9 -23 -23   38.55    7.79
   7  23  23    9.25    8.23
  -7 -23 -23   10.28    4.91
   5  23  23  519.52   21.06
  -5 -23 -23  565.15   16.53
   3  23  23  480.71   21.25
  -3 -23 -23  430.29   17.74
   1  23  23  518.94   20.23
  -1 -23 -23  553.92   23.36
  -1  23  23  585.89   27.06
   1 -23 -23  489.65   21.64
   3 -23 -23  496.16   15.13
  -5  23  23  570.96   22.08
   5 -23 -23  560.88   23.17
  -7  23  23   -7.53    6.64
   7 -23 -23   11.30    4.60
  -9  23  23   21.96    5.17
   9 -23 -23   30.63    6.57
 -11  23  23  211.38   12.19
  11 -23 -23  205.57   11.49
 -13  23  23    1.53    4.98
  13 -23 -23    3.25    5.23
 -15  23  23   35.61    5.94
  15 -23 -23   35.42    6.64
 -17  23  23   11.74    7.53
  17 -23 -23    1.72    7.08
 -19  23  23  348.28   14.87
  19 -23 -23  337.05   15.64
 -21  23  23  247.57   12.13
  21 -23 -23  242.21   12.06
 -23  23  23  424.55   18.19
  23 -23 -23  403.81   17.04
 -25  23  23  230.46   11.62
  25 -23 -23  224.40   11.62
 -27  23  23    5.04    6.06
  27 -23 -23   12.70    5.23
 -29  23  23   17.87    6.32
  29 -23 -23    8.42    8.04
 -31  23  23    8.68    6.38
  31 -23 -23    4.79    5.42
 -33  23  23    6.00    6.45
  33 -23 -23   12.32    9.00
 -35  23  23  157.71   10.59
  35 -23 -23  174.24   11.23
 -37  23  23   24.25    7.08
  37 -23 -23   34.40    7.53
 -39  23  23   21.51    7.53
  39 -23 -23   14.93    7.40
 -41  23  23   16.47    7.79
  41 -23 -23    7.47    7.28
 -43  23  23   24.76    7.53
  43 -23 -23   22.47    7.53
 -45  23  23   28.08   10.40
  45 -23 -23   24.38    8.04
 -47  23  23   30.38    8.55
  47 -23 -23   37.66    8.30
 -49  23  23   20.36    8.55
  49 -23 -23    7.47    7.34
 -51  23  23  219.36   12.00
  51 -23 -23  212.85   17.81
 -53  23  23   12.00   12.76
  53 -23 -23   -3.64    8.36
 -55  23  23   86.42   10.85
  55 -23 -23   73.84   14.23
 -57  23  23  174.87   14.49
  57 -23 -23  173.98   14.49
 -59  23  23   17.49   14.04
  59 -23 -23   35.93    8.87
 -61  23  23    8.55   14.04
  61 -23 -23   -1.60   10.08
 -63  23  23   -2.36   14.42
  63 -23 -23  -17.49   14.55
 -65  23  23   20.04   15.13
  65 -23 -23    6.77   11.11
 -67  23  23   21.13   15.06
  67 -23 -23   -2.94   17.42
 -69  23  23   37.34   17.10
  69 -23 -23   48.12   14.93
 -71  23  23   50.74   19.91
  71 -23 -23   47.29   14.23
 -68 -24 -24   31.98   11.62
 -66 -24 -24   50.68   12.45
  64  24  24    7.34   13.21
 -64 -24 -24   -3.77   11.55
  62  24  24   23.61   18.83
 -62 -24 -24   39.31    9.89
 -60 -24 -24   -4.53   10.02
 -58 -24 -24   75.18   12.00
 -56 -24 -24    9.32    7.59
  54  24  24   82.78   17.68
 -54 -24 -24   90.56   14.87
  52  24  24  194.15   20.23
 -52 -24 -24  170.53   10.66
  50  24  24   74.10   16.66
 -50 -24 -24   62.35   13.08
 -48 -24 -24   44.87   10.15
  46  24  24   60.95   15.51
 -46 -24 -24   61.53    8.23
  44  24  24   -6.77   13.34
 -44 -24 -24   18.51   11.68
 -42 -24 -24   51.06    9.64
  40  24  24   -9.25   12.96
 -40 -24 -24   -1.79    6.64
  38  24  24   96.37   13.91
 -38 -24 -24   98.03   10.08
  32  24  24    8.94   11.17
 -32 -24 -24   -5.49    5.81
 -30 -24 -24   99.18    7.66
 -28 -24 -24   -4.47    7.02
  26  24  24   11.17    7.15
 -26 -24 -24   32.93   10.40
  24  24  24  918.35   36.44
  22  24  24   12.64    9.13
 -22 -24 -24   21.19    6.51
 -20 -24 -24   45.70    9.25
  18  24  24   34.08    9.70
 -18 -24 -24   18.96    8.11
 -16 -24 -24  131.22    8.81
  14  24  24   -6.57    9.00
 -14 -24 -24    7.21    8.04
 -12 -24 -24    3.45    4.28
  10  24  24    8.87    8.17
 -10 -24 -24   17.49    4.53
   8  24  24  196.26   13.40
  -6 -24 -24   71.99    6.45
   4  24  24   48.76    6.06
  -4 -24 -24   36.19    5.42
   2  24  24  175.07   12.13
  -2 -24 -24  139.26    7.28
   0  24  24  423.85   13.08
   0 -24 -24  421.29   17.42
  -2  24  24  152.41    9.89
   2 -24 -24  154.45    9.76
   4 -24 -24   38.61    5.11
  -6  24  24   57.89    6.45
   6 -24 -24   60.95    6.83
   8 -24 -24  180.36   11.68
 -10  24  24   26.87    7.85
  10 -24 -24   15.83    7.59
 -12  24  24    7.98    4.66
  12 -24 -24    5.04    5.42
 -14  24  24    2.04    4.98
  14 -24 -24    2.87    5.49
 -16  24  24  131.54    9.89
  16 -24 -24  121.45    8.36
  18 -24 -24   31.40    6.89
 -20  24  24   52.59    6.64
  20 -24 -24   48.44    7.28
 -22  24  24   21.06    6.00
  22 -24 -24   21.00    5.11
 -24  24  24  942.03   36.19
  24 -24 -24  869.52   34.53
 -26  24  24   21.44    5.87
  26 -24 -24   13.59    4.98
 -28  24  24    1.34    6.00
  28 -24 -24    2.55    7.53
 -30  24  24  121.01    8.94
  30 -24 -24  110.22    8.49
 -32  24  24    8.55    6.45
  32 -24 -24    5.68    8.68
 -34  24  24  209.59   13.40
  34 -24 -24  202.00   12.06
 -36  24  24   40.08    8.04
  36 -24 -24   53.87    8.36
 -38  24  24  113.29    9.45
  38 -24 -24  105.31   12.00
 -40  24  24    3.45    6.57
  40 -24 -24   -3.19    9.70
 -42  24  24   41.87    7.85
  42 -24 -24   64.52   11.68
 -44  24  24   13.28    7.08
  44 -24 -24   22.72   10.34
 -46  24  24   83.67   12.83
  46 -24 -24   71.61    8.11
 -48  24  24   50.04    9.96
  48 -24 -24   41.61    9.00
 -50  24  24   62.93   13.02
  50 -24 -24   44.55    9.38
 -52  24  24  177.62   14.10
  52 -24 -24  182.79   16.98
 -54  24  24   82.78   10.98
  54 -24 -24   87.56   11.23
 -56  24  24   11.68   13.34
  56 -24 -24    7.91    9.06
 -58  24  24   71.42    9.32
  58 -24 -24   70.08   11.36
 -60  24  24   -1.98    9.38
  60 -24 -24    3.25    9.64
 -62  24  24   44.10    9.25
  62 -24 -24   28.27   12.13
 -64  24  24    4.98   10.72
  64 -24 -24   -3.32   10.91
 -66  24  24   60.38   11.93
  66 -24 -24   52.21   12.57
 -68  24  24   46.78   12.89
  68 -24 -24   43.40   18.19
 -70  24  24   -2.11    9.57
  70 -24 -24   12.45   14.74
 -69 -25 -25   37.27   12.38
 -67 -25 -25   19.59   11.23
  65  25  25    3.06   24.57
 -65 -25 -25   25.72   16.72
 -63 -25 -25   11.04   11.11
 -61 -25 -25   36.19   11.49
  59  25  25   13.53   17.49
 -59 -25 -25    0.89    8.81
 -57 -25 -25   38.61   10.79
  55  25  25   35.68   12.00
 -55 -25 -25   66.89   14.74
  53  25  25    6.06   16.47
 -53 -25 -25    0.64    7.85
  51  25  25   23.23   16.08
 -51 -25 -25   25.40   13.72
 -49 -25 -25    2.74    7.72
  47  25  25   41.87   14.68
 -45 -25 -25   -5.87   12.06
 -43 -25 -25   21.06    8.36
  41  25  25   21.00   13.47
 -41 -25 -25   10.53    6.32
  39  25  25   62.67    9.89
 -39 -25 -25   33.95   11.74
  37  25  25   51.89   13.72
 -37 -25 -25   54.63   12.19
  35  25  25   62.80   14.04
 -35 -25 -25   48.76   11.11
  33  25  25  556.47   27.25
 -33 -25 -25  595.66   27.19
  31  25  25   23.49    8.30
 -31 -25 -25   27.44    7.91
  27  25  25   24.95   11.11
 -27 -25 -25   34.15    7.98
  25  25  25   29.61   10.08
 -25 -25 -25   27.64    5.68
 -23 -25 -25   18.51    9.13
  21  25  25  582.64   25.78
 -21 -25 -25  557.30   16.85
 -19 -25 -25  531.96   21.64
  17  25  25   62.67    8.81
 -17 -25 -25   53.87    6.96
  15  25  25   65.48   10.21
 -15 -25 -25   96.76    8.62
 -13 -25 -25   62.67    6.96
  11  25  25   30.70    6.96
 -11 -25 -25   37.72    6.06
  -9 -25 -25   56.23    5.36
   7  25  25  373.04   19.72
  -7 -25 -25  336.92   16.02
   5  25  25  380.96   18.51
  -5 -25 -25  389.57   17.30
  -3 -25 -25  259.31    9.57
   1  25  25  296.33   13.40
  -1 -25 -25  274.18   13.47
   1 -25 -25  292.56   10.66
  -3  25  25  249.10   14.49
   3 -25 -25  261.67   14.04
  -5  25  25  374.38   15.89
   5 -25 -25  380.96   16.34
  -7  25  25  386.06   17.55
   7 -25 -25  330.16   14.74
  -9  25  25   68.23    6.57
   9 -25 -25   62.67    8.55
 -11  25  25   27.95    5.55
  11 -25 -25   38.68    6.25
 -13  25  25   73.20    7.40
  13 -25 -25   59.10    7.91
 -15  25  25   93.18    7.91
  15 -25 -25   78.95    7.15
 -17  25  25   58.53    8.74
  17 -25 -25   62.80    8.68
 -19  25  25  592.28   23.36
  19 -25 -25  572.04   25.08
 -21  25  25  589.60   24.25
  21 -25 -25  557.30   16.27
 -23  25  25   31.02    8.55
  23 -25 -25   21.19    6.77
 -25  25  25   26.04    8.74
  25 -25 -25   25.53    8.17
 -27  25  25   16.34    7.91
  27 -25 -25   30.19    8.17
 -29  25  25   38.93    7.66
  29 -25 -25   42.19    6.83
 -31  25  25   40.72    7.21
  31 -25 -25   27.83    8.62
 -33  25  25  621.83   26.30
  33 -25 -25  600.57   25.66
 -35  25  25   47.29   10.02
  35 -25 -25   44.80    7.91
 -37  25  25   51.89    8.36
  37 -25 -25   74.23   10.72
 -39  25  25   69.12    9.00
  39 -25 -25   71.67   11.55
 -41  25  25   15.06    7.59
  41 -25 -25   15.38   10.66
 -43  25  25   15.57   10.66
  43 -25 -25   20.10   11.23
 -45  25  25    4.91   10.15
  45 -25 -25   -1.98   10.72
 -47  25  25   33.19    7.79
  47 -25 -25   41.48   11.62
 -49  25  25    7.34    9.06
  49 -25 -25    7.47    8.55
 -51  25  25   23.87    9.76
  51 -25 -25   23.42    9.64
 -53  25  25   14.93   12.96
  53 -25 -25   -4.79   12.76
 -55  25  25   56.55   10.28
  55 -25 -25   36.38   10.02
 -57  25  25   50.87   11.11
  57 -25 -25   49.53   11.93
 -59  25  25   -0.51   11.55
  59 -25 -25   11.42   15.00
 -61  25  25   18.06   10.40
  61 -25 -25   31.21   11.04
 -63  25  25   -0.19    8.49
  63 -25 -25   -5.94   15.96
 -65  25  25   18.19   10.66
  65 -25 -25    6.25   11.62
 -67  25  25   42.19   12.00
  67 -25 -25   22.72   11.74
 -69  25  25   38.74   11.04
  69 -25 -25   30.25   19.34
 -68 -26 -26   -5.81    8.11
  66  26  26   -7.34   24.83
 -66 -26 -26    3.00   16.98
 -64 -26 -26    6.64   11.62
 -62 -26 -26    9.00    8.42
  60  26  26   11.17   19.21
 -60 -26 -26    8.11    9.45
 -58 -26 -26   -5.36   11.49
  56  26  26   24.13   17.55
 -56 -26 -26   44.68   10.98
 -54 -26 -26   46.40    8.81
 -52 -26 -26   12.89    8.49
  50  26  26  -11.62   14.30
 -50 -26 -26   -5.49    7.08
  48  26  26   27.76   15.32
 -48 -26 -26   29.29   12.19
  46  26  26   89.22   17.17
 -46 -26 -26   90.50   10.98
 -44 -26 -26   -0.51    8.49
  42  26  26   14.74    9.45
 -42 -26 -26    0.19    8.36
  40  26  26  241.25   18.89
 -40 -26 -26  246.87   18.44
 -38 -26 -26    2.11    8.36
 -36 -26 -26  313.88   17.81
 -34 -26 -26   60.63    8.42
  32  26  26    9.06   12.19
 -32 -26 -26    2.36    7.15
  30  26  26   70.97   12.96
 -30 -26 -26   71.16   11.42
  28  26  26  127.84   14.74
 -28 -26 -26   93.82    7.40
  26  26  26  475.74   25.02
 -26 -26 -26  466.29   21.89
  24  26  26   13.34    9.96
  22  26  26  265.95   16.47
 -22 -26 -26  241.25   12.83
 -20 -26 -26  673.52   19.08
 -18 -26 -26    6.64    5.74
  16  26  26  757.51   29.55
 -16 -26 -26  779.53   28.98
  14  26  26    7.02    8.68
 -14 -26 -26    2.74    5.11
  12  26  26  208.00   14.10
 -12 -26 -26  237.68   13.34
  10  26  26  169.51    8.87
 -10 -26 -26  210.55   12.83
   8  26  26  116.29   11.68
  -8 -26 -26  124.39    9.45
   6  26  26   66.18    7.66
  -6 -26 -26   78.44    8.74
  -4 -26 -26  177.11    8.17
   2  26  26    4.02    8.04
  -2 -26 -26    5.94    4.72
   0  26  26   16.21    5.49
   0 -26 -26    9.25    6.38
   2 -26 -26    1.79    4.21
  -4  26  26  171.81   11.68
   4 -26 -26  189.43   12.51
  -6  26  26   66.76    6.96
   6 -26 -26   76.33    6.45
  -8  26  26  127.20    8.42
   8 -26 -26  135.62    9.57
 -10  26  26  197.21   10.21
  10 -26 -26  215.66   10.02
 -12  26  26  224.59   11.17
  12 -26 -26  215.15   11.23
 -14  26  26   -3.38    5.42
  14 -26 -26    4.79    4.91
 -16  26  26  732.81   30.51
  16 -26 -26  714.56   29.74
 -18  26  26    6.83    5.49
  18 -26 -26    3.38    7.72
 -20  26  26  736.26   28.98
  20 -26 -26  670.84   24.95
 -22  26  26  220.44   11.68
  22 -26 -26  226.06   13.59
 -24  26  26   18.57    6.38
  24 -26 -26   16.08    8.68
 -26  26  26  507.65   20.74
  26 -26 -26  479.69   18.83
 -28  26  26  101.61    9.25
  28 -26 -26  116.16    9.06
 -30  26  26   75.69   11.11
  30 -26 -26   81.82    8.11
 -32  26  26    3.70    6.77
  32 -26 -26   -0.32    6.00
 -34  26  26   43.78    7.08
  34 -26 -26   54.82    7.47
 -36  26  26  302.90   17.49
  36 -26 -26  326.45   19.08
 -38  26  26   -1.53    7.15
  38 -26 -26    7.34    7.34
 -40  26  26  253.38   14.10
  40 -26 -26  272.72   15.32
 -42  26  26    8.74   11.17
  42 -26 -26    3.45    7.53
 -44  26  26    9.57   11.55
  44 -26 -26    0.64    8.04
 -46  26  26   90.50   10.15
  46 -26 -26   85.20   10.40
 -48  26  26   20.68    8.74
  48 -26 -26   25.66   12.38
 -50  26  26   -2.11    9.38
  50 -26 -26    5.74   12.38
 -52  26  26   34.78    9.32
  52 -26 -26    0.83    8.74
 -54  26  26   48.31   13.47
  54 -26 -26   55.14    9.00
 -56  26  26   43.85    9.32
  56 -26 -26   38.10   15.00
 -58  26  26    1.91   10.47
  58 -26 -26  -15.51   10.21
 -60  26  26    7.59   10.08
  60 -26 -26   13.91   14.62
 -62  26  26   14.10   16.27
  62 -26 -26  -15.45   10.34
 -64  26  26   23.42   16.53
  64 -26 -26    9.83   16.72
 -66  26  26    6.83   16.08
  66 -26 -26   -0.38   10.91
 -68  26  26   -6.00   10.28
  68 -26 -26   -9.13   16.47
 -67 -27 -27   46.02   15.51
  65  27  27   -9.89   23.17
 -65 -27 -27    4.02    9.83
 -63 -27 -27   -0.64   11.04
  61  27  27   17.17   20.36
 -61 -27 -27   10.02   15.51
  59  27  27  126.75   20.36
 -59 -27 -27  140.54   15.57
  57  27  27   10.85   16.47
 -57 -27 -27    2.49    9.13
  55  27  27   14.81   17.49
 -55 -27 -27   31.27   10.85
 -53 -27 -27   60.31    8.17
  51  27  27   68.42   17.30
 -51 -27 -27   46.46    8.81
  47  27  27  -18.32   14.49
 -47 -27 -27    3.51    7.34
  45  27  27   52.97   16.34
 -45 -27 -27   64.08    9.06
  43  27  27   12.19   13.47
 -43 -27 -27   15.06   12.76
  41  27  27   42.44   14.23
 -41 -27 -27   27.06    9.38
 -39 -27 -27   44.68    9.45
 -37 -27 -27   -2.81    7.21
  35  27  27  149.28   16.85
 -35 -27 -27  188.02   13.59
  33  27  27    4.72   12.25
  31  27  27  514.22   24.25
 -31 -27 -27  482.95   23.17
 -29 -27 -27   76.52    9.89
  25  27  27   45.44   11.49
 -25 -27 -27   54.57   11.23
  23  27  27   -6.45   11.04
  21  27  27  139.58    9.13
 -21 -27 -27  133.58    8.55
  19  27  27  153.49   12.83
 -19 -27 -27  174.43   12.83
  17  27  27   39.83    9.45
 -17 -27 -27   43.59    9.25
  15  27  27  789.04   30.83
 -15 -27 -27  785.28   22.27
 -13 -27 -27  128.73    7.98
 -11 -27 -27   94.84    5.94
  -9 -27 -27    5.23    4.60
  -7 -27 -27   92.86    6.32
   5  27  27  475.23   22.27
  -5 -27 -27  457.04   14.30
   3  27  27   12.51    9.45
  -3 -27 -27    8.23    5.49
   1  27  27  993.79   37.72
  -1 -27 -27 1023.02   40.02
  -1  27  27  998.19   37.08
   1 -27 -27 1004.44   37.34
   3 -27 -27   13.34    4.91
  -5  27  27  444.40   20.04
   5 -27 -27  463.42   14.81
  -7  27  27   79.59    9.00
   7 -27 -27   88.65    7.98
  -9  27  27   15.45    7.98
   9 -27 -27    8.49    7.21
 -11  27  27   92.67    9.57
  11 -27 -27  100.97    8.23
 -13  27  27  124.77    8.68
  13 -27 -27  129.56    9.83
 -15  27  27  818.72   32.29
  15 -27 -27  820.57   33.63
 -17  27  27   44.74    9.19
  17 -27 -27   46.34    8.55
 -19  27  27  186.49   11.36
  19 -27 -27  155.34   11.81
 -21  27  27  131.79    9.57
  21 -27 -27  134.67   10.91
 -23  27  27    3.77    7.98
  23 -27 -27    5.94    6.51
 -25  27  27   51.76    9.76
  25 -27 -27   58.72    6.06
 -27  27  27  127.52    9.38
  27 -27 -27  141.62   10.34
 -29  27  27   70.01    7.98
  29 -27 -27   66.50   10.66
 -31  27  27  507.14   24.51
  31 -27 -27  470.76   22.47
 -33  27  27   10.53    7.02
  33 -27 -27   -2.30    8.87
 -35  27  27  169.58   12.00
  35 -27 -27  180.43   11.68
 -37  27  27    2.43   10.21
  37 -27 -27    5.55    7.28
 -39  27  27   40.34   10.79
  39 -27 -27   52.14    8.36
 -41  27  27   32.68   11.74
  41 -27 -27   35.87    7.66
 -43  27  27   15.76   11.42
  43 -27 -27    7.59    7.47
 -45  27  27   71.86   10.21
  45 -27 -27   78.25    8.49
 -47  27  27   -1.53    8.17
  47 -27 -27    2.17    8.23
 -49  27  27   25.02    8.49
  49 -27 -27   23.30    8.87
 -51  27  27   52.65    9.70
  51 -27 -27   49.97   14.74
 -53  27  27   71.03   11.49
  53 -27 -27   68.74   11.23
 -55  27  27   11.11    9.76
  55 -27 -27   15.70    9.51
 -57  27  27  -10.72   13.98
  57 -27 -27    3.51   13.98
 -59  27  27  134.79   13.85
  59 -27 -27  122.60   14.30
 -61  27  27   19.08   11.42
  61 -27 -27   33.70   16.08
 -63  27  27   -0.06   11.81
  63 -27 -27   -7.59   12.06
 -65  27  27   22.15   13.15
  65 -27 -27    2.74   16.91
 -67  27  27   57.50   17.93
  66  28  28    3.32   24.95
 -66 -28 -28   15.32   17.36
 -64 -28 -28   -2.49   10.79
 -62 -28 -28    0.77   11.55
  60  28  28   43.21   13.72
 -60 -28 -28   36.06   12.45
  58  28  28   -5.36   17.10
 -58 -28 -28    2.74    8.87
  56  28  28   92.86   18.64
 -56 -28 -28  117.82   16.34
 -54 -28 -28    5.23   10.34
  52  28  28   -3.38   11.36
 -52 -28 -28    5.55    9.83
 -50 -28 -28   32.80    9.96
  48  28  28   64.78   11.42
 -48 -28 -28   76.78   15.32
 -46 -28 -28   19.59   10.40
  44  28  28   10.91   15.13
 -44 -28 -28   27.83    7.66
  42  28  28   73.14   16.02
  40  28  28   15.25   14.17
 -40 -28 -28   23.10    7.53
 -38 -28 -28  100.46    8.94
 -36 -28 -28  197.60   16.91
 -34 -28 -28   21.96    8.17
  30  28  28    2.49   12.19
 -30 -28 -28    3.77    7.40
  28  28  28  667.78   32.55
 -28 -28 -28  724.13   32.23
  26  28  28   22.98   12.19
 -26 -28 -28   16.98   10.15
 -24 -28 -28  400.55   19.08
  22  28  28  144.49   13.28
 -22 -28 -28  158.92    8.11
  18  28  28   84.76   11.93
 -18 -28 -28   71.99    6.51
 -16 -28 -28  209.21    8.87
  14  28  28  256.18   15.38
 -14 -28 -28  273.29   14.93
 -12 -28 -28   55.27    6.89
  10  28  28  554.30   22.98
 -10 -28 -28  562.60   22.34
   8  28  28  555.64   18.25
  -8 -28 -28  566.49   23.74
   6  28  28  444.65   21.57
   4  28  28    6.51    8.62
   2  28  28   48.63    9.76
  -2 -28 -28   50.87    7.47
   0  28  28  149.35    9.83
   0 -28 -28  156.62   10.98
  -2  28  28   54.19    7.34
   2 -28 -28   45.38    6.70
  -4  28  28   19.08    5.74
   4 -28 -28    8.42    5.62
  -6  28  28  460.29   19.59
   6 -28 -28  429.97   19.59
  -8  28  28  585.19   22.59
   8 -28 -28  548.81   22.59
 -10  28  28  581.23   24.89
  10 -28 -28  550.03   23.81
 -12  28  28   48.89    8.62
  12 -28 -28   58.59    6.70
  14 -28 -28  281.08   15.96
 -16  28  28  230.15   13.15
  16 -28 -28  193.32   12.57
  18 -28 -28   59.87    6.77
 -20  28  28  966.09   39.38
  20 -28 -28 1033.61   38.61
 -22  28  28  157.96   10.91
  22 -28 -28  135.94   10.91
 -24  28  28  397.17   19.15
  24 -28 -28  441.78   20.55
 -26  28  28   37.46    7.02
  26 -28 -28   27.25    7.02
 -28  28  28  742.20   31.15
  28 -28 -28  734.54   29.74
 -30  28  28    8.87    6.83
  30 -28 -28   11.30    6.51
 -32  28  28  169.26   13.47
  32 -28 -28  153.69   14.42
 -34  28  28   28.66    7.72
  34 -28 -28   24.25    7.15
 -36  28  28  229.19   15.57
  36 -28 -28  215.79   10.66
 -38  28  28   98.10   12.57
  38 -28 -28   80.48   12.25
 -40  28  28   21.25   10.98
  40 -28 -28   25.85   11.17
 -42  28  28   70.65   12.32
  42 -28 -28   77.99   12.76
 -44  28  28   11.81   11.81
  44 -28 -28   21.00   11.04
 -46  28  28    6.13    8.36
  46 -28 -28   -0.51   12.25
 -48  28  28   74.61   10.59
  48 -28 -28   70.40   10.91
 -50  28  28   49.14   13.53
  50 -28 -28   41.42   10.34
 -52  28  28   -2.04    9.51
  52 -28 -28    1.40    9.76
 -54  28  28   -9.51   10.28
  54 -28 -28    1.08   12.89
 -56  28  28  107.86   12.57
  56 -28 -28   96.37   13.79
 -58  28  28    0.06   10.53
  58 -28 -28   -9.51   14.93
 -60  28  28   45.25   16.08
  60 -28 -28   39.57   11.55
 -62  28  28   -4.91   12.00
  62 -28 -28   -2.68   11.04
 -64  28  28   -7.08    9.70
  64 -28 -28   17.81   11.81
 -66  28  28   -2.04   13.02
  65  29  29   12.76   19.21
 -65 -29 -29  -22.53   14.23
  63  29  29   25.34   23.55
 -63 -29 -29    3.89    9.83
  61  29  29   20.10   14.42
 -61 -29 -29   -8.55   12.00
 -59 -29 -29   11.68   12.00
 -57 -29 -29    8.68    7.91
 -55 -29 -29    0.51    9.51
  53  29  29   -6.32   16.21
 -53 -29 -29    3.19    8.62
 -51 -29 -29   27.89    7.47
  49  29  29    5.62   11.55
 -49 -29 -29    2.17    9.45
 -47 -29 -29   -1.15    6.77
  45  29  29   88.08   12.51
 -45 -29 -29  100.07   16.27
 -43 -29 -29    2.87   11.74
 -41 -29 -29   37.97    6.64
 -39 -29 -29    6.51    8.36
  35  29  29    2.62   12.76
  33  29  29  -10.91   13.34
 -33 -29 -29   -4.60    7.47
  29  29  29   98.29   14.68
 -29 -29 -29   71.80   11.62
 -27 -29 -29   28.27    5.81
  25  29  29   50.48   12.38
 -25 -29 -29   60.12    7.66
  23  29  29   61.27    8.68
 -21 -29 -29   -0.96    5.49
  19  29  29   61.01   11.23
 -19 -29 -29   53.48    6.06
 -17 -29 -29   73.14    7.79
  15  29  29  165.56    9.19
 -15 -29 -29  174.04   12.13
  13  29  29    1.60    9.89
 -13 -29 -29    4.60    4.72
  11  29  29   11.17   10.02
 -11 -29 -29   17.36   10.02
   9  29  29   99.37    9.83
  -9 -29 -29  102.05    8.04
   7  29  29  272.33   15.32
  -7 -29 -29  309.09   14.81
  -5 -29 -29  639.63   24.83
  -3 -29 -29  312.86   15.89
  -1 -29 -29  830.97   32.36
  -1  29  29  888.54   31.66
   1 -29 -29  858.03   33.12
   3 -29 -29  251.53   13.53
  -5  29  29  645.95   24.89
   5 -29 -29  646.02   25.91
  -7  29  29  306.61   16.27
   7 -29 -29  301.56   13.91
  -9  29  29   93.76    9.45
   9 -29 -29   98.22    7.40
 -11  29  29    6.06    5.68
  11 -29 -29   10.08    7.79
 -13  29  29   12.64    5.81
  13 -29 -29    3.00    5.87
  15 -29 -29  164.98    9.32
 -17  29  29   77.03    8.04
  17 -29 -29   84.44    7.91
 -19  29  29   54.25    7.85
  19 -29 -29   58.40    6.51
  21 -29 -29    7.72    6.13
 -23  29  29   60.76    9.83
  23 -29 -29   66.76    9.89
 -25  29  29   48.89    7.72
  25 -29 -29   61.27    7.91
 -27  29  29   34.46    7.34
  27 -29 -29   20.81    6.70
 -29  29  29   73.72    8.30
  29 -29 -29   93.82   11.55
 -31  29  29   -7.15    9.51
  31 -29 -29   -2.68    5.55
 -33  29  29   -4.72    7.08
  33 -29 -29    3.06    6.64
 -35  29  29   -3.32    7.28
  35 -29 -29    5.04    9.76
 -37  29  29   -1.21   10.53
  37 -29 -29   -1.02    5.87
 -39  29  29    1.34   11.11
  39 -29 -29   -3.00    6.96
 -41  29  29   41.48   11.42
  41 -29 -29   32.36    8.55
 -43  29  29   -2.81   12.06
  43 -29 -29    8.04    8.11
 -45  29  29  101.29   10.47
  45 -29 -29  115.71   12.45
 -47  29  29    4.40    8.74
  47 -29 -29   -1.15    9.00
 -49  29  29    5.68    8.74
  49 -29 -29   -6.57   12.25
 -51  29  29   24.95   13.66
  51 -29 -29   31.91    8.74
 -53  29  29    5.74    8.87
  53 -29 -29   -2.11   10.02
 -55  29  29   -5.23    9.00
  55 -29 -29    3.51   10.79
 -57  29  29   12.64    9.57
  57 -29 -29    8.74   10.66
 -59  29  29   18.19   11.49
  59 -29 -29   20.87   11.81
 -61  29  29   -6.00   10.72
  61 -29 -29    4.85   12.32
 -63  29  29    0.00   16.53
  63 -29 -29    1.98   11.87
 -65  29  29    0.64   11.42
  65 -29 -29   15.76   18.13
 -64 -30 -30   14.87   10.53
  62  30  30   -2.62   21.89
 -62 -30 -30   -0.70    9.70
  60  30  30   -9.38   20.61
 -60 -30 -30    3.89   16.72
 -58 -30 -30    4.91    8.30
  56  30  30   -3.06   16.27
 -56 -30 -30    0.83   14.42
  54  30  30   -1.02   18.13
 -54 -30 -30    4.15    8.74
  52  30  30   -4.21   16.66
 -52 -30 -30   10.91    8.74
  50  30  30  110.73   18.96
 -50 -30 -30  118.90   10.59
  48  30  30  123.18   18.44
 -48 -30 -30  120.63   13.47
  46  30  30  367.68   24.51
 -46 -30 -30  322.62   14.93
 -44 -30 -30   -1.08    9.13
 -42 -30 -30   -3.19    9.38
  40  30  30   40.14   14.68
 -40 -30 -30   32.68   12.45
 -38 -30 -30    9.45    9.06
 -36 -30 -30   18.51   12.06
 -34 -30 -30    5.62    6.96
 -32 -30 -30  105.37    8.11
  28  30  30   17.62   12.57
 -28 -30 -30   18.64   10.15
  26  30  30  100.39   13.98
 -26 -30 -30   91.46    7.53
 -24 -30 -30   15.00    9.89
  22  30  30   -7.47   11.49
 -22 -30 -30    7.53    9.13
  20  30  30   16.98    7.66
 -20 -30 -30   19.72   10.08
  18  30  30   88.14   13.28
  16  30  30  102.18    8.74
 -16 -30 -30   83.93    7.66
 -14 -30 -30  117.75    8.74
 -12 -30 -30   -0.38    5.42
  10  30  30   63.12   10.28
 -10 -30 -30   34.02    6.45
  -8 -30 -30   49.72    5.68
  -6 -30 -30   27.51    5.94
   4  30  30  199.32   12.45
  -4 -30 -30  202.70   11.30
  -2 -30 -30   10.15    5.87
   0 -30 -30   36.51    6.19
  -2  30  30    1.08    7.47
   2 -30 -30    0.13    5.04
  -4  30  30  183.49   12.38
   4 -30 -30  190.19    8.81
   6 -30 -30   23.61    5.42
  -8  30  30   49.08    6.57
   8 -30 -30   49.40    6.70
 -10  30  30   45.19    6.89
  10 -30 -30   39.63    6.38
 -12  30  30   -0.19    7.85
  12 -30 -30    1.91    5.23
 -14  30  30  110.61    8.36
  14 -30 -30  125.73    9.32
  16 -30 -30   75.50    7.40
 -18  30  30   85.46   10.79
  18 -30 -30   81.12    8.11
 -20  30  30   19.15    6.83
  20 -30 -30   12.76    6.00
 -22  30  30    6.96    6.51
  22 -30 -30   -3.77    5.42
 -24  30  30   -4.91    6.13
  24 -30 -30  -11.17    8.87
 -26  30  30   91.97    8.36
  26 -30 -30  110.29    9.96
 -28  30  30   36.38   10.21
  28 -30 -30   28.46    9.57
 -30  30  30  208.57   12.57
  30 -30 -30  194.66   13.15
 -32  30  30  125.99   12.57
  32 -30 -30  117.63   13.28
 -34  30  30    1.66    7.02
  34 -30 -30   -5.49    7.21
 -36  30  30    2.04    7.59
  36 -30 -30    1.21    7.72
 -38  30  30   14.49   11.17
  38 -30 -30   11.36    7.79
 -40  30  30   52.65   12.51
  40 -30 -30   37.34    8.55
 -42  30  30   14.30   12.13
  42 -30 -30    6.70    7.85
 -44  30  30  -16.91   12.19
  44 -30 -30   -5.11    7.66
 -46  30  30  333.41   17.04
  46 -30 -30  367.11   19.66
 -48  30  30  117.56   12.45
  48 -30 -30  143.98   12.32
 -50  30  30  143.22   15.51
  50 -30 -30  138.62   12.83
 -52  30  30   -2.49    8.74
  52 -30 -30   -3.70   13.15
 -54  30  30   13.40    9.96
  54 -30 -30   -1.21    9.32
 -56  30  30    5.62    9.96
  56 -30 -30    6.70   10.15
 -58  30  30   -8.74   14.30
  58 -30 -30   21.83   17.49
 -60  30  30   21.70   11.55
  60 -30 -30   10.08   11.49
 -62  30  30   13.59   10.98
  62 -30 -30    5.17   11.30
 -64  30  30   14.81   10.40
  64 -30 -30   13.21   11.36
 -63 -31 -31   21.38   10.72
 -61 -31 -31   14.87   17.93
 -59 -31 -31   15.76    9.38
 -57 -31 -31   93.44   14.62
  55  31  31    0.00   12.19
 -55 -31 -31    8.68    8.81
 -53 -31 -31   20.42    8.23
  51  31  31   11.62   17.17
 -51 -31 -31   -6.25    7.72
 -49 -31 -31    9.06    8.62
  47  31  31   79.40   17.17
 -47 -31 -31   51.82    9.06
  45  31  31   13.15   15.51
 -45 -31 -31   10.91    7.85
 -43 -31 -31    4.72   12.70
  41  31  31   60.25   17.10
 -41 -31 -31   34.72    7.72
  39  31  31   44.93   16.08
 -39 -31 -31   40.21    7.59
  37  31  31  -10.85    9.83
 -37 -31 -31   -1.72   12.70
  35  31  31  439.36   17.74
 -35 -31 -31  451.67   18.32
  33  31  31  239.91   17.42
 -33 -31 -31  219.04   12.57
  31  31  31   -0.57   13.15
 -31 -31 -31    9.89   11.42
  29  31  31    3.96   12.32
 -29 -31 -31    8.11    6.06
  27  31  31    1.28   12.13
 -27 -31 -31    9.96    8.49
 -25 -31 -31   47.68    8.17
 -23 -31 -31   -3.96    6.13
  21  31  31   53.61   11.49
 -21 -31 -31   62.04    7.47
 -19 -31 -31  117.69   11.62
 -17 -31 -31   77.16    7.98
 -15 -31 -31  468.14   21.00
  13  31  31   66.63   11.11
 -13 -31 -31   48.06    6.38
  11  31  31  128.16   13.21
 -11 -31 -31  139.84   11.81
  -9 -31 -31   69.82    7.53
   7  31  31  258.35   15.89
  -7 -31 -31  280.95   11.17
  -5 -31 -31  300.48   11.30
   3  31  31    0.51    5.87
  -3 -31 -31   -0.70    5.30
  -1 -31 -31   23.49    5.87
   1 -31 -31   20.10    6.19
   3 -31 -31    2.43    5.04
  -5  31  31  296.58   16.21
   5 -31 -31  309.35   15.25
  -7  31  31  272.40   14.62
   7 -31 -31  289.76   13.85
  -9  31  31   46.08    9.00
   9 -31 -31   62.04    6.13
 -11  31  31  140.47    9.70
  11 -31 -31  138.05    8.74
 -13  31  31   40.91    8.62
  13 -31 -31   69.82    8.04
 -15  31  31  459.78   19.98
  15 -31 -31  495.84   22.15
 -17  31  31   69.31    7.79
  17 -31 -31   66.76    9.64
 -19  31  31  115.52   10.79
  19 -31 -31   97.20   10.28
 -21  31  31   55.85    9.89
  21 -31 -31   60.38    7.85
 -23  31  31    3.70    9.38
  23 -31 -31    9.38    6.45
 -25  31  31   59.10   10.21
  25 -31 -31   56.04   10.28
 -27  31  31    7.34    6.64
  27 -31 -31   13.91    7.28
 -29  31  31    6.32    7.15
  29 -31 -31   15.45    9.83
 -31  31  31   19.91    9.83
  31 -31 -31    4.21    6.00
 -33  31  31  221.34   13.53
  33 -31 -31  250.25   15.00
 -35  31  31  455.57   22.47
  35 -31 -31  462.84   24.57
 -37  31  31   -7.28   11.74
  37 -31 -31    5.23    8.62
 -39  31  31   66.12   14.10
  39 -31 -31   63.76    9.38
 -41  31  31   59.48   13.08
  41 -31 -31   40.59    8.87
 -43  31  31   21.32   12.76
  43 -31 -31   -0.51    8.23
 -45  31  31    5.36   12.38
  45 -31 -31    1.60    9.64
 -47  31  31   62.80   10.66
  47 -31 -31   37.34   13.53
 -49  31  31    0.32    8.11
  49 -31 -31   -5.11   13.34
 -51  31  31   -9.06   12.76
  51 -31 -31    6.19    9.83
 -53  31  31   21.83    9.38
  53 -31 -31   17.87    9.76
 -55  31  31  -17.04   13.79
  55 -31 -31   15.32   15.00
 -57  31  31   78.44   12.32
  57 -31 -31   87.25   13.28
 -59  31  31   28.15   16.40
  59 -31 -31   10.59   10.34
 -61  31  31   -3.32   12.25
  61 -31 -31    0.38   16.21
 -63  31  31   27.19   11.87
  63 -31 -31   18.44   10.85
 -60 -32 -32    9.13   10.15
  58  32  32   18.57   19.27
 -58 -32 -32   21.89   13.47
  56  32  32   39.95   14.23
 -56 -32 -32   27.19   10.72
 -54 -32 -32   18.32    8.74
  52  32  32   17.49   12.64
 -52 -32 -32   -8.42   10.47
 -50 -32 -32   12.25    9.70
  48  32  32   23.36   11.87
 -48 -32 -32    8.36   10.47
 -46 -32 -32   33.00    7.40
 -44 -32 -32   12.70    7.79
  42  32  32   19.72   11.30
 -42 -32 -32   23.23    9.51
  40  32  32   24.95   16.40
 -40 -32 -32    9.76   11.68
 -38 -32 -32   27.19    9.38
 -36 -32 -32  204.36   14.23
  34  32  32   18.00   13.98
 -34 -32 -32    5.04    8.49
  32  32  32   33.51   14.30
 -32 -32 -32   27.00    8.49
 -28 -32 -32  149.47    8.36
 -26 -32 -32   27.19    9.70
 -24 -32 -32   11.42    5.74
  22  32  32   42.57   11.68
 -22 -32 -32   39.31    6.38
 -20 -32 -32    1.21    6.38
  16  32  32   12.57   10.53
 -16 -32 -32    4.60    6.13
 -14 -32 -32    7.02    6.06
  12  32  32   90.63   11.30
 -12 -32 -32   90.82    8.94
 -10 -32 -32   12.19    6.83
  -8 -32 -32  409.30   18.89
   6  32  32   90.05   11.04
  -6 -32 -32   80.10    9.83
  -4 -32 -32   -4.08   11.23
   2  32  32   87.76    9.64
  -2 -32 -32   88.46    7.98
   0  32  32   13.21    9.64
   0 -32 -32    6.19    6.64
   2 -32 -32   98.10    6.96
  -4  32  32   -0.32    6.00
   4 -32 -32   13.34    8.74
  -6  32  32   93.56   10.08
   6 -32 -32   89.03   10.59
  -8  32  32  411.59   18.44
   8 -32 -32  381.02   19.72
 -10  32  32    1.02   10.66
  10 -32 -32    8.36    8.81
 -12  32  32   66.89    8.04
  12 -32 -32   88.91    7.59
 -14  32  32    7.53    8.74
  14 -32 -32   13.85    6.25
 -16  32  32    1.02    5.94
  16 -32 -32    4.40    6.06
 -18  32  32   47.17    7.08
  18 -32 -32   49.34    7.40
 -20  32  32   -0.96    6.64
  20 -32 -32   -1.47    8.74
 -22  32  32   51.70    8.87
  22 -32 -32   45.06    7.40
 -24  32  32   10.91    6.64
  24 -32 -32   10.47    6.32
 -26  32  32   23.68    7.28
  26 -32 -32   33.25    9.64
 -28  32  32  160.71   13.28
  28 -32 -32  172.13   12.57
 -30  32  32   70.27    8.81
  30 -32 -32   63.63    8.42
 -32  32  32   22.27   11.17
  32 -32 -32    8.94   10.08
 -34  32  32   25.08    8.81
  34 -32 -32    8.81    7.66
 -36  32  32  221.53   14.30
  36 -32 -32  215.27   13.34
 -38  32  32   26.74   12.70
  38 -32 -32   21.96    8.23
 -40  32  32   28.02   11.68
  40 -32 -32   20.93    8.62
 -42  32  32   11.74   12.70
  42 -32 -32   27.44    9.19
 -44  32  32    3.32   12.64
  44 -32 -32   -1.60    8.68
 -46  32  32   43.21   13.21
  46 -32 -32   25.40    8.17
 -48  32  32    1.98    8.68
  48 -32 -32    8.87    9.32
 -50  32  32   30.06   10.15
  50 -32 -32   29.81   11.42
 -52  32  32    4.72   14.62
  52 -32 -32   -1.91   11.04
 -54  32  32   28.53   12.06
  54 -32 -32    6.57   10.91
 -56  32  32   49.14   15.38
  56 -32 -32   59.10   12.06
 -58  32  32    1.21   10.28
  58 -32 -32    1.28   16.21
 -60  32  32   21.51   11.11
  60 -32 -32   20.04   13.66
 -62  32  32   -9.06   16.66
  62 -32 -32   11.62   12.32
 -61 -33 -33    5.30   14.10
  59  33  33  -14.30   19.02
 -59 -33 -33   -6.19   17.42
  57  33  33   -0.38   21.44
 -57 -33 -33    4.60    8.49
  55  33  33   -3.45   19.66
 -55 -33 -33   -4.15    9.00
  53  33  33   28.27   20.23
 -53 -33 -33   18.19    9.83
  51  33  33    9.51   17.49
 -51 -33 -33   -4.28   13.98
  49  33  33  117.11   20.30
 -49 -33 -33   90.95   13.34
 -47 -33 -33    2.49    6.89
  45  33  33   75.63   12.51
 -45 -33 -33   71.74   10.47
  43  33  33  233.21   21.25
 -43 -33 -33  208.00   15.00
 -41 -33 -33   50.55    7.91
  39  33  33   -8.11   14.49
 -39 -33 -33   -3.89    7.40
  37  33  33   99.31   16.21
 -37 -33 -33   87.37    8.55
 -35 -33 -33   -0.57    7.34
 -33 -33 -33  222.55   14.62
  31  33  33    6.64   14.49
 -31 -33 -33   24.89   11.30
 -29 -33 -33  375.34   22.59
 -27 -33 -33    2.55    5.74
  25  33  33    3.45   12.64
 -25 -33 -33    4.28    7.15
  23  33  33  125.41   10.66
 -23 -33 -33  120.50   13.79
 -21 -33 -33    2.30    7.15
 -19 -33 -33  105.82   10.15
  17  33  33   36.83   11.62
 -17 -33 -33   60.76    6.57
 -15 -33 -33   44.36    7.79
 -13 -33 -33   92.35    6.96
  11  33  33    8.62   11.42
 -11 -33 -33    4.53    8.49
  -9 -33 -33  419.64   15.45
  -7 -33 -33   54.38    7.34
   5  33  33  147.43   12.51
  -5 -33 -33  115.07    7.79
   3  33  33  177.56   15.45
  -3 -33 -33  177.94   12.19
   1  33  33  257.21   17.36
  -1 -33 -33  246.55   13.40
   1 -33 -33  259.06   11.11
  -3  33  33  183.36   11.62
   3 -33 -33  167.09   13.02
  -5  33  33  132.43   11.23
   5 -33 -33  118.39   11.36
  -7  33  33   50.04    7.59
   7 -33 -33   43.59    7.34
  -9  33  33  480.08   22.15
   9 -33 -33  457.16   21.19
 -11  33  33   -1.60    6.38
  11 -33 -33   -0.19    5.55
  13 -33 -33  100.90    7.40
 -15  33  33   41.93   10.08
  15 -33 -33   48.82    9.70
 -17  33  33   66.50    8.11
  17 -33 -33   65.16    8.49
 -19  33  33  111.31   10.47
  19 -33 -33  104.61    8.62
 -21  33  33  -10.79    6.32
  21 -33 -33  -12.45    9.57
 -23  33  33  111.18   10.02
  23 -33 -33  127.33   10.40
 -25  33  33   -3.25    9.45
  25 -33 -33   -2.74    6.32
 -27  33  33   -3.57    9.89
  27 -33 -33   -9.76    5.87
 -29  33  33  405.66   20.10
  29 -33 -33  396.60   21.13
 -31  33  33   -1.08   10.08
  31 -33 -33    9.13    7.28
 -33  33  33  234.68   15.51
  33 -33 -33  262.82   16.02
 -35  33  33    7.66    8.30
  35 -33 -33    6.45   11.11
 -37  33  33  103.46   13.40
  37 -33 -33   67.52   12.25
 -39  33  33   -1.28   12.25
  39 -33 -33    2.17    8.11
 -41  33  33   56.74   12.70
  41 -33 -33   74.80   10.08
 -43  33  33  233.34   18.32
  43 -33 -33  245.34   16.47
 -45  33  33  103.20   15.06
  45 -33 -33  113.99   15.32
 -47  33  33   -8.74   12.83
  47 -33 -33   -2.43   12.76
 -49  33  33  106.27   10.21
  49 -33 -33  107.86   16.40
 -51  33  33    8.68   10.34
  51 -33 -33    5.74   10.21
 -53  33  33   36.12   10.98
  53 -33 -33   29.17   11.04
 -55  33  33  -10.08   10.34
  55 -33 -33   -9.06   14.81
 -57  33  33    1.08   10.85
  57 -33 -33    5.81   11.62
 -59  33  33   15.64   11.49
  59 -33 -33    9.96   14.42
 -61  33  33   11.42   11.93
  61 -33 -33    2.81   17.74
  60  34  34    6.06   18.44
 -60 -34 -34    1.15   14.23
  58  34  34   -2.36   20.17
 -58 -34 -34   23.17   17.68
 -56 -34 -34    3.00    7.28
  54  34  34   63.25   15.38
 -52 -34 -34   46.27   10.79
  50  34  34    3.32   18.25
 -50 -34 -34   24.13   11.30
 -48 -34 -34  136.71   16.47
  46  34  34    8.87   17.23
 -46 -34 -34    5.23    7.59
  44  34  34   47.36   16.85
 -44 -34 -34   45.31   14.23
 -42 -34 -34   -0.13    7.85
 -40 -34 -34    0.32    9.06
 -38 -34 -34    2.17    9.19
  36  34  34    8.36   14.10
  34  34  34   17.55   13.85
 -34 -34 -34   37.59    7.72
  32  34  34  -15.57   14.62
 -32 -34 -34    4.34    6.38
  30  34  34   -4.53    9.96
 -30 -34 -34   -5.55   11.55
  28  34  34  196.77   16.98
 -28 -34 -34  196.00   11.23
  26  34  34    3.70   12.96
 -26 -34 -34    5.55    5.87
  24  34  34  103.78   14.30
 -24 -34 -34  121.45   12.89
  22  34  34   93.37   14.42
 -20 -34 -34   63.31    8.68
 -18 -34 -34  195.30   10.40
  16  34  34   33.00   12.19
 -16 -34 -34   21.19    7.34
 -14 -34 -34   17.04    6.83
  12  34  34    9.83   10.85
 -12 -34 -34   22.98    6.13
  10  34  34  -10.21   11.30
 -10 -34 -34    0.64    9.06
  -8 -34 -34    3.89    5.49
  -6 -34 -34   19.08    6.83
   4  34  34   34.66   10.79
  -4 -34 -34   42.44    6.45
   2  34  34  126.50    8.81
  -2 -34 -34  118.26   10.79
   0  34  34   57.63   10.72
   0 -34 -34   58.01    6.89
  -2  34  34  121.33   10.91
   2 -34 -34  143.15   10.59
  -4  34  34   27.06    8.62
   4 -34 -34   32.10    9.64
  -6  34  34   18.44    6.89
   6 -34 -34   24.38    7.34
  -8  34  34   -2.36    8.94
   8 -34 -34    1.91    5.36
 -10  34  34    5.94    6.64
  10 -34 -34    2.23    5.49
 -12  34  34   43.40    7.59
  12 -34 -34   33.06    9.25
 -14  34  34    9.25    8.87
  14 -34 -34   19.91    6.06
 -16  34  34   38.10    9.89
  16 -34 -34   17.10    6.96
 -18  34  34  212.79   15.51
  18 -34 -34  253.12   15.45
 -20  34  34   74.93   11.11
  20 -34 -34   91.14    9.32
 -22  34  34  104.80   12.25
  22 -34 -34  116.73    9.13
 -24  34  34  107.29   11.55
  24 -34 -34  103.33    9.76
 -26  34  34    2.87    7.59
  26 -34 -34    6.77    6.64
 -28  34  34  196.19   13.47
  28 -34 -34  191.21   13.40
 -30  34  34    4.66   10.85
  30 -34 -34   -5.36   10.21
 -32  34  34    1.28    7.40
  32 -34 -34    4.15    7.47
 -34  34  34   42.83    8.94
  34 -34 -34   36.83    8.81
 -36  34  34   15.96   11.17
  36 -34 -34    6.19    8.42
 -38  34  34   13.21   12.00
  38 -34 -34    8.81    8.23
 -40  34  34   -5.11    7.59
  40 -34 -34   -3.06    9.06
 -42  34  34   -6.19    9.06
  42 -34 -34   -2.17    8.11
 -44  34  34   55.97   10.34
  44 -34 -34   54.38   10.53
 -46  34  34   14.55   13.28
  46 -34 -34    6.89    9.89
 -48  34  34  144.11   13.47
  48 -34 -34  154.45   13.79
 -50  34  34   18.64    9.76
  50 -34 -34   23.93   11.11
 -52  34  34   60.25   15.38
  52 -34 -34   43.40   15.00
 -54  34  34   78.50   12.32
  54 -34 -34   68.29   12.96
 -56  34  34    1.34   12.13
  56 -34 -34  -13.79   11.17
 -58  34  34    2.23   11.81
  58 -34 -34    1.98   15.32
 -60  34  34   -5.62   16.72
  60 -34 -34    3.83   13.66
  59  35  35   37.53   20.36
 -59 -35 -35   10.85   18.32
  55  35  35    9.64   19.66
 -55 -35 -35    5.04   14.30
 -53 -35 -35   13.85    9.45
 -51 -35 -35   21.38   15.76
 -49 -35 -35   25.15   11.36
  47  35  35   60.89   12.89
 -47 -35 -35   81.37   15.76
 -45 -35 -35    6.19    7.34
 -43 -35 -35   12.96    9.64
  41  35  35   37.40   10.98
 -41 -35 -35   19.85    9.96
  39  35  35   15.96   15.83
  37  35  35  136.71   18.76
 -37 -35 -35  114.24    9.00
  35  35  35   37.72   15.06
 -35 -35 -35   36.76    7.79
 -33 -35 -35  241.31   16.34
  31  35  35   11.49   14.87
 -31 -35 -35   22.15    7.72
  29  35  35   44.23   13.72
 -29 -35 -35   32.61    8.30
  27  35  35   58.08   15.25
 -27 -35 -35   60.06   11.17
  25  35  35  239.21   18.06
 -25 -35 -35  270.74   16.40
 -23 -35 -35   13.53    9.83
  21  35  35   13.98   13.08
 -19 -35 -35   91.14   10.28
  17  35  35    0.96   11.93
 -17 -35 -35   -1.60    5.87
  15  35  35  202.25   15.00
 -15 -35 -35  193.06   13.21
 -13 -35 -35   10.40    6.25
  11  35  35   10.79   10.72
 -11 -35 -35   31.08    6.64
  -9 -35 -35    7.91    9.19
  -7 -35 -35   75.37    7.34
   5  35  35    6.83   10.98
  -5 -35 -35   11.55    6.83
  -3 -35 -35  101.35    7.85
   1  35  35   28.02   10.59
  -1 -35 -35   24.06    6.96
   1 -35 -35   40.02    7.08
   3 -35 -35  103.97   10.53
  -5  35  35    6.19    6.38
   5 -35 -35    3.89    6.38
  -7  35  35   74.93   10.66
   7 -35 -35   71.99    6.96
  -9  35  35    8.81    8.94
   9 -35 -35    9.00    8.94
 -11  35  35   32.68    7.02
  11 -35 -35   34.15    7.40
  13 -35 -35   -1.53    6.13
 -15  35  35  211.83   14.23
  15 -35 -35  203.59   11.04
 -17  35  35   -9.64    9.70
  17 -35 -35    3.77    6.57
 -19  35  35   71.35   11.49
  19 -35 -35  104.61   10.02
 -21  35  35    7.79   10.02
  21 -35 -35    8.17    7.34
  23 -35 -35   19.02    7.72
 -25  35  35  265.63   15.89
  25 -35 -35  263.14   14.36
 -27  35  35   75.25    9.25
  27 -35 -35   72.50    9.96
  29 -35 -35   25.72    8.17
 -31  35  35    6.13    8.04
  31 -35 -35    1.15    7.34
 -33  35  35  245.72   15.06
  33 -35 -35  246.68   16.66
 -35  35  35   25.53   11.81
  35 -35 -35   24.57    8.62
 -37  35  35  124.20   11.93
  37 -35 -35  127.39   11.93
 -39  35  35   25.59    8.81
  39 -35 -35   17.74    9.06
 -41  35  35   34.02    9.45
  41 -35 -35   38.93   10.15
 -43  35  35   21.89    9.51
  43 -35 -35   17.93    9.76
 -45  35  35   -0.70    9.06
  45 -35 -35    5.74    9.38
 -47  35  35   52.53   13.98
  47 -35 -35   68.35   15.19
 -49  35  35   18.38   10.21
  49 -35 -35    5.55   14.42
 -51  35  35   18.89   11.55
  51 -35 -35   35.55   11.62
 -53  35  35    9.89   14.68
  53 -35 -35    6.57   10.98
 -55  35  35    0.19   10.98
  55 -35 -35   -4.34   10.98
 -57  35  35    2.49   16.72
  57 -35 -35   -4.08   15.70
 -59  35  35    9.89   12.13
  59 -35 -35    0.00   11.04
 -56 -36 -36   21.70   17.23
 -54 -36 -36    3.64   13.02
 -52 -36 -36   31.15    9.13
  50  36  36   16.72   18.64
 -50 -36 -36   -1.21   11.42
 -48 -36 -36   -1.98    9.89
  46  36  36   23.74   16.72
 -46 -36 -36   -2.17   13.28
  44  36  36    3.45   15.89
 -44 -36 -36   13.02   14.49
  42  36  36   -5.36   16.40
 -42 -36 -36   -3.25    8.87
  40  36  36  106.90   16.98
 -40 -36 -36   99.05   12.13
  38  36  36   11.87   15.83
 -38 -36 -36    1.02    6.77
 -36 -36 -36    1.34    7.91
  34  36  36    6.57   15.83
 -34 -36 -36   -1.47    5.87
  32  36  36   14.81   15.64
 -32 -36 -36    4.34   10.53
 -30 -36 -36   48.70   11.81
 -28 -36 -36  166.90   12.96
  26  36  36   26.49   13.66
 -26 -36 -36   32.68   11.17
 -24 -36 -36   -5.04    6.96
 -22 -36 -36  132.75   14.10
  20  36  36  169.39   17.68
 -18 -36 -36  105.24    8.36
  16  36  36   13.98   12.00
 -16 -36 -36   22.59    6.45
 -14 -36 -36   31.59    8.55
 -12 -36 -36   79.40    9.13
  10  36  36   98.29   12.19
 -10 -36 -36   97.97    7.66
  -8 -36 -36  279.35   16.91
  -6 -36 -36   -7.02    7.02
   4  36  36    6.96   10.72
  -4 -36 -36   11.36    7.47
   2  36  36   16.79    8.55
  -2 -36 -36   33.38   10.02
   0 -36 -36  531.13   17.87
  -2  36  36   22.72   11.36
   2 -36 -36   28.21    6.77
  -4  36  36    6.77    6.77
   4 -36 -36   10.98    7.02
  -6  36  36    2.87    9.89
   6 -36 -36    3.45    6.32
  -8  36  36  254.27   15.00
   8 -36 -36  277.57   17.36
 -10  36  36   97.52    9.19
  10 -36 -36  110.99    9.38
 -12  36  36  101.67    9.57
  12 -36 -36   87.44    9.45
 -14  36  36   46.40   13.47
  14 -36 -36   34.21    7.98
 -16  36  36   41.93   10.85
  16 -36 -36   27.12    6.51
 -18  36  36  117.37   12.89
  18 -36 -36  104.22    9.32
  20 -36 -36  184.26   12.38
 -22  36  36  160.83   11.74
  22 -36 -36  161.22   13.34
 -24  36  36    1.53    7.40
  24 -36 -36   -4.60    7.08
 -26  36  36   57.50   10.98
  26 -36 -36   46.08    8.04
 -28  36  36  138.88   12.32
  28 -36 -36  163.00   13.85
 -30  36  36   41.23    9.25
  30 -36 -36   39.06    8.81
 -32  36  36   -6.38    7.91
  32 -36 -36    8.94    7.72
 -34  36  36    5.11   11.42
  34 -36 -36    3.57   11.87
 -36  36  36    8.17    7.21
  36 -36 -36   -8.49   11.55
 -38  36  36   -2.04    8.11
  38 -36 -36    8.42   13.08
 -40  36  36   97.71   10.85
  40 -36 -36  104.10   15.45
 -42  36  36   -3.38    8.87
  42 -36 -36   -6.38   12.64
 -44  36  36   17.49    9.70
  44 -36 -36   13.21   13.08
 -46  36  36   25.85   10.34
  46 -36 -36   16.59   13.15
 -48  36  36   -6.32   14.68
  48 -36 -36   11.11   10.85
 -50  36  36    1.72   10.40
  50 -36 -36    6.19   10.72
 -52  36  36   34.27   11.62
  52 -36 -36   35.42   12.06
 -54  36  36   -2.94   15.32
  54 -36 -36   -1.08   15.13
 -56  36  36    9.89   11.74
  56 -36 -36   10.47   12.00
 -58  36  36    4.60   17.55
  58 -36 -36   20.49   12.64
 -57 -37 -37  -14.30   15.64
  55  37  37    8.94   19.08
 -55 -37 -37   20.30   14.17
  53  37  37    6.19   19.08
 -53 -37 -37    8.36   10.79
  51  37  37   47.74   19.34
 -51 -37 -37   55.85   10.40
  49  37  37   43.53   18.83
 -49 -37 -37   29.04    9.57
 -47 -37 -37   25.47   10.47
  45  37  37   21.57   12.38
 -43 -37 -37   19.59    7.72
 -41 -37 -37    6.13    6.25
 -39 -37 -37  -10.02    8.74
  37  37  37  160.51   17.93
 -37 -37 -37  144.94    9.76
 -35 -37 -37   -1.40    7.28
 -33 -37 -37   11.74    8.81
 -31 -37 -37    0.06    6.06
  29  37  37    7.15   15.00
 -29 -37 -37   11.74    7.40
 -27 -37 -37    1.28    7.59
  25  37  37  124.39   17.49
 -23 -37 -37   59.29    9.19
 -21 -37 -37   84.82   12.19
 -19 -37 -37   72.69    9.96
 -17 -37 -37  114.18    8.17
  15  37  37    7.08   11.62
 -15 -37 -37    0.77    5.94
 -13 -37 -37   79.27    9.32
  11  37  37    3.64    7.98
 -11 -37 -37    1.15    6.70
  -9 -37 -37   10.34    5.74
   7  37  37   49.02   12.13
  -7 -37 -37   50.48   11.04
  -5 -37 -37  114.24    9.83
  -3 -37 -37  188.60    9.89
   1  37  37   82.91   12.13
  -1 -37 -37   98.99   11.42
  -1  37  37   89.61    9.64
   1 -37 -37  106.33    9.38
   3 -37 -37  176.41   10.59
  -5  37  37  121.97   12.45
   5 -37 -37   96.50    9.06
   7 -37 -37   45.00    9.76
  -9  37  37   20.68    7.79
   9 -37 -37    8.17    6.51
 -11  37  37    0.00    6.77
  11 -37 -37   -3.38    9.70
  13 -37 -37   79.08    8.49
  15 -37 -37    3.19    6.25
  17 -37 -37  121.14    8.62
 -19  37  37   81.63   10.15
  19 -37 -37   82.40    8.74
 -21  37  37   50.99    8.68
  21 -37 -37   59.04    9.06
 -23  37  37   74.42    9.25
  23 -37 -37   58.65   11.30
 -25  37  37  138.05   14.04
  25 -37 -37  106.71   11.30
 -27  37  37    0.32    7.47
  27 -37 -37    7.47    7.85
 -29  37  37   14.23   11.62
  29 -37 -37   24.00   11.36
 -31  37  37    2.74    8.49
  31 -37 -37   -2.68    8.04
 -33  37  37   -5.55   11.81
  33 -37 -37  -10.21    7.98
 -35  37  37  -12.57    8.11
  35 -37 -37    7.72    8.74
 -37  37  37  127.65   11.74
  37 -37 -37  131.03   12.45
 -39  37  37   14.49    8.74
  39 -37 -37    6.51    9.45
 -41  37  37    3.38    8.81
  41 -37 -37    4.34    9.76
 -43  37  37   27.44    8.87
  43 -37 -37   15.57   10.15
 -45  37  37   31.53    9.83
  45 -37 -37   24.13   10.59
 -47  37  37    7.40   10.98
  47 -37 -37    3.64   10.21
 -49  37  37   27.44   16.15
  49 -37 -37   28.98   10.79
 -51  37  37   61.46   15.76
  51 -37 -37   78.18   17.04
 -53  37  37   -3.13   10.47
  53 -37 -37   14.68   12.32
 -55  37  37   33.76   16.02
  55 -37 -37   36.83   11.81
 -57  37  37    3.19   10.40
  57 -37 -37    0.45   14.81
  56  38  38    4.08   16.47
 -56 -38 -38   18.38   32.23
 -54 -38 -38    1.28   12.19
  52  38  38   14.42   18.96
 -52 -38 -38   14.81   18.13
 -50 -38 -38    5.36    8.49
  48  38  38   -2.30   13.08
 -48 -38 -38   -4.60   14.04
 -46 -38 -38   37.34    8.11
 -44 -38 -38   32.42   10.34
  42  38  38   -2.55   16.27
 -42 -38 -38    6.06   14.42
 -40 -38 -38   14.04    7.66
  38  38  38  181.58   20.55
 -38 -38 -38  174.36   16.47
  36  38  38    4.34   11.04
 -36 -38 -38   11.55    9.45
  34  38  38   -6.45   15.38
 -34 -38 -38    1.66    9.13
 -30 -38 -38    1.40    7.85
  28  38  38   92.80   16.85
 -28 -38 -38   83.29   11.23
 -24 -38 -38   26.93    8.49
 -22 -38 -38   25.72    8.81
  20  38  38   15.25   14.04
 -20 -38 -38   26.81   11.42
 -18 -38 -38   10.91    7.40
 -16 -38 -38  313.75   13.34
  14  38  38   48.76   12.57
 -14 -38 -38   49.72    7.21
  12  38  38  126.43   14.55
 -12 -38 -38  153.94   11.30
 -10 -38 -38   87.88    9.64
  -8 -38 -38   31.91    7.59
   6  38  38   14.04   12.19
  -6 -38 -38   13.28    7.79
   4  38  38  234.17   18.13
  -4 -38 -38  224.53   14.81
  -2 -38 -38  206.47   13.53
   0 -38 -38  295.31   14.93
  -2  38  38  227.66   17.49
   2 -38 -38  215.72   10.15
  -4  38  38  196.26   15.96
   4 -38 -38  241.95   15.89
  -6  38  38    5.94    7.02
   6 -38 -38    6.00    9.96
  -8  38  38   29.10    7.79
   8 -38 -38   34.66    7.53
 -10  38  38   81.88    9.96
  10 -38 -38   84.95   11.42
  12 -38 -38  151.71   10.91
  14 -38 -38   42.76    8.36
  16 -38 -38  316.63   16.40
 -18  38  38   18.96    7.40
  18 -38 -38   22.72   10.21
 -20  38  38   26.17    8.36
  20 -38 -38   24.44    8.11
 -22  38  38   19.53    8.81
  22 -38 -38   21.96   11.23
 -24  38  38   44.74   11.62
  24 -38 -38   26.17    8.11
 -26  38  38   70.33   10.15
  26 -38 -38   91.65   10.40
 -28  38  38  116.16   14.04
  28 -38 -38  105.18   10.72
 -30  38  38    0.57    8.62
  30 -38 -38   -0.57   12.00
 -32  38  38   91.78   12.89
  32 -38 -38   71.86   14.10
 -34  38  38   10.21    9.06
  34 -38 -38   14.36    8.62
 -36  38  38   -1.08    9.06
  36 -38 -38    1.02    8.55
 -38  38  38  181.77   13.21
  38 -38 -38  200.66   15.89
 -40  38  38    2.74   13.08
  40 -38 -38    6.96    9.57
 -42  38  38    8.42   12.13
  42 -38 -38   -7.85    9.13
 -44  38  38   40.59   10.34
  44 -38 -38   46.34   12.13
 -46  38  38   56.87   11.17
  46 -38 -38   58.72   12.25
 -48  38  38    8.11   10.66
  48 -38 -38  -11.74   16.59
 -50  38  38   13.91   16.21
  50 -38 -38    8.87   11.93
 -52  38  38  -13.98   17.81
  52 -38 -38    5.04   11.87
 -54  38  38  -15.25   13.91
  54 -38 -38    1.98   11.36
 -56  38  38    8.23   18.51
  56 -38 -38    4.21   16.53
 -55 -39 -39   -6.00   27.32
 -53 -39 -39   17.93   13.21
  51  39  39  -38.29   17.62
 -51 -39 -39   -1.98    9.57
  49  39  39    9.76   20.49
 -49 -39 -39   10.91    8.11
 -47 -39 -39   -4.28    9.64
 -45 -39 -39    1.79   11.81
  43  39  39   29.93   18.00
 -43 -39 -39    3.13    7.66
  41  39  39   11.62   12.32
 -41 -39 -39   34.46   15.00
 -39 -39 -39  100.46    9.00
 -37 -39 -39    0.77    6.38
  35  39  39  -10.79   14.87
 -35 -39 -39    2.68    8.42
  33  39  39   32.61   11.42
 -33 -39 -39   33.38   14.55
  31  39  39   24.89   16.79
 -31 -39 -39   -6.00    8.87
 -29 -39 -39   39.38    9.00
 -27 -39 -39   39.44    8.94
 -25 -39 -39   85.20    8.36
 -23 -39 -39  219.55   15.00
 -21 -39 -39   -9.25   11.17
  19  39  39    2.55   13.21
 -17 -39 -39  214.70   14.17
 -15 -39 -39   26.04    8.11
 -13 -39 -39  504.33   17.62
  11  39  39   43.53   13.66
 -11 -39 -39   62.04    7.21
   9  39  39   18.51   12.51
  -9 -39 -39   -3.00    7.02
  -7 -39 -39    4.53    6.89
  -5 -39 -39    4.85    7.47
  -3 -39 -39   17.42    8.17
   1  39  39  141.69   16.21
  -1 -39 -39  124.26    8.74
  -1  39  39  135.18   14.62
   1 -39 -39  138.94   11.36
   3 -39 -39   36.70   10.85
  -5  39  39   -6.83    8.23
   5 -39 -39   -5.74    6.96
  -7  39  39    7.79    7.59
   7 -39 -39    7.59    7.08
   9 -39 -39    0.45    7.28
  11 -39 -39   55.46    6.83
  13 -39 -39  552.26   20.42
  15 -39 -39   31.85    7.15
 -17  39  39  215.15   13.15
  17 -39 -39  211.32   16.02
 -19  39  39   -1.15    7.59
  19 -39 -39    5.23    8.11
 -21  39  39    2.49    8.30
  21 -39 -39    4.28    7.21
 -23  39  39  237.36   17.62
  23 -39 -39  240.87   17.30
 -25  39  39   92.22   10.59
  25 -39 -39  100.65   11.23
 -27  39  39   37.40    9.13
  27 -39 -39   56.80   10.08
 -29  39  39   53.61    9.70
  29 -39 -39   41.04    9.32
 -31  39  39    9.38   12.00
  31 -39 -39    5.23   11.81
 -33  39  39   15.70    8.55
  33 -39 -39   15.06   12.06
 -35  39  39    0.83    8.23
  35 -39 -39   13.21   12.45
 -37  39  39    2.11   12.19
  37 -39 -39    8.30    7.59
 -39  39  39  127.01   14.87
  39 -39 -39  104.35   12.38
 -41  39  39   17.62   13.53
  41 -39 -39   42.44   14.68
 -43  39  39  -19.34   13.21
  43 -39 -39  -16.66   13.66
 -45  39  39    3.96   14.42
  45 -39 -39   -7.34   14.68
 -47  39  39   -1.60   10.15
  47 -39 -39   -6.70   10.40
 -49  39  39    3.45   11.17
  49 -39 -39   19.47   12.51
 -51  39  39   -9.96   11.04
  51 -39 -39  -11.36   12.38
 -53  39  39   15.57   18.70
  53 -39 -39   18.25   16.98
 -55  39  39   11.04   12.70
  55 -39 -39   25.21   13.15
 -54 -40 -40    0.89    8.74
 -52 -40 -40    0.70   10.28
 -50 -40 -40    3.38    9.38
 -48 -40 -40   -0.45    7.02
  46  40  40   17.23   14.04
 -46 -40 -40   18.00   10.72
 -44 -40 -40   -3.45    7.47
 -42 -40 -40   12.89    7.98
  40  40  40   35.36   17.81
 -40 -40 -40   11.55    8.36
 -38 -40 -40    5.17    9.25
 -36 -40 -40   -4.28    6.64
  34  40  40   70.33   16.66
 -34 -40 -40   77.54   11.49
  32  40  40   58.46   16.66
 -32 -40 -40   65.93    8.42
 -30 -40 -40   94.07    8.87
 -28 -40 -40   72.89   13.72
 -26 -40 -40    5.17    9.06
  24  40  40  102.75   16.85
 -24 -40 -40  137.03   13.91
 -22 -40 -40   19.47   12.70
 -20 -40 -40  115.01   13.85
 -18 -40 -40  170.66   12.51
 -16 -40 -40    7.66    7.85
 -14 -40 -40    0.00    6.83
 -12 -40 -40  105.12   11.11
 -10 -40 -40    5.30    8.17
   8  40  40   -8.55   12.25
  -8 -40 -40    4.79    6.19
   6  40  40   11.42   13.15
  -6 -40 -40   13.34    7.47
   4  40  40   25.78   13.47
  -4 -40 -40   12.38    7.02
  -2 -40 -40    3.57    7.47
   0  40  40    1.91    8.17
   0 -40 -40    7.47   10.15
   2 -40 -40   10.21    7.40
   4 -40 -40   20.49    6.64
   6 -40 -40   19.08    8.55
  -8  40  40   -5.74   10.98
   8 -40 -40    2.62    6.06
 -10  40  40    2.36   10.59
  10 -40 -40    1.28    6.51
 -12  40  40  116.73   13.02
  12 -40 -40  126.94   10.47
  14 -40 -40   -1.98    6.51
  16 -40 -40   -4.08   10.53
 -18  40  40  147.30   11.62
  18 -40 -40  135.05   11.62
 -20  40  40  100.84   10.98
  20 -40 -40  107.67   11.49
 -22  40  40   23.87   12.76
  22 -40 -40   13.28    8.11
 -24  40  40  127.33   11.87
  24 -40 -40  116.86   13.85
 -26  40  40    3.19    8.23
  26 -40 -40   11.55    8.74
  28 -40 -40   70.52   10.79
 -30  40  40  104.99   14.55
  30 -40 -40   87.95   10.79
 -32  40  40   69.18   10.59
  32 -40 -40   50.55   13.72
  34 -40 -40   69.82   13.98
 -36  40  40   10.21   12.25
  36 -40 -40  -10.28   12.38
 -38  40  40    1.53   12.57
  38 -40 -40    8.94   13.08
 -40  40  40   12.13   10.21
  40 -40 -40   12.32   14.55
 -42  40  40   -0.38    9.45
  42 -40 -40  -11.17   13.59
 -44  40  40    7.28   14.23
  44 -40 -40    0.00   11.17
 -46  40  40    1.72   14.17
  46 -40 -40   10.47   10.85
 -48  40  40   -0.06   14.36
  48 -40 -40    8.17   13.85
 -50  40  40   13.34   10.40
  50 -40 -40   -2.94   12.00
 -52  40  40   -2.49   11.04
  52 -40 -40    4.79   17.74
 -54  40  40   -3.38   15.51
  54 -40 -40    5.42   13.66
 -51 -41 -41   24.95    8.11
 -49 -41 -41    5.68   10.28
  47  41  41    9.13   20.36
 -47 -41 -41   -2.36   10.53
  45  41  41    1.40   19.08
 -45 -41 -41   11.81    9.45
 -43 -41 -41   22.72   10.59
 -41 -41 -41  314.90   22.15
  39  41  41   -2.68   12.96
 -39 -41 -41   12.64   10.40
  37  41  41   79.59   20.04
 -37 -41 -41   75.31    9.64
  35  41  41   31.91   17.23
 -35 -41 -41   15.76    8.49
  33  41  41   92.99   18.13
 -33 -41 -41   94.20   10.98
  31  41  41   73.01   16.27
 -31 -41 -41   92.10   15.32
 -29 -41 -41   57.31   10.02
  27  41  41   90.12   17.17
 -25 -41 -41   30.44   12.57
 -23 -41 -41   19.21    9.32
  19  41  41  127.71   16.53
 -17 -41 -41   20.74    8.68
 -15 -41 -41    2.62    8.11
 -13 -41 -41    2.30   11.36
 -11 -41 -41   57.31   12.19
   9  41  41  276.74   17.36
  -9 -41 -41  323.14   19.91
  -7 -41 -41  180.17   14.23
  -5 -41 -41   -3.13    8.23
  -3 -41 -41   -1.40    6.32
  -1 -41 -41    1.28    6.83
  -1  41  41    1.47   11.87
   1 -41 -41    0.38    6.51
  -3  41  41   16.66   12.70
   3 -41 -41    5.36   11.17
  -5  41  41   -4.21   12.45
   5 -41 -41    2.68    7.59
   7 -41 -41  148.83   11.93
  -9  41  41  281.33   14.30
   9 -41 -41  274.44   17.49
 -11  41  41   95.73   12.89
  11 -41 -41   69.69    9.64
 -13  41  41   -1.79   10.59
  13 -41 -41   13.85    8.36
  15 -41 -41    1.91    8.49
 -17  41  41   18.44    7.98
  17 -41 -41   40.40   12.45
 -19  41  41  148.26   12.38
  19 -41 -41  143.92   12.83
 -21  41  41    9.25   11.30
  21 -41 -41   12.00    8.74
  23 -41 -41   13.47   11.68
 -25  41  41   49.59    9.83
  25 -41 -41   30.00    9.57
 -27  41  41   79.08   14.49
  27 -41 -41   67.91    9.13
 -29  41  41   55.21   10.02
  29 -41 -41   61.08   10.72
 -31  41  41   77.61   10.72
  31 -41 -41   73.27   10.98
 -33  41  41   98.22   14.74
  33 -41 -41  115.58   13.21
 -35  41  41   15.83    8.94
  35 -41 -41   -4.91    9.19
 -37  41  41   72.25   11.62
  37 -41 -41   91.46   12.38
 -39  41  41    4.15   10.02
  39 -41 -41   11.11   10.02
 -41  41  41  274.12   18.96
  41 -41 -41  330.41   21.96
 -43  41  41   37.72   12.00
  43 -41 -41   36.57   11.23
 -45  41  41   18.13   10.79
  45 -41 -41    1.72   12.06
 -47  41  41   16.59   15.96
  47 -41 -41    0.64   11.30
 -49  41  41   19.40   14.49
  49 -41 -41  -20.68   19.34
 -51  41  41    3.38   10.34
  51 -41 -41   35.80   19.08
 -46 -42 -42   29.17   11.36
  44  42  42    7.98   13.66
 -44 -42 -42    9.83   11.04
  42  42  42   -1.53   22.15
 -42 -42 -42    2.17   10.40
  40  42  42   -9.13   18.57
 -40 -42 -42   11.87   10.72
 -38 -42 -42    7.47    8.62
 -36 -42 -42    3.89    7.15
 -34 -42 -42   10.08    9.70
  32  42  42    8.81   16.08
 -32 -42 -42   34.34    8.30
  30  42  42    8.62   17.93
 -30 -42 -42   -6.45    9.13
 -28 -42 -42  -17.87   12.96
 -26 -42 -42   35.36    9.76
  24  42  42   42.31   16.34
 -24 -42 -42   17.55   12.38
  22  42  42   30.76   15.00
 -22 -42 -42    7.59    9.00
  20  42  42  198.74   19.21
 -20 -42 -42  234.17   17.30
  18  42  42   24.83   14.10
 -18 -42 -42   18.64    9.45
  16  42  42   94.33   15.76
 -16 -42 -42   92.54   10.47
  14  42  42  142.20   16.08
 -14 -42 -42  132.75   14.55
  12  42  42   -9.00   13.47
 -12 -42 -42    7.47   11.81
  10  42  42   15.00   12.89
 -10 -42 -42    3.77   11.36
   8  42  42   51.95   14.17
  -8 -42 -42   37.72    8.42
   6  42  42    2.68   12.96
  -6 -42 -42    2.87    7.59
   4  42  42   28.21    9.96
  -4 -42 -42   28.85   12.19
  -2 -42 -42   -3.45   10.79
   0 -42 -42  116.41   13.85
   2 -42 -42    0.83    7.34
   4 -42 -42   14.68    7.91
  -6  42  42  -14.55   14.30
   6 -42 -42    1.28    7.91
  -8  42  42   39.51    9.00
   8 -42 -42   38.87   11.42
 -10  42  42   -8.17   11.74
  10 -42 -42   -1.28    8.17
 -12  42  42   -5.87   11.11
  12 -42 -42   -4.28    7.47
 -14  42  42  124.01   14.55
  14 -42 -42  130.77   14.49
  16 -42 -42  116.03   10.72
 -18  42  42   32.29    9.25
  18 -42 -42   15.45    9.13
 -20  42  42  215.72   14.74
  20 -42 -42  238.51   15.83
 -22  42  42    9.76   11.87
  22 -42 -42    7.72    9.45
 -24  42  42   18.38    9.25
  24 -42 -42   14.55   12.89
 -26  42  42   32.61   13.28
  26 -42 -42   31.66   10.53
 -28  42  42   -2.74    8.55
  28 -42 -42    0.64    9.51
  30 -42 -42   12.64    9.51
 -32  42  42   30.25   13.47
  32 -42 -42   37.85   11.36
 -34  42  42    7.02    9.25
  34 -42 -42   12.13   10.08
 -36  42  42    4.47    9.76
  36 -42 -42    1.66    9.76
 -38  42  42    5.81   10.79
  38 -42 -42   13.02    9.89
 -40  42  42   11.04   10.08
  40 -42 -42   10.66   12.06
 -42  42  42    5.17   10.34
  42 -42 -42    0.32    9.51
 -44  42  42    7.53   11.11
  44 -42 -42   16.15   13.72
 -46  42  42   41.42   12.57
  46 -42 -42   20.74   18.76
 -48  42  42   15.25   11.30
 -50  42  42    0.70   14.68
 -45 -43 -43    3.06    7.98
 -43 -43 -43   72.76   10.21
 -41 -43 -43    8.04    7.21
  39  43  43   52.91   19.91
 -39 -43 -43   33.00   10.91
 -37 -43 -43    5.81   10.34
 -35 -43 -43    3.45    8.55
  33  43  43   -6.70   16.72
 -33 -43 -43   -3.19    9.25
  31  43  43   44.61   17.36
 -31 -43 -43   58.53    9.19
 -29 -43 -43    5.23    9.83
  27  43  43    0.19   16.79
 -27 -43 -43    7.59    8.11
 -25 -43 -43   43.59    9.96
  23  43  43   23.10   14.93
 -23 -43 -43   31.27    9.70
  21  43  43   50.87   15.83
 -21 -43 -43   52.27    8.49
  19  43  43   82.20   16.72
 -19 -43 -43   87.56    9.32
 -17 -43 -43   65.23    7.98
 -15 -43 -43   16.59    9.13
  13  43  43   -4.02   14.55
 -13 -43 -43    0.26    8.55
 -11 -43 -43   60.38    8.49
  -9 -43 -43   46.40    8.30
  -7 -43 -43    1.47    6.77
  -5 -43 -43   28.08    7.59
  -3 -43 -43   50.80    8.11
  -1 -43 -43   29.93    7.28
   1 -43 -43   38.93    7.59
   3 -43 -43   54.50    9.76
   5 -43 -43   26.68   11.49
  -7  43  43  -12.13    8.81
   7 -43 -43    3.13    8.81
  -9  43  43   52.97   10.53
   9 -43 -43   53.68    9.32
 -11  43  43   64.97    9.89
  11 -43 -43   59.80    9.83
 -13  43  43   13.15   12.00
  13 -43 -43    2.11   12.13
 -15  43  43   17.49   12.00
  15 -43 -43   29.04    7.66
 -17  43  43   59.80   10.02
  17 -43 -43   57.70   10.98
 -19  43  43   87.05   10.66
  19 -43 -43  100.58   10.91
 -21  43  43   45.51   13.34
  21 -43 -43   53.04   13.47
 -23  43  43   26.49    8.94
  23 -43 -43   28.78   12.89
 -25  43  43   22.59   12.51
  25 -43 -43   53.68   10.28
 -27  43  43    3.32    9.13
  27 -43 -43    6.45    9.64
 -29  43  43   -0.96   12.89
  29 -43 -43   11.04    9.38
 -31  43  43   54.57   10.47
  31 -43 -43   56.61   11.11
 -33  43  43    0.45    9.45
  33 -43 -43   -2.43   10.28
  35 -43 -43    9.38   10.53
 -37  43  43   13.02   13.91
  37 -43 -43   -4.02    9.76
 -39  43  43    7.66   13.85
  39 -43 -43   21.64   10.47
 -41  43  43   23.87   13.53
  41 -43 -43   14.87   12.00
 -43  43  43   76.72   15.89
 -45  43  43   10.08   15.89
  45 -43 -43   25.98   19.91
 -47  43  43    4.53   12.00
 -49  43  43   12.57   12.38
 -46 -44 -44    1.02   10.79
  44  44  44   10.28   14.36
 -44 -44 -44    2.68   14.04
  42  44  44  -20.30   21.06
 -42 -44 -44   23.23   14.23
  40  44  44   -4.28   20.42
 -40 -44 -44   19.85   13.28
  38  44  44    6.96   18.00
 -38 -44 -44    8.17    8.62
 -36 -44 -44   33.25   10.85
  34  44  44   16.47   19.34
 -34 -44 -44   16.40   10.28
  32  44  44   11.93   12.70
 -32 -44 -44   16.40   10.66
 -30 -44 -44    8.94    9.70
 -28 -44 -44   73.33    8.36
 -26 -44 -44   24.32    9.83
  24  44  44   79.46   12.13
 -24 -44 -44   83.74   14.68
  22  44  44   30.70   15.76
 -22 -44 -44   31.91    8.11
  20  44  44  -11.30   16.91
 -20 -44 -44   11.36    9.64
 -18 -44 -44   29.74    9.57
 -16 -44 -44   15.96   12.13
  14  44  44   22.72   16.47
 -14 -44 -44    6.45   12.13
 -12 -44 -44   10.72    8.17
 -10 -44 -44  124.58   11.62
  -8 -44 -44   19.66    8.62
  -6 -44 -44    8.04    8.23
   4  44  44  112.07   16.02
  -4 -44 -44  106.01   11.87
   2  44  44   54.38   14.55
  -2 -44 -44   42.51    8.68
   0  44  44  124.58   16.34
   0 -44 -44   97.78   10.79
  -2  44  44   47.42   14.17
   2 -44 -44   45.63    9.13
  -4  44  44   90.12   14.10
   4 -44 -44   93.12    8.87
   6 -44 -44   10.72    7.34
   8 -44 -44   22.21    9.38
 -10  44  44  135.82   12.13
  10 -44 -44  101.41   14.23
 -12  44  44    5.42    8.94
  12 -44 -44    4.53    8.30
 -14  44  44   24.19   12.00
  14 -44 -44    7.91    9.06
 -16  44  44   10.40   11.93
  16 -44 -44    9.89    8.11
 -18  44  44   34.59    9.19
  18 -44 -44   37.72   10.40
 -20  44  44    9.13   13.85
  20 -44 -44   -3.77   12.25
  22 -44 -44   27.38   13.02
 -24  44  44   67.52   10.53
  24 -44 -44   79.40   12.06
  26 -44 -44   48.76   10.72
 -28  44  44   56.99   14.74
  28 -44 -44   61.21   11.23
 -30  44  44    5.55    9.64
  30 -44 -44    6.06   10.08
  32 -44 -44   15.13   11.17
 -34  44  44   11.87   13.91
  34 -44 -44   19.21   10.72
 -36  44  44   49.02   15.00
  36 -44 -44   51.44   11.42
 -38  44  44    0.45   10.85
  38 -44 -44    3.13   10.72
 -40  44  44    9.83    9.19
  40 -44 -44   11.36   12.06
 -42  44  44    4.34    9.19
 -46  44  44    2.43   14.68
 -45 -45 -45   -2.49   11.68
  43  45  45   -7.91   19.34
 -43 -45 -45    5.42   16.66
 -41 -45 -45   25.15    8.36
  39  45  45   14.74   20.23
 -39 -45 -45   23.42   12.06
 -37 -45 -45   69.95   10.47
 -35 -45 -45    4.60    8.04
  33  45  45    0.57   17.49
 -33 -45 -45   16.40   10.98
 -31 -45 -45   -7.47    8.17
 -29 -45 -45   80.61   12.13
  27  45  45   -6.06   17.30
 -27 -45 -45    0.83   13.85
  25  45  45   30.06   15.00
 -25 -45 -45   18.13   10.02
  23  45  45  203.79   20.36
 -23 -45 -45  209.91   12.70
 -21 -45 -45   26.23   10.21
 -19 -45 -45    7.34    9.32
 -17 -45 -45   22.40    9.57
  15  45  45   70.59   18.25
 -15 -45 -45   75.57   14.62
  13  45  45    6.19   14.04
 -13 -45 -45   13.98    8.74
  11  45  45   21.64   14.23
 -11 -45 -45   14.81    7.66
   9  45  45   -8.36   13.79
  -9 -45 -45    7.34    9.38
  -7 -45 -45    5.55    8.87
  -5 -45 -45    0.83    8.87
  -3 -45 -45    5.81    9.13
  -1 -45 -45   15.38   12.83
  -1  45  45   13.08   10.47
   1 -45 -45   15.76   12.19
   3 -45 -45   -7.98   12.64
  -5  45  45   13.08   13.72
   5 -45 -45   10.08   12.32
  -7  45  45    8.42   12.96
   7 -45 -45   -1.53    8.30
   9 -45 -45    1.60    7.28
 -11  45  45   10.28    8.49
  11 -45 -45   19.66    9.57
 -13  45  45   18.83    9.25
  13 -45 -45   14.30    8.81
 -15  45  45   77.35   13.59
  15 -45 -45   67.97   10.47
  17 -45 -45   27.32   13.34
 -19  45  45    9.57    8.17
  19 -45 -45   -3.83   12.64
 -21  45  45   51.12   13.21
  21 -45 -45   53.61   14.10
 -23  45  45  220.83   15.83
  23 -45 -45  220.95   15.89
 -25  45  45   19.79   13.66
  25 -45 -45   22.59    9.96
 -27  45  45    0.00    9.19
  27 -45 -45    0.70    9.38
 -29  45  45   65.55   11.93
  29 -45 -45   86.93   11.93
 -31  45  45   -3.83   14.10
  31 -45 -45    8.11   10.98
 -33  45  45    9.76   10.28
  33 -45 -45    4.91   10.15
 -35  45  45    1.72   10.34
  35 -45 -45    3.32   10.66
 -37  45  45   70.78   12.89
  37 -45 -45   82.52   12.70
 -39  45  45   24.64   11.30
  39 -45 -45   17.30    9.45
  41 -45 -45   15.38   18.19
  45 -45 -45  -10.02   14.10
 -42 -46 -46   61.59   18.89
  40  46  46   43.21   19.27
 -40 -46 -46   28.46   10.98
  38  46  46   30.57   14.17
 -38 -46 -46   21.51   12.25
  36  46  46   23.42   20.23
  34  46  46   18.96   21.19
 -34 -46 -46    0.64   15.70
  32  46  46   13.91   13.91
 -32 -46 -46   -4.60   11.23
 -30 -46 -46    1.85   15.13
 -28 -46 -46   26.81    9.64
  26  46  46   36.19   16.98
 -26 -46 -46   38.74   10.47
  24  46  46    4.02   17.74
 -24 -46 -46   18.89   10.59
 -22 -46 -46  143.15   13.85
  20  46  46    8.49   17.55
  18  46  46  174.11   19.79
 -18 -46 -46  185.34   14.42
  16  46  46   -9.19   15.51
 -16 -46 -46  -12.45   10.08
  14  46  46   12.57   15.13
 -14 -46 -46   -0.51    7.91
 -12 -46 -46   42.70    8.94
 -10 -46 -46   21.83   12.83
   8  46  46    9.06    8.68
  -8 -46 -46   23.17   12.64
  -6 -46 -46   13.08    9.13
   4  46  46   19.21   14.17
  -4 -46 -46   31.98    9.45
   2  46  46   28.02   13.98
  -2 -46 -46   39.70    9.76
   0  46  46   20.68   14.17
   0 -46 -46   15.83    7.79
   2 -46 -46   26.10    8.17
   4 -46 -46   28.02    9.83
  -6  46  46   30.32   10.15
   6 -46 -46   23.23    9.89
  -8  46  46   27.19   13.85
   8 -46 -46   12.38    8.62
 -10  46  46   14.62   13.53
  10 -46 -46   26.04    8.11
 -12  46  46   31.53    9.25
  12 -46 -46   49.97   13.21
 -14  46  46   -7.47    8.62
  14 -46 -46    0.89   12.25
 -16  46  46    7.59   12.76
  16 -46 -46    4.72   13.02
 -18  46  46  176.34   13.79
  18 -46 -46  203.40   14.87
 -20  46  46   11.81   12.89
  20 -46 -46   16.40    9.38
  22 -46 -46  156.24   14.10
 -24  46  46   33.57   13.72
  24 -46 -46   14.74   10.72
 -26  46  46   46.27   11.11
  26 -46 -46   47.55   11.04
 -28  46  46   26.55   14.55
  28 -46 -46   35.29   11.11
 -30  46  46   -2.68   11.17
  30 -46 -46   -1.15   11.11
 -32  46  46    6.51   10.15
  32 -46 -46    9.64   11.36
 -34  46  46    4.21   10.53
  34 -46 -46    0.89   10.15
  36 -46 -46   16.15   10.21
  38 -46 -46   16.79    9.70
 -41 -47 -47    5.94    9.25
  39  47  47   -4.28   19.85
 -39 -47 -47    0.00   12.70
 -37 -47 -47   22.78    9.38
 -35 -47 -47   21.96    9.25
  33  47  47  -12.83   18.76
 -33 -47 -47    7.59    9.83
 -31 -47 -47   40.27   13.21
 -29 -47 -47   19.72   10.21
  27  47  47   40.02   12.51
 -27 -47 -47   26.30   14.93
 -25 -47 -47   -4.85    8.68
 -23 -47 -47  -10.15    9.70
 -21 -47 -47    2.30   13.53
  19  47  47  105.82   18.83
 -19 -47 -47  115.07   12.00
 -17 -47 -47  325.24   16.08
 -15 -47 -47  137.41   12.96
 -13 -47 -47   76.33   11.49
 -11 -47 -47   24.32   14.10
   9  47  47    8.68   14.93
  -9 -47 -47    7.59    8.87
   7  47  47  128.16   16.98
  -7 -47 -47  136.52   10.59
  -5 -47 -47   27.25    8.68
  -3 -47 -47  162.62   14.42
  -1 -47 -47   72.89   11.36
  -1  47  47   49.21   15.32
   1 -47 -47   60.89   14.10
  -3  47  47  166.13   18.06
   3 -47 -47  145.77   16.59
   5 -47 -47   38.61   10.53
  -7  47  47  171.43   14.87
   7 -47 -47  162.05   16.21
   9 -47 -47    7.53    9.45
 -11  47  47   -0.38   14.81
  11 -47 -47    4.72    9.51
 -13  47  47   94.90   11.11
  13 -47 -47  101.67   12.45
 -15  47  47  175.70   13.47
  15 -47 -47  146.54   13.28
 -17  47  47  313.24   20.04
  17 -47 -47  300.22   15.13
 -19  47  47  100.14   12.38
  19 -47 -47  121.14   12.57
 -21  47  47    1.15   13.85
  21 -47 -47   -6.51    9.45
 -23  47  47   -1.72    9.70
  23 -47 -47   -2.11    9.38
  25 -47 -47   -2.04    8.74
 -27  47  47   27.19   14.55
  27 -47 -47   35.55   11.68
 -29  47  47   33.44   10.79
  29 -47 -47   28.72   11.68
  31 -47 -47   37.40   13.02
 -33  47  47   11.87   15.38
  33 -47 -47   -0.32   11.74
 -35  47  47   12.83   16.08
  35 -47 -47   31.85   12.06
 -37  47  47   32.80   15.89
  41 -47 -47    2.74   18.44
  38  48  48   -3.32   21.76
 -38 -48 -48    5.68   16.53
  36  48  48   11.87   19.98
 -36 -48 -48   -0.32    8.42
  34  48  48   12.64   16.59
 -34 -48 -48   -5.49   16.59
 -32 -48 -48    6.19   12.00
 -30 -48 -48   51.38   10.79
  28  48  48    7.91   17.30
 -28 -48 -48   -6.45    8.94
 -26 -48 -48    9.64    8.94
  24  48  48   22.02   19.02
 -24 -48 -48   28.66    9.64
  22  48  48   69.82   17.04
 -22 -48 -48   89.03   12.96
  20  48  48   24.00   17.36
 -20 -48 -48   -7.28    8.04
 -18 -48 -48  178.64   18.44
 -16 -48 -48    2.49    9.25
  14  48  48   -2.36   15.45
 -14 -48 -48    5.17    9.76
  12  48  48    6.70   15.45
 -12 -48 -48    3.51   10.21
 -10 -48 -48    7.59    8.42
  -8 -48 -48   12.96   10.02
  -6 -48 -48   31.15   13.59
   4  48  48   11.87   15.06
  -4 -48 -48   27.76   13.28
   2  48  48   19.27   11.42
  -2 -48 -48    3.32   10.47
   0 -48 -48   66.69    9.13
  -2  48  48    4.34   10.59
   2 -48 -48    9.96    9.19
  -4  48  48   18.38   15.19
   4 -48 -48   22.59   10.40
  -6  48  48   34.08   15.51
   6 -48 -48   25.08    8.36
   8 -48 -48    7.66    9.57
  10 -48 -48    5.11    9.57
 -12  48  48    1.08   14.74
  12 -48 -48   -7.47    8.87
 -14  48  48    8.74    8.94
  14 -48 -48    3.70   10.15
 -16  48  48   24.51   13.34
  16 -48 -48    0.45   10.53
  18 -48 -48  198.04   15.76
 -20  48  48    8.87   14.04
  20 -48 -48    1.28    9.83
  22 -48 -48  101.61   13.15
 -24  48  48   33.63   15.25
  24 -48 -48   33.83   11.42
 -26  48  48    6.89   10.53
  26 -48 -48   14.17   11.36
  28 -48 -48   -0.83   10.53
 -30  48  48   57.44   16.27
  30 -48 -48   66.12   13.21
 -32  48  48    7.21   10.72
  32 -48 -48   13.21   12.19
 -34  48  48    5.81   11.68
  34 -48 -48   -7.15   11.49
 -36  48  48   14.93   12.00
 -38  48  48   -5.11   12.06
 -35 -49 -49   26.42   12.19
 -33 -49 -49    7.28   11.30
 -31 -49 -49    1.53    8.62
 -29 -49 -49    2.55   10.98
  27  49  49   31.02   19.15
 -27 -49 -49   35.04   11.62
 -25 -49 -49   -2.68    9.96
  23  49  49   34.34   15.96
 -23 -49 -49   27.89   11.30
  21  49  49   43.46   19.85
 -21 -49 -49   16.85   11.04
 -19 -49 -49   36.25   10.59
  17  49  49   -9.51   16.85
  15  49  49    1.60   16.53
 -15 -49 -49   26.49    9.25
 -13 -49 -49   -5.11   10.59
 -11 -49 -49   10.02    9.76
   9  49  49   36.44   17.42
  -9 -49 -49   46.08   11.62
   7  49  49    2.04   15.83
  -7 -49 -49    5.36   10.85
  -5 -49 -49   17.42    8.87
   3  49  49   19.72   10.91
  -3 -49 -49   13.72   10.40
   1  49  49   33.89   16.21
  -1 -49 -49   39.57   10.66
  -1  49  49   30.44   17.17
   1 -49 -49   15.00    8.62
   3 -49 -49    5.42    8.55
   5 -49 -49   25.27   13.98
  -7  49  49   31.72   15.96
   7 -49 -49   23.68   13.79
   9 -49 -49   41.36   11.49
  11 -49 -49   13.15   14.30
 -13  49  49   -0.77   15.19
  13 -49 -49    5.55   11.04
 -15  49  49   27.00    9.96
  15 -49 -49   18.96   15.00
 -17  49  49   15.06   14.42
  17 -49 -49    4.08   14.62
 -19  49  49   50.74   10.85
  19 -49 -49   28.98   15.00
 -21  49  49    6.00   13.15
  21 -49 -49   -0.77   14.68
 -23  49  49   35.23   11.11
  23 -49 -49   54.82   15.64
  25 -49 -49    7.21   15.76
 -27  49  49   30.25   15.25
  27 -49 -49   58.72   17.42
 -29  49  49    0.83   10.79
  29 -49 -49    7.40   11.17
 -31  49  49    7.79   11.55
  31 -49 -49    8.23   13.28
  33 -49 -49   -2.43   10.08
 -35  49  49   10.40   18.00
  35 -49 -49   13.40   14.49
 -32 -50 -50    4.66   12.76
 -30 -50 -50   25.59   14.30
 -28 -50 -50    4.66   11.30
 -26 -50 -50   -3.77   10.34
 -22 -50 -50    9.06   11.93
 -20 -50 -50   51.31   11.11
  18  50  50   -0.77   18.83
 -18 -50 -50   17.42   15.96
 -16 -50 -50   28.85    9.51
 -14 -50 -50   -9.38   14.81
  12  50  50   14.17   15.96
 -12 -50 -50    0.26    9.70
  10  50  50   10.40   16.66
 -10 -50 -50   24.51    9.13
   8  50  50   -7.72   17.81
  -8 -50 -50  -13.15   15.00
  -6 -50 -50   19.53   11.11
   4  50  50  -10.59   16.40
  -4 -50 -50  -14.62   10.02
  -2 -50 -50   16.34   11.17
   0  50  50   16.21   10.91
   0 -50 -50    4.08   13.66
  -2  50  50    3.45   11.87
   2 -50 -50   -8.55   14.62
   4 -50 -50   -4.85    8.81
  -6  50  50   31.27   11.68
   6 -50 -50   23.61   10.79
  -8  50  50   10.08   15.83
   8 -50 -50   16.08   10.21
  10 -50 -50   15.19    9.38
  12 -50 -50    5.81    9.70
 -14  50  50   15.32   16.08
  14 -50 -50   -5.11    9.00
 -16  50  50   40.40   11.68
  16 -50 -50   28.78   11.30
 -18  50  50    1.85   14.23
  18 -50 -50    9.51    9.38
 -20  50  50   34.53   11.55
  20 -50 -50   48.89   11.55
  22 -50 -50   -4.85   11.49
 -24  50  50    8.81   13.91
  24 -50 -50    9.89   14.62
 -26  50  50    9.45   10.79
  26 -50 -50   -5.94   17.74
 -28  50  50    2.62   12.70
  28 -50 -50   11.55   17.42
 -30  50  50   55.46   18.51
  30 -50 -50   33.25   18.25
 -32  50  50    2.17   16.59
  32 -50 -50    6.51   10.21
 -29 -51 -51    9.32   11.23
 -27 -51 -51   60.31   18.70
 -25 -51 -51   70.01   19.15
 -23 -51 -51    4.72   11.42
  21  51  51    7.47   14.36
 -21 -51 -51    5.94   11.23
  19  51  51   22.15   18.83
 -19 -51 -51   24.76   12.96
 -17 -51 -51   35.04   11.68
  15  51  51   -1.53   17.74
 -15 -51 -51  -12.51   14.87
  13  51  51  130.39   20.55
 -13 -51 -51  123.69   11.93
 -11 -51 -51    3.38   15.57
  -9 -51 -51   -3.38   10.40
   7  51  51   23.36   18.32
  -7 -51 -51    3.25    9.45
  -5 -51 -51   43.59   11.87
  -3 -51 -51    7.34   14.62
   1  51  51   11.49   15.83
  -1 -51 -51   39.76   10.79
   1 -51 -51   41.17    9.32
   3 -51 -51    0.51   10.15
  -5  51  51   70.91   18.25
   5 -51 -51   57.82    9.32
   7 -51 -51   -4.91   15.19
  -9  51  51    8.74   16.66
   9 -51 -51   17.30   14.55
  11 -51 -51   30.38   12.19
  13 -51 -51  126.69   15.19
  15 -51 -51   11.30    9.25
  17 -51 -51   16.98   11.87
  19 -51 -51   26.04   11.74
 -21  51  51   11.55   16.53
  21 -51 -51   10.34   11.68
 -23  51  51   -2.49   10.53
  25 -51 -51   69.76   15.25
 -27  51  51   73.20   18.76
 -26 -52 -52   -3.70   11.49
 -24 -52 -52   28.40   11.81
 -22 -52 -52   18.76   18.19
 -20 -52 -52    6.45   11.11
 -18 -52 -52    8.42   12.00
  16  52  52   39.12   18.96
 -16 -52 -52   14.17   15.57
 -14 -52 -52    9.89    9.13
 -12 -52 -52   14.55   14.55
  10  52  52   -1.98   17.74
 -10 -52 -52   -4.34   10.15
  -8 -52 -52   11.93   10.08
  -6 -52 -52   -2.62   15.45
   4  52  52   -9.45   15.45
  -4 -52 -52    6.77    9.96
  -2 -52 -52    9.64   10.85
   0 -52 -52   20.49   11.81
   2 -52 -52   11.68   13.02
  -4  52  52    2.04   11.30
   4 -52 -52  -19.72   14.93
  -6  52  52    4.08   17.42
   6 -52 -52   21.83   10.91
   8 -52 -52   15.89   10.47
 -10  52  52    0.26   17.49
  10 -52 -52   -5.23   10.91
  12 -52 -52    3.64   11.74
 -14  52  52   -6.45   17.42
  14 -52 -52   -9.13   15.70
  16 -52 -52   14.55   16.91
  18 -52 -52   -6.83   15.00
 -20  52  52    8.42    8.49
  20 -52 -52    5.87   10.47
  22 -52 -52    2.74    9.76
 -24  52  52   33.06   16.85
 -26  52  52    2.68   12.45
  26 -52 -52    3.51   12.51
 -21 -53 -53    4.40   14.23
  19  53  53    8.30   17.04
 -19 -53 -53    4.85   18.19
 -17 -53 -53   30.70   19.21
  13  53  53  -27.89   18.70
 -13 -53 -53   12.13   11.23
 -11 -53 -53   -1.34   10.02
  -9 -53 -53   16.34   11.74
  -7 -53 -53   29.61   15.70
  -5 -53 -53   -0.83   12.00
   3  53  53   26.68   18.06
  -3 -53 -53   -1.66   10.08
  -1 -53 -53    3.38   12.57
   1 -53 -53    5.87   11.81
  -3  53  53   13.72   20.49
   3 -53 -53    1.02   11.23
   5 -53 -53    1.79   11.23
  -7  53  53   12.06   18.06
   7 -53 -53   24.83   15.89
   9 -53 -53   10.79   15.32
 -11  53  53    9.51   17.81
  11 -53 -53   16.72   11.42
  13 -53 -53   15.00   10.79
 -15  53  53  -10.79   19.59
  15 -53 -53    9.25   11.93
 -17  53  53   45.38   13.72
  17 -53 -53   53.42   12.89
 -21  53  53    8.23   12.83
  21 -53 -53   -4.28   15.57
  14  54  54   13.59   21.38
 -14 -54 -54   -9.51    9.45
 -10 -54 -54    2.43   13.47
  -8 -54 -54   35.55   17.81
  -6 -54 -54    2.62   10.85
  -4 -54 -54   -0.83   12.89
  -2 -54 -54   -9.51   13.15
   0 -54 -54   17.87   12.83
   2 -54 -54    2.17   11.68
   4 -54 -54   17.10   16.66
   6 -54 -54   23.23   12.96
  -8  54  54   38.49   18.64
   8 -54 -54   34.34   12.83
  12 -54 -54   -3.38   15.96
  14 -54 -54   -8.62   18.57
  16 -54 -54   22.21   11.93
  -3 -55 -55   -6.57   12.51
  -1 -55 -55   12.06   12.45
   1 -55 -55    4.72   17.55
   3 -55 -55   16.98   12.89
   7 -55 -55  -18.00   17.23
   8 -56 -54   17.93   21.13
   2 -56 -54   13.08   12.45
   0 -56 -54   -2.49   17.81
  -2 -56 -54   11.36   13.21
  17 -55 -53   13.02   11.68
  15 -55 -53   12.00   13.98
  13 -55 -53    9.89   18.19
   9 -55 -53   20.23   10.34
   7 -55 -53   -1.47    9.89
   5 -55 -53   -4.02   11.68
   3 -55 -53   15.45   16.98
   1 -55 -53    8.87   13.21
  -1 -55 -53  -24.00   12.51
  -3 -55 -53   13.34   16.53
  -5 -55 -53  -12.25   10.98
  -7 -55 -53   15.00   11.04
  -9 -55 -53   21.57   18.51
  13  55  53    5.23   22.21
 -15 -55 -53    4.08   11.30
 -17 -55 -53  -15.06   17.74
  17  55  53    0.77   18.89
  22 -54 -52   35.23   12.25
 -20  54  52    0.13   13.02
  16 -54 -52    6.89   17.04
 -16  54  52   -1.08   18.96
  14 -54 -52   51.31   11.68
  12 -54 -52    6.57   11.30
  10 -54 -52   11.17    8.81
   8 -54 -52    3.32   16.08
  -8  54  52    2.55   20.81
   6 -54 -52   42.12   12.89
   4 -54 -52   15.64   12.13
   2 -54 -52   -9.70    9.89
   0 -54 -52   -5.81   11.11
  -2 -54 -52    1.53   15.45
  -4 -54 -52   15.96    9.32
   4  54  52   31.02   19.08
  -6 -54 -52   29.87   12.32
  -8 -54 -52   -4.40   16.27
 -10 -54 -52    6.64   11.93
  10  54  52    8.49   17.74
 -12 -54 -52  -10.98   17.23
 -14 -54 -52   24.51   10.21
  16  54  52   -0.51   18.96
 -18 -54 -52   11.87   13.08
 -20 -54 -52   10.59   10.91
 -22 -54 -52   41.10   19.85
  25 -53 -51   -3.70   12.83
 -25  53  51   18.96   17.93
  23 -53 -51   10.79   19.34
  21 -53 -51   14.10   11.55
 -21  53  51   10.85   11.87
  19 -53 -51   13.59   10.85
 -19  53  51    5.49   12.76
  17 -53 -51   -2.36    9.64
  15 -53 -51   14.04   16.98
  13 -53 -51   -5.36   12.38
  11 -53 -51   37.85   15.89
   9 -53 -51    9.64    9.70
   7 -53 -51   13.40   11.42
   5 -53 -51   13.40    9.89
   3 -53 -51   49.21   13.40
  -3  53  51   33.38   19.53
   1 -53 -51   33.51   16.21
  -1 -53 -51   38.04    9.70
  -3 -53 -51   25.02   10.85
  -5 -53 -51   22.85   11.93
   5  53  51   -5.81   19.59
  -7 -53 -51    8.81    9.45
   7  53  51   11.17   18.32
  -9 -53 -51    5.68   12.51
 -11 -53 -51   37.14   12.57
 -13 -53 -51   -7.15   10.47
  13  53  51  -13.72   17.62
 -15 -53 -51   14.55   13.79
 -17 -53 -51    1.21    9.32
 -19 -53 -51  -12.13   16.91
  19  53  51  -16.47   17.93
 -21 -53 -51   10.53   13.15
 -23 -53 -51   16.66   11.49
 -25 -53 -51   -1.28   18.89
  30 -52 -50   -6.51   13.28
 -30  52  50    8.23   14.62
 -28  52  50   19.59   17.17
  26 -52 -50   22.15   18.06
 -24  52  50    7.15   10.34
  22 -52 -50   39.57   16.40
 -22  52  50   31.72   15.38
  20 -52 -50    6.06   10.98
  18 -52 -50    1.34   10.72
 -18  52  50    3.70    9.45
  16 -52 -50    4.91    9.64
  14 -52 -50  -24.57   11.30
 -14  52  50   18.57   12.70
  12 -52 -50   27.89    9.96
 -12  52  50   72.50   18.44
  10 -52 -50    3.06   10.40
 -10  52  50    8.94   12.13
   8 -52 -50  -13.72   11.93
   6 -52 -50   28.21   14.93
  -6  52  50   47.87   18.00
   4 -52 -50   25.21   15.00
   2 -52 -50    3.06    9.25
  -2  52  50   -0.83   16.40
   0 -52 -50    5.94    9.70
  -2 -52 -50    4.15    9.00
  -4 -52 -50   31.78   15.57
   4  52  50   20.36   17.04
  -6 -52 -50   21.38   11.23
  -8 -52 -50   -4.15    9.51
 -10 -52 -50   16.79   11.55
  10  52  50    1.28   16.79
 -12 -52 -50   54.95   12.13
 -14 -52 -50   12.70   15.89
  14  52  50   -5.23   18.76
 -16 -52 -50   -9.70    9.06
  16  52  50    4.91   18.51
 -18 -52 -50   -0.06   16.21
 -20 -52 -50    9.19   12.89
 -22 -52 -50   15.70    9.32
  22  52  50   12.96   14.87
 -24 -52 -50   32.55   17.23
  24  52  50    4.91   19.47
 -26 -52 -50   31.66   13.91
 -28 -52 -50   -2.43   10.98
  33 -51 -49   21.25   11.23
 -33  51  49    0.64   16.79
  31 -51 -49    6.00   12.51
  29 -51 -49   -1.98   11.93
 -29  51  49   12.89   12.32
  27 -51 -49   -4.79   12.57
 -27  51  49    0.38   11.23
  25 -51 -49    7.02    9.76
 -25  51  49   -0.70   14.68
  23 -51 -49   12.38   15.70
  21 -51 -49    6.70   14.87
 -21  51  49    7.28   10.28
  19 -51 -49   14.93   15.70
 -19  51  49    8.30   14.81
  17 -51 -49   13.53   15.57
 -17  51  49   14.23   11.30
  15 -51 -49   33.00   16.53
  13 -51 -49   -5.49   11.62
 -13  51  49   -1.85   12.06
  11 -51 -49   50.48    9.89
 -11  51  49   43.65   16.66
   9 -51 -49   90.76   12.19
  -9  51  49   86.22   13.79
   7 -51 -49   29.49    9.51
   5 -51 -49   66.44   11.87
  -5  51  49   66.06   18.38
   3 -51 -49   10.40   10.28
  -3  51  49    3.64   12.19
   1 -51 -49   -6.00   11.04
  -1  51  49  -13.53   17.30
  -1 -51 -49   -1.53   13.34
   1  51  49  -14.10   16.15
  -3 -51 -49   -7.53    9.96
   3  51  49   11.17   11.68
  -5 -51 -49   56.36    9.64
  -7 -51 -49   21.57    9.13
   7  51  49    8.74   15.96
  -9 -51 -49  116.54   17.17
 -11 -51 -49   57.25   12.38
 -13 -51 -49    1.85   11.17
  13  51  49    2.11   12.32
 -15 -51 -49   30.32   11.74
  15  51  49   47.42   17.62
 -17 -51 -49   28.59   11.68
 -19 -51 -49   -4.02    9.13
 -21 -51 -49   14.93   15.25
  21  51  49   14.93   17.04
 -23 -51 -49   24.57   11.81
 -25 -51 -49   16.34   12.32
 -27 -51 -49   19.02   16.27
 -29 -51 -49    8.94   15.00
  29  51  49   -3.38   18.13
 -36  50  48   14.42   12.57
  34 -50 -48   13.34   16.91
 -34  50  48    5.04   11.55
  32 -50 -48   -6.13   10.47
 -32  50  48    0.51   10.72
  30 -50 -48   -9.51   12.96
 -30  50  48   -0.26   11.23
  28 -50 -48    4.40   12.57
 -28  50  48  -21.64   14.93
  26 -50 -48    9.64   11.74
  24 -50 -48    1.34   10.40
 -24  50  48   -3.89   10.66
  22 -50 -48    5.11   11.11
 -22  50  48    2.30   13.91
  20 -50 -48   33.95   11.04
 -20  50  48   32.61   10.79
  18 -50 -48    0.19    9.76
 -18  50  48   17.23   14.23
  16 -50 -48   17.17   10.91
 -16  50  48   23.93   10.34
  14 -50 -48   -1.91   10.28
  12 -50 -48   -0.83   14.23
 -12  50  48    3.00    9.32
  10 -50 -48   54.70   12.19
 -10  50  48   29.17   16.40
   8 -50 -48   38.74   14.23
   6 -50 -48   18.64   11.23
   4 -50 -48   24.64   13.85
  -4  50  48   25.21   16.59
   2 -50 -48    6.89   10.08
   0 -50 -48    0.51    9.76
  -2 -50 -48    7.15    8.62
   2  50  48   10.02   15.64
  -4 -50 -48   32.23   10.40
   4  50  48   25.08   15.83
  -6 -50 -48   22.21   14.68
  -8 -50 -48   32.17   14.55
 -10 -50 -48   33.83    9.51
  10  50  48   30.83   16.08
  12  50  48   -2.68   11.81
 -14 -50 -48  -12.13   10.02
 -16 -50 -48   11.17   10.72
 -18 -50 -48    8.17    8.94
  18  50  48   -2.87   17.42
 -20 -50 -48   45.25   11.55
  20  50  48   53.87   18.70
 -22 -50 -48   -9.19   10.53
 -24 -50 -48    2.11   11.49
 -26 -50 -48    1.98    9.70
  26  50  48   -6.64   16.34
 -28 -50 -48    1.08    8.11
 -30 -50 -48    7.47   10.98
 -32 -50 -48    3.83   10.47
  32  50  48   14.87   24.89
 -36 -50 -48    8.11   16.47
 -37  49  47   13.21   12.70
  35 -49 -47    6.00   17.04
 -35  49  47   -3.19   18.25
  33 -49 -47   -3.64   17.87
 -33  49  47   -2.43   16.53
  31 -49 -47   -3.32   12.00
 -31  49  47   14.42   14.30
  29 -49 -47   56.74   12.64
 -29  49  47   42.44   11.23
  27 -49 -47    1.28    9.96
 -27  49  47    3.06    9.83
  25 -49 -47    5.55   10.47
 -25  49  47    8.87   13.53
  23 -49 -47   23.36   11.11
  21 -49 -47   55.02   11.30
 -21  49  47   60.18   10.91
  19 -49 -47  130.26   11.04
  17 -49 -47   10.40   10.40
 -17  49  47    7.28   10.02
  15 -49 -47  121.65   10.53
  13 -49 -47   13.34    9.76
  11 -49 -47   10.72   10.34
   9 -49 -47   -1.79    8.36
  -9  49  47    5.17   15.64
   7 -49 -47    3.57    9.25
   5 -49 -47  112.07   12.64
   3 -49 -47   40.97    9.13
   1 -49 -47  130.84   12.57
  -1  49  47  168.24   18.38
  -1 -49 -47  154.90   14.17
  -3 -49 -47   49.65   14.42
  -5 -49 -47  119.92   12.45
  -7 -49 -47   -2.11    8.11
   7  49  47    0.83   14.62
  -9 -49 -47   -4.72    9.57
   9  49  47   -0.70   14.74
 -11 -49 -47    6.32   14.30
  11  49  47   -6.25   17.10
 -13 -49 -47   22.59    9.89
 -15 -49 -47  122.09   10.53
  15  49  47   84.31   17.87
 -17 -49 -47   20.30   14.04
  17  49  47  -14.04   16.15
 -19 -49 -47  143.54   13.53
 -21 -49 -47   47.42   14.93
 -23 -49 -47   18.70    8.49
  23  49  47   -4.02   16.27
 -25 -49 -47   -1.47   10.79
  25  49  47   -2.17   14.62
 -27 -49 -47   -2.30   14.62
 -29 -49 -47   48.51   11.87
  29  49  47   58.46   19.53
  31  49  47    2.62   13.98
 -33 -49 -47    7.15    8.49
 -35 -49 -47    5.30   12.00
 -37 -49 -47    1.60   12.06
  36 -48 -46   50.93   13.66
 -36  48  46   49.97   16.98
  34 -48 -46  -12.76   15.76
  32 -48 -46    8.11   16.47
 -32  48  46    1.47   10.02
  30 -48 -46    0.19   11.81
 -30  48  46    1.72    9.45
  28 -48 -46   73.33   12.64
 -28  48  46   96.31   16.08
  26 -48 -46    9.06    9.51
  24 -48 -46   10.28   10.08
 -24  48  46    8.30    9.83
  22 -48 -46    0.19    9.89
 -22  48  46  -10.02   13.53
  20 -48 -46   21.19   10.34
 -20  48  46   16.79   10.21
  18 -48 -46   23.74   10.47
 -18  48  46   33.76   13.59
  16 -48 -46  137.03   16.66
 -16  48  46  123.24   12.70
  14 -48 -46   16.79   10.59
 -14  48  46    3.64   13.28
  12 -48 -46  179.09   17.04
  10 -48 -46  -18.96   12.32
 -10  48  46   -1.40   10.40
   8 -48 -46    0.45   10.34
  -8  48  46    2.43   13.59
   6 -48 -46   -5.94   12.64
  -6  48  46   11.74   14.23
   4 -48 -46  100.33   15.32
   2 -48 -46   12.76   13.15
   0 -48 -46    1.98   10.02
  -2 -48 -46   16.53    9.57
   2  48  46    2.49   14.30
  -4 -48 -46   97.39   11.74
   4  48  46  129.05   18.06
  -6 -48 -46   10.85    9.32
  -8 -48 -46   13.85   10.28
 -10 -48 -46   -1.53    9.70
 -12 -48 -46  188.02   11.55
  12  48  46  147.43   18.57
 -14 -48 -46   18.89    9.51
  14  48  46    0.64   14.74
 -16 -48 -46  114.63   15.76
 -18 -48 -46   24.51   10.34
 -20 -48 -46   -2.94   10.34
  20  48  46   -4.40   16.21
 -22 -48 -46   -9.76    8.30
  22  48  46   -4.47   16.21
 -24 -48 -46    7.15   14.23
  26  48  46   21.70   18.89
 -28 -48 -46   76.33   10.28
 -30 -48 -46  -11.93   10.85
  30  48  46  -19.15   18.76
 -32 -48 -46   -3.25    8.30
 -34 -48 -46   21.57   12.06
 -36 -48 -46   45.89   17.30
 -38 -48 -46   39.63    9.00
 -40 -48 -46   26.81   11.11
  40  48  46    4.21   19.91
  41 -47 -45    8.68   13.40
  37 -47 -45    4.85   13.59
 -37  47  45   16.79   10.91
  35 -47 -45   -5.87   16.02
 -35  47  45    1.72   11.42
  33 -47 -45  154.07   18.76
 -33  47  45  213.04   15.83
  31 -47 -45    8.36   16.15
 -31  47  45   16.59   14.74
  29 -47 -45   21.83   11.68
 -29  47  45   29.81   13.91
  27 -47 -45   92.73   16.53
 -27  47  45   57.89   11.36
  25 -47 -45   53.55   15.76
 -25  47  45   65.67   14.55
  23 -47 -45   16.15   14.04
  21 -47 -45   19.59   13.91
 -21  47  45   11.74    9.51
  19 -47 -45  -17.04   13.08
  17 -47 -45   94.07   15.19
 -17  47  45  101.48   15.19
  15 -47 -45   10.40   12.96
 -15  47  45    5.04    9.45
  13 -47 -45   31.98    8.49
 -13  47  45   26.87   13.21
  11 -47 -45   -1.21    9.06
   9 -47 -45   37.08   10.15
  -9  47  45   28.21   10.08
   7 -47 -45    3.13    7.85
   5 -47 -45   93.50    9.45
  -5  47  45   99.31   16.08
   3 -47 -45    6.96    8.94
  -3  47  45    7.28   13.28
   1 -47 -45   12.64    9.13
  -1 -47 -45   39.89    9.45
   1  47  45   15.00   10.72
  -3 -47 -45   11.55    7.59
  -5 -47 -45   98.80    9.38
  -7 -47 -45    0.96    9.64
   7  47  45    5.68   10.91
  -9 -47 -45   20.30   13.02
   9  47  45   37.14   14.87
 -11 -47 -45    9.57    8.94
  11  47  45   11.11   14.55
 -13 -47 -45   18.32    9.70
 -15 -47 -45    0.89   12.89
  15  47  45    2.49   16.47
 -17 -47 -45   98.99   10.21
 -19 -47 -45   -4.08    8.42
  19  47  45   -7.28   16.40
 -21 -47 -45   37.46   10.15
  21  47  45   42.83   17.30
 -23 -47 -45   41.80   14.55
  23  47  45   27.89   18.76
 -25 -47 -45   68.35   11.74
 -27 -47 -45   77.29   17.23
 -29 -47 -45   25.27   10.72
  29  47  45   22.98   12.57
  31  47  45    0.57   19.08
 -33 -47 -45  195.36   16.40
 -35 -47 -45  -10.21    9.51
  35  47  45    2.04   19.85
 -37 -47 -45    3.57    7.79
 -39 -47 -45   13.59   10.28
  41  47  45   15.32   21.00
 -43 -47 -45   34.08   12.57
  42 -46 -44    5.23   12.96
  40 -46 -44   29.42   11.23
 -40  46  44   24.13   11.62
  38 -46 -44    7.08   13.40
 -38  46  44   -0.51   10.66
  36 -46 -44   36.76   16.91
 -36  46  44   36.95   15.89
  34 -46 -44   76.27   17.17
 -34  46  44   77.16   15.00
  32 -46 -44    4.34   12.00
 -32  46  44   14.23   13.47
  30 -46 -44    2.36   14.62
 -30  46  44   -7.53   10.15
  28 -46 -44  115.84   17.04
 -28  46  44  110.41   13.08
  26 -46 -44   16.02   13.85
 -26  46  44   24.06   13.53
  24 -46 -44    9.70   13.59
 -24  46  44   15.25    9.57
  22 -46 -44  119.35   15.96
 -22  46  44  109.71   15.00
  20 -46 -44   38.29   13.53
 -20  46  44   55.97   10.59
  18 -46 -44   30.63    8.55
 -18  46  44   34.46   12.57
  16 -46 -44   96.50   11.11
 -16  46  44  108.37   10.79
  14 -46 -44   28.15   10.53
 -14  46  44   24.70    9.19
  12 -46 -44   73.65    8.94
 -12  46  44   89.73   13.53
  10 -46 -44   13.34    9.51
   8 -46 -44    1.40    8.30
  -8  46  44    1.02    9.13
   6 -46 -44   75.06   13.59
   4 -46 -44   22.15    9.64
   2 -46 -44   47.42   10.28
  -2  46  44   41.04   14.23
   0 -46 -44    8.42   11.87
   0  46  44    1.15   13.47
  -2 -46 -44   35.87   12.45
   2  46  44   40.34   15.25
  -4 -46 -44   10.34   12.32
  -6 -46 -44   56.16   13.34
  -8 -46 -44    7.02    9.00
   8  46  44   -0.38    9.51
 -10 -46 -44   18.57    8.74
 -12 -46 -44   86.93   10.98
 -14 -46 -44   19.79    9.76
  14  46  44    7.02   15.70
 -16 -46 -44  110.35   10.08
  16  46  44  108.88   16.66
 -18 -46 -44   38.49    8.94
  18  46  44   30.38   16.34
 -20 -46 -44   44.17   13.15
  20  46  44   26.68   16.15
 -22 -46 -44  101.99   11.87
 -26 -46 -44   24.76   16.15
  26  46  44   26.87   16.66
 -28 -46 -44  104.86    9.96
  28  46  44   89.93   18.13
 -30 -46 -44  -10.85   10.15
 -32 -46 -44   39.63   14.68
 -34 -46 -44   78.63   12.32
  34  46  44   65.87   18.64
 -36 -46 -44   39.95   16.79
 -38 -46 -44    0.00    8.94
 -40 -46 -44   31.34   12.19
  40  46  44   45.44   19.66
 -42 -46 -44   -3.57    7.98
 -44 -46 -44   25.91   17.49
 -47  45  43   34.72   12.38
  45 -45 -43   -4.72   13.08
 -45  45  43   12.13   11.04
 -43  45  43  -10.98   13.59
  41 -45 -43   49.97   14.93
 -41  45  43   33.32   14.10
  39 -45 -43    7.85   13.98
 -39  45  43   -4.85   14.17
  37 -45 -43  134.47   13.21
 -37  45  43  151.90   18.32
  35 -45 -43   26.36   15.76
  33 -45 -43   -5.94   14.74
 -33  45  43    0.06    9.13
  31 -45 -43   11.36   14.17
 -31  45  43   12.76   10.15
  29 -45 -43   23.68   14.17
 -29  45  43  -19.27   13.98
  27 -45 -43   -7.21   13.40
 -27  45  43   16.47    9.45
  25 -45 -43  146.86   16.15
 -25  45  43  139.90   12.76
  23 -45 -43   -9.13   10.02
 -23  45  43   -7.28   16.85
  21 -45 -43   37.02    9.32
 -21  45  43   24.44    8.42
  19 -45 -43    9.19    9.57
  17 -45 -43   67.14   10.79
 -17  45  43   66.89   12.83
  15 -45 -43   42.57    9.51
 -15  45  43   44.68   10.02
  13 -45 -43   12.70   12.25
 -13  45  43   13.85    8.81
  11 -45 -43   19.91    9.83
 -11  45  43   24.32   11.87
   9 -45 -43   86.86   14.23
  -9  45  43   85.20   16.59
   7 -45 -43   59.87    9.96
   5 -45 -43    2.87    8.42
  -5  45  43    2.11    9.06
   3 -45 -43   87.25   10.28
  -3  45  43   97.14   11.23
   1 -45 -43   38.36    9.38
  -1 -45 -43   25.08    7.59
  -3 -45 -43   82.59    8.87
  -5 -45 -43   -4.72    7.02
  -7 -45 -43   40.14    7.85
  -9 -45 -43   90.76    8.94
   9  45  43   83.86   15.06
 -11 -45 -43   17.10    7.59
  11  45  43   14.55   14.42
 -13 -45 -43   24.32    9.00
  13  45  43   16.91   10.21
 -15 -45 -43   51.82   13.15
  15  45  43   54.89   14.74
 -17 -45 -43   70.08   10.59
 -19 -45 -43   -8.94   12.38
  19  45  43   -1.08   16.15
 -21 -45 -43   26.30    9.96
 -23 -45 -43    9.19   13.08
  23  45  43    0.89   16.47
 -25 -45 -43  128.54   10.59
 -27 -45 -43   -0.89   10.02
  27  45  43   -2.74   14.87
 -29 -45 -43    7.85   13.15
  29  45  43    8.49   17.93
 -31 -45 -43   19.91    7.59
 -33 -45 -43   -1.47    8.42
 -35 -45 -43   15.96    9.19
  35  45  43   25.21   17.93
 -37 -45 -43  135.43   10.59
 -39 -45 -43   -0.64   10.85
 -41 -45 -43   52.14    9.64
  41  45  43   48.95   20.93
 -43 -45 -43    6.51   12.06
  43  45  43   -4.15   21.70
 -45 -45 -43   -4.72   15.76
  45  45  43  -29.68   22.15
 -47 -45 -43   39.12   13.15
 -48  44  42   24.76   19.02
  46 -44 -42   -5.11   13.21
 -46  44  42    0.57   11.81
 -44  44  42   -3.57   10.98
  42 -44 -42   18.57   15.89
 -42  44  42   -2.11   10.34
  40 -44 -42    2.36   15.25
 -40  44  42    0.64    9.45
  38 -44 -42    8.55   14.42
 -38  44  42   17.62   10.15
  36 -44 -42   -3.96   13.91
 -36  44  42   -5.49    9.76
  34 -44 -42   31.91   14.55
 -34  44  42   32.74    9.64
  32 -44 -42   73.97   15.64
 -32  44  42   49.02   14.36
  30 -44 -42   -7.47   10.21
 -30  44  42   -0.51   12.89
  28 -44 -42  164.47   16.91
 -28  44  42  169.39   13.72
  26 -44 -42    0.77   12.89
 -26  44  42   29.04   13.21
  24 -44 -42    6.00   12.96
 -24  44  42   -1.72    8.49
  22 -44 -42   -3.57    9.00
 -22  44  42   -6.64   12.57
  20 -44 -42  292.88   16.85
 -20  44  42  276.10   16.15
  18 -44 -42  102.82    9.83
 -18  44  42   91.01   14.23
  16 -44 -42   69.82   13.72
 -16  44  42   46.14   11.74
  14 -44 -42  394.43   22.34
 -14  44  42  360.66   18.64
  12 -44 -42   19.02    9.32
 -12  44  42    4.40    7.79
  10 -44 -42   11.68    6.96
   8 -44 -42    9.32    7.34
   6 -44 -42  161.09   15.13
  -6  44  42  194.98   17.74
   4 -44 -42    6.06   11.36
  -4  44  42   -5.94   12.70
   2 -44 -42   13.21   11.55
  -2  44  42    2.55   10.08
   0 -44 -42    8.87    7.79
   0  44  42   15.13   13.66
  -2 -44 -42    3.57    7.85
  -4 -44 -42   -6.13    7.98
  -6 -44 -42  155.60   13.47
  -8 -44 -42   -1.40    8.55
 -10 -44 -42   13.59    8.55
 -12 -44 -42   14.93   12.00
  12  44  42    2.49   15.06
 -14 -44 -42  353.13   19.91
 -16 -44 -42   65.67   10.21
 -18 -44 -42   86.80   10.79
 -20 -44 -42  264.55   18.83
 -22 -44 -42    9.76    7.79
 -24 -44 -42   -8.17   14.10
 -26 -44 -42   21.13   14.68
  26  44  42   16.79   11.49
 -28 -44 -42  177.11   15.13
  28  44  42  104.22   17.30
 -30 -44 -42    4.66    6.83
 -32 -44 -42   55.08   13.85
 -34 -44 -42   22.34   10.47
  34  44  42   14.36   12.51
 -36 -44 -42   10.08   13.91
  36  44  42   13.98   12.51
 -38 -44 -42    7.59    8.30
  38  44  42   14.68   19.72
 -40 -44 -42    7.28   10.91
  40  44  42   29.87   21.44
 -42 -44 -42    8.30   14.10
 -44 -44 -42    5.55    8.04
 -46 -44 -42    0.57   10.21
  49 -43 -41   16.27   12.45
  47 -43 -41   75.76   12.89
 -47  43  41   77.23   17.93
  45 -43 -41   66.76   15.64
 -45  43  41   64.46   13.28
  43 -43 -41    6.89   13.72
 -43  43  41   25.85   11.17
  41 -43 -41   33.06   17.68
 -41  43  41   26.87   10.91
  39 -43 -41    1.85   14.23
 -39  43  41    8.11    9.70
  37 -43 -41   56.04   11.68
 -37  43  41   42.25   10.79
  35 -43 -41   39.31   11.17
 -35  43  41   77.03   14.49
  33 -43 -41   45.57   11.04
 -33  43  41   32.36   13.53
  31 -43 -41   37.53   10.28
 -31  43  41   43.53   10.40
  29 -43 -41   11.81   12.64
 -29  43  41   18.57    9.00
  27 -43 -41   -5.36   13.28
 -27  43  41   15.25   13.15
  25 -43 -41   11.55   12.96
 -25  43  41    8.94    9.13
  23 -43 -41   15.96    9.25
 -23  43  41   21.96   11.87
  21 -43 -41  136.13   12.64
 -21  43  41  144.69   12.89
  19 -43 -41   20.17    9.32
 -19  43  41   12.96    8.68
  17 -43 -41   38.36   12.89
 -17  43  41   52.14   12.57
  15 -43 -41    2.36   12.64
  13 -43 -41  101.35   11.04
 -13  43  41   85.01   10.72
  11 -43 -41   -3.77    7.98
 -11  43  41   -1.21    8.36
   9 -43 -41   21.51   10.98
   7 -43 -41    6.89    8.62
  -7  43  41    4.53   14.42
   5 -43 -41    7.79    7.15
   3 -43 -41   74.23    8.68
   1 -43 -41  137.09   10.02
  -1 -43 -41  143.60   10.91
  -3 -43 -41   90.37    9.89
  -5 -43 -41    0.51    8.49
   5  43  41   -1.98   13.59
  -7 -43 -41   15.00    8.94
   7  43  41   -1.40   13.53
  -9 -43 -41   18.13    9.13
 -11 -43 -41   -4.72   11.49
 -13 -43 -41   90.44   12.76
 -15 -43 -41   18.76    9.32
 -17 -43 -41   43.40    9.32
 -19 -43 -41   -2.74    9.38
 -21 -43 -41  133.33   10.21
 -23 -43 -41   15.51    9.32
  23  43  41   15.06   10.66
 -25 -43 -41   26.61    7.98
  25  43  41   25.15   13.91
 -27 -43 -41  -14.04   12.70
  27  43  41  -13.91   13.79
  29  43  41   25.53   17.30
 -31 -43 -41   25.08    7.15
 -33 -43 -41   35.55    7.98
 -35 -43 -41   32.17    9.13
  35  43  41   29.93   16.21
 -37 -43 -41   39.19   10.91
 -39 -43 -41   15.19    7.47
 -41 -43 -41   27.51    9.25
  41  43  41   30.12   19.40
 -43 -43 -41   14.04    7.72
  45  43  41   55.72   21.57
  47  43  41   90.50   19.34
  52 -42 -40    8.17   12.51
 -52  42  40  -12.64   14.04
  50 -42 -40    5.87   12.06
 -50  42  40   -4.15   10.59
  48 -42 -40    9.57   11.42
 -48  42  40   22.53   10.91
  46 -42 -40   15.00   12.96
 -46  42  40    1.34   15.32
  44 -42 -40    4.98   16.08
 -44  42  40   17.36   14.81
  42 -42 -40    9.00    9.57
 -42  42  40    7.59   14.93
  40 -42 -40  -10.28   11.11
 -40  42  40   -0.70   13.08
  38 -42 -40   37.46   10.34
 -38  42  40   49.91   13.91
  36 -42 -40   32.29   10.34
 -36  42  40   28.02   13.79
  34 -42 -40   47.80   10.28
  32 -42 -40    2.94    9.45
 -32  42  40   -3.06    8.87
  30 -42 -40    8.55    9.45
 -30  42  40   12.83   12.57
  28 -42 -40   47.04   13.66
  26 -42 -40   10.91   12.00
 -26  42  40    2.11    7.98
  24 -42 -40   54.63    8.62
  22 -42 -40   26.61    9.19
 -22  42  40   13.72    9.06
  20 -42 -40   44.55    9.51
 -20  42  40   51.76    9.19
  18 -42 -40   -9.45    8.81
 -18  42  40    6.13   11.74
  16 -42 -40   42.31    8.68
 -16  42  40   51.12   12.25
  14 -42 -40   60.18    9.76
 -14  42  40   83.48   10.28
  12 -42 -40    8.30    7.72
 -12  42  40   -1.72    8.11
  10 -42 -40   76.01   11.74
 -10  42  40   68.80    8.04
   8 -42 -40   16.59    7.72
  -8  42  40   31.27    8.23
   6 -42 -40   56.67    8.81
  -6  42  40   49.91    9.83
   4 -42 -40    1.60   10.53
  -4  42  40   14.17    9.19
   2 -42 -40   65.74    9.38
  -2  42  40   53.29    9.89
   0 -42 -40    2.87    7.40
   0  42  40    0.38    9.25
  -2 -42 -40   58.78    9.19
  -4 -42 -40   -4.28    7.47
  -6 -42 -40   47.29   11.62
   6  42  40   71.03   14.23
  -8 -42 -40   11.87   11.30
   8  42  40   25.34   13.02
 -10 -42 -40   57.31    9.25
  10  42  40   59.29   14.62
 -12 -42 -40   -1.60    6.57
  12  42  40   15.70   13.47
 -14 -42 -40   75.63    8.62
  14  42  40   66.89   14.10
 -16 -42 -40   55.33    8.04
  16  42  40   60.12   14.10
 -18 -42 -40    3.38    9.06
  18  42  40    7.15   10.02
 -20 -42 -40   47.23    7.79
  20  42  40   39.44   13.98
 -22 -42 -40    9.64    6.89
  22  42  40   15.32   13.98
 -24 -42 -40   44.74    9.19
  24  42  40   55.85   15.06
 -26 -42 -40   -4.08    9.00
  26  42  40    9.70   10.59
 -28 -42 -40   59.74   10.59
 -30 -42 -40    7.91    8.04
 -32 -42 -40    6.51   12.45
  32  42  40   24.57   17.23
 -34 -42 -40   58.33   16.27
  34  42  40   53.10   18.44
 -36 -42 -40   25.08   15.32
  36  42  40   23.93   12.38
 -38 -42 -40   35.68   10.59
  38  42  40   67.08   20.23
  40  42  40   -4.02   20.87
 -42 -42 -40    4.47   10.02
  42  42  40    5.04   13.28
 -44 -42 -40   14.68    8.62
 -46 -42 -40   34.66   15.38
  48  42  40   46.97   20.74
 -50 -42 -40    2.36    8.23
 -52 -42 -40   -7.85   10.21
  53 -41 -39   -0.45   11.55
 -53  41  39   16.34   10.66
  51 -41 -39    2.68   12.32
 -51  41  39   -3.38   15.76
  49 -41 -39   -2.17   19.27
 -49  41  39    6.64   10.47
  47 -41 -39   38.17   15.45
 -47  41  39   33.51   10.34
  45 -41 -39   14.42   12.45
 -45  41  39   14.68   10.59
  43 -41 -39    5.81    9.32
  41 -41 -39    9.19    9.45
 -41  41  39    6.83   13.21
  39 -41 -39    9.96    9.51
 -39  41  39   28.85   12.89
  37 -41 -39    7.85    9.45
 -37  41  39   19.27    9.13
  35 -41 -39   20.61    9.76
 -35  41  39   11.36    9.00
  33 -41 -39    9.70    9.45
 -33  41  39    9.76    8.94
  31 -41 -39   -5.42    8.87
 -31  41  39   -1.60   12.00
  29 -41 -39   88.71   11.68
 -29  41  39   82.52   10.66
  27 -41 -39  148.71   15.96
 -27  41  39  150.24   12.45
  25 -41 -39   45.51   12.83
 -25  41  39   51.95    9.51
  23 -41 -39   33.95    9.00
 -23  41  39   42.38   12.70
  21 -41 -39   12.83    8.55
 -21  41  39    9.57    8.17
  19 -41 -39  273.23   13.98
  17 -41 -39  420.46   20.55
 -17  41  39  445.74   24.44
  15 -41 -39   42.70    9.00
 -15  41  39   41.93   12.13
  13 -41 -39   -4.40   11.23
 -13  41  39   11.93    7.85
  11 -41 -39   12.38    8.23
 -11  41  39    4.91    7.02
   9 -41 -39   -1.60    6.96
  -9  41  39   -5.55    7.28
   7 -41 -39   43.72   11.93
  -7  41  39   59.99    9.32
   5 -41 -39   25.85    8.42
   3 -41 -39   40.27    8.62
  -3  41  39   39.44   12.38
   1 -41 -39    5.42   10.59
  -1  41  39    8.81   12.19
  -1 -41 -39   -0.96    7.85
   1  41  39    5.04    9.06
  -3 -41 -39   44.68    7.53
  -5 -41 -39   13.34    6.25
  -7 -41 -39   47.29    8.81
  -9 -41 -39    8.81    7.21
 -11 -41 -39   19.91    8.42
 -13 -41 -39   -6.13    7.28
  13  41  39    5.42   12.45
 -15 -41 -39   44.93    8.36
  15  41  39   61.59   13.53
  17  41  39  453.14   25.59
 -19 -41 -39  254.01   13.53
  19  41  39  234.93   18.76
 -21 -41 -39   20.61    7.21
  21  41  39   13.34   13.66
 -23 -41 -39   23.36    9.13
  23  41  39   19.85   10.15
 -25 -41 -39   30.44    9.51
  25  41  39   51.25   15.19
 -27 -41 -39  138.56   15.06
  27  41  39  111.95   12.19
 -29 -41 -39   83.61   10.72
 -31 -41 -39   -2.17    6.13
 -35 -41 -39   21.51   10.28
  35  41  39   23.68   15.64
 -37 -41 -39    1.47   13.21
  37  41  39   19.53   15.83
 -39 -41 -39   23.87    9.00
 -41 -41 -39    5.87    9.32
 -43 -41 -39    6.06    8.62
  43  41  39   -0.70   19.59
 -45 -41 -39   10.15    7.79
 -47 -41 -39   48.82   12.76
  47  41  39   57.44   20.49
 -49 -41 -39    3.57    7.47
 -51 -41 -39   -0.26   13.66
  51  41  39   14.36   21.19
 -53 -41 -39   -2.43   15.38
  53  41  39    3.19   15.96
  54 -40 -38   -1.98   12.70
 -54  40  38   11.11   14.62
  52 -40 -38   36.95   12.45
 -52  40  38   31.08   11.81
  50 -40 -38    3.64   17.17
 -50  40  38   17.23   16.79
  48 -40 -38   85.39   15.51
 -48  40  38   70.78   12.32
  46 -40 -38    3.45   10.53
 -46  40  38   -7.08   10.21
  44 -40 -38   -5.11   10.53
 -44  40  38    8.04   10.15
  42 -40 -38   68.23   12.64
 -42  40  38   36.57   10.28
  40 -40 -38    6.57    9.51
 -40  40  38   14.49    9.06
  38 -40 -38   12.57    8.87
 -38  40  38    0.96    9.38
  36 -40 -38   41.61   10.08
 -36  40  38   28.40    9.64
  34 -40 -38   18.19    9.32
 -34  40  38   31.66    9.25
  32 -40 -38   84.57   11.17
 -32  40  38   65.04   12.70
  30 -40 -38    6.19    7.98
 -30  40  38    6.19    8.36
  28 -40 -38    1.53    8.30
 -28  40  38    9.00   12.06
  26 -40 -38    3.25   12.19
 -26  40  38    9.13    8.49
  24 -40 -38   -6.70    7.66
 -24  40  38   -6.45   11.11
  22 -40 -38   13.72    8.36
 -22  40  38   -4.85    8.36
  20 -40 -38   13.79   11.62
 -20  40  38   16.98    8.81
  18 -40 -38    5.04    8.23
 -18  40  38    7.15   11.30
  16 -40 -38   10.59    7.91
 -16  40  38   21.44   10.53
  14 -40 -38    1.66   10.47
 -14  40  38   11.30   11.11
  12 -40 -38    9.64    7.53
 -12  40  38   -0.51   10.08
  10 -40 -38    1.66    7.34
 -10  40  38    3.96   10.34
   8 -40 -38   -6.13   10.08
  -8  40  38    6.19    8.36
   6 -40 -38   30.19    7.85
  -6  40  38   19.40   10.85
   4 -40 -38  100.58    9.70
  -4  40  38  112.46   13.28
   2 -40 -38    6.96    6.06
   0 -40 -38    3.45    7.91
  -2 -40 -38   19.59   10.59
   2  40  38   12.64    8.87
  -4 -40 -38   86.74   12.38
   4  40  38   84.05   14.87
  -6 -40 -38   11.23    8.11
   6  40  38   14.87   12.13
  -8 -40 -38    6.77    6.25
   8  40  38    2.36   12.25
 -10 -40 -38   12.00    6.00
 -12 -40 -38    6.70    7.47
 -14 -40 -38    2.23    7.40
 -16 -40 -38    6.38    8.17
 -18 -40 -38   28.46   11.55
  18  40  38    0.38    9.57
 -20 -40 -38   13.28    7.53
  20  40  38   36.38   14.81
 -22 -40 -38   -1.85    8.62
  22  40  38    1.60   13.21
 -24 -40 -38   -6.57   10.91
  24  40  38   10.72   13.98
 -26 -40 -38    9.13    7.79
  26  40  38    8.94   14.36
 -28 -40 -38   -2.68    8.04
 -30 -40 -38   10.59   12.13
  30  40  38   -5.68   15.45
 -32 -40 -38   66.44    7.85
  32  40  38   60.06   17.49
 -34 -40 -38   15.06    9.19
 -36 -40 -38   34.34    7.79
  36  40  38   47.36   16.34
 -38 -40 -38   16.40    9.57
  38  40  38    6.32   17.23
 -40 -40 -38    9.06    6.96
 -42 -40 -38   50.74   11.17
 -44 -40 -38    4.21    9.96
  44  40  38   -8.94   13.79
 -46 -40 -38    7.15   12.06
 -48 -40 -38   64.27   10.59
 -50 -40 -38   13.21    8.55
  50  40  38   12.32   22.40
 -52 -40 -38   35.10    9.70
 -54 -40 -38    8.74   12.06
  55 -39 -37   11.93   11.87
 -55  39  37    7.79   14.62
  53 -39 -37  -10.15   16.21
 -53  39  37    3.19   11.42
  51 -39 -37    5.68   16.59
 -51  39  37   14.87   13.28
  49 -39 -37  116.67   12.70
 -49  39  37  110.41   18.32
  47 -39 -37   50.23   11.62
 -47  39  37   59.23   15.32
  45 -39 -37  123.88   14.62
 -45  39  37   91.14   12.06
  43 -39 -37   32.36   14.87
 -43  39  37   36.44    9.89
  41 -39 -37    9.38   13.53
 -41  39  37    9.89    9.76
  39 -39 -37   11.55   13.40
 -39  39  37    0.70    9.06
  37 -39 -37   -2.23   13.02
 -37  39  37   -3.51    7.72
  35 -39 -37   23.87   12.57
 -35  39  37   46.14   13.66
  33 -39 -37   -8.17    7.34
 -33  39  37   10.59   11.55
  31 -39 -37   87.56   11.04
 -31  39  37   76.78   10.34
  29 -39 -37    8.04    8.23
 -29  39  37   10.21   11.36
  27 -39 -37    7.28    7.85
 -27  39  37    6.57    8.55
  25 -39 -37   25.27   11.93
 -25  39  37    2.62   10.98
  23 -39 -37  257.21   14.68
 -23  39  37  271.69   15.45
  21 -39 -37   97.20   10.40
 -21  39  37  114.43   10.72
  19 -39 -37  465.52   17.49
 -19  39  37  431.00   22.21
  17 -39 -37  347.64   19.34
 -17  39  37  372.53   20.74
  15 -39 -37   -2.68    9.83
 -15  39  37   12.13   11.49
  13 -39 -37    7.21    7.21
 -13  39  37   15.45   11.17
  11 -39 -37  189.75   12.45
 -11  39  37  167.22   13.59
   9 -39 -37   64.78    8.62
  -9  39  37   75.76   11.68
   7 -39 -37   13.85    6.51
  -7  39  37    2.94    9.45
   5 -39 -37    1.21   10.02
  -5  39  37   -3.70   12.45
   3 -39 -37   50.87    8.23
  -3  39  37   47.61    9.57
   1 -39 -37    5.17   10.28
  -1 -39 -37   12.13    7.02
   1  39  37   -3.70   11.93
  -3 -39 -37   52.02    6.96
  -5 -39 -37    2.43    9.38
  -7 -39 -37   14.04   10.21
   7  39  37   19.66   12.64
  -9 -39 -37   58.40    8.23
   9  39  37   53.23   12.45
 -11 -39 -37  198.23   10.85
  11  39  37  168.62   15.76
 -13 -39 -37   -0.32    7.08
 -15 -39 -37    4.34    6.77
 -17 -39 -37  352.30   21.19
  17  39  37  337.62   20.55
 -19 -39 -37  451.48   26.10
 -21 -39 -37  107.03   10.91
  21  39  37  120.88   15.19
  23  39  37  240.61   13.47
 -25 -39 -37    0.89    7.98
  25  39  37    7.15   13.59
  27  39  37   -4.85    9.76
 -29 -39 -37    9.45    8.04
  29  39  37  -20.36   13.34
 -33 -39 -37   10.40    7.59
  33  39  37   30.83   16.85
 -35 -39 -37   15.76    8.11
  35  39  37   32.04   17.42
 -37 -39 -37    9.00    8.94
  37  39  37    6.45   16.40
 -39 -39 -37    1.98    9.76
  39  39  37    5.55   12.25
 -41 -39 -37    0.57    7.79
  41  39  37    2.11   17.23
 -43 -39 -37   49.34   14.30
 -45 -39 -37  112.26   10.91
  45  39  37  102.82   20.10
 -47 -39 -37   43.91    8.94
 -49 -39 -37   79.78   16.59
 -51 -39 -37   16.85    8.04
 -53 -39 -37   -3.13   12.06
 -55 -39 -37   15.06   12.45
  58 -38 -36   22.66   11.49
 -58  38  36   16.47   12.57
  56 -38 -36    0.45   11.62
 -56  38  36    5.04   10.53
  54 -38 -36    1.02   15.70
 -54  38  36   13.28   10.08
  52 -38 -36   13.15   11.93
 -52  38  36   14.23   16.66
  50 -38 -36    0.89   10.66
 -50  38  36   -6.45   11.93
  48 -38 -36   19.66   15.83
 -48  38  36   15.96   11.62
  46 -38 -36   87.05   16.34
 -46  38  36   86.22   15.96
  44 -38 -36   22.27   14.49
 -44  38  36   24.57   13.72
  42 -38 -36   33.63    9.45
 -42  38  36   45.89    9.64
  40 -38 -36   28.53    9.89
 -40  38  36   24.19    9.38
  38 -38 -36   -2.81    8.81
 -38  38  36   -5.94   11.55
  36 -38 -36    1.08    8.81
 -36  38  36  -11.74   11.81
  34 -38 -36   23.61   12.25
  32 -38 -36   11.30   11.23
 -32  38  36   23.49    9.06
  30 -38 -36   54.19    9.32
 -30  38  36   47.61   12.57
  28 -38 -36   61.46    9.57
 -28  38  36   54.38    9.32
  26 -38 -36   -0.26    8.11
 -26  38  36   -7.53   10.79
  24 -38 -36  110.54   12.76
 -24  38  36   94.65   10.02
  22 -38 -36   44.87    8.36
 -22  38  36   47.36    9.13
  20 -38 -36   12.51   10.66
 -20  38  36   17.30   10.66
  18 -38 -36  125.35   11.42
 -18  38  36  104.54   12.57
  16 -38 -36    3.13    7.08
 -16  38  36    3.64   10.02
  14 -38 -36  478.16   22.21
 -14  38  36  490.10   23.23
  12 -38 -36   22.78    7.53
 -12  38  36   20.49    9.76
  10 -38 -36   10.47    7.72
 -10  38  36    4.15    9.76
   8 -38 -36  371.96   15.25
   6 -38 -36  105.56   10.02
  -6  38  36  123.69   10.34
   4 -38 -36   14.93    7.02
  -4  38  36    2.36    7.53
   2 -38 -36  256.70   15.76
  -2  38  36  232.38   16.27
   0 -38 -36    2.43    5.68
  -2 -38 -36  241.44   17.04
   2  38  36  235.00   11.93
  -4 -38 -36    2.74    7.02
   4  38  36   16.59   12.32
  -6 -38 -36  108.95    8.17
  -8 -38 -36  350.64   20.55
  10  38  36   13.91   12.13
 -12 -38 -36   13.72    6.00
  12  38  36    5.74   12.38
 -14 -38 -36  438.46   16.21
  16  38  36   -3.57   13.40
 -18 -38 -36  105.12   12.32
  18  38  36   94.14   15.25
 -20 -38 -36   19.72   10.85
 -22 -38 -36   47.42    8.42
  22  38  36   30.57   13.66
 -24 -38 -36   93.25    9.89
  24  38  36   83.42   10.59
 -26 -38 -36    7.59    6.45
  26  38  36    4.47   13.28
 -28 -38 -36   53.48    9.25
  28  38  36   61.33   11.23
 -30 -38 -36   56.36   10.21
  30  38  36   72.18   14.74
 -32 -38 -36   11.11    8.74
 -34 -38 -36   22.91    6.89
 -36 -38 -36   -3.19    9.70
 -40 -38 -36   23.49    7.66
  40  38  36   23.61   16.40
 -42 -38 -36   28.98    7.21
 -44 -38 -36   19.27    7.08
 -46 -38 -36   80.29   16.59
  46  38  36   74.10   14.17
 -48 -38 -36   14.93   10.21
 -52 -38 -36    2.49    9.89
 -54 -38 -36    2.11    9.83
 -56 -38 -36   15.89   21.76
 -59  37  35   26.49   12.25
  57 -37 -35    0.89   16.27
 -57  37  35    8.04   11.68
  55 -37 -35    7.98   10.98
 -55  37  35   20.10   11.74
  53 -37 -35   17.42   11.49
 -53  37  35   14.74   10.79
  51 -37 -35    3.45   15.51
 -51  37  35    7.34   12.19
  49 -37 -35   21.96   15.38
 -49  37  35   19.21   10.15
  47 -37 -35   11.23   10.47
 -47  37  35    5.36    9.57
  45 -37 -35    1.47    9.32
 -45  37  35   13.15   13.28
  43 -37 -35   43.40   10.21
 -43  37  35   53.23   13.66
  41 -37 -35    7.15    8.81
 -41  37  35    4.79   12.25
  39 -37 -35   30.89   10.28
 -39  37  35   19.21   12.19
  37 -37 -35    0.26    8.49
 -37  37  35  -18.06   11.42
  35 -37 -35  122.28   12.25
 -35  37  35  112.26   10.91
  33 -37 -35  140.47   11.36
 -33  37  35  124.84   11.93
  31 -37 -35   25.27   11.30
 -31  37  35   33.63   12.19
  29 -37 -35   78.44   12.25
 -29  37  35   85.08   10.53
  27 -37 -35  116.03   10.91
 -27  37  35  107.80   13.47
  25 -37 -35   -0.26    7.34
 -25  37  35    2.23    7.40
  23 -37 -35   54.44   11.36
  21 -37 -35  144.05   11.17
 -21  37  35  135.37   13.53
  19 -37 -35  115.39   13.02
 -19  37  35   90.37   11.68
  17 -37 -35  271.76   15.76
 -17  37  35  254.97   16.66
  15 -37 -35    8.30    9.32
 -15  37  35    9.89    9.19
  13 -37 -35  162.81   11.87
 -13  37  35  155.22   13.40
  11 -37 -35    5.42    6.70
 -11  37  35    6.13    9.25
   9 -37 -35   28.53    7.53
   7 -37 -35   61.01    8.04
  -7  37  35   44.68    7.53
   5 -37 -35   38.29   10.08
  -5  37  35   19.59   10.02
   3 -37 -35   14.87    6.00
   1 -37 -35   70.27   10.85
  -1  37  35   74.29    9.25
  -1 -37 -35   66.89    9.06
   1  37  35   75.57   12.51
  -3 -37 -35    7.79    7.34
  -5 -37 -35   26.61    7.40
   5  37  35   26.55    8.55
  -7 -37 -35   47.04    8.42
   7  37  35   65.67   12.70
  -9 -37 -35   38.49    8.04
 -11 -37 -35   -4.47    9.38
  11  37  35   20.04   12.70
  13  37  35  160.26   14.81
 -15 -37 -35   14.74   11.36
 -17 -37 -35  272.59   16.21
  17  37  35  240.74   18.51
 -19 -37 -35  102.95   12.45
 -21 -37 -35  133.07   12.00
  21  37  35  145.32   15.64
 -23 -37 -35   56.16    7.28
  23  37  35   58.08   13.66
 -25 -37 -35    1.91    7.66
  25  37  35   -2.87   13.72
 -27 -37 -35  128.67    9.06
  27  37  35  133.33   16.15
 -29 -37 -35  103.07   14.49
  29  37  35   70.65   14.49
 -31 -37 -35   20.81    8.23
  31  37  35   34.46   10.85
 -33 -37 -35  123.75    9.76
  33  37  35  144.05   18.00
 -35 -37 -35  113.16   11.36
 -37 -37 -35   -2.81    6.06
 -39 -37 -35   28.78    7.08
 -41 -37 -35   -7.85    7.53
  41  37  35    7.47   15.57
  43  37  35   56.61   12.57
 -45 -37 -35    0.19    8.68
 -47 -37 -35    1.47    9.13
  47  37  35   23.93   16.98
 -49 -37 -35   12.13   10.79
  49  37  35   -1.72   18.64
 -51 -37 -35   -1.21   12.64
  53  37  35   29.29   21.13
 -55 -37 -35    4.28   16.72
 -57 -37 -35   18.13   19.08
  57  37  35    9.45   20.61
 -60  36  34   -8.81   12.06
  58 -36 -34   27.38   16.72
 -58  36  34   27.76   12.96
  56 -36 -34    6.51   10.47
 -56  36  34   -1.91   16.15
  54 -36 -34   35.49   15.83
 -54  36  34   50.68   10.72
  52 -36 -34  -19.15   15.57
 -52  36  34    6.25   10.72
  50 -36 -34    3.64    9.96
 -50  36  34    2.62   14.04
  48 -36 -34   48.51   10.85
 -48  36  34   50.48   10.40
  46 -36 -34   73.40   11.62
 -46  36  34   99.56   12.64
  44 -36 -34  -13.85   12.83
 -44  36  34   18.06    9.83
  42 -36 -34   24.13   12.32
 -42  36  34   20.93   10.40
  40 -36 -34  165.43   15.51
 -40  36  34  166.32   16.02
  38 -36 -34   18.13   12.25
 -38  36  34   19.79   16.85
  36 -36 -34    1.15    7.79
 -36  36  34   -3.19    7.91
  34 -36 -34    7.02    8.11
 -34  36  34   16.02    8.11
  32 -36 -34   12.32    8.49
 -32  36  34   23.49   11.42
  30 -36 -34    0.89    7.21
 -30  36  34   11.42    7.98
  28 -36 -34   34.02   10.59
 -28  36  34   24.13   10.72
  26 -36 -34   28.98    8.49
 -26  36  34   28.66    7.85
  24 -36 -34  148.52    9.25
 -24  36  34  166.32   14.17
  22 -36 -34  283.76   17.04
 -22  36  34  287.14   16.53
  20 -36 -34   30.95    7.34
 -20  36  34   20.68    7.28
  18 -36 -34    4.60    6.77
 -18  36  34    4.08    7.08
  16 -36 -34   37.27   10.02
 -16  36  34   35.10    7.72
  14 -36 -34  195.87   12.96
 -14  36  34  185.72   13.40
  12 -36 -34   -7.59    9.57
 -12  36  34   -1.21    9.00
  10 -36 -34   19.66    5.94
   8 -36 -34   -0.57    6.13
  -8  36  34   -1.47    6.45
   6 -36 -34   12.76    9.64
  -6  36  34   38.42    9.89
   4 -36 -34   48.76    6.51
   2 -36 -34  747.17   31.98
  -2  36  34  734.86   30.89
   0 -36 -34   10.79    7.15
   0  36  34    7.47   10.47
  -2 -36 -34  755.02   31.53
   2  36  34  700.20   27.70
  -4 -36 -34   35.80    9.89
   4  36  34   58.84   12.19
  -6 -36 -34   43.78    7.40
  -8 -36 -34    3.77    7.15
   8  36  34   11.93   11.42
 -10 -36 -34   25.47    7.47
 -12 -36 -34   -5.17    9.19
  12  36  34   -2.81   12.00
  14  36  34  222.93   11.93
 -16 -36 -34   32.29   12.06
  16  36  34   35.04   12.19
 -18 -36 -34    8.30   10.08
  18  36  34    9.76    7.21
 -20 -36 -34   25.59   10.02
 -22 -36 -34  278.33   12.96
  22  36  34  321.60   21.32
 -24 -36 -34  164.60    9.64
  24  36  34  159.49   16.59
 -26 -36 -34   18.96    8.23
 -28 -36 -34   25.66    6.45
 -30 -36 -34    9.19    6.64
 -32 -36 -34   25.34    8.42
  32  36  34   23.30   14.49
 -34 -36 -34    4.79    8.42
  34  36  34    4.91   10.66
 -36 -36 -34   -8.74   12.96
  36  36  34   -7.66   10.59
  38  36  34    1.91   16.21
 -40 -36 -34  155.54   13.98
  40  36  34  169.83   19.66
 -42 -36 -34   26.10   14.81
  42  36  34   24.64   17.04
 -44 -36 -34    8.04   13.79
  44  36  34    3.19   15.32
 -46 -36 -34   85.65    9.25
 -48 -36 -34   25.91   16.98
  48  36  34   59.61   19.79
 -50 -36 -34   -6.77   11.04
  50  36  34   -9.00   17.49
 -52 -36 -34   -2.43   10.21
  52  36  34   12.00   18.76
 -54 -36 -34   44.80   10.08
  54  36  34   26.10   22.40
 -56 -36 -34    5.30   11.42
  56  36  34    9.76   20.04
 -58 -36 -34    1.21   10.79
 -60 -36 -34    3.13   14.93
 -61  35  33    7.79   11.87
  59 -35 -33    6.45   11.30
 -59  35  33    3.89   12.06
  57 -35 -33   12.57   11.42
 -57  35  33   13.53   11.87
  55 -35 -33   10.08   16.15
 -55  35  33   14.10   17.30
  53 -35 -33   50.23   12.57
 -53  35  33   28.85   11.11
  51 -35 -33   77.54   12.19
 -51  35  33   76.78   12.19
  49 -35 -33   -6.57   14.04
 -49  35  33   10.08   11.23
  47 -35 -33  -17.62   12.96
 -47  35  33   13.72   10.59
  45 -35 -33   93.63   12.06
 -45  35  33   74.48   10.72
  43 -35 -33    2.23    8.55
 -43  35  33    4.28    8.94
  41 -35 -33   -6.57    7.79
 -41  35  33   -3.32    8.11
  39 -35 -33   47.68   10.28
 -39  35  33   45.44    9.64
  37 -35 -33  137.60   12.25
 -37  35  33  145.90   12.25
  35 -35 -33  236.21   16.59
 -35  35  33  232.38   16.27
  33 -35 -33   14.10   10.85
 -33  35  33   -1.08   10.79
  31 -35 -33   21.32    7.53
 -31  35  33   19.53    7.72
  29 -35 -33   48.12    9.06
 -29  35  33   66.12    9.00
  27 -35 -33  139.84   13.66
 -27  35  33  142.64   12.19
  25 -35 -33   29.42    7.53
 -25  35  33   18.25   10.59
  23 -35 -33   12.89    9.89
 -23  35  33   10.28    6.96
  21 -35 -33   45.12    7.72
 -21  35  33   44.74    8.36
  19 -35 -33  103.14   11.17
 -19  35  33   91.52    8.94
  17 -35 -33   30.12    7.47
 -17  35  33   21.00    6.64
  15 -35 -33    1.72    6.25
 -15  35  33   -4.02    6.38
  13 -35 -33   19.98    9.45
 -13  35  33   28.59    9.45
  11 -35 -33  114.75    7.91
 -11  35  33  133.77   12.38
   9 -35 -33   26.93    7.21
  -9  35  33   22.72    6.96
   7 -35 -33  513.77   26.30
  -7  35  33  491.76   24.13
   5 -35 -33  143.22   11.42
   3 -35 -33   18.64    6.57
  -3  35  33   15.45    6.51
   1 -35 -33   32.42    7.15
  -1  35  33   39.70   12.25
  -1 -35 -33   37.08    7.79
  -3 -35 -33   20.61    5.36
  -5 -35 -33  137.99   12.76
  -7 -35 -33  469.42   16.15
  -9 -35 -33   22.02    7.59
 -11 -35 -33  114.56    8.74
 -13 -35 -33   15.13    9.51
  13  35  33   28.40   11.49
 -15 -35 -33   -7.21   10.34
  15  35  33    0.96    7.79
  17  35  33    2.87   12.57
 -19 -35 -33  114.69   11.93
  19  35  33   84.31   14.04
 -21 -35 -33   44.17   10.40
  21  35  33   33.63   12.45
 -23 -35 -33   22.15    6.57
  23  35  33    9.45   12.19
 -25 -35 -33   19.34   12.70
  25  35  33    6.19   12.32
  29  35  33   47.17   14.62
 -31 -35 -33   23.36    7.79
 -33 -35 -33   11.62    7.79
 -35 -35 -33  244.76   18.06
 -37 -35 -33  109.97   15.32
  37  35  33  133.33   18.13
 -39 -35 -33   47.48   10.21
  39  35  33   70.21   15.06
 -41 -35 -33    5.55    9.06
 -43 -35 -33    1.72    6.64
 -45 -35 -33   80.80   15.51
  45  35  33   93.25   18.70
 -47 -35 -33    5.11    7.79
  47  35  33   15.51   17.04
 -49 -35 -33    8.17    7.28
 -51 -35 -33   77.99   11.30
  51  35  33   59.36   12.96
 -53 -35 -33   58.97    8.87
 -55 -35 -33   -4.34   11.74
  55  35  33   -0.26   15.00
 -57 -35 -33   -1.21    8.68
 -61 -35 -33   -1.66   14.42
  62 -34 -32   12.19   12.45
 -62  34  32   21.96   12.19
  60 -34 -32  -13.15   14.04
 -60  34  32   17.74   11.93
  58 -34 -32    2.49   16.21
 -58  34  32    9.32   14.49
  56 -34 -32   16.66   10.91
 -56  34  32   -5.42   10.72
  54 -34 -32    8.36   11.04
 -54  34  32    8.49   15.32
  52 -34 -32  140.73   18.44
 -52  34  32  125.35   13.98
  50 -34 -32   32.55    9.06
 -50  34  32   33.44   14.62
  48 -34 -32   16.40   10.02
 -48  34  32    9.70   13.66
  46 -34 -32   -2.43    9.00
 -46  34  32   -2.81    8.36
  44 -34 -32    6.89    8.87
 -44  34  32   12.70    9.19
  42 -34 -32  135.30   12.57
 -42  34  32  116.86   11.62
  40 -34 -32   48.12    9.83
 -40  34  32   48.51    9.89
  38 -34 -32   12.89    8.11
 -38  34  32    3.64    7.91
  36 -34 -32   17.55    8.36
 -36  34  32   20.17    8.68
  34 -34 -32    5.87    7.15
 -34  34  32    2.36   10.66
  32 -34 -32   20.17   10.59
 -32  34  32    7.98    7.08
  30 -34 -32  322.69   18.64
 -30  34  32  288.16   16.98
  28 -34 -32   13.08    7.08
  26 -34 -32   54.38   10.59
 -26  34  32   56.55   10.98
  24 -34 -32  385.75   19.66
 -24  34  32  410.70   18.89
  22 -34 -32   -9.70    9.64
 -22  34  32   -2.55    6.96
  20 -34 -32    6.89    7.08
 -20  34  32    2.04    6.64
  18 -34 -32    7.15    9.64
 -18  34  32    7.21    6.38
  16 -34 -32  130.58   11.17
 -16  34  32  106.78    8.87
  14 -34 -32  263.27   14.93
 -14  34  32  288.22   15.19
  12 -34 -32   46.65    7.40
 -12  34  32   45.44    8.94
  10 -34 -32   75.50   10.91
 -10  34  32   69.44    7.15
   8 -34 -32    0.45    8.55
   6 -34 -32   -1.79    5.30
   4 -34 -32   89.67    9.25
   2 -34 -32    9.96    6.06
  -2  34  32   12.13    6.00
   0 -34 -32    1.21    8.62
   0  34  32  -11.42   10.08
  -2 -34 -32   11.17    6.32
   2  34  32   10.08    6.96
  -4 -34 -32   70.46    6.57
   4  34  32  106.78   12.76
  -6 -34 -32    1.02    8.94
  -8 -34 -32    1.21    5.17
 -10 -34 -32   75.76    8.36
 -12 -34 -32   57.76    7.98
  14  34  32  276.35   18.25
 -16 -34 -32  124.52    7.91
  16  34  32  126.11   13.28
 -18 -34 -32   -1.15    6.83
  18  34  32   -8.81    8.17
  20  34  32   -3.96    8.11
 -22 -34 -32    4.72    7.08
  22  34  32    1.28   11.17
 -24 -34 -32  426.72   19.15
  26  34  32   37.21   13.34
 -28 -34 -32   21.06    5.81
 -30 -34 -32  295.56   17.74
  30  34  32  318.09   20.10
 -32 -34 -32   -0.83    7.40
 -34 -34 -32    4.60    5.87
 -36 -34 -32    6.51    6.25
 -38 -34 -32    0.26    6.51
 -40 -34 -32   54.70    8.87
  40  34  32   49.02   15.76
 -42 -34 -32  128.48   10.02
  42  34  32  107.29   16.79
 -44 -34 -32   -1.53    7.72
  44  34  32  -11.74   17.04
 -46 -34 -32    3.96    7.53
 -48 -34 -32   -3.19    7.85
  48  34  32   -3.64   17.10
 -50 -34 -32   44.55    9.51
  50  34  32   13.47   18.06
 -52 -34 -32   99.44   10.40
  52  34  32  106.14   18.89
 -54 -34 -32    7.59    9.51
  54  34  32    0.70   21.32
 -56 -34 -32    3.32   15.13
 -58 -34 -32   -1.66    8.81
 -60 -34 -32   14.10   13.66
  60  34  32   13.59   19.79
  63 -33 -31   13.98   11.74
  61 -33 -31   18.51   18.83
 -61  33  31   10.53   11.23
  59 -33 -31   18.64   12.76
 -59  33  31    8.62   10.66
  57 -33 -31   16.27   11.11
 -57  33  31   42.95   15.00
  55 -33 -31   10.98   14.87
 -55  33  31   18.57   10.98
  53 -33 -31   56.93   12.06
 -53  33  31   64.40   15.96
  51 -33 -31  111.31   12.96
 -51  33  31  121.84   12.32
  49 -33 -31   10.79    8.55
 -49  33  31   18.76   14.23
  47 -33 -31   -1.40   12.83
 -47  33  31   -0.64    9.06
  45 -33 -31    6.38   12.32
 -45  33  31   -0.51    8.30
  43 -33 -31    7.98    9.00
 -43  33  31    7.72    9.13
  41 -33 -31   53.99    9.38
 -41  33  31   83.16   10.08
  39 -33 -31    9.64   10.91
 -39  33  31    1.21    8.87
  37 -33 -31   60.31   12.38
 -37  33  31   64.40    9.64
  35 -33 -31    8.36   10.85
 -35  33  31   28.08    8.04
  33 -33 -31    9.06    8.11
 -33  33  31    9.83   10.47
  31 -33 -31  256.89   15.96
 -31  33  31  238.38   15.32
  29 -33 -31   62.48   11.23
 -29  33  31   70.14   11.68
  27 -33 -31   13.53    7.28
 -27  33  31   16.21    7.15
  25 -33 -31    6.13   10.02
 -25  33  31   -3.83    6.64
  23 -33 -31   31.91    7.40
 -23  33  31   31.46   10.28
  21 -33 -31   92.22    8.74
 -21  33  31   99.05   11.36
  19 -33 -31   70.91    6.96
 -19  33  31   76.46   10.85
  17 -33 -31   91.71    9.25
  15 -33 -31   18.89    6.96
 -15  33  31   16.53    6.89
  13 -33 -31  159.30   12.13
 -13  33  31  157.64   10.53
  11 -33 -31    7.79    6.77
 -11  33  31   14.17    8.30
   9 -33 -31   72.12    8.04
  -9  33  31   88.78    9.06
   7 -33 -31  238.19   10.47
  -7  33  31  206.34   13.15
   5 -33 -31  170.02   10.66
  -5  33  31  195.04   11.87
   3 -33 -31  207.49   12.57
  -3  33  31  197.21   11.74
   1 -33 -31  345.92   18.00
  -1  33  31  360.15   20.30
  -1 -33 -31  346.56   17.74
   1  33  31  385.94   19.85
  -3 -33 -31  209.66    9.70
  -5 -33 -31  179.09    8.49
   5  33  31  189.04   13.85
  -7 -33 -31  231.04   14.93
  -9 -33 -31   77.99    6.83
  11  33  31   13.91    9.64
 -13 -33 -31  155.73   12.25
  13  33  31  129.62   14.49
 -15 -33 -31   13.79    6.64
  15  33  31   24.64   10.40
 -17 -33 -31   77.80    8.36
 -19 -33 -31   76.59    8.81
 -21 -33 -31   65.16   12.25
  21  33  31   78.89    9.57
 -23 -33 -31   16.59    9.83
  23  33  31   29.36   12.83
 -25 -33 -31    0.83    6.96
  27  33  31   17.10   14.04
 -29 -33 -31   59.61    8.17
  29  33  31   80.10   13.85
 -31 -33 -31  237.48   12.57
  31  33  31  235.57   13.40
 -33 -33 -31   -2.81   11.74
  33  33  31   15.57    9.76
  35  33  31   46.65   14.30
 -39 -33 -31   -3.96    9.06
 -41 -33 -31   60.31    9.96
  41  33  31   73.27   17.10
 -43 -33 -31   -6.45    9.38
  43  33  31   16.15   11.42
  45  33  31    8.17   15.70
 -47 -33 -31    8.23    9.25
 -49 -33 -31   33.95   10.85
  49  33  31    0.64   11.49
 -51 -33 -31  104.92    9.89
 -53 -33 -31   71.48   10.21
  53  33  31   66.12   20.49
 -55 -33 -31    4.66   11.81
 -57 -33 -31   24.64   10.40
 -59 -33 -31    6.77   10.08
  59  33  31   27.51   21.13
 -61 -33 -31   11.62   10.66
  61  33  31   21.32   20.74
  64 -32 -30  -13.47   10.85
 -64  32  30    6.06    9.64
  62 -32 -30   -0.13   17.17
 -62  32  30    0.13   11.36
  60 -32 -30    0.26   12.25
 -60  32  30    3.77   15.06
  58 -32 -30   -2.11   16.02
 -58  32  30    2.43   10.34
  56 -32 -30    0.32   10.21
 -56  32  30   -8.04   10.47
  54 -32 -30   92.61   13.08
 -54  32  30  105.24   12.13
  52 -32 -30  123.18   15.70
 -52  32  30  110.99   12.38
  50 -32 -30   15.38    9.96
 -50  32  30    8.81    9.83
  48 -32 -30  134.86   13.79
 -48  32  30  120.75   16.15
  46 -32 -30   15.83    9.19
 -46  32  30   24.64    9.57
  44 -32 -30   14.68    8.81
 -44  32  30    2.04    8.87
  42 -32 -30    6.70    7.98
 -42  32  30    6.19    9.06
  40 -32 -30   -3.57    7.91
 -40  32  30   -6.06    8.62
  38 -32 -30  467.50   22.27
 -38  32  30  518.11   24.32
  36 -32 -30  163.64   12.38
 -36  32  30  140.60   12.00
  34 -32 -30  272.91   16.85
 -34  32  30  317.07   19.27
  32 -32 -30   62.93   10.72
 -32  32  30   67.59    9.19
  30 -32 -30  112.33   10.34
 -30  32  30  128.92   12.25
  28 -32 -30   13.66    6.96
 -28  32  30    1.47    6.96
  26 -32 -30    5.49    6.89
 -26  32  30    2.04    9.89
  24 -32 -30    8.04    6.06
 -24  32  30    7.91    9.25
  22 -32 -30    8.11    6.77
 -22  32  30   -6.19    6.45
  20 -32 -30   57.12   10.15
 -20  32  30   37.85    7.53
  18 -32 -30   -7.91    8.62
 -18  32  30    6.57    9.38
  16 -32 -30   78.89    7.28
 -16  32  30   87.12   10.40
  14 -32 -30   21.51    6.25
 -14  32  30   30.44    7.02
  12 -32 -30   35.74    6.57
 -12  32  30   36.95    9.45
  10 -32 -30   18.25    6.51
 -10  32  30    1.60    5.49
   8 -32 -30  912.48   34.85
  -8  32  30 1036.61   42.76
   6 -32 -30  215.27   12.13
  -6  32  30  197.53   12.45
   4 -32 -30  161.28    8.42
   2 -32 -30   28.27    6.51
  -2  32  30   28.91    8.81
   0 -32 -30   11.62    8.62
   0  32  30   16.34   11.11
  -2 -32 -30   24.32    8.68
   2  32  30   23.30    7.15
  -4 -32 -30  169.26    8.87
  -6 -32 -30  203.02    9.19
   6  32  30  202.57   15.64
  -8 -32 -30  956.70   36.51
   8  32  30  948.47   37.97
 -10 -32 -30    9.83    6.32
 -12 -32 -30   24.57    6.83
  12  32  30   24.57   10.21
 -14 -32 -30   25.34    6.77
 -16 -32 -30   69.69    6.77
 -18 -32 -30   -3.64    6.25
 -20 -32 -30   43.02    6.13
  20  32  30   39.89   12.45
 -22 -32 -30    0.96    6.25
 -24 -32 -30   10.79    9.70
  24  32  30    8.55   12.51
 -26 -32 -30    0.51    5.62
  26  32  30    1.72   11.81
 -28 -32 -30   -7.47   10.66
  28  32  30   -4.98    9.32
 -30 -32 -30  113.67    8.23
 -32 -32 -30   65.16   12.64
 -34 -32 -30  307.18   20.10
  34  32  30  273.67   21.38
 -36 -32 -30  123.94   10.40
  36  32  30  114.75   16.27
 -38 -32 -30  477.27   18.64
  38  32  30  503.50   19.34
 -40 -32 -30   -3.51    8.68
  40  32  30  -10.59   10.53
 -42 -32 -30    6.45    7.02
 -44 -32 -30   14.42    7.21
 -46 -32 -30   -0.51   12.19
  46  32  30  -13.72   16.34
 -48 -32 -30  108.18   10.47
 -50 -32 -30    8.94    7.34
 -52 -32 -30  106.71   11.68
  52  32  30   97.84   19.08
 -54 -32 -30   77.10   12.45
 -56 -32 -30   -9.70   14.49
  56  32  30   12.89   17.17
 -58 -32 -30    6.25    9.76
  58  32  30   14.04   19.02
 -60 -32 -30   -2.74   18.06
  60  32  30  -21.51   19.47
 -62 -32 -30   22.08   12.96
 -64 -32 -30  -13.08   10.02
  65 -31 -29   74.86   17.93
 -65  31  29   79.40   13.08
  63 -31 -29    0.70   10.91
 -63  31  29  -15.00   11.11
  61 -31 -29   12.06   15.89
 -61  31  29   -0.38   10.02
  59 -31 -29    0.00   12.38
 -59  31  29   29.87   15.51
  57 -31 -29   56.36   11.74
 -57  31  29   59.99   12.51
  55 -31 -29   30.00   15.13
 -55  31  29    2.94    9.64
  53 -31 -29   20.17    8.74
 -53  31  29   14.49   13.79
  51 -31 -29    9.89    9.51
 -51  31  29    1.40    9.25
  49 -31 -29   23.30   13.72
 -49  31  29   13.85    8.36
  47 -31 -29   29.81   13.79
 -47  31  29   25.40   12.89
  45 -31 -29  109.97   14.74
 -45  31  29  100.78   11.11
  43 -31 -29   57.50    9.70
 -43  31  29   65.42   10.72
  41 -31 -29   11.74    8.23
 -41  31  29    7.79    8.30
  39 -31 -29   77.35   10.08
 -39  31  29  100.78   10.53
  37 -31 -29   79.78   12.51
 -37  31  29  108.88   10.98
  35 -31 -29   13.08   10.79
 -35  31  29    4.28    9.06
  33 -31 -29   60.76    8.62
 -33  31  29   64.27    8.68
  31 -31 -29    4.85    6.96
 -31  31  29    7.21    7.02
  29 -31 -29    5.23    7.47
 -29  31  29   -6.25    7.53
  27 -31 -29   41.17    7.40
 -27  31  29   49.78    8.17
  25 -31 -29  127.65   11.04
 -25  31  29  134.79   10.40
  23 -31 -29    1.21    6.00
 -23  31  29  -10.40    6.89
  21 -31 -29  156.49   10.53
 -21  31  29  145.01   10.72
  19 -31 -29   13.08    7.02
 -19  31  29    9.06    6.13
  17 -31 -29   82.65    9.51
 -17  31  29   80.23    6.51
  15 -31 -29   -5.36    6.77
 -15  31  29    2.62    7.72
  13 -31 -29   28.40    9.06
 -13  31  29   38.10    6.64
  11 -31 -29   44.74    6.89
 -11  31  29   31.21    8.62
   9 -31 -29   -0.13    8.94
  -9  31  29   21.13    6.57
   7 -31 -29    6.13    8.42
  -7  31  29    0.70    5.94
   5 -31 -29   25.08    6.64
  -5  31  29   16.40    6.32
   3 -31 -29    7.21    8.11
  -3  31  29   12.83    8.42
   1 -31 -29    6.64    8.74
  -1  31  29   18.89    5.30
  -1 -31 -29    3.32    7.66
   1  31  29   10.91    5.81
  -3 -31 -29    9.76    8.11
   3  31  29    3.06    6.13
  -5 -31 -29   10.34    6.32
  -7 -31 -29    2.43    4.98
   7  31  29    0.06   10.21
   9  31  29   -9.00    9.83
 -11 -31 -29   48.82    7.91
  13  31  29   26.36   10.40
 -15 -31 -29    2.23    5.81
  15  31  29    5.36   10.40
 -17 -31 -29   76.46    8.30
  17  31  29   79.08    8.68
 -19 -31 -29   13.66    5.62
  19  31  29    2.81   10.91
 -21 -31 -29  146.73   11.23
 -23 -31 -29   13.02    6.83
  23  31  29   14.49   11.30
 -25 -31 -29  146.73    9.00
  25  31  29  113.86    9.89
 -27 -31 -29   52.33    7.85
 -29 -31 -29   -7.72    8.23
  29  31  29   -8.49   12.83
 -31 -31 -29    1.66    7.98
 -33 -31 -29   60.44   10.66
 -35 -31 -29   -5.36    6.70
 -37 -31 -29   74.86    8.42
  37  31  29   98.48   16.02
 -39 -31 -29   78.69    8.23
 -43 -31 -29   53.10    8.74
  43  31  29   51.89   15.57
 -45 -31 -29  107.67   14.10
  45  31  29  105.05   17.42
 -47 -31 -29   23.87   10.28
 -49 -31 -29    3.89   14.17
  49  31  29    6.77   16.91
 -51 -31 -29    3.89    8.04
 -53 -31 -29   12.38   15.32
 -55 -31 -29   24.06   10.21
 -57 -31 -29   46.53   10.02
  57  31  29   52.91   20.10
 -59 -31 -29   -6.89   11.87
  59  31  29    6.06   18.38
 -61 -31 -29    2.62   10.47
 -63 -31 -29    1.53   10.66
  66 -30 -28   -2.23   16.47
 -66  30  28   20.36   17.17
  64 -30 -28    3.83   11.42
 -64  30  28   -3.45   15.76
  62 -30 -28   46.97   12.64
 -62  30  28   66.63   13.59
  60 -30 -28    0.64   10.66
 -60  30  28  -10.91   11.17
  58 -30 -28    5.87   14.30
 -58  30  28    5.68   10.66
  56 -30 -28    2.74    8.42
 -56  30  28   -3.96   14.30
  54 -30 -28  122.80   13.21
 -54  30  28   95.10   12.45
  52 -30 -28    5.62   13.34
 -52  30  28   -3.64   13.72
  50 -30 -28   14.74    9.70
 -50  30  28   30.57    9.96
  48 -30 -28   -3.77    7.66
 -48  30  28   -5.74    8.87
  46 -30 -28    8.74    8.42
 -46  30  28   -3.19   11.87
  44 -30 -28   10.91    8.42
 -44  30  28   20.10    8.55
  42 -30 -28  166.77   12.76
 -42  30  28  197.47   13.15
  40 -30 -28   24.70    7.98
 -40  30  28   10.40    8.74
  38 -30 -28   -2.23    7.08
 -38  30  28   -2.81    7.66
  36 -30 -28  103.52    9.89
 -36  30  28  115.97   10.53
  34 -30 -28  150.49   10.79
 -34  30  28  160.07   14.10
  32 -30 -28   -1.40    9.76
 -32  30  28    6.77    7.85
  30 -30 -28   47.74    7.79
 -30  30  28   32.93   10.28
  28 -30 -28   13.15    9.89
 -28  30  28    8.87    7.08
  26 -30 -28  138.88   10.79
 -26  30  28  136.01   10.28
  24 -30 -28    5.55    8.94
 -24  30  28   16.15    9.51
  22 -30 -28   31.91    6.89
 -22  30  28   18.64    9.57
  20 -30 -28   17.93    5.04
 -20  30  28   17.93    8.49
  18 -30 -28    1.91    5.94
 -18  30  28    7.21    6.25
  16 -30 -28   36.57    6.57
 -16  30  28   37.97    6.96
  14 -30 -28  163.51    8.68
 -14  30  28  162.24   10.91
  12 -30 -28  413.51   18.70
 -12  30  28  383.32   17.42
  10 -30 -28  540.26   22.78
 -10  30  28  564.39   23.55
   8 -30 -28 2130.98   52.97
  -8  30  28 2237.31   78.57
   6 -30 -28   94.07    9.76
  -6  30  28   93.25    9.89
   4 -30 -28  584.23   26.04
  -4  30  28  536.30   21.51
   2 -30 -28    0.38    7.53
  -2  30  28    2.30    5.30
   0 -30 -28    1.53    5.30
   0  30  28   -0.38    5.49
  -2 -30 -28    6.96    5.42
   2  30  28    2.94    6.00
   4  30  28  549.83   24.51
  -6 -30 -28   93.44    9.89
   6  30  28   89.86   12.13
  -8 -30 -28 2136.79   53.29
 -10 -30 -28  565.85   17.74
  10  30  28  565.79   26.17
 -12 -30 -28  389.13   17.87
  12  30  28  385.94   13.59
 -14 -30 -28  144.94   10.66
 -16 -30 -28   35.29    6.19
 -18 -30 -28    4.85    6.06
  18  30  28    3.19    9.57
 -20 -30 -28   17.74    8.49
 -22 -30 -28   19.15    9.13
  22  30  28   12.76   11.42
 -24 -30 -28    3.19    6.64
  26  30  28  117.75   14.17
  28  30  28   13.72   11.30
 -30 -30 -28   16.79   11.55
  30  30  28   22.85    9.06
 -32 -30 -28    4.34    6.38
  32  30  28   -3.70   12.06
 -34 -30 -28  148.32    9.00
  34  30  28  136.20   15.89
 -36 -30 -28  115.01   13.85
  36  30  28   91.90   13.79
 -38 -30 -28    5.36   11.62
  38  30  28   -4.72   13.21
 -40 -30 -28   11.36    9.51
 -42 -30 -28  188.53   10.02
 -44 -30 -28   23.04    7.79
  44  30  28   30.00   15.96
 -46 -30 -28   14.36   12.64
  46  30  28   10.66   16.34
 -48 -30 -28    4.91    9.38
 -50 -30 -28   19.91    8.04
 -52 -30 -28   19.27   14.68
  52  30  28   -9.13   16.91
 -54 -30 -28  101.99   13.28
 -56 -30 -28   10.66   10.85
  56  30  28   14.81   12.38
 -58 -30 -28   -4.60   10.59
 -60 -30 -28   -7.02    8.11
  60  30  28   -0.45   19.59
 -62 -30 -28   41.10   12.45
 -64 -30 -28    0.13   10.47
 -67  29  27   -8.23   12.25
  65 -29 -27   27.76   17.23
 -65  29  27   43.78   14.36
  63 -29 -27   14.81   11.49
 -63  29  27   -4.02   11.81
  61 -29 -27  -12.83   15.38
 -61  29  27   25.85   16.21
  59 -29 -27   27.44   10.98
 -59  29  27   36.25   11.87
  57 -29 -27   69.57   12.13
 -57  29  27   73.65    9.89
  55 -29 -27    9.96   13.85
 -55  29  27    1.21   13.21
  53 -29 -27   -7.15    8.62
 -53  29  27    2.68    9.13
  51 -29 -27   -1.40    9.45
 -51  29  27    3.25   12.57
  49 -29 -27    7.91   12.70
 -49  29  27    0.00    9.19
  47 -29 -27   80.61    9.89
 -47  29  27   75.95   13.59
  45 -29 -27    4.60    8.30
 -45  29  27    7.47    8.55
  43 -29 -27   -0.32    8.11
 -43  29  27    6.57    8.04
  41 -29 -27    6.89    7.91
 -41  29  27   17.81    8.74
  39 -29 -27   86.42   10.34
 -39  29  27   99.24    9.38
  37 -29 -27   36.63    8.30
 -37  29  27   40.59    8.23
  35 -29 -27   13.85   10.21
 -35  29  27   13.28   10.66
  33 -29 -27  183.87   13.72
 -33  29  27  191.21   13.53
  31 -29 -27   38.80    7.59
 -31  29  27   48.76    7.59
  29 -29 -27   27.32    7.66
 -29  29  27   26.93    9.83
  27 -29 -27   81.76    8.81
 -27  29  27   82.52    8.04
  25 -29 -27  103.27    8.68
 -25  29  27   94.65    9.45
  23 -29 -27  103.27   10.47
 -23  29  27  108.56    9.19
  21 -29 -27   -3.96    5.49
 -21  29  27    4.79    6.00
  19 -29 -27    2.81    5.55
 -19  29  27    2.36    8.17
  17 -29 -27   -1.08    5.04
 -17  29  27   -6.25    8.04
  15 -29 -27   47.29    6.96
 -15  29  27   51.57    6.70
  13 -29 -27   42.76    5.68
  11 -29 -27   16.79    8.30
 -11  29  27   14.68    8.36
   9 -29 -27  792.04   30.19
  -9  29  27  761.73   22.08
   7 -29 -27  573.83   21.76
  -7  29  27  562.41   24.70
   5 -29 -27   44.36    6.57
  -5  29  27   47.10    6.64
   3 -29 -27   16.79    7.85
  -3  29  27   14.55    5.68
   1 -29 -27  212.66   12.96
  -1  29  27  206.79    8.68
  -1 -29 -27  239.21   12.64
   1  29  27  202.64   12.64
  -3 -29 -27   17.49    6.00
   3  29  27    8.94    6.57
  -5 -29 -27   40.97    6.13
  -7 -29 -27  528.90   21.57
  -9 -29 -27  812.98   31.91
   9  29  27  755.79   31.53
 -11 -29 -27    6.45    7.08
  11  29  27   10.53    6.19
 -13 -29 -27   35.87    6.51
 -15 -29 -27   54.38    9.76
  15  29  27   52.59   11.11
 -17 -29 -27    8.23    7.98
  17  29  27   -4.47    7.28
  19  29  27    0.70   10.34
 -21 -29 -27  -19.27   10.66
  21  29  27   -6.19    7.21
 -23 -29 -27   94.78   11.36
  23  29  27   91.97   12.76
  25  29  27  103.97   13.47
 -27 -29 -27   89.16    7.34
  27  29  27   89.42   13.28
 -29 -29 -27   18.83   10.53
 -31 -29 -27   52.08    9.51
  31  29  27   28.53   13.02
 -33 -29 -27  192.75    9.83
 -35 -29 -27    5.36    5.68
 -37 -29 -27   31.02    6.19
 -39 -29 -27   77.67    7.40
 -43 -29 -27    0.51    8.94
  43  29  27    8.42   10.15
 -45 -29 -27    0.38    8.42
 -47 -29 -27   73.14   11.42
 -49 -29 -27   -3.00    9.19
  49  29  27    0.83   15.38
 -51 -29 -27   13.15    9.96
 -53 -29 -27    3.51   13.79
 -55 -29 -27   -2.62    8.62
  55  29  27   10.47   18.06
 -59 -29 -27   28.08    8.49
 -61 -29 -27   24.83   16.85
  61  29  27   30.70   20.74
 -63 -29 -27   -0.70   10.53
 -65 -29 -27   28.46   10.15
  65  29  27   42.51   14.10
 -68  28  26   -2.36   13.79
  66 -28 -26   24.89   11.30
 -66  28  26   43.91   14.55
  64 -28 -26   25.02   12.96
 -64  28  26    5.94   10.28
  62 -28 -26   24.32   11.49
 -62  28  26   26.81   12.32
  60 -28 -26   -0.38   10.59
 -60  28  26    0.89    9.83
  58 -28 -26   19.59   10.66
 -58  28  26   33.25   14.55
  56 -28 -26   -3.00    9.51
 -56  28  26    3.45   10.02
  54 -28 -26   87.88   15.32
 -54  28  26   77.29   11.68
  52 -28 -26   -0.45    7.91
 -52  28  26   -0.32   12.06
  50 -28 -26    3.38    8.62
 -50  28  26    7.53    8.17
  48 -28 -26   22.02    8.87
 -48  28  26   10.40    8.36
  46 -28 -26   19.08   12.06
 -46  28  26   13.40   11.87
  44 -28 -26   19.79   10.85
 -44  28  26   19.02    8.68
  42 -28 -26   -0.38   10.72
 -42  28  26   -7.66    7.91
  40 -28 -26   73.20   11.68
 -40  28  26   87.25   10.02
  38 -28 -26    1.53    9.83
 -38  28  26    7.40    7.47
  36 -28 -26    8.81    7.47
 -36  28  26   15.25    7.21
  34 -28 -26  127.20   11.42
 -34  28  26  131.41   13.15
  32 -28 -26    1.72    6.38
 -32  28  26    3.38    6.64
  30 -28 -26  132.30    9.64
 -30  28  26  142.13    9.83
  28 -28 -26   36.44    7.40
 -28  28  26   42.89    7.40
  26 -28 -26  100.33    8.94
 -26  28  26   96.50   10.15
  24 -28 -26  371.26   17.55
 -24  28  26  335.52   17.55
  22 -28 -26    8.23    8.04
 -22  28  26   17.42    8.17
  20 -28 -26  251.72   13.91
 -20  28  26  246.68   12.96
  18 -28 -26   63.50    7.28
 -18  28  26   48.95    6.51
  16 -28 -26   30.06    8.17
 -16  28  26   41.55    8.74
  14 -28 -26 1436.27   52.97
 -14  28  26 1468.63   52.97
  12 -28 -26  144.18    8.68
 -12  28  26  132.24    8.87
  10 -28 -26  162.62    7.40
 -10  28  26  190.38   12.70
   8 -28 -26  147.05    8.23
  -8  28  26  145.20   10.85
   6 -28 -26  696.05   19.27
  -6  28  26  700.20   27.76
   4 -28 -26   59.04    5.49
  -4  28  26   57.38    9.19
   2 -28 -26   71.74    9.25
   0 -28 -26    1.28    5.04
   0  28  26   -2.17    5.04
  -2 -28 -26   55.33    5.68
   2  28  26   49.21    7.15
  -4 -28 -26   47.48    6.77
  -6 -28 -26  707.99   29.10
   6  28  26  738.43   31.34
  -8 -28 -26  134.16    7.47
   8  28  26  132.37   12.64
 -10 -28 -26  183.30    8.11
  10  28  26  187.96   12.89
 -12 -28 -26  152.47   12.70
  12  28  26  146.15    8.81
 -14 -28 -26 1343.41   48.95
  14  28  26 1325.41   48.12
  16  28  26   27.38   10.72
 -18 -28 -26   47.42    7.72
 -20 -28 -26  249.55   10.53
  20  28  26  258.42   15.76
 -22 -28 -26    4.91    5.55
 -24 -28 -26  382.49   20.17
  24  28  26  357.79   19.91
 -26 -28 -26  100.39   12.19
  26  28  26  106.46   12.57
 -28 -28 -26   29.17    7.91
 -30 -28 -26  124.07    9.25
  30  28  26  120.37   14.68
 -32 -28 -26  -12.19   10.98
  32  28  26   -7.53    8.62
 -34 -28 -26  109.65   13.08
  34  28  26  130.07   14.81
 -36 -28 -26    8.74    6.45
  36  28  26   23.30   12.89
 -38 -28 -26    5.81   11.11
  38  28  26   16.59   13.59
  40  28  26   94.52   16.47
 -42 -28 -26    6.06    6.70
  42  28  26    9.70   13.79
 -44 -28 -26   25.15    9.00
 -46 -28 -26   -7.66   12.45
  46  28  26  -30.95   15.45
 -48 -28 -26   23.17    8.17
  48  28  26   32.10   15.19
 -50 -28 -26    6.70    9.76
 -52 -28 -26   11.55   14.30
  52  28  26   -6.38   16.27
 -54 -28 -26   67.78    9.64
  54  28  26  101.86   19.53
 -56 -28 -26    1.28   14.30
  56  28  26   -0.96   16.72
 -58 -28 -26   25.15   11.49
 -60 -28 -26  -13.34   14.74
  60  28  26  -13.98   18.76
 -62 -28 -26   23.17    9.83
  62  28  26    9.76   17.49
 -64 -28 -26   -0.64    9.13
  64  28  26   21.32   16.72
 -66 -28 -26   21.06   12.57
  66  28  26    8.74   12.96
  67 -27 -25   30.32   11.23
 -67  27  25   17.04   15.64
  65 -27 -25   16.08   16.47
 -65  27  25   22.66   16.21
  63 -27 -25    1.15    9.76
 -63  27  25   13.91   16.98
  61 -27 -25   49.72   15.89
 -61  27  25   84.50   12.76
  59 -27 -25   60.38   12.96
 -59  27  25   70.21   12.13
  57 -27 -25   41.04   14.17
 -57  27  25   62.48   11.17
  55 -27 -25   12.38    8.62
 -55  27  25   24.70   13.47
  53 -27 -25   51.06   10.59
 -53  27  25   41.48    8.49
  51 -27 -25   19.27   12.19
 -51  27  25   34.34   12.57
  49 -27 -25   16.15    8.81
 -49  27  25   24.89    8.42
  47 -27 -25    9.57    7.47
 -47  27  25   11.36   11.81
  45 -27 -25    5.68    8.17
 -45  27  25    8.49    8.11
  43 -27 -25   14.87    8.11
 -43  27  25   22.34    8.42
  41 -27 -25  279.93   17.68
 -41  27  25  261.35   15.25
  39 -27 -25  152.35   11.62
 -39  27  25  181.38   13.02
  37 -27 -25  178.64   12.38
 -37  27  25  195.94   12.06
  35 -27 -25  244.06   14.55
 -35  27  25  212.08   13.34
  33 -27 -25   36.25    9.96
 -33  27  25   31.34    9.83
  31 -27 -25   45.06    7.79
 -31  27  25   53.68    8.42
  29 -27 -25   88.20    8.36
 -29  27  25   96.18   10.91
  27 -27 -25   61.91    7.98
 -27  27  25   58.78    8.36
  25 -27 -25   34.78    9.57
 -25  27  25   22.98    6.19
  23 -27 -25    7.08    7.91
 -23  27  25   18.89    6.96
  21 -27 -25  190.38   11.30
 -21  27  25  196.26   11.04
  19 -27 -25  260.72   14.10
 -19  27  25  273.03   15.13
  17 -27 -25   53.87    8.36
 -17  27  25   62.61    6.77
  15 -27 -25  462.97   19.27
 -15  27  25  439.87   20.04
  13 -27 -25 1371.49   47.87
 -13  27  25 1352.02   47.99
  11 -27 -25   -0.83    5.55
 -11  27  25   18.00    5.81
   9 -27 -25  512.82   22.85
  -9  27  25  493.29   20.36
   7 -27 -25  395.57   17.49
  -7  27  25  390.53   17.87
   5 -27 -25  217.00   12.00
  -5  27  25  188.92   10.66
   3 -27 -25   20.49    5.81
  -3  27  25   29.61    7.34
   1 -27 -25   11.62    5.87
  -1  27  25   11.81    9.70
  -1 -27 -25   14.68    5.17
   1  27  25    9.76    4.72
  -3 -27 -25   26.36    7.40
  -5 -27 -25  203.98    9.25
   5  27  25  199.32    9.57
  -7 -27 -25  376.43   18.19
   7  27  25  415.68   21.00
   9  27  25  489.90   22.85
 -11 -27 -25    5.87    7.02
  11  27  25    9.38    5.17
 -13 -27 -25 1296.88   48.89
  13  27  25 1380.74   52.02
  15  27  25  429.34   20.42
 -17 -27 -25   67.21    7.79
 -19 -27 -25  249.61   10.53
  19  27  25  239.91   15.57
 -21 -27 -25  212.91   13.02
 -23 -27 -25    6.64    9.25
 -25 -27 -25   24.95    7.40
 -27 -27 -25   58.01    7.79
  27  27  25   54.63    8.36
 -31 -27 -25   37.59    6.19
  31  27  25   48.63   12.64
 -33 -27 -25   44.10    9.25
  33  27  25   25.78   12.89
 -35 -27 -25  240.10   16.79
 -37 -27 -25  174.36   12.19
 -39 -27 -25  145.01   12.89
  39  27  25  155.98   16.27
 -41 -27 -25  244.31   12.57
  41  27  25  249.87   18.38
 -43 -27 -25    9.70   11.30
  43  27  25   -0.06   14.10
 -45 -27 -25   -8.49   12.45
  45  27  25   17.23   14.62
 -47 -27 -25    5.49    7.59
  47  27  25   10.85   14.93
 -49 -27 -25    8.74   12.00
 -51 -27 -25   53.16   10.91
 -53 -27 -25   65.42    9.19
  53  27  25   35.93   16.59
 -55 -27 -25   12.51    7.15
 -57 -27 -25   54.95   12.57
 -59 -27 -25   52.40   10.72
  59  27  25   68.74   19.98
 -61 -27 -25   59.74   11.55
  61  27  25   52.02   14.62
 -63 -27 -25   -2.30    9.13
  63  27  25  -11.30   17.81
 -65 -27 -25   -1.15   12.25
  65  27  25   18.64   15.45
 -67 -27 -25   17.68   10.34
  67  27  25    3.96   18.70
  68 -26 -24   -4.60   16.08
 -68  26  24    6.25    9.96
  66 -26 -24   13.47   11.68
 -66  26  24  -11.17   10.47
  64 -26 -24   30.57   15.83
 -64  26  24   26.42   11.04
  62 -26 -24    5.04   11.87
 -62  26  24    7.47   15.76
  60 -26 -24  -13.34   14.10
 -60  26  24   -9.83   14.81
  58 -26 -24   44.55   11.36
 -58  26  24   37.46   11.11
  56 -26 -24   21.13   13.53
 -56  26  24   15.76    8.81
  54 -26 -24   33.44    9.89
 -54  26  24   35.36   13.66
  52 -26 -24   33.95   10.47
 -52  26  24   33.89    9.83
  50 -26 -24    6.13   11.17
 -50  26  24   -1.85    6.89
  48 -26 -24   22.78   11.93
 -48  26  24   37.46    9.64
  46 -26 -24   -1.66    7.91
 -46  26  24   -0.26   10.98
  44 -26 -24  106.52   10.91
 -44  26  24  103.39   10.53
  42 -26 -24   54.95    9.25
 -42  26  24   65.16    8.55
  40 -26 -24    4.53    6.89
 -40  26  24    0.89    7.34
  38 -26 -24  328.11   18.44
 -38  26  24  334.50   16.27
  36 -26 -24   26.93    7.59
 -36  26  24   21.89    7.15
  34 -26 -24   60.06    9.70
 -34  26  24   46.65    8.17
  32 -26 -24   12.00    6.77
 -32  26  24   -3.70    9.25
  30 -26 -24  230.15   14.93
 -30  26  24  222.61   12.45
  28 -26 -24  354.47   13.40
 -28  26  24  374.83   17.68
  26 -26 -24    3.00    8.30
 -26  26  24    0.83    8.04
  24 -26 -24   25.85    8.42
 -24  26  24    7.59    7.85
  22 -26 -24   86.03    7.08
 -22  26  24   78.06    9.45
  20 -26 -24   90.95    8.42
 -20  26  24   79.71    7.28
  18 -26 -24  550.54   21.25
 -18  26  24  528.26   21.32
  16 -26 -24    4.47    7.47
 -16  26  24   16.72    9.89
  14 -26 -24   24.51    6.00
 -14  26  24   21.57    7.66
  12 -26 -24   29.55    7.72
 -12  26  24   48.31    7.66
  10 -26 -24  133.65    7.98
 -10  26  24  131.67   10.47
   8 -26 -24   64.65    8.30
  -8  26  24   61.78    8.23
   6 -26 -24  587.23   16.66
   4 -26 -24  669.37   26.17
  -4  26  24  708.05   28.59
   2 -26 -24   17.30    5.36
  -2  26  24   15.96    7.15
   0 -26 -24    2.36    4.98
  -2 -26 -24   11.55    6.96
  -4 -26 -24  677.22   19.66
   4  26  24  707.80   29.29
  -6 -26 -24  570.07   21.38
   6  26  24  608.93   29.74
  -8 -26 -24   56.80    6.89
 -10 -26 -24  128.35    7.28
  10  26  24  125.48   11.62
 -12 -26 -24   26.93    4.66
 -14 -26 -24   22.27    9.57
  14  26  24   18.19   10.28
 -16 -26 -24   -3.19    8.55
 -18 -26 -24  579.19   17.42
  18  26  24  598.28   18.44
  20  26  24   82.08   11.81
  22  26  24   67.97   11.11
 -24 -26 -24   19.02    6.89
  24  26  24   19.98    7.28
 -26 -26 -24    7.28    9.51
 -30 -26 -24  231.10   16.21
  30  26  24  239.91   17.93
 -32 -26 -24    7.40    7.21
  32  26  24  -10.28   11.42
  34  26  24   33.12   12.38
 -38 -26 -24  284.78   24.83
  38  26  24  299.52   20.61
 -40 -26 -24   -1.85    8.11
  40  26  24    0.45    9.57
 -42 -26 -24   68.10   13.21
  42  26  24   91.20   16.15
 -44 -26 -24  103.33   11.55
 -46 -26 -24   -5.11    7.15
  46  26  24   11.49   15.51
 -48 -26 -24   19.21    7.72
  48  26  24    9.19   14.62
 -50 -26 -24    5.42    7.28
  50  26  24   14.36   15.70
 -52 -26 -24   35.80   13.85
  52  26  24   37.53   16.08
 -54 -26 -24   29.49    7.59
 -56 -26 -24    8.87   13.79
 -58 -26 -24   37.34    9.70
  58  26  24   57.50   18.19
 -60 -26 -24    2.17   10.72
  60  26  24    4.66   12.64
 -62 -26 -24    3.70   10.47
 -64 -26 -24   32.55   11.55
 -66 -26 -24  -38.55   16.53
  66  26  24   24.19   25.53
 -68 -26 -24    3.83   12.25
  69 -25 -23  -13.40   18.19
 -69  25  23    4.08   10.66
  67 -25 -23    6.89   10.91
 -67  25  23   10.72    9.70
  65 -25 -23    7.91   11.11
 -65  25  23   13.53   10.91
  63 -25 -23   14.30   15.00
 -63  25  23  -11.74    9.00
  61 -25 -23   18.89   10.21
 -61  25  23   21.13   10.59
  59 -25 -23   16.15   14.04
 -59  25  23   -0.26    8.49
  57 -25 -23  138.81   13.91
 -57  25  23  156.30   17.17
  55 -25 -23   11.68    9.13
 -55  25  23    0.83    7.91
  53 -25 -23   47.74   10.21
 -53  25  23   14.74    9.57
  51 -25 -23   44.36    9.38
 -51  25  23   32.93   12.89
  49 -25 -23   13.08    8.17
 -49  25  23   12.76    7.66
  47 -25 -23   10.15   10.79
 -47  25  23   24.89   12.38
  45 -25 -23   22.02    7.53
 -45  25  23   27.51    8.36
  43 -25 -23   61.40    9.19
 -43  25  23   56.36    8.81
  41 -25 -23   10.08    7.66
 -41  25  23   30.12    7.59
  39 -25 -23    8.30    6.19
 -39  25  23   -1.60    9.45
  37 -25 -23   15.70    9.76
 -37  25  23   -0.38    6.57
  35 -25 -23   36.57   10.79
 -35  25  23   26.61    6.57
  33 -25 -23   94.90    9.45
 -33  25  23   91.65    8.23
  31 -25 -23    4.47    5.68
 -31  25  23   -4.66    8.94
  29 -25 -23   30.38    6.32
 -29  25  23   24.25    6.38
  27 -25 -23   19.27    8.42
 -27  25  23   16.98    5.94
  25 -25 -23   17.62    6.25
 -25  25  23   19.08    5.74
  23 -25 -23  219.87   12.25
 -23  25  23  196.00   11.36
  21 -25 -23  435.02   18.19
 -21  25  23  427.04   18.06
  19 -25 -23  155.66    8.94
 -19  25  23  153.88    9.13
  17 -25 -23   -2.30    7.59
 -17  25  23    4.53    4.85
  15 -25 -23    3.25    4.34
 -15  25  23   13.53    7.79
  13 -25 -23 1892.99   62.61
 -13  25  23 1912.58   72.76
  11 -25 -23    2.43    4.60
 -11  25  23    1.47    7.53
   9 -25 -23  999.40   26.23
  -9  25  23  982.87   34.97
   7 -25 -23  778.51   29.36
  -7  25  23  801.68   30.44
   5 -25 -23  395.83   16.34
  -5  25  23  392.26   17.30
   3 -25 -23  570.70   21.44
  -3  25  23  536.75   22.47
   1 -25 -23   -4.21    6.38
  -1  25  23   -2.74    7.34
  -1 -25 -23    1.98    5.30
   1  25  23   -1.66    4.79
  -3 -25 -23  579.13   17.81
   3  25  23  562.22   24.89
  -5 -25 -23  378.34   18.19
   5  25  23  400.62   18.38
  -7 -25 -23  778.58   22.02
   7  25  23  772.32   21.96
  -9 -25 -23 1038.40   36.76
 -11 -25 -23   -3.38    5.62
  13  25  23 1835.67   46.02
 -15 -25 -23    4.66    5.49
  15  25  23   10.59    9.38
 -17 -25 -23   -0.57    4.60
  17  25  23    6.00    9.19
 -19 -25 -23  157.77    8.94
  19  25  23  146.28   12.70
 -25 -25 -23   11.17    6.77
 -27 -25 -23    7.28    6.83
  27  25  23   15.96   10.08
 -29 -25 -23   22.85    5.62
 -31 -25 -23   11.04   10.59
 -33 -25 -23   79.65    9.00
  33  25  23   99.76    9.57
 -35 -25 -23   24.76   10.72
  35  25  23    5.04    8.62
 -37 -25 -23    0.57    7.34
  37  25  23   -7.53    8.74
 -39 -25 -23  -13.21   10.72
  39  25  23   -5.17    9.13
 -41 -25 -23   20.49    8.42
 -43 -25 -23   63.50    7.66
 -45 -25 -23    2.94    8.62
  45  25  23   14.17   13.79
 -47 -25 -23   18.00   10.21
 -49 -25 -23   10.79    7.28
  49  25  23   33.12   15.25
 -51 -25 -23   11.04   12.57
  51  25  23   33.32   16.59
 -53 -25 -23   18.32    9.38
 -55 -25 -23   -3.45    9.96
  55  25  23    0.32   11.87
 -57 -25 -23  110.03   10.34
  57  25  23  136.20   19.34
 -59 -25 -23  -10.72   14.93
  59  25  23    7.21   16.91
 -61 -25 -23   16.53   11.30
 -63 -25 -23    2.68   10.79
 -65 -25 -23   21.70   15.57
  65  25  23    6.64   20.87
 -67 -25 -23    6.00   10.98
 -69 -25 -23    3.70   12.13
  70 -24 -22   23.68   14.49
 -70  24  22    9.64   13.21
  68 -24 -22    2.23   12.25
 -68  24  22    1.79   15.96
  66 -24 -22    9.70    9.51
 -66  24  22  -19.91   15.38
  64 -24 -22   23.30    9.45
 -64  24  22   43.97   15.57
  62 -24 -22   12.38   14.68
 -62  24  22   16.53    9.25
  60 -24 -22   -0.19    9.45
 -60  24  22   12.19   10.53
  58 -24 -22   38.29   14.87
 -58  24  22   18.57    8.36
  56 -24 -22  136.33   12.57
 -56  24  22  137.60   12.70
  54 -24 -22   85.01   11.04
 -54  24  22   91.59   14.36
  52 -24 -22    7.28   12.06
 -52  24  22   -3.89    8.23
  50 -24 -22   56.16   10.08
 -50  24  22   61.01   10.02
  48 -24 -22    4.21    7.85
 -48  24  22   -0.45    7.98
  46 -24 -22   28.15   11.23
 -46  24  22   30.38    6.83
  44 -24 -22    2.62   10.28
 -44  24  22    1.08    7.40
  42 -24 -22   17.49    7.79
 -42  24  22   21.64    7.40
  40 -24 -22  108.50   12.45
 -40  24  22  125.03   13.15
  38 -24 -22   48.44   10.28
 -38  24  22   52.33   10.66
  36 -24 -22  347.20   18.32
 -36  24  22  303.54   12.51
  34 -24 -22    2.55    6.64
 -34  24  22   -6.64    6.38
  32 -24 -22   39.19    6.70
 -32  24  22   40.53    6.70
  30 -24 -22   34.78    5.74
 -30  24  22   49.53    8.81
  28 -24 -22  156.69    9.57
 -28  24  22  151.77   10.15
  26 -24 -22   76.78    7.72
 -26  24  22   79.46    7.98
  24 -24 -22   29.29    6.19
 -24  24  22   21.06    6.13
  22 -24 -22  225.93   11.62
 -22  24  22  216.68   11.68
  20 -24 -22  499.80   20.68
 -20  24  22  494.24   21.76
  18 -24 -22   -3.89    5.04
 -18  24  22    2.55    5.49
  16 -24 -22  582.26   16.91
 -16  24  22  588.70   22.27
  14 -24 -22   35.23    5.11
 -14  24  22   27.83    7.53
  12 -24 -22    4.34    4.40
 -12  24  22    4.53    7.40
  10 -24 -22  200.72   12.13
 -10  24  22  222.36   11.49
   8 -24 -22   28.27    7.08
  -8  24  22   44.17    5.68
   6 -24 -22   12.57    4.40
   4 -24 -22   11.04    4.53
  -4  24  22   16.34    5.30
   2 -24 -22    9.25    4.53
  -2  24  22   11.62    4.85
   0 -24 -22    3.00    3.96
   0  24  22    3.70    6.57
  -2 -24 -22    7.47    4.72
  -4 -24 -22   10.15    7.15
   4  24  22   20.55    6.38
  -6 -24 -22    7.98    4.47
  -8 -24 -22   39.76    7.91
 -10 -24 -22  211.25    8.87
  10  24  22  206.79   13.59
 -12 -24 -22    2.36    6.96
  12  24  22   -1.21    4.79
 -14 -24 -22   16.91    7.72
  14  24  22   21.89    9.00
 -16 -24 -22  550.34   15.96
  16  24  22  602.49   26.04
 -18 -24 -22    9.32    8.42
  18  24  22   11.42    6.70
  20  24  22  506.24   22.40
 -22 -24 -22  196.89   12.13
  22  24  22  179.92   13.53
 -24 -24 -22   15.64    6.45
  24  24  22   23.93    7.28
 -28 -24 -22  166.51   13.21
  28  24  22  134.16   14.42
 -32 -24 -22   44.68    6.83
  32  24  22   57.12   12.38
 -34 -24 -22    6.13    6.13
  34  24  22    8.17   11.62
 -36 -24 -22  281.08   12.38
  36  24  22  290.59   17.81
 -38 -24 -22   38.04    6.45
  38  24  22   25.91   12.70
 -40 -24 -22  121.71    9.45
 -42 -24 -22   19.15    6.00
 -44 -24 -22   -0.19    7.98
  44  24  22   15.13    9.83
 -46 -24 -22   21.83    8.74
 -48 -24 -22    1.72    6.89
  48  24  22    2.17   13.40
 -50 -24 -22   54.38    8.30
  50  24  22   49.59   17.36
 -52 -24 -22    3.38    8.55
 -54 -24 -22   96.31   11.04
  54  24  22   97.65   12.25
 -56 -24 -22  120.05   13.47
 -58 -24 -22   17.74   14.49
  58  24  22   20.17   17.55
 -60 -24 -22    3.83    7.66
 -62 -24 -22   12.25    7.79
 -64 -24 -22   19.47    9.89
  64  24  22   62.74   20.36
 -66 -24 -22   13.98    8.23
 -68 -24 -22   17.68   11.17
 -70 -24 -22   46.08   15.51
  70  24  22   42.12   38.55
  71 -23 -21   15.19   11.93
 -71  23  21   22.53   12.51
  69 -23 -21   -0.13   12.45
 -69  23  21   -6.45   17.23
  67 -23 -21   24.51   17.04
 -67  23  21   16.27   15.64
  65 -23 -21   19.79   11.36
 -65  23  21   10.34   10.47
  63 -23 -21   -5.36   10.53
 -63  23  21   -0.26    9.57
  61 -23 -21   27.06   14.30
 -61  23  21   18.13   11.23
  59 -23 -21    6.32    9.96
 -59  23  21   13.79   12.76
  57 -23 -21  209.08   13.59
 -57  23  21  206.34   13.47
  55 -23 -21   11.17    8.49
 -55  23  21   14.36    9.06
  53 -23 -21    0.45    8.42
 -53  23  21    4.60    8.62
  51 -23 -21    5.42   11.55
 -51  23  21   29.10   12.51
  49 -23 -21   55.59    9.19
 -49  23  21   47.42    9.70
  47 -23 -21    8.23    8.04
 -47  23  21    2.49   11.17
  45 -23 -21   27.06   10.28
 -45  23  21   24.06    6.96
  43 -23 -21   -0.32    7.98
 -43  23  21    0.45    7.15
  41 -23 -21   -3.00    9.64
 -41  23  21  -18.00    9.70
  39 -23 -21   -2.11    9.45
 -39  23  21    3.64    6.38
  37 -23 -21   15.06    9.64
 -37  23  21   -4.85    5.87
  35 -23 -21   98.61    9.06
 -35  23  21   90.12   10.15
  33 -23 -21    8.94    5.17
 -33  23  21   27.64    9.38
  31 -23 -21   38.80    8.55
 -31  23  21   23.23    6.19
  29 -23 -21  361.43   12.70
 -29  23  21  357.47   18.44
  27 -23 -21   74.99    7.40
 -27  23  21   62.10    6.96
  25 -23 -21  447.85   21.70
 -25  23  21  444.97   14.62
  23 -23 -21  263.78   14.04
 -23  23  21  247.44   12.32
  21 -23 -21   42.89    8.55
 -21  23  21   48.57    8.42
  19 -23 -21  261.74   13.02
 -19  23  21  302.46   13.47
  17 -23 -21  473.12   14.04
 -17  23  21  481.03   20.81
  15 -23 -21 2001.68   67.52
 -15  23  21 2160.72   79.27
  13 -23 -21    5.49    6.00
 -13  23  21   -0.26    6.45
  11 -23 -21  353.39   15.83
 -11  23  21  367.94   16.53
   9 -23 -21   -5.87    4.40
  -9  23  21    6.06    5.04
   7 -23 -21  590.55   23.17
  -7  23  21  607.08   26.04
   5 -23 -21  515.24   21.25
  -5  23  21  562.60   25.21
   3 -23 -21 1199.17   42.95
  -3  23  21 1136.88   42.00
   1 -23 -21  484.80   20.81
  -1  23  21  483.33   19.47
  -1 -23 -21  539.37   23.93
   1  23  21  519.58   21.19
  -3 -23 -21 1144.60   43.14
  -5 -23 -21  513.20   16.02
   7  23  21  645.12   19.59
  -9 -23 -21    0.96    4.08
 -11 -23 -21  358.24   12.13
  11  23  21  393.98   19.72
 -13 -23 -21   -0.64    7.21
  13  23  21    4.72    5.87
 -15 -23 -21 2025.23   75.25
  15  23  21 2049.86   76.01
 -17 -23 -21  433.74   20.49
  17  23  21  449.70   14.42
 -19 -23 -21  277.12   11.30
  19  23  21  311.97   18.57
 -23 -23 -21  223.32   13.91
 -25 -23 -21  415.10   14.23
  25  23  21  452.25   22.27
 -27 -23 -21   71.03    8.81
  27  23  21   67.97   11.30
 -29 -23 -21  335.64   19.98
  29  23  21  337.43   18.57
 -31 -23 -21   24.57    7.02
  31  23  21   39.19   11.49
 -33 -23 -21   17.36    5.74
  33  23  21   14.10   11.42
 -35 -23 -21   96.24    9.96
  35  23  21   97.46   13.08
 -37 -23 -21   -0.77    6.00
  37  23  21    5.87   11.17
 -39 -23 -21    0.38    5.87
  39  23  21   -4.40   12.25
 -41 -23 -21   -8.42   10.34
  41  23  21   -7.08   12.06
 -43 -23 -21    9.19   11.23
  43  23  21  -26.87   12.96
 -45 -23 -21   30.32    8.74
 -47 -23 -21   11.04    8.74
 -49 -23 -21   58.65   12.96
  49  23  21   50.87   15.25
 -51 -23 -21    2.87    7.21
  51  23  21  -13.53   13.91
 -53 -23 -21    2.43   11.74
  53  23  21   -8.17   15.76
 -55 -23 -21   13.59    9.32
 -57 -23 -21  189.68   17.87
  57  23  21  196.51   20.04
 -59 -23 -21   10.91    9.38
 -61 -23 -21   23.93   10.72
 -63 -23 -21   14.10   15.25
  63  23  21   18.83   17.04
 -65 -23 -21   34.08   12.45
 -69 -23 -21  -64.21   18.70
  69  23  21   -6.32   38.68
  72 -22 -20   21.25   17.87
 -72  22  20   30.83   19.66
  70 -22 -20   12.70   12.06
 -70  22  20   28.98   10.02
  68 -22 -20    5.74   12.83
 -68  22  20   -1.47   10.85
  66 -22 -20   -4.40   15.57
 -66  22  20    4.08    9.83
  64 -22 -20    9.83   11.23
 -64  22  20    3.57   10.08
  62 -22 -20   50.93   11.87
 -62  22  20   65.48   10.79
  60 -22 -20    8.42   14.62
 -60  22  20   12.89    8.87
  58 -22 -20   10.59    9.45
 -58  22  20    3.64    8.87
  56 -22 -20   39.89   13.91
 -56  22  20   32.74    8.49
  54 -22 -20   57.70    9.96
 -54  22  20   76.91   13.53
  52 -22 -20  147.88   12.00
 -52  22  20  126.69   10.59
  50 -22 -20   23.30   10.85
 -50  22  20   44.74    8.68
  48 -22 -20  143.03   10.02
 -48  22  20  131.86   14.36
  46 -22 -20   13.08    7.40
 -46  22  20    8.55    7.34
  44 -22 -20    3.19    7.34
 -44  22  20    6.00    6.25
  42 -22 -20   -7.98    9.57
 -42  22  20    1.53    7.79
  40 -22 -20   -1.72    9.89
 -40  22  20    4.98    7.85
  38 -22 -20  286.12   18.19
 -38  22  20  297.29   12.06
  36 -22 -20    7.91    6.32
 -36  22  20   26.81    7.15
  34 -22 -20   69.76    7.47
 -34  22  20   91.39    9.32
  32 -22 -20   19.15    8.49
 -32  22  20   27.19    9.38
  30 -22 -20   67.52    7.47
 -30  22  20   55.53    6.83
  28 -22 -20  582.13   24.32
 -28  22  20  533.56   23.23
  26 -22 -20  215.34   12.96
 -26  22  20  177.17   11.36
  24 -22 -20  491.56   20.49
 -24  22  20  452.76   19.98
  22 -22 -20  417.85   19.40
 -22  22  20  401.70   20.49
  20 -22 -20   86.42    8.94
 -20  22  20  103.46    7.59
  18 -22 -20   -7.59    4.21
 -18  22  20    1.28    7.34
  16 -22 -20  190.51   11.55
 -16  22  20  190.13    9.57
  14 -22 -20   12.96    5.17
 -14  22  20   12.83    6.96
  12 -22 -20    7.72    4.15
 -12  22  20   12.19    6.77
  10 -22 -20  115.90    8.49
 -10  22  20  132.50    7.79
   8 -22 -20 1154.75   43.46
   6 -22 -20   21.19    5.49
  -6  22  20   18.83    6.70
   4 -22 -20  223.76   11.87
  -4  22  20  243.23   13.59
   2 -22 -20   33.51    5.11
  -2  22  20   24.83    7.15
   0 -22 -20   -3.89    4.08
   0  22  20    2.74    6.45
  -2 -22 -20   38.04    4.53
   2  22  20   35.80    7.02
  -4 -22 -20  229.00    9.25
   4  22  20  250.82   12.45
  -6 -22 -20   27.44    4.72
   6  22  20   52.85    9.57
  -8 -22 -20 1170.00   42.70
   8  22  20 1169.55   31.02
 -10 -22 -20  128.99    8.04
 -12 -22 -20   -1.60    7.85
 -16 -22 -20  182.79    8.23
  16  22  20  183.62   12.51
 -18 -22 -20    2.36    5.55
  18  22  20   10.08    6.25
 -20 -22 -20   92.86    9.89
  20  22  20   52.85    9.00
 -22 -22 -20  385.68   13.66
  22  22  20  403.68   20.93
 -24 -22 -20  480.91   20.10
 -26 -22 -20  225.42   10.40
  26  22  20  203.59   10.34
 -28 -22 -20  517.99   16.40
 -30 -22 -20   60.31    7.59
  30  22  20   64.27    8.30
 -32 -22 -20   18.89    7.02
  32  22  20   12.13    7.47
  36  22  20   26.10   11.23
 -38 -22 -20  296.27   13.34
  38  22  20  258.80   17.04
 -40 -22 -20   15.19   10.98
  40  22  20  -10.28   11.68
  42  22  20   10.53   13.66
 -44 -22 -20   -5.17    6.32
  44  22  20   -4.08   12.76
 -46 -22 -20    7.79    8.23
 -48 -22 -20  131.03   15.57
  48  22  20  112.14   17.17
 -50 -22 -20   28.21    7.15
  50  22  20   38.10   15.06
 -52 -22 -20  101.03   15.32
  52  22  20  107.80   17.42
 -54 -22 -20   73.46   10.66
 -56 -22 -20   27.57   13.85
  56  22  20   27.06   15.57
 -58 -22 -20   16.59    9.83
  58  22  20    9.96   16.98
 -60 -22 -20   24.06    9.25
  60  22  20    0.51   16.47
 -62 -22 -20   74.93   18.06
  62  22  20   69.38   13.59
 -68 -22 -20  -43.85   18.96
  68  22  20   24.00   29.61
 -72 -22 -20   79.46   19.98
  71 -21 -19   48.76   19.40
 -71  21  19   37.53   12.13
  69 -21 -19   -7.02   12.19
 -69  21  19   19.15   10.72
  67 -21 -19    7.02   11.87
 -67  21  19    7.15   10.72
  65 -21 -19   22.02   12.19
 -65  21  19   28.98    9.89
  63 -21 -19   14.87    9.06
 -63  21  19   27.57   11.42
  61 -21 -19   68.55    9.83
 -61  21  19   73.59   14.30
  59 -21 -19   14.23   10.15
 -59  21  19    6.38    8.17
  57 -21 -19   48.57   10.59
 -57  21  19   44.10    9.64
  55 -21 -19  282.10   18.96
 -55  21  19  269.97   13.59
  53 -21 -19   64.46   10.47
 -53  21  19   69.76   10.40
  51 -21 -19  204.74   14.10
 -51  21  19  244.31   13.28
  49 -21 -19    0.19   10.98
 -49  21  19   -1.60    7.79
  47 -21 -19    5.42    7.21
 -47  21  19    0.06    7.85
  45 -21 -19   60.82    8.55
 -45  21  19   64.52    9.19
  43 -21 -19   12.64   10.85
 -43  21  19    3.38    8.11
  41 -21 -19   21.51    9.96
 -41  21  19   14.42    6.38
  39 -21 -19   49.14    9.70
 -39  21  19   44.55    6.89
  37 -21 -19  223.25   15.45
 -37  21  19  256.89   10.28
  35 -21 -19   36.57    6.70
 -35  21  19   39.19    7.08
  33 -21 -19   27.06    6.51
 -33  21  19   17.30    6.13
  31 -21 -19  208.96   12.89
 -31  21  19  227.15   14.55
  29 -21 -19  233.72   11.55
 -29  21  19  225.23   12.25
  27 -21 -19   -5.23    5.87
 -27  21  19    1.60    7.85
  25 -21 -19   26.68    7.40
 -25  21  19   27.12    8.11
  23 -21 -19  272.97   14.62
 -23  21  19  292.88   15.76
  21 -21 -19  630.70   25.98
 -21  21  19  571.02   21.51
  19 -21 -19  131.16    7.98
 -19  21  19  130.13    8.17
  17 -21 -19  507.07   20.68
 -17  21  19  486.46   20.74
  15 -21 -19    0.19    6.19
 -15  21  19    0.19    5.04
  13 -21 -19  992.45   37.46
 -13  21  19 1005.34   37.46
  11 -21 -19    6.06    6.64
 -11  21  19    9.64    5.23
   9 -21 -19   89.48    6.45
  -9  21  19   89.93    6.51
   7 -21 -19 1275.82   45.82
  -7  21  19 1290.43   49.53
   5 -21 -19  592.47   22.15
  -5  21  19  604.91   23.81
   3 -21 -19 2048.39   49.08
  -3  21  19 2161.17   74.93
   1 -21 -19  799.70   29.61
   1  21  19  821.91   30.51
  -3 -21 -19 2109.73   77.80
   3  21  19 2088.35   76.97
  -5 -21 -19  600.19   18.38
   5  21  19  666.69   26.93
  -7 -21 -19 1208.93   31.66
   7  21  19 1302.18   52.21
  -9 -21 -19   84.63    8.94
   9  21  19   87.82    6.77
 -11 -21 -19    3.38    4.66
  11  21  19   -8.17    7.59
 -15 -21 -19    9.70    8.11
  15  21  19   -6.70    8.11
 -17 -21 -19  511.48   16.40
 -19 -21 -19  134.92   10.59
 -21 -21 -19  530.75   25.15
  21  21  19  579.83   24.19
 -23 -21 -19  278.97   11.04
  23  21  19  270.55   10.98
 -25 -21 -19   19.98    8.55
 -27 -21 -19    2.74    6.57
 -29 -21 -19  241.38   10.02
  29  21  19  216.55   14.55
 -31 -21 -19  204.04   14.17
  31  21  19  180.30   10.53
 -33 -21 -19   21.19    9.83
  33  21  19   25.02   11.55
 -35 -21 -19   29.93   10.47
  35  21  19   24.38   12.38
 -37 -21 -19  246.68   11.49
  37  21  19  220.57   11.49
 -39 -21 -19   40.34    7.85
  39  21  19   39.19    8.49
 -41 -21 -19   18.70    7.85
 -43 -21 -19    2.04    6.19
  43  21  19    1.60   12.83
 -45 -21 -19   65.42   10.59
 -47 -21 -19   -0.83    8.42
  47  21  19   -5.11    9.51
 -49 -21 -19   18.32    9.06
 -51 -21 -19  239.72   18.06
  51  21  19  224.59   19.59
 -53 -21 -19   46.72   10.53
 -55 -21 -19  263.91   14.17
  55  21  19  273.61   14.68
 -57 -21 -19   39.44   15.38
  57  21  19   42.19   15.51
 -59 -21 -19   -5.42   14.49
  59  21  19  -10.47   15.38
 -61 -21 -19   51.19   15.64
  61  21  19   45.51   12.51
 -63 -21 -19    8.23   16.02
  63  21  19   14.04   19.40
 -65 -21 -19   44.42   18.89
  65  21  19   46.21   19.47
  67  21  19   16.21   28.72
 -69 -21 -19   12.13   14.68
 -71 -21 -19   60.89   18.89
  72 -20 -18    6.32   14.74
 -72  20  18   -2.49   10.72
  70 -20 -18   -8.94   17.42
 -70  20  18    0.77   11.17
  68 -20 -18   11.74   12.38
 -68  20  18    4.98   12.32
  66 -20 -18  145.26   15.19
 -66  20  18   88.71   16.27
  64 -20 -18    2.30   10.72
 -64  20  18    2.43   10.72
  62 -20 -18   64.40   15.76
 -62  20  18   81.37   10.21
  60 -20 -18   -0.06    9.45
 -60  20  18   -1.66    8.87
  58 -20 -18  294.29   21.76
 -58  20  18  270.86   18.76
  56 -20 -18  101.48   12.19
 -56  20  18   94.33   14.81
  54 -20 -18    6.77    9.45
 -54  20  18    5.11   11.36
  52 -20 -18   26.10    9.32
 -52  20  18   28.40    9.13
  50 -20 -18    7.72   11.04
 -50  20  18   -1.91    7.15
  48 -20 -18    7.53    7.21
 -48  20  18   11.04   10.66
  46 -20 -18   66.38    9.57
 -46  20  18   56.23    8.36
  44 -20 -18   17.81    7.02
 -44  20  18    9.57   10.21
  42 -20 -18   25.40    9.83
 -42  20  18   32.29    6.64
  40 -20 -18    8.30    7.08
 -40  20  18    8.42    6.70
  38 -20 -18   87.95   11.23
 -38  20  18   78.69   10.47
  36 -20 -18    6.70    8.68
 -36  20  18   -4.53    6.96
  34 -20 -18   63.38    7.53
 -34  20  18   57.95    8.74
  32 -20 -18  601.34   23.23
 -32  20  18  604.98   24.25
  30 -20 -18  759.24   30.57
 -30  20  18  715.52   29.10
  28 -20 -18  104.86    7.08
 -28  20  18  117.75    8.30
  26 -20 -18 1334.66   44.61
 -26  20  18 1310.28   46.85
  24 -20 -18  440.82   19.91
 -24  20  18  450.46   20.87
  22 -20 -18    1.40    4.28
 -22  20  18    1.21    7.53
  20 -20 -18   26.74    7.02
 -20  20  18   21.32    5.42
  18 -20 -18  129.62    8.23
 -18  20  18  117.05    7.40
  16 -20 -18  720.69   19.91
 -16  20  18  746.98   28.15
  14 -20 -18  355.24   17.42
 -14  20  18  340.37   11.42
  12 -20 -18  267.10   12.13
 -12  20  18  264.74   12.76
  10 -20 -18 1632.01   57.70
 -10  20  18 1631.95   55.97
   8 -20 -18 1099.09   43.65
  -8  20  18 1033.23   39.31
   6 -20 -18  338.20   14.81
  -6  20  18  316.88   13.85
   4 -20 -18 1717.35   61.59
  -4  20  18 1695.84   60.89
   2 -20 -18   18.51    6.64
  -2  20  18   11.23    4.60
   0 -20 -18   11.87    5.17
   0  20  18    2.81    6.38
  -2 -20 -18    8.42    6.51
   2  20  18   11.87    4.02
  -4 -20 -18 1671.27   63.06
  -6 -20 -18  315.99   10.40
   6  20  18  382.81   18.13
  -8 -20 -18 1015.93   25.91
 -10 -20 -18 1514.64   53.68
 -12 -20 -18  262.12   14.17
 -14 -20 -18  356.39   19.15
  14  20  18  367.87   17.87
 -22 -20 -18    1.72    4.72
 -26 -20 -18 1236.95   46.34
  26  20  18 1276.84   50.61
 -28 -20 -18  108.37    7.02
  28  20  18   89.03   11.81
 -32 -20 -18  586.15   27.95
  32  20  18  568.34   26.23
 -34 -20 -18   61.08    6.83
  34  20  18   48.12   11.81
 -36 -20 -18   -0.77    9.64
  36  20  18    1.53   11.36
 -38 -20 -18   71.99    8.04
  38  20  18   87.56    9.25
 -42 -20 -18    8.23    7.53
 -44 -20 -18    6.96    6.45
  44  20  18   29.81   12.45
 -46 -20 -18   60.31   11.81
  46  20  18   30.06   13.85
 -48 -20 -18   11.74    8.87
 -50 -20 -18   -2.94    8.49
  50  20  18   -1.66    9.96
 -52 -20 -18   39.51    8.42
  52  20  18   33.63   14.17
  54  20  18   10.40   16.08
  60  20  18   21.76   16.40
 -64 -20 -18   15.45   10.21
  64  20  18   -5.81   18.32
 -66 -20 -18  101.67   17.10
  66  20  18   86.16   20.04
 -68 -20 -18  -14.17   14.10
  68  20  18  -14.17   26.30
 -72 -20 -18   24.89   21.19
 -73  19  17  -11.36   12.51
  71 -19 -17   -0.26   10.28
 -71  19  17    7.91   16.66
  69 -19 -17   11.36   13.59
 -69  19  17   26.10   17.42
  67 -19 -17    1.72   16.34
 -67  19  17   -1.15    9.13
  65 -19 -17    1.53   10.15
 -65  19  17   -7.85   10.40
  63 -19 -17   28.72   11.11
 -63  19  17   10.02   10.02
  61 -19 -17   -5.68   14.10
 -61  19  17   14.68    8.42
  59 -19 -17   58.59   10.85
 -59  19  17   71.16   10.72
  57 -19 -17    5.49   12.70
 -57  19  17   -1.21    8.94
  55 -19 -17    4.85    8.94
 -55  19  17    1.21    8.17
  53 -19 -17    3.57    9.00
 -53  19  17    1.66    8.81
  51 -19 -17   63.12    9.13
 -51  19  17   57.89   13.08
  49 -19 -17  246.80   12.83
 -49  19  17  233.34   16.79
  47 -19 -17   46.46    8.49
 -47  19  17   72.31    9.38
  45 -19 -17   16.08    7.85
 -45  19  17   21.70   10.34
  43 -19 -17   21.51   10.15
 -43  19  17   25.02    6.96
  41 -19 -17  591.51   27.89
 -41  19  17  551.94   23.93
  39 -19 -17   13.72    8.94
 -39  19  17    6.77    6.83
  37 -19 -17  135.75   12.32
 -37  19  17  130.01    9.25
  35 -19 -17   21.06    9.00
 -35  19  17   22.72    6.00
  33 -19 -17   16.53    6.83
 -33  19  17    6.38    6.06
  31 -19 -17  352.69   16.40
 -31  19  17  323.26   15.76
  29 -19 -17  147.94    9.57
 -29  19  17  158.34    9.70
  27 -19 -17  589.98   24.25
 -27  19  17  542.11   24.70
  25 -19 -17   68.61    7.59
 -25  19  17   48.82    7.85
  23 -19 -17    3.57    7.15
 -23  19  17   -2.30    7.21
  21 -19 -17  530.62   16.08
 -21  19  17  509.31   15.13
  19 -19 -17   44.10    5.68
 -19  19  17   45.44    6.13
  17 -19 -17  647.16   24.83
 -17  19  17  689.22   26.93
  15 -19 -17    5.62    4.60
 -15  19  17    1.72    3.89
  13 -19 -17  405.59   15.76
 -13  19  17  377.64   15.00
  11 -19 -17  485.31   18.96
 -11  19  17  465.65   18.76
   9 -19 -17   -1.34    4.21
  -9  19  17   10.02    6.96
   7 -19 -17  144.75    7.08
  -7  19  17  151.39    9.83
   5 -19 -17  254.33   13.34
  -5  19  17  310.31   14.49
   3 -19 -17   28.85    4.40
   1 -19 -17    0.89    4.08
  -1  19  17    3.06    6.77
  -1 -19 -17    1.98    4.21
   1  19  17    1.79    4.85
  -3 -19 -17   35.29    8.04
   3  19  17   27.38    8.11
  -5 -19 -17  278.27   11.55
   5  19  17  284.52   14.30
  -7 -19 -17  138.50    9.57
  -9 -19 -17    2.87    6.06
 -11 -19 -17  465.72   19.79
  11  19  17  515.75   22.91
 -13 -19 -17  388.87   19.53
  13  19  17  371.07   17.04
 -15 -19 -17   -0.64    8.17
  15  19  17    6.19    8.68
 -17 -19 -17  584.81   25.59
 -19 -19 -17   30.38    8.49
  19  19  17   22.34    8.42
 -21 -19 -17  473.18   22.27
  21  19  17  522.71   24.38
 -23 -19 -17   -2.55    7.98
  23  19  17   23.81    9.51
 -25 -19 -17   54.89    6.32
 -27 -19 -17  525.84   16.40
  27  19  17  475.23   22.34
 -29 -19 -17  120.94    9.32
 -31 -19 -17  308.07   11.93
  31  19  17  327.73   18.32
 -33 -19 -17   13.59    9.25
  33  19  17   13.40   10.15
 -35 -19 -17   10.34    9.76
  35  19  17   10.91   11.42
 -37 -19 -17   99.56   11.62
  37  19  17  115.77   14.10
 -39 -19 -17   13.34    7.28
  39  19  17   22.72    8.04
 -41 -19 -17  534.52   27.57
 -43 -19 -17    9.06    6.06
  43  19  17   11.23   11.49
 -45 -19 -17   20.68   11.04
  45  19  17   37.91   14.17
 -47 -19 -17   44.23    7.28
  47  19  17   55.33   13.72
 -49 -19 -17  221.08   18.38
  49  19  17  217.25   18.38
 -53 -19 -17    1.15   10.40
  53  19  17   10.28   14.30
  57  19  17   -5.94   16.08
 -63 -19 -17    5.68   14.87
  63  19  17   26.17   19.21
 -65 -19 -17   -6.38   19.72
  65  19  17    0.64   20.55
 -67 -19 -17  -16.02   11.49
  67  19  17  -26.23   20.30
 -69 -19 -17   24.06   14.93
  69  19  17   27.25   19.66
 -71 -19 -17    4.02   25.91
 -73 -19 -17   -3.32   25.15
 -74  18  16   -0.64   13.21
  72 -18 -16    3.89   17.30
 -72  18  16   16.98   12.96
  70 -18 -16   52.91   14.74
 -70  18  16   19.79   12.45
  68 -18 -16   -0.13   11.87
 -68  18  16   16.85   11.93
  66 -18 -16    7.85   16.40
 -66  18  16   24.95   11.74
  64 -18 -16   28.53   10.02
 -64  18  16   36.63    9.25
  62 -18 -16   28.21    9.13
 -62  18  16   47.80   14.68
  60 -18 -16  111.63   15.45
 -60  18  16   98.29   14.87
  58 -18 -16   -8.30    8.55
 -58  18  16    9.70    9.64
  56 -18 -16   15.06    9.13
 -56  18  16   24.89   12.64
  54 -18 -16  208.96   12.70
 -54  18  16  217.64   12.64
  52 -18 -16   63.89    8.49
 -52  18  16   48.06    9.70
  50 -18 -16    0.57   10.91
 -50  18  16    8.68    7.02
  48 -18 -16   54.06    9.25
 -48  18  16   58.27    8.81
  46 -18 -16   22.66    7.66
 -46  18  16   38.93   10.72
  44 -18 -16    5.04    9.89
 -44  18  16    7.47    6.13
  42 -18 -16  134.60   11.93
 -42  18  16  126.43   12.89
  40 -18 -16   -2.30    6.00
 -40  18  16   -0.13    6.64
  38 -18 -16   37.14    7.53
 -38  18  16   35.04    7.02
  36 -18 -16    6.96    6.89
 -36  18  16    9.00    8.94
  34 -18 -16  507.77   17.55
 -34  18  16  502.29   21.70
  32 -18 -16   46.46    6.70
 -32  18  16   44.48    6.89
  30 -18 -16  130.77    9.45
 -30  18  16  125.48    8.62
  28 -18 -16   32.55    4.85
 -28  18  16   29.49    8.23
  26 -18 -16   83.80    8.68
 -26  18  16   84.31    6.06
  24 -18 -16   99.44    9.19
 -24  18  16   85.14    7.15
  22 -18 -16   59.29    6.25
 -22  18  16   62.48    7.98
  20 -18 -16  751.58   29.87
 -20  18  16  770.72   28.91
  18 -18 -16  464.06   18.96
 -18  18  16  457.93   19.34
  16 -18 -16  772.45   27.76
 -16  18  16  733.01   28.66
  14 -18 -16 1466.07   53.48
 -14  18  16 1472.58   53.10
  12 -18 -16   44.55    4.40
 -12  18  16   46.85    7.53
  10 -18 -16  776.02   22.85
 -10  18  16  765.75   20.23
   8 -18 -16  981.72   38.17
  -8  18  16  982.23   34.34
   6 -18 -16 1043.63   39.31
  -6  18  16 1015.17   26.87
   4 -18 -16    5.68    3.89
  -4  18  16   -3.19    4.15
   2 -18 -16  950.77   34.78
  -2  18  16  871.50   31.46
   0 -18 -16   -2.68    4.02
   0  18  16    4.85    4.40
  -2 -18 -16  909.60   33.06
   2  18  16  958.17   35.80
  -4 -18 -16   -0.45    4.08
   4  18  16   -1.60    4.34
  -6 -18 -16  989.38   37.72
   6  18  16  974.26   35.04
  -8 -18 -16  980.83   26.10
   8  18  16 1064.12   40.21
 -10 -18 -16  724.33   29.10
 -12 -18 -16   64.59    8.94
  12  18  16   57.31    5.30
 -16 -18 -16  703.33   31.34
  16  18  16  740.98   29.29
 -18 -18 -16  425.57   18.96
  18  18  16  407.83   17.04
 -22 -18 -16   49.59    6.96
 -24 -18 -16   95.99    8.81
 -26 -18 -16   78.76    7.02
  26  18  16   80.29    7.53
 -28 -18 -16   19.91    4.40
 -32 -18 -16   34.21    6.83
  32  18  16   45.76   11.11
 -34 -18 -16  450.14   23.10
  34  18  16  470.25   23.23
 -36 -18 -16   -3.77    9.38
  36  18  16    5.11   10.72
 -38 -18 -16   24.38   10.47
  38  18  16   44.42   11.55
 -40 -18 -16    9.32    5.87
  40  18  16    2.68   11.62
 -42 -18 -16  114.31   10.72
 -44 -18 -16   13.53    6.83
  44  18  16   12.76   11.62
 -46 -18 -16   41.10   12.76
  50  18  16   -8.87   13.98
  54  18  16  220.19   18.38
 -56 -18 -16   13.08   14.36
  56  18  16   21.00   16.66
 -60 -18 -16   89.48   11.17
 -64 -18 -16   12.57    8.68
 -66 -18 -16   37.78   11.62
 -68 -18 -16   -0.70   10.47
  68  18  16   11.55   19.40
 -70 -18 -16   16.40   21.38
 -72 -18 -16    0.13    8.42
  72  18  16   23.61   10.53
 -74 -18 -16   -1.40   25.21
 -73  17  15    7.47   16.02
  71 -17 -15   19.91   16.59
 -71  17  15   -5.04   10.15
  69 -17 -15   31.27   13.21
 -69  17  15   24.32    9.83
  67 -17 -15    3.19    9.83
 -67  17  15   13.72   15.89
  65 -17 -15    4.66   11.11
 -65  17  15   -3.06   14.36
  63 -17 -15   17.04   14.55
 -63  17  15    8.62    8.68
  61 -17 -15   -0.13    9.89
 -61  17  15   11.87    8.36
  59 -17 -15   16.21   10.02
 -59  17  15   16.53    9.45
  57 -17 -15   20.49   13.08
 -57  17  15   15.96    7.59
  55 -17 -15   49.72   10.79
 -55  17  15   41.04    9.83
  53 -17 -15   63.12   12.57
 -53  17  15   61.84    9.89
  51 -17 -15   63.18    9.32
 -51  17  15   73.08   10.08
  49 -17 -15   20.87   10.85
 -49  17  15   16.79   10.66
  47 -17 -15   57.63    7.40
 -47  17  15   46.46   11.93
  45 -17 -15   28.98   10.59
 -45  17  15   23.81    6.38
  43 -17 -15   71.93   11.11
 -43  17  15   62.67   11.36
  41 -17 -15   53.61    8.36
 -41  17  15   40.59    7.47
  39 -17 -15   77.35    6.96
 -39  17  15   76.08   10.28
  37 -17 -15  820.51   34.34
 -37  17  15  825.29   31.66
  35 -17 -15  102.82    9.45
 -35  17  15  128.48    9.51
  33 -17 -15  155.54   11.93
 -33  17  15  158.28    9.89
  31 -17 -15    5.62    5.17
 -31  17  15   -2.74    7.98
  29 -17 -15  747.62   29.04
 -29  17  15  743.47   28.85
  27 -17 -15    0.64    4.60
 -27  17  15   -0.64    4.79
  25 -17 -15   -3.13    7.28
 -25  17  15    3.83    4.47
  23 -17 -15    5.23    4.91
 -23  17  15   20.36    5.49
  21 -17 -15 1035.14   39.95
 -21  17  15 1087.99   39.63
  19 -17 -15    4.53    6.32
 -19  17  15    1.98    4.98
  17 -17 -15  357.66   15.25
 -17  17  15  390.40   16.66
  15 -17 -15   -1.47    6.77
 -15  17  15    7.85    4.72
  13 -17 -15  155.54    7.47
 -13  17  15  160.00    9.76
  11 -17 -15  364.11   12.64
 -11  17  15  370.62   15.45
   9 -17 -15   86.42    7.47
  -9  17  15   91.59    6.13
   7 -17 -15   10.79    4.34
  -7  17  15   15.64    6.32
   5 -17 -15   88.14    6.06
  -5  17  15   96.05    8.04
   3 -17 -15  141.24    6.57
  -3  17  15  164.54    9.45
   1 -17 -15   10.28    4.15
  -1  17  15   17.30    3.89
  -1 -17 -15   16.08    4.53
   1  17  15   14.17    4.34
  -3 -17 -15  140.86    7.02
   3  17  15  122.16    8.94
  -5 -17 -15   97.90    5.87
   5  17  15   85.84    6.00
  -7 -17 -15   10.02    3.83
   7  17  15    8.42    6.96
  -9 -17 -15   94.14    9.00
   9  17  15   99.12    9.45
 -11 -17 -15  361.43   12.51
  11  17  15  363.92   16.47
 -13 -17 -15  144.75    9.57
 -15 -17 -15   -2.30    7.72
  17  17  15  412.42   19.98
 -19 -17 -15   -0.51    7.72
  19  17  15   -3.00    7.59
 -21 -17 -15 1007.25   37.78
 -23 -17 -15    2.62    7.66
 -25 -17 -15    3.45    5.55
  25  17  15    7.47    6.13
 -27 -17 -15  -11.36    5.74
 -29 -17 -15  718.26   21.19
  29  17  15  669.76   19.79
 -31 -17 -15    6.19    6.13
  31  17  15   -2.68    6.57
 -33 -17 -15  120.69   11.04
  33  17  15  115.01   11.81
 -35 -17 -15  123.37   12.32
  35  17  15  108.37   11.55
 -37 -17 -15  772.07   34.46
  37  17  15  781.38   33.76
 -39 -17 -15   72.50   11.62
  39  17  15   84.63   13.79
 -45 -17 -15   18.19    8.36
  45  17  15   25.72   13.02
 -49 -17 -15   19.53   12.45
  49  17  15   23.10   10.02
 -51 -17 -15   81.44   15.06
  51  17  15   64.72   14.23
 -53 -17 -15   65.23   19.85
  53  17  15   43.02   15.76
 -55 -17 -15   76.65   11.23
 -57 -17 -15   16.27   10.08
 -59 -17 -15    6.25   15.06
  59  17  15   17.74   15.51
 -61 -17 -15    4.79    8.68
  61  17  15   -9.25   17.04
 -63 -17 -15    6.06   10.28
 -65 -17 -15   15.96   10.47
 -67 -17 -15   -3.89   16.08
 -69 -17 -15   20.87   13.53
  69  17  15   19.34   18.70
 -71 -17 -15   10.34   13.21
 -73 -17 -15   21.32   15.13
  74 -16 -14    2.62   12.64
 -74  16  14  -10.53   17.04
  72 -16 -14    5.49   12.83
 -72  16  14    7.40   12.19
  70 -16 -14   26.81   17.30
 -70  16  14   58.33   12.76
  68 -16 -14   -0.38   17.36
 -68  16  14    9.83   12.25
  66 -16 -14    0.13   10.21
 -66  16  14  -10.21    8.49
  64 -16 -14   -2.62   10.53
 -64  16  14    7.40    9.89
  62 -16 -14   -0.70    9.57
 -62  16  14    7.40    9.25
  60 -16 -14   20.36   13.59
 -60  16  14   15.38    7.79
  58 -16 -14   98.54    9.57
 -58  16  14  101.86   14.62
  56 -16 -14   98.73    9.89
 -56  16  14   98.16   13.98
  54 -16 -14  328.30   14.68
 -54  16  14  337.69   14.62
  52 -16 -14    1.60    7.08
 -52  16  14   17.10   11.81
  50 -16 -14   45.44   11.68
 -50  16  14   39.76    7.47
  48 -16 -14   22.98    7.53
 -48  16  14   24.76    8.11
  46 -16 -14   -3.32    6.96
 -46  16  14    5.87    6.57
  44 -16 -14   -1.85    9.89
 -44  16  14   -4.21   10.15
  42 -16 -14  361.81   19.98
 -42  16  14  359.32   17.30
  40 -16 -14  281.91   15.25
 -40  16  14  303.41   16.47
  38 -16 -14  521.50   22.66
 -38  16  14  504.58   21.19
  36 -16 -14   35.55    6.38
 -36  16  14   45.95    7.15
  34 -16 -14  736.64   20.49
 -34  16  14  749.60   28.15
  32 -16 -14   34.97    5.11
 -32  16  14   50.68    8.74
  30 -16 -14   91.27   10.15
 -30  16  14   73.65    7.53
  28 -16 -14   14.30    5.23
 -28  16  14   15.76    5.68
  26 -16 -14 1451.14   55.53
 -26  16  14 1465.69   50.29
  24 -16 -14   59.61    6.32
 -24  16  14   55.59    5.87
  22 -16 -14    1.53    4.60
 -22  16  14    2.94    4.53
  20 -16 -14  167.28    9.19
 -20  16  14  153.81    8.17
  18 -16 -14 1537.68   54.63
 -18  16  14 1471.95   52.14
  16 -16 -14  909.03   36.70
 -16  16  14  984.40   34.85
  14 -16 -14   74.74    6.32
 -14  16  14   82.91    8.30
  12 -16 -14 1356.36   48.38
 -12  16  14 1212.44   43.27
  10 -16 -14 1066.80   40.34
 -10  16  14 1102.22   40.40
   8 -16 -14    3.96    3.64
  -8  16  14   15.57    5.81
   6 -16 -14   89.29    6.45
  -6  16  14   77.42    7.34
   4 -16 -14 1524.41   56.04
  -4  16  14 1491.92   51.19
   2 -16 -14  211.89   10.34
  -2  16  14  180.49   11.30
   0 -16 -14   -0.26    3.77
   0  16  14    0.57    4.08
  -2 -16 -14  189.68    7.40
   2  16  14  194.47    9.25
  -4 -16 -14 1436.27   50.36
  -6 -16 -14   94.59    5.81
   6  16  14  106.20    8.62
  -8 -16 -14   11.23    3.45
   8  16  14   11.11    6.89
 -10 -16 -14 1034.06   39.12
  10  16  14 1023.14   38.74
  14  16  14   66.63    8.62
 -16 -16 -14  835.95   34.40
 -18 -16 -14 1417.82   51.12
  18  16  14 1236.25   43.78
 -20 -16 -14  141.30   10.15
  20  16  14  164.15   12.76
 -22 -16 -14    5.81    4.47
  22  16  14    4.91    7.85
 -24 -16 -14   50.74    8.87
  24  16  14   82.33    9.96
 -26 -16 -14 1316.73   34.53
  26  16  14 1238.16   44.29
 -28 -16 -14   20.04    8.74
  28  16  14   17.17    9.45
 -30 -16 -14   78.37    7.72
 -32 -16 -14   31.98    4.85
 -34 -16 -14  686.35   29.68
 -36 -16 -14   41.36    6.25
  36  16  14   41.68   10.91
 -40 -16 -14  304.63   19.79
  40  16  14  272.65   18.64
 -44 -16 -14   -7.72   10.59
  44  16  14   -6.77   11.23
 -46 -16 -14    3.70   11.87
  46  16  14    8.42   11.36
 -52 -16 -14   -1.34    7.08
 -54 -16 -14  281.65   17.30
  54  16  14  331.43   21.57
 -56 -16 -14   88.78   13.53
 -58 -16 -14   77.93   11.30
 -60 -16 -14   15.57    8.04
 -62 -16 -14    1.21    7.79
  62  16  14   12.00   15.89
 -64 -16 -14   -2.68   14.42
  64  16  14   -2.23   16.40
 -66 -16 -14   12.13   14.62
  66  16  14   62.80   22.08
 -68 -16 -14   16.34   12.45
 -70 -16 -14   39.57   10.72
  70  16  14   20.81   19.02
 -72 -16 -14   -6.19   13.15
 -74 -16 -14   13.34   15.83
 -75  15  13   -9.51   13.15
  73 -15 -13  114.75   15.89
 -73  15  13   94.65   12.83
  71 -15 -13   32.17   12.83
 -71  15  13   23.17   12.38
  69 -15 -13   71.61   13.72
 -69  15  13   72.18   15.83
  67 -15 -13   38.29   16.34
 -67  15  13   33.25   10.40
  65 -15 -13   20.23   14.68
 -65  15  13   44.48    9.38
  63 -15 -13    6.32    8.94
 -63  15  13   11.17   10.98
  61 -15 -13    9.64    9.38
 -61  15  13   -1.60   12.57
  59 -15 -13   28.40    9.76
 -59  15  13   25.59    8.42
  57 -15 -13   51.51   12.57
 -57  15  13   35.10    7.79
  55 -15 -13   50.23    9.96
 -55  15  13   47.36    9.57
  53 -15 -13   88.20   14.04
 -53  15  13  101.54   10.53
  51 -15 -13   -1.28    7.79
 -51  15  13   13.47    6.83
  49 -15 -13  239.08   15.06
 -49  15  13  258.67   15.51
  47 -15 -13    8.74    7.28
 -47  15  13   -7.98    6.32
  45 -15 -13    2.17    7.34
 -45  15  13   -9.32    9.64
  43 -15 -13  384.92   20.04
 -43  15  13  403.42   19.47
  41 -15 -13   82.08    8.81
 -41  15  13   89.42    7.08
  39 -15 -13    6.25    9.06
 -39  15  13    5.36    6.13
  37 -15 -13   42.89    9.00
 -37  15  13   24.51    8.30
  35 -15 -13   29.74    8.30
 -35  15  13   33.83    7.02
  33 -15 -13  121.97   10.47
 -33  15  13  134.16    8.68
  31 -15 -13   73.65    7.98
 -31  15  13   57.38    6.38
  29 -15 -13   18.83    4.79
 -29  15  13   21.13    5.42
  27 -15 -13  100.78    5.94
 -27  15  13  105.31    7.47
  25 -15 -13  226.95   13.28
 -25  15  13  224.40    8.68
  23 -15 -13  753.88   32.74
 -23  15  13  732.69   19.98
  21 -15 -13  246.74   13.53
 -21  15  13  247.44   13.21
  19 -15 -13  103.33    8.94
 -19  15  13   88.52    6.89
  17 -15 -13  162.56    9.64
 -17  15  13  163.32    9.32
  15 -15 -13   69.12    7.47
 -15  15  13   68.04    5.62
  13 -15 -13  107.86    6.83
 -13  15  13  101.99    7.53
  11 -15 -13  666.95   25.53
 -11  15  13  761.79   29.10
   9 -15 -13   12.25    5.87
  -9  15  13    9.00    3.83
   7 -15 -13   22.72    4.15
  -7  15  13   16.15    3.83
   5 -15 -13  511.41   18.96
  -5  15  13  561.58   21.44
   3 -15 -13   15.89    3.89
  -3  15  13   13.21    5.55
   1 -15 -13  730.01   28.66
  -1  15  13  757.58   30.12
  -1 -15 -13  704.80   26.93
   1  15  13  677.86   18.25
  -3 -15 -13   13.85    5.11
   3  15  13   -0.26    6.57
  -5 -15 -13  506.94   21.44
  -7 -15 -13   16.79    4.34
  -9 -15 -13   18.70    4.98
 -11 -15 -13  706.58   19.02
  11  15  13  728.35   30.76
 -15 -15 -13   56.80    8.04
  15  15  13   58.01    8.42
 -17 -15 -13  144.05    9.45
  17  15  13  139.58   10.85
 -19 -15 -13  100.27    6.96
 -21 -15 -13  237.87   14.23
  21  15  13  233.97   14.17
 -23 -15 -13  705.63   31.98
  23  15  13  671.86   28.72
 -25 -15 -13  213.55   12.06
 -27 -15 -13   97.27   10.53
  27  15  13  111.43   11.81
 -29 -15 -13   16.27    4.79
 -31 -15 -13   68.55    6.32
  31  15  13   69.38   10.59
 -35 -15 -13   25.27    6.89
  35  15  13   16.53    7.15
 -37 -15 -13   25.21   10.53
  37  15  13   33.95   11.04
 -41 -15 -13   75.76   11.74
  41  15  13   96.50    9.38
 -49 -15 -13  137.79   18.13
  49  15  13  144.30   20.81
 -51 -15 -13    2.74   13.72
  51  15  13    1.91   12.89
 -53 -15 -13  121.20   15.13
  53  15  13   90.25   16.08
 -55 -15 -13   54.63    9.89
 -57 -15 -13   34.97    8.68
 -59 -15 -13   41.55    9.00
  59  15  13   32.49   10.15
 -61 -15 -13    9.06   12.96
 -63 -15 -13    1.40    7.79
  63  15  13   26.42   15.96
 -65 -15 -13   35.49   11.11
  65  15  13   48.57   17.62
 -67 -15 -13   36.38   10.59
 -69 -15 -13   64.78   13.28
 -71 -15 -13   51.57   16.91
  71  15  13   14.10   18.83
 -73 -15 -13   75.06   13.15
  73  15  13   65.48   12.76
 -75 -15 -13   -2.74   15.76
  75  15  13  -18.13   18.96
  74 -14 -12   46.91   20.04
 -74  14  12   30.06   11.04
  72 -14 -12  174.30   20.68
 -72  14  12  169.83   13.08
 -70  14  12   28.85    9.38
  68 -14 -12   77.35   14.87
 -68  14  12   75.89   11.93
  66 -14 -12   -4.47    8.87
 -66  14  12   -4.02   13.66
  64 -14 -12   54.63   12.06
 -64  14  12   68.16   14.62
  62 -14 -12   10.53   13.28
 -62  14  12   23.10   10.34
  60 -14 -12   22.15    8.94
 -60  14  12    9.19    7.85
  58 -14 -12  106.14   11.87
 -58  14  12  111.95   12.19
  56 -14 -12   14.42    7.72
 -56  14  12   21.89   11.87
  54 -14 -12   -4.66   10.91
 -54  14  12   11.93    8.81
  52 -14 -12    1.85    7.85
 -52  14  12   -7.02   11.17
  50 -14 -12   18.44   11.36
 -50  14  12   16.34   11.17
  48 -14 -12  119.48    9.19
 -48  14  12  115.77   13.40
  46 -14 -12   33.89   10.21
 -46  14  12   31.53    7.15
  44 -14 -12   49.85    6.70
 -44  14  12   54.31    7.91
  42 -14 -12  403.42   22.02
 -42  14  12  411.47   14.81
  40 -14 -12   76.97    7.08
 -40  14  12   84.88   10.21
  38 -14 -12   63.63    8.04
 -38  14  12   61.78    8.17
  36 -14 -12   34.15    6.83
 -36  14  12   37.91    6.70
  34 -14 -12  127.33    9.64
 -34  14  12  123.56   10.98
  32 -14 -12   22.21    6.06
 -32  14  12   22.02    6.19
  30 -14 -12  777.36   31.59
 -30  14  12  834.36   31.66
  28 -14 -12  134.09    7.21
 -28  14  12  146.03   10.79
  26 -14 -12  275.27   16.27
 -26  14  12  278.27   12.83
  24 -14 -12  206.59   11.87
 -24  14  12  197.40   10.53
  22 -14 -12 1140.77   46.40
 -22  14  12 1175.68   42.83
  20 -14 -12 3702.43  128.73
 -20  14  12 3765.04  120.37
  18 -14 -12 2714.71   95.42
 -18  14  12 2523.36   84.37
  16 -14 -12 1381.51   49.59
 -16  14  12 1338.88   48.44
  14 -14 -12  105.75    6.70
 -14  14  12  101.99    7.66
  12 -14 -12 1956.04   72.25
 -12  14  12 2062.75   70.46
  10 -14 -12  334.88   14.23
 -10  14  12  299.84   12.76
   8 -14 -12   33.95    4.40
  -8  14  12   41.36    4.66
   6 -14 -12  941.51   35.23
  -6  14  12  941.83   34.59
   4 -14 -12   64.01    5.87
  -4  14  12   70.01    5.62
   2 -14 -12  574.53   22.85
   0 -14 -12   -1.66    3.64
   0  14  12   -5.49    3.64
  -2 -14 -12  587.74   22.85
   2  14  12  524.37   20.10
  -4 -14 -12   68.10    4.47
   4  14  12   65.23    4.85
  -6 -14 -12  963.41   25.27
   6  14  12  939.92   24.76
   8  14  12   23.10    7.15
 -10 -14 -12  296.65   10.15
  10  14  12  315.16   13.72
 -12 -14 -12 1936.90   71.35
  12  14  12 1836.89   63.12
 -14 -14 -12   90.88    8.36
  14  14  12   91.90    9.51
 -16 -14 -12 1262.22   48.51
  16  14  12 1391.53   51.57
 -18 -14 -12 2428.52   84.44
 -20 -14 -12 3444.90   86.61
  20  14  12 3472.60  121.77
 -22 -14 -12 1099.99   32.36
  22  14  12 1153.53   44.61
 -26 -14 -12  276.67   10.08
  26  14  12  250.12   13.85
 -28 -14 -12  148.90   10.47
  30  14  12  781.13   33.38
  32  14  12   13.85   10.40
 -34 -14 -12  131.22   12.45
  34  14  12  111.75    8.55
  36  14  12   38.29   10.79
 -38 -14 -12   54.12   11.23
  38  14  12   47.55   11.30
  40  14  12   77.99    9.45
 -46 -14 -12   56.29   13.34
 -48 -14 -12  105.75   11.04
 -50 -14 -12   19.21   11.68
 -52 -14 -12    4.40    8.17
 -54 -14 -12    2.11    7.34
 -56 -14 -12   15.51    9.19
  56  14  12   -3.83   14.17
 -58 -14 -12  105.44   14.30
  58  14  12   83.54   15.64
 -60 -14 -12   12.64    8.62
 -62 -14 -12   10.91    9.83
 -64 -14 -12   52.46    9.25
 -66 -14 -12    5.04   15.32
  66  14  12   11.42   17.74
 -68 -14 -12   64.27   15.00
  68  14  12   66.69   11.62
 -70 -14 -12   26.17   13.08
  70  14  12    7.66   13.98
 -72 -14 -12  183.49   15.64
 -74 -14 -12   38.61   17.04
 -76 -14 -12  -11.30   19.85
 -75  13  11    0.77   10.59
  73 -13 -11    5.04   13.91
 -73  13  11   -7.72   10.59
  71 -13 -11   16.40   16.47
 -71  13  11    4.21   10.79
  69 -13 -11   24.83   15.83
 -69  13  11   12.00   10.28
  67 -13 -11    9.76   11.42
 -67  13  11   15.00   11.49
  65 -13 -11   50.48   11.68
 -65  13  11   42.76    9.13
  63 -13 -11   37.97   10.47
 -63  13  11   64.21   11.23
  61 -13 -11    7.47    8.23
 -61  13  11    9.25   12.51
  59 -13 -11   43.27   13.47
 -59  13  11   24.44   13.21
  57 -13 -11   12.19   12.96
 -57  13  11   12.51    7.53
  55 -13 -11   -3.38    7.66
 -55  13  11   -3.83    7.98
  53 -13 -11    5.81    8.11
 -53  13  11   -0.32    7.15
  51 -13 -11  152.92   16.08
 -51  13  11  166.39    9.25
  49 -13 -11    5.23    7.34
 -49  13  11    3.96    7.79
  47 -13 -11   -5.30   10.40
 -47  13  11    5.04    7.91
  45 -13 -11   65.10    9.76
 -45  13  11   65.67    9.00
  43 -13 -11  641.36   28.21
 -43  13  11  645.31   28.21
  41 -13 -11  136.39   10.53
 -41  13  11  161.54   13.34
  39 -13 -11   93.31    9.00
 -39  13  11   97.27    7.79
  37 -13 -11   77.23    9.76
 -37  13  11   78.63    6.64
  35 -13 -11    3.00    8.04
 -35  13  11   11.55    5.62
  33 -13 -11   -0.26    5.55
 -33  13  11   -5.04    7.79
  31 -13 -11   60.82    6.64
 -31  13  11   57.25    6.57
  29 -13 -11   34.91    4.79
 -29  13  11   29.61    8.49
  27 -13 -11  110.03    9.83
 -27  13  11  117.05    8.55
  25 -13 -11  194.02    9.96
 -25  13  11  188.98   10.59
  23 -13 -11   80.86    6.51
 -23  13  11   90.63    6.45
  21 -13 -11  110.22    7.47
 -21  13  11  115.58    7.66
  19 -13 -11  165.81    7.21
 -19  13  11  163.83    7.53
  17 -13 -11   46.21    6.96
 -17  13  11   47.23    6.77
  15 -13 -11  696.18   28.27
 -15  13  11  750.17   27.76
  13 -13 -11  246.68    8.68
 -13  13  11  268.31   13.34
  11 -13 -11    1.66    3.32
 -11  13  11   10.91    4.15
   9 -13 -11  892.95   33.83
  -9  13  11  810.68   21.25
   7 -13 -11   29.49    4.40
  -7  13  11   27.38    4.02
   5 -13 -11  427.61   18.00
  -5  13  11  441.34   12.64
   3 -13 -11 1368.04   48.06
   1 -13 -11 1256.03   32.04
  -1 -13 -11 1205.04   30.95
  -3 -13 -11 1468.18   36.70
  -5 -13 -11  402.72   16.47
  -7 -13 -11   21.76    3.83
   7  13  11   45.76    6.77
  -9 -13 -11  822.74   31.40
 -17 -13 -11   40.85    5.42
 -19 -13 -11  163.39    8.30
  19  13  11  166.96    8.30
 -21 -13 -11  109.14    9.70
  21  13  11  124.90   10.72
 -23 -13 -11   93.25    6.83
  23  13  11   82.27    6.64
  27  13  11   99.05    7.15
 -29 -13 -11   19.02    9.32
  29  13  11   28.66    8.81
 -35 -13 -11    4.02    9.96
 -45 -13 -11   59.16    8.94
 -47 -13 -11   -4.15   10.34
 -49 -13 -11    3.13    6.89
 -51 -13 -11  187.13   13.02
 -53 -13 -11    9.38   11.17
 -55 -13 -11    4.34    8.36
  55  13  11   -2.74    9.76
 -57 -13 -11   10.47    9.13
 -59 -13 -11   11.36    7.47
  59  13  11   19.27   14.42
 -61 -13 -11   11.68   12.06
 -63 -13 -11   44.10   14.10
  63  13  11   55.65   10.02
 -65 -13 -11   53.99    9.51
  65  13  11   31.15   18.70
 -67 -13 -11    0.00   10.98
  67  13  11   15.83   16.59
 -69 -13 -11   11.30    9.76
 -71 -13 -11    7.72    9.83
  71  13  11   -1.98   20.87
 -73 -13 -11    2.30   13.79
 -75 -13 -11   10.34   12.51
 -76  12  10   17.17   14.42
 -74  12  10   19.40   12.45
  72 -12 -10  115.26   15.57
 -72  12  10  113.99   14.74
  70 -12 -10    9.19   11.23
 -70  12  10   13.15   11.36
  68 -12 -10   29.04   12.32
 -68  12  10   35.17   14.36
  66 -12 -10   21.44   10.98
 -66  12  10   10.79    9.51
  64 -12 -10  179.02   19.02
 -64  12  10  159.94   14.23
  62 -12 -10   18.64   14.55
 -62  12  10   29.04   10.79
  60 -12 -10   -2.81    9.06
 -60  12  10   -4.60    7.66
  58 -12 -10    4.47    8.17
 -58  12  10   13.59    8.87
  56 -12 -10   76.46    8.87
 -56  12  10   99.31   14.30
  54 -12 -10    1.98   10.85
 -54  12  10   20.61   11.87
  52 -12 -10   -1.79    7.53
 -52  12  10    9.96    6.96
  50 -12 -10  106.20   10.72
 -50  12  10  109.90   10.91
  48 -12 -10   -9.76   10.53
 -48  12  10   -0.51    6.57
  46 -12 -10  163.13   11.81
 -46  12  10  130.52   10.85
  44 -12 -10   11.93    7.53
 -44  12  10    6.57    7.02
  42 -12 -10   18.25    7.72
 -42  12  10   33.12    9.64
  40 -12 -10   13.15    8.94
 -40  12  10    8.68    6.06
  38 -12 -10  109.01    8.36
 -38  12  10  121.84    9.13
  36 -12 -10   30.38    5.74
 -36  12  10   32.04    9.25
  34 -12 -10   31.98    6.38
 -34  12  10   28.53    6.57
  32 -12 -10  189.62   11.23
 -32  12  10  195.23   10.21
  30 -12 -10    5.74    5.62
 -30  12  10    5.87    4.85
  28 -12 -10   50.10    6.25
 -28  12  10   44.10    6.38
  26 -12 -10   73.52    6.70
 -26  12  10   56.10    6.13
  24 -12 -10  180.43   10.72
 -24  12  10  190.89   10.85
  22 -12 -10 1022.25   37.66
 -22  12  10  992.38   36.19
  20 -12 -10  397.74   16.91
 -20  12  10  449.12   19.21
  18 -12 -10  211.00   11.55
 -18  12  10  204.23    9.70
  16 -12 -10  341.01   15.96
 -16  12  10  337.24   14.30
  14 -12 -10  318.92   10.08
 -14  12  10  344.71   15.51
  12 -12 -10    6.83    3.57
 -12  12  10    5.55    3.64
  10 -12 -10  254.33   11.93
 -10  12  10  253.44   11.30
   8 -12 -10  941.96   33.83
  -8  12  10  945.09   35.36
   6 -12 -10  231.36    7.85
  -6  12  10  249.68   11.68
   4 -12 -10  143.47    9.32
  -4  12  10  154.26    8.81
   2 -12 -10 1181.68   44.87
  -2  12  10 1210.27   40.34
   0 -12 -10  -11.42    6.45
  -2 -12 -10 1144.60   39.00
   2  12  10 1113.77   27.25
  -4 -12 -10  144.94    6.00
   4  12  10  124.45    6.13
   6  12  10  293.59   13.28
  -8 -12 -10  925.11   25.53
   8  12  10  970.11   34.15
 -12 -12 -10   -4.47    5.87
  12  12  10    4.21    4.60
 -16 -12 -10  313.24   15.25
 -18 -12 -10  193.96    8.23
  18  12  10  204.30   12.32
 -20 -12 -10  375.34   18.00
 -24 -12 -10  179.92   11.17
  24  12  10  179.79    8.55
  26  12  10   65.61    7.40
  28  12  10   61.40   10.66
  30  12  10    0.96    6.19
 -40 -12 -10   13.59    8.62
  40  12  10    9.96    9.83
 -42 -12 -10   29.10    6.06
  42  12  10   29.49   11.93
 -44 -12 -10    7.53   10.34
 -46 -12 -10  146.73   12.64
 -48 -12 -10    0.06    6.77
 -50 -12 -10   88.91    9.13
 -52 -12 -10   -0.70    6.57
  52  12  10   -5.30   11.93
 -54 -12 -10    9.00    7.08
  54  12  10   17.93   13.21
 -56 -12 -10   91.39   13.66
  56  12  10   90.18   16.34
 -58 -12 -10    2.30   11.81
  58  12  10   -4.15   15.06
 -60 -12 -10    3.64    7.91
 -62 -12 -10   19.85    9.19
  62  12  10   33.51   16.34
 -64 -12 -10  147.18   13.79
  64  12  10  176.73   15.83
 -66 -12 -10    8.04    8.55
  66  12  10    2.87   17.42
 -68 -12 -10   19.02   12.00
 -70 -12 -10   13.79   15.64
 -72 -12 -10  126.05   21.19
  72  12  10   99.31   15.06
  74  12  10   -5.42   26.42
 -76 -12 -10   18.76   22.59
  76  12  10   11.30   16.59
 -75  11   9   13.21   11.55
  73 -11  -9   43.46   17.04
 -73  11   9   51.38   12.89
  71 -11  -9   60.12   18.06
 -71  11   9   34.08   11.23
 -69  11   9   43.53   12.70
  67 -11  -9   14.81   11.11
 -67  11   9   19.34    8.94
  65 -11  -9  127.07   11.11
 -65  11   9  114.24   15.96
  63 -11  -9  107.99   13.02
 -63  11   9   99.95   11.23
  61 -11  -9   -3.00    9.51
 -61  11   9    0.64    8.81
  59 -11  -9   38.49    8.04
 -59  11   9   33.44   12.51
  57 -11  -9    2.49   12.57
 -57  11   9    4.40    7.34
 -55  11   9   92.67    8.74
  53 -11  -9   34.72    8.62
 -53  11   9   38.04    8.87
  51 -11  -9  140.03   10.59
 -51  11   9  140.22   11.11
  49 -11  -9   -1.66    7.79
 -49  11   9   -3.70    8.11
  47 -11  -9   11.49    5.94
 -47  11   9    2.94   10.21
  45 -11  -9   43.91    6.38
 -45  11   9   38.87   10.21
  43 -11  -9  479.63   16.27
 -43  11   9  459.52   15.83
  41 -11  -9   -3.64    6.13
 -41  11   9   -3.19    6.06
  39 -11  -9   36.76    7.15
 -39  11   9   15.25    5.68
  37 -11  -9  144.30   12.19
 -37  11   9  156.49   10.40
  35 -11  -9  527.37   16.72
 -35  11   9  524.94   22.21
  33 -11  -9 1506.99   51.31
 -33  11   9 1548.92   56.99
  31 -11  -9  202.06   11.11
 -31  11   9  208.19   12.00
  29 -11  -9   41.36    5.62
 -29  11   9   34.46    6.00
  27 -11  -9   53.29    7.08
 -27  11   9   58.46    6.19
  25 -11  -9  104.61    7.02
 -25  11   9  109.58    7.53
  23 -11  -9   91.27    5.36
 -23  11   9   93.69    8.62
  21 -11  -9  128.54    8.30
 -21  11   9  124.97    8.74
  19 -11  -9   38.10    4.53
 -19  11   9   52.59    6.51
  17 -11  -9    9.89    4.02
 -17  11   9    3.51    4.21
  15 -11  -9 1264.01   32.80
 -15  11   9 1282.07   45.06
  13 -11  -9  864.16   33.32
 -13  11   9  870.35   31.08
  11 -11  -9  874.05   30.38
 -11  11   9  865.88   21.64
   9 -11  -9   33.51    3.83
  -9  11   9   32.42    6.06
   7 -11  -9   -6.32    3.83
   7  11   9    1.98    4.60
  -9 -11  -9   24.44    6.51
 -15 -11  -9 1213.78   31.85
  15  11   9 1142.62   40.53
 -17 -11  -9   14.10    4.08
  17  11   9    8.55    6.64
  21  11   9  126.82   11.30
 -23 -11  -9   77.42    8.23
  23  11   9   80.35    9.45
  33  11   9 1430.27   53.74
 -35 -11  -9  529.67   23.17
  35  11   9  539.05   23.30
 -37 -11  -9  175.90   12.70
 -39 -11  -9   15.83    6.38
  39  11   9   22.98    7.15
 -41 -11  -9    6.38    6.13
 -43 -11  -9  437.63   22.21
  43  11   9  504.65   24.57
 -45 -11  -9   44.10   11.11
  45  11   9   46.27   12.57
 -47 -11  -9    5.23    6.70
 -49 -11  -9   -1.47    7.28
 -51 -11  -9  132.88   15.13
  51  11   9  143.67   10.53
 -53 -11  -9   35.87    8.94
  53  11   9   33.12   14.87
 -55 -11  -9   77.16    8.49
  55  11   9   79.46   14.93
 -57 -11  -9    1.85    7.79
  57  11   9  -10.40   13.59
 -59 -11  -9   44.80   10.15
  59  11   9   42.83   10.79
 -61 -11  -9    3.32   12.38
 -63 -11  -9  118.77   15.00
  63  11   9  109.84   12.64
 -65 -11  -9  107.61   16.47
  65  11   9  109.26   11.68
 -67 -11  -9   11.04    8.62
  67  11   9    6.32   12.25
 -69 -11  -9   42.00   11.68
 -71 -11  -9   54.63   11.17
 -73 -11  -9   31.40   11.30
 -75 -11  -9   19.15   21.44
 -76  10   8   57.19   12.45
  74 -10  -8    7.21   11.11
 -74  10   8   38.36   16.85
  72 -10  -8   28.46   12.51
 -72  10   8   38.36   12.25
  70 -10  -8    5.42   11.17
 -70  10   8   10.72   14.23
  68 -10  -8    5.94   14.81
 -68  10   8   -7.66    9.70
  66 -10  -8   17.93   11.11
 -66  10   8   13.53   13.34
  64 -10  -8   -1.47   14.17
 -64  10   8   11.81    8.81
  62 -10  -8   71.99   13.91
 -62  10   8   53.93    8.81
 -60  10   8   70.91   10.98
  58 -10  -8   15.89    9.32
 -58  10   8    7.98    8.94
  56 -10  -8   13.98    7.98
 -56  10   8   15.32    9.25
  54 -10  -8    7.59    8.62
 -54  10   8   12.51   11.11
  52 -10  -8  325.88   20.81
 -52  10   8  336.86   18.00
  50 -10  -8   12.06   10.72
 -50  10   8    5.30    6.64
  48 -10  -8  135.24    9.89
 -48  10   8  146.22   11.93
  46 -10  -8   -3.57    6.51
 -46  10   8    6.32    6.96
  44 -10  -8  322.88   17.68
 -44  10   8  312.16   12.51
  42 -10  -8    0.70    6.64
 -42  10   8   -4.60    6.38
  40 -10  -8   48.95    8.74
 -40  10   8   36.44    6.64
  38 -10  -8  855.86   32.04
 -38  10   8  808.13   30.00
  36 -10  -8   86.67    9.19
 -36  10   8   83.23    6.70
  34 -10  -8    7.08    7.59
 -34  10   8    1.47    5.74
  32 -10  -8  182.09    9.83
 -32  10   8  196.13   10.79
  30 -10  -8  272.20   14.10
 -30  10   8  267.99   13.53
  28 -10  -8  120.24    6.83
 -28  10   8  117.05    9.51
  26 -10  -8   12.76    7.02
 -26  10   8    8.94    5.49
  24 -10  -8  201.49   10.15
 -24  10   8  219.04   10.98
  22 -10  -8  577.02   23.17
 -22  10   8  547.92   22.98
  20 -10  -8  276.93   13.08
 -20  10   8  271.69   13.08
  18 -10  -8  159.37    9.96
 -18  10   8  140.09    8.17
  16 -10  -8   85.39    7.15
 -16  10   8  108.24    8.11
  14 -10  -8  674.42   26.42
 -14  10   8  702.24   26.23
  12 -10  -8  918.54   30.89
 -12  10   8 1012.61   36.95
  10 -10  -8    3.70    3.77
 -10  10   8   -1.91    3.64
   4 -10  -8 3838.05  128.54
  -4  10   8 3975.14  128.73
   2 -10  -8  822.49   30.32
  -2  10   8  777.17   26.81
   0 -10  -8    7.28    3.77
  -2 -10  -8  754.96   19.91
   2  10   8  824.27   31.34
  -4 -10  -8 3735.81  121.20
   4  10   8 3550.59  116.54
 -12 -10  -8  874.82   33.38
  12  10   8  914.77   33.12
 -14 -10  -8  592.40   24.00
 -16 -10  -8   85.20    7.15
 -18 -10  -8  171.24   10.85
  18  10   8  150.18    9.70
 -20 -10  -8  272.01   13.47
  20  10   8  224.53   12.64
 -24 -10  -8  212.21   13.53
  24  10   8  240.87   12.89
 -26 -10  -8   23.36    7.85
  28  10   8   52.53   14.23
 -36 -10  -8   71.67    6.64
  36  10   8   84.37    9.51
 -38 -10  -8  773.41   32.93
 -40 -10  -8   49.14   10.02
  40  10   8   30.57    7.53
 -42 -10  -8   -6.32    6.77
  42  10   8   -0.26    7.47
 -44 -10  -8  327.35   17.49
  44  10   8  346.37   16.66
 -46 -10  -8  -15.13    9.19
  46  10   8    4.15   11.42
 -48 -10  -8  125.09   10.72
 -50 -10  -8    1.40    5.81
  50  10   8   -6.38   12.06
 -52 -10  -8  306.48   18.13
  52  10   8  330.41   19.72
 -54 -10  -8   -3.45   10.79
  54  10   8  -10.47   13.98
 -56 -10  -8   21.96   10.98
  56  10   8   12.00   14.93
 -58 -10  -8   15.19    7.02
  58  10   8    9.19   13.79
 -60 -10  -8   61.46   10.53
 -62 -10  -8   77.93   11.62
 -64 -10  -8   10.98    9.13
  64  10   8   18.51   15.32
 -66 -10  -8   -9.38    9.70
  66  10   8    1.21   11.42
 -68 -10  -8    2.62    9.51
  68  10   8  -17.87   17.62
 -70 -10  -8   12.51   11.62
  70  10   8    7.08   11.36
 -72 -10  -8   35.61    9.89
  72  10   8   33.76   19.40
 -76 -10  -8   40.21   11.68
  76  10   8   57.95   21.70
  77  -9  -7    3.51   11.93
 -77   9   7    0.70   11.87
  75  -9  -7   11.49   11.11
 -75   9   7    4.47   13.91
  73  -9  -7   -0.19   11.87
 -73   9   7   14.23   10.59
  71  -9  -7   -2.36   10.21
 -71   9   7   -2.43   13.72
  69  -9  -7   88.27   13.15
 -69   9   7   73.01   11.55
  67  -9  -7   68.23   10.21
 -67   9   7   41.10   14.30
  65  -9  -7  110.29   12.76
 -65   9   7  147.43   12.89
  63  -9  -7  275.01   14.68
 -63   9   7  273.10   19.66
  61  -9  -7    6.57    9.70
 -61   9   7    7.08    8.55
  59  -9  -7    2.17    8.81
 -59   9   7   15.57    8.23
  57  -9  -7    0.06    8.30
 -57   9   7   -4.21   11.42
  55  -9  -7  314.20   20.36
 -55   9   7  344.96   18.32
  53  -9  -7    4.21   11.11
 -53   9   7   10.66    6.57
  51  -9  -7  201.36   10.91
 -51   9   7  209.53   11.49
  49  -9  -7    4.53    7.47
 -49   9   7    6.32    6.83
  47  -9  -7   98.22    9.45
 -47   9   7  109.65   10.21
  45  -9  -7   54.19   10.79
 -45   9   7   47.68    8.62
  43  -9  -7   -1.53    5.87
 -43   9   7   10.40    6.96
  41  -9  -7  545.49   23.23
 -41   9   7  556.02   25.15
  39  -9  -7  112.20   10.85
 -39   9   7  103.01    7.15
  37  -9  -7  147.05   11.23
 -37   9   7  133.13   10.15
  35  -9  -7   98.29    8.17
 -35   9   7   79.59    6.32
  33  -9  -7   30.44    6.57
 -33   9   7   41.55    8.36
  31  -9  -7  534.71   23.42
 -31   9   7  521.43   21.38
  29  -9  -7  351.22   12.13
 -29   9   7  327.28   15.38
  27  -9  -7   96.76    7.40
 -27   9   7  106.27    9.00
  25  -9  -7  224.15   12.57
 -25   9   7  219.87    8.87
  23  -9  -7   15.64    5.11
 -23   9   7   18.64    5.11
  21  -9  -7 1440.04   52.53
 -21   9   7 1393.13   50.36
  19  -9  -7   26.23    4.79
 -19   9   7   25.98    4.28
  17  -9  -7    2.30    5.55
 -17   9   7    3.64    4.34
  15  -9  -7   68.55    7.08
 -15   9   7   77.16    5.11
  13  -9  -7 2626.57   85.46
 -13   9   7 2661.03   89.29
  11  -9  -7    5.49    6.13
 -11   9   7   -1.98    5.11
   7  -9  -7  107.09    6.83
  -7   9   7  111.56    6.19
   5  -9  -7  812.72   29.10
  -5   9   7  807.30   29.29
   3  -9  -7  632.48   24.06
  -3   9   7  646.65   17.10
   1  -9  -7  386.19   16.27
  -1   9   7  399.79   14.74
  -1  -9  -7  395.19   17.23
   1   9   7  376.11   15.00
  -3  -9  -7  366.60   18.00
  -5  -9  -7  843.16   31.59
  -7  -9  -7  129.75    7.98
   7   9   7   98.41    7.98
 -11  -9  -7    5.42    6.51
  11   9   7   -3.19    6.25
 -13  -9  -7 2667.60   89.22
  13   9   7 2534.34   60.06
 -17  -9  -7    1.85    6.13
  17   9   7   -1.02    6.51
 -19  -9  -7   23.87    7.79
  19   9   7   31.27    6.83
 -23  -9  -7  -11.62    8.94
 -27  -9  -7  120.31   11.42
  27   9   7  114.24    9.96
 -31  -9  -7  514.35   23.10
 -33  -9  -7   24.89    7.85
 -35  -9  -7   69.31    6.38
  35   9   7   88.27   11.36
 -37  -9  -7  114.18    7.15
  37   9   7  140.54   11.42
 -39  -9  -7  103.14    7.66
 -41  -9  -7  492.07   16.66
  41   9   7  505.54   25.21
 -43  -9  -7    1.91    5.55
 -45  -9  -7   43.34    6.38
  45   9   7   48.63   12.32
 -47  -9  -7   92.22    8.74
  47   9   7  106.90    9.89
 -49  -9  -7   -8.81    7.02
 -51  -9  -7  195.94   14.36
  51   9   7  196.64   14.42
 -53  -9  -7    9.25    6.77
  53   9   7   12.64   12.38
 -55  -9  -7  292.24   17.49
  55   9   7  299.97   19.79
 -57  -9  -7    7.79    7.98
  57   9   7    7.02    8.36
 -59  -9  -7    6.51    8.42
  59   9   7    1.91   12.32
 -61  -9  -7   19.15   13.02
  61   9   7   26.49   15.25
 -63  -9  -7  271.37   19.79
  63   9   7  295.18   24.32
 -65  -9  -7  119.80   15.45
  65   9   7   99.95   19.47
 -67  -9  -7   57.95   16.27
  67   9   7   49.27   19.59
 -69  -9  -7   68.29   16.15
  69   9   7   66.76   19.59
 -71  -9  -7   11.36   14.23
  71   9   7  -10.47   21.25
 -73  -9  -7   11.68   14.30
  73   9   7  -16.21   20.87
 -75  -9  -7   -7.02   11.49
 -77  -9  -7   -8.42   18.00
  76  -8  -6    1.98   16.91
  74  -8  -6   63.50   18.96
 -74   8   6   37.02    9.76
  72  -8  -6   65.23   13.79
 -72   8   6   55.91   10.15
  70  -8  -6   17.04   16.66
 -70   8   6    3.77   10.98
  68  -8  -6   48.57   12.64
 -68   8   6   45.44   15.13
  66  -8  -6    0.32   14.23
 -66   8   6   -0.51    9.96
  64  -8  -6    7.91   10.79
 -64   8   6   -1.60   10.21
  62  -8  -6    7.59   13.79
 -62   8   6  -13.47    8.04
  60  -8  -6  168.62   12.38
 -60   8   6  177.17   11.68
  58  -8  -6   -3.38   12.83
 -58   8   6    1.40    7.21
 -56   8   6   12.32    7.47
  54  -8  -6    1.60    8.42
 -54   8   6    6.32    8.68
  52  -8  -6    2.30    7.40
 -52   8   6    1.98    7.85
  50  -8  -6   -8.11    7.15
 -50   8   6   -4.28    7.59
  48  -8  -6   25.21    7.02
 -48   8   6   35.55   10.28
  46  -8  -6   22.66   10.34
 -46   8   6   47.87    7.91
  44  -8  -6  319.43   18.06
 -44   8   6  293.33   12.00
  42  -8  -6  121.45    9.13
 -42   8   6  128.41   10.79
  40  -8  -6   33.83    6.83
 -40   8   6   41.10    7.02
  38  -8  -6  137.54   10.08
 -38   8   6  133.65    7.66
  36  -8  -6   12.70    5.94
 -36   8   6    9.64    5.68
  34  -8  -6  543.58   23.30
 -34   8   6  548.37   16.66
  32  -8  -6  286.76   13.47
 -32   8   6  272.27   14.10
  30  -8  -6  278.97   13.21
 -30   8   6  256.70   12.45
  28  -8  -6   -5.11    5.17
 -28   8   6    6.06    7.15
  26  -8  -6   74.93    7.02
 -26   8   6   71.55    6.57
  24  -8  -6   41.74    6.32
 -24   8   6   40.91    5.42
  22  -8  -6  371.77   15.64
 -22   8   6  378.72   16.15
  20  -8  -6  390.98   16.59
 -20   8   6  366.92   11.23
  18  -8  -6   27.57    4.91
 -18   8   6   28.27    6.06
  16  -8  -6  119.48    8.49
 -16   8   6  113.22    6.32
  14  -8  -6  737.60   30.19
 -14   8   6  744.24   19.98
  12  -8  -6   62.61    6.32
 -12   8   6   98.80    7.72
   8  -8  -6 1119.01   39.12
  -8   8   6 1151.43   37.53
   6  -8  -6  997.42   36.70
  -6   8   6 1041.46   34.53
   4  -8  -6 1482.54   51.89
  -4   8   6 1647.08   56.74
   2  -8  -6  471.65   18.32
  -2   8   6  521.11   18.96
   0  -8  -6    2.55    3.89
   0   8   6   -0.51    2.30
  -2  -8  -6  486.84   13.72
   2   8   6  516.07   19.72
  -4  -8  -6 1451.14   49.65
   4   8   6 1427.21   48.70
  -6  -8  -6 1019.89   40.91
   6   8   6 1175.30   41.42
 -16  -8  -6  129.75    8.30
  16   8   6  119.09    9.45
 -18  -8  -6   32.61    7.02
  20   8   6  189.68   11.68
 -26  -8  -6   57.19   10.21
 -28  -8  -6    3.45    4.53
 -30  -8  -6  256.44   13.66
 -32  -8  -6  252.61   15.32
  32   8   6  262.06   14.10
 -34  -8  -6  513.07   23.23
  34   8   6  531.20   22.78
 -36  -8  -6    9.57    5.04
  36   8   6    6.19    6.64
 -38  -8  -6  143.41    8.23
  38   8   6  151.96   12.38
 -40  -8  -6   44.93    7.08
  40   8   6   36.51    7.85
 -42  -8  -6   97.39    7.08
  42   8   6  120.18   11.55
 -44  -8  -6  306.61   18.13
 -46  -8  -6   43.85    7.34
  46   8   6   47.29    9.06
 -48  -8  -6   41.04    9.96
  48   8   6   36.38   13.40
 -50  -8  -6    5.04    7.98
  50   8   6    1.53    8.81
 -52  -8  -6    8.04    8.11
 -54  -8  -6    7.66    8.68
  54   8   6    7.02    9.13
 -56  -8  -6   21.25    7.66
  56   8   6   11.42   12.83
 -58  -8  -6   14.68    8.42
  58   8   6    4.85    8.42
 -60  -8  -6  168.11   10.34
  60   8   6  172.19   16.47
 -62  -8  -6   -7.47    8.94
 -64  -8  -6    7.53    8.42
 -66  -8  -6    0.83    9.70
 -68  -8  -6   35.68    8.81
 -70  -8  -6   -8.55    9.89
 -72  -8  -6   41.10    9.32
  72   8   6   51.12   19.59
 -74  -8  -6   44.17   10.72
  74   8   6   36.89   13.59
 -76  -8  -6   11.11   15.13
  76   8   6   16.08   17.87
  75  -7  -5    8.04   13.15
 -75   7   5   -9.25   13.15
  73  -7  -5    9.76   12.00
 -73   7   5  -11.17   10.66
  71  -7  -5   32.68   12.96
 -71   7   5   13.66   10.53
  69  -7  -5    4.91    9.96
 -69   7   5   -2.74   10.47
  67  -7  -5    3.89   11.04
 -67   7   5    4.98    9.57
  65  -7  -5   39.06    8.94
 -65   7   5   27.00   14.04
  63  -7  -5  100.20   12.57
 -63   7   5   96.63   11.93
  61  -7  -5    5.11    7.85
 -61   7   5   -0.32   11.68
  59  -7  -5    1.21    9.32
 -59   7   5    2.55    8.74
  57  -7  -5   20.87    7.91
 -57   7   5   28.46   11.55
  55  -7  -5  129.69   11.55
 -55   7   5  110.92   11.62
  53  -7  -5   11.55    8.74
 -53   7   5   10.79    7.91
  51  -7  -5    4.28    7.85
 -51   7   5    3.32   11.17
  49  -7  -5    4.34    8.11
 -49   7   5   -1.15    7.40
  47  -7  -5   90.25   12.57
 -47   7   5   86.61    9.06
  45  -7  -5  408.08   22.59
 -45   7   5  397.81   14.23
  43  -7  -5  227.59   12.76
 -43   7   5  205.06    9.70
  41  -7  -5   24.38    7.08
 -41   7   5   17.49    6.77
  39  -7  -5  548.49   25.21
 -39   7   5  532.98   22.53
  37  -7  -5  132.24   11.36
 -37   7   5  116.86    7.28
  35  -7  -5  240.29   12.19
 -35   7   5  248.27   12.19
  33  -7  -5    7.40    7.53
 -33   7   5   13.21    4.79
  31  -7  -5  150.94    9.64
 -31   7   5  178.32   10.72
  29  -7  -5   38.42    5.17
 -29   7   5   30.25    7.79
  27  -7  -5   80.99    7.79
 -27   7   5   72.57    5.94
  25  -7  -5  100.46    6.51
 -25   7   5   95.54    6.51
  23  -7  -5   82.01    6.32
 -23   7   5   65.99    7.53
  21  -7  -5   46.78    4.28
 -21   7   5   52.65    7.08
  19  -7  -5   57.50    6.13
 -19   7   5   66.95    6.06
  17  -7  -5  307.82   13.59
 -17   7   5  323.01   14.04
  15  -7  -5 2226.01   78.89
 -15   7   5 2299.28   76.91
  13  -7  -5 1168.21   30.76
   9  -7  -5  797.66   29.10
  -9   7   5  825.68   29.23
   7  -7  -5  125.92    7.21
  -7   7   5  124.84    6.00
   5  -7  -5  233.02   10.28
  -5   7   5  241.70    9.51
   3  -7  -5    2.87    2.49
  -3   7   5   -2.87    2.62
   1  -7  -5  571.98   23.17
  -1   7   5  591.19   22.02
   1   7   5  551.81   14.81
  -3  -7  -5    2.49    2.30
   5   7   5  187.45    9.89
  -7  -7  -5  117.75    6.00
  -9  -7  -5  803.08   30.38
   9   7   5  757.64   28.02
  21   7   5   55.14    6.38
 -25  -7  -5   91.59    8.94
  25   7   5   93.69    7.59
 -27  -7  -5   77.48    5.62
  27   7   5   77.16    8.49
 -29  -7  -5   28.98    5.55
  29   7   5   27.51    5.30
 -31  -7  -5  145.77    9.32
 -33  -7  -5    3.13    5.36
  33   7   5    4.28    8.74
 -35  -7  -5  224.40    9.70
  35   7   5  238.57   14.81
 -37  -7  -5  103.58    6.96
  37   7   5  114.50   11.68
 -39  -7  -5  502.09   26.04
  39   7   5  516.65   17.36
 -41  -7  -5   20.55    6.25
  41   7   5   41.55   11.74
 -43  -7  -5  200.98   12.64
  43   7   5  195.43   12.32
 -45  -7  -5  384.79   19.91
 -47  -7  -5   65.42    7.40
  47   7   5   72.50   12.89
 -49  -7  -5  -10.79    9.89
 -51  -7  -5    1.91   10.59
  51   7   5   -7.28   13.66
 -53  -7  -5    4.91    8.42
  53   7   5    5.55    9.06
 -55  -7  -5  111.95   14.17
  55   7   5  117.88    9.83
 -57  -7  -5   19.66    9.38
  57   7   5   38.68   10.02
 -59  -7  -5   -0.06   11.42
  59   7   5   -0.77    7.53
 -61  -7  -5    8.04    9.70
  61   7   5    4.72   10.40
 -63  -7  -5   89.42   14.68
  63   7   5   75.69   17.74
 -65  -7  -5   39.76   10.21
  65   7   5   37.72   12.19
 -67  -7  -5    6.77   13.66
  67   7   5    4.98    9.25
 -69  -7  -5    0.70   10.91
  69   7   5    9.57   12.32
 -71  -7  -5   26.93   14.68
  71   7   5   42.89   21.83
 -73  -7  -5    1.40   15.57
  73   7   5   -6.96   22.21
 -75  -7  -5    2.62   17.10
  75   7   5   13.98   28.98
  77   7   5    3.45   12.06
  76  -6  -4   50.16   24.00
 -76   6   4   62.67   13.08
 -74   6   4    5.87    9.51
  72  -6  -4   63.82   17.68
 -72   6   4   52.97   12.32
  70  -6  -4   -1.40   17.17
 -70   6   4   -0.45    8.81
  68  -6  -4   37.53   16.02
 -68   6   4   41.74    9.57
  66  -6  -4    9.32   10.98
 -66   6   4    1.28   12.96
  64  -6  -4   -9.00   13.79
 -64   6   4  -11.17    9.00
  62  -6  -4    6.32   10.40
 -62   6   4  -10.85   11.74
 -60   6   4  237.93   16.53
  58  -6  -4   65.80   10.85
 -58   6   4   65.35   13.40
  56  -6  -4   44.36    8.87
 -56   6   4   64.21    9.70
  54  -6  -4   28.08    7.08
 -54   6   4   32.61   10.72
 -52   6   4   11.81    7.08
  50  -6  -4    8.04    8.49
 -50   6   4    9.06   10.79
  48  -6  -4   17.68   11.04
 -48   6   4   27.38    8.23
  46  -6  -4   -3.77   10.34
 -46   6   4   -1.28    6.13
  44  -6  -4   28.78    8.23
 -44   6   4   44.23    7.72
  42  -6  -4  151.39   10.79
 -42   6   4  142.07    8.30
  40  -6  -4   83.67    8.23
 -40   6   4   74.86    8.36
  38  -6  -4  144.81    9.06
 -38   6   4  159.17   10.59
  36  -6  -4  302.97   11.42
 -36   6   4  289.50   10.53
  34  -6  -4    7.34    4.98
 -34   6   4    7.59    8.11
  32  -6  -4  943.75   26.23
 -32   6   4  898.88   34.46
  30  -6  -4  241.57   11.68
 -30   6   4  259.25    9.06
  28  -6  -4  243.48   13.34
 -28   6   4  282.54   12.96
  26  -6  -4   -2.36    4.98
 -26   6   4   -3.89    6.45
  24  -6  -4  635.04   24.83
 -24   6   4  613.91   23.55
  22  -6  -4  462.65   14.17
 -22   6   4  465.01   18.96
  20  -6  -4 1332.37   36.44
 -20   6   4 1320.30   32.23
  18  -6  -4    6.51    4.15
 -18   6   4    2.04    4.21
  16  -6  -4  770.02   31.85
 -16   6   4  774.75   27.76
  14  -6  -4  613.47   22.40
  10  -6  -4  131.86    7.21
 -10   6   4  131.60    6.83
   8  -6  -4 1532.26   54.57
  -8   6   4 1594.04   53.55
   6  -6  -4    0.19    2.74
  -6   6   4   -2.23    2.49
   4  -6  -4  323.39    9.51
  -4   6   4  317.01    8.87
   2  -6  -4 1937.85   65.42
  -2   6   4 2006.65   66.95
   0  -6  -4    0.89    1.91
   2   6   4 1955.15   46.21
 -10  -6  -4  155.03    9.89
  14   6   4  697.65   27.00
 -18  -6  -4   -0.19    6.57
  18   6   4   12.45    6.57
 -20  -6  -4 1348.83   50.99
 -22  -6  -4  431.38   18.06
 -24  -6  -4  563.87   15.70
  24   6   4  588.64   22.08
 -26  -6  -4    2.94    4.98
  26   6   4    0.64    5.23
 -28  -6  -4  257.72   13.85
  28   6   4  264.10   16.59
 -30  -6  -4  236.14    9.25
  30   6   4  255.93   13.47
 -32  -6  -4  939.66   25.72
  32   6   4  926.01   25.72
 -34  -6  -4    3.89    4.72
  34   6   4    8.30    9.00
 -36  -6  -4  261.87   10.59
  36   6   4  305.65   15.96
 -38  -6  -4  144.05   11.23
  38   6   4  131.54    8.30
 -40  -6  -4   84.69    8.68
  40   6   4   73.78    7.66
 -42  -6  -4  154.13   10.21
  42   6   4  140.92   10.47
 -44  -6  -4   32.87    6.13
  44   6   4   32.55   11.49
 -46  -6  -4    7.53    6.45
 -48  -6  -4   21.89    7.15
  48   6   4   13.40    8.11
 -50  -6  -4   -4.91    6.19
  50   6   4   10.40   11.55
 -52  -6  -4   11.87    7.28
  52   6   4   -1.34    8.36
 -54  -6  -4   15.57    8.62
  54   6   4   27.70   13.34
 -56  -6  -4   30.51   12.38
  56   6   4   75.12   10.66
 -58  -6  -4   62.42    7.85
  58   6   4   56.23   13.98
 -60  -6  -4  222.49   14.30
  60   6   4  245.97   17.04
 -62  -6  -4    7.08    7.98
  62   6   4   -8.17   13.98
 -64  -6  -4   -0.38    9.64
  64   6   4    2.55   10.47
 -66  -6  -4    5.11    8.42
  66   6   4    8.81   14.55
 -68  -6  -4   49.21   10.47
 -70  -6  -4   -1.40    9.57
 -72  -6  -4   67.40   10.21
  72   6   4   53.16   17.93
 -74  -6  -4    5.36   10.34
  74   6   4    5.04   12.51
  76   6   4   62.42   22.40
  77  -5  -3   43.08   20.81
 -77   5   3   39.06   13.08
  75  -5  -3  -19.15   17.10
 -75   5   3   -2.74   10.47
  73  -5  -3   14.68   21.13
 -73   5   3    9.57   14.36
  71  -5  -3   88.65   13.66
 -71   5   3   95.54   12.19
  69  -5  -3   12.25   11.68
 -69   5   3   15.38   10.91
  67  -5  -3    5.74    9.38
 -67   5   3    1.72    8.74
  65  -5  -3    0.96   10.02
 -65   5   3    6.70    9.00
  63  -5  -3  103.14    9.96
 -63   5   3  107.22   15.25
 -61   5   3    6.13    7.72
  59  -5  -3    6.83   13.79
 -59   5   3   18.57    7.66
  57  -5  -3   -3.00   11.62
 -57   5   3    2.11    6.83
  55  -5  -3   29.93   11.87
 -55   5   3   43.21    7.40
  53  -5  -3   48.76   11.87
 -53   5   3   65.23    7.85
  51  -5  -3  297.41   19.53
 -51   5   3  269.65   11.36
  49  -5  -3  -13.40   10.40
 -49   5   3   -3.70    6.00
  47  -5  -3   68.04   11.87
 -47   5   3   58.46    7.59
  45  -5  -3   53.68   11.42
 -45   5   3   54.19    6.25
  43  -5  -3  142.45    9.38
 -43   5   3  157.26    9.19
  41  -5  -3   38.68    7.53
 -41   5   3   22.59    5.49
  39  -5  -3  462.46   23.30
 -39   5   3  494.18   22.78
  37  -5  -3   56.16    6.32
 -37   5   3   57.82    9.51
  35  -5  -3   32.74    6.38
 -35   5   3   45.25    9.13
  33  -5  -3  784.00   33.63
 -33   5   3  726.62   20.81
  31  -5  -3   10.21    5.42
 -31   5   3   12.19    5.42
  29  -5  -3   -2.68    4.79
 -29   5   3   -0.83    4.85
  27  -5  -3  227.98   12.25
 -27   5   3  221.98    8.81
  25  -5  -3  146.35    7.28
 -25   5   3  161.54   10.91
  23  -5  -3 1165.85   43.97
 -23   5   3 1091.24   42.51
  21  -5  -3   20.36    4.47
 -21   5   3   19.91    6.45
  19  -5  -3   64.91    4.98
 -19   5   3   72.31    6.83
  17  -5  -3  147.56    9.00
 -17   5   3  136.58    7.79
  15  -5  -3  529.73   20.68
  11  -5  -3 1383.81   50.61
 -11   5   3 1402.38   47.74
   9  -5  -3  288.61   12.70
  -9   5   3  301.18   12.06
   7  -5  -3    0.06    3.70
  -7   5   3    2.49    2.55
   5  -5  -3  734.03   26.49
  -5   5   3  816.23   28.27
   3  -5  -3 1550.77   53.16
  -3   5   3 1622.38   52.27
   1  -5  -3   26.61    2.43
  -1   5   3   41.36    3.25
  -1  -5  -3   29.23    2.36
  -3  -5  -3 1636.67   56.93
  -5  -5  -3  851.33   30.44
  -7  -5  -3   -5.30    4.15
   9   5   3  355.62   15.38
  15   5   3  535.73   21.13
 -17  -5  -3  142.07    6.25
  17   5   3  137.41    8.17
 -19  -5  -3   68.23    5.17
 -21  -5  -3   25.02    3.51
  21   5   3   28.72    6.51
 -23  -5  -3 1052.57   39.31
  23   5   3 1079.82   29.68
 -25  -5  -3  133.90    7.47
  25   5   3  152.60    7.85
 -27  -5  -3  204.87    8.23
 -29  -5  -3    1.47    7.15
  29   5   3    3.57    4.91
 -31  -5  -3   15.57    5.36
  31   5   3    3.51    5.17
 -33  -5  -3  688.90   20.23
 -35  -5  -3   33.32    6.06
  35   5   3   42.57    6.96
 -37  -5  -3   34.46    6.77
  37   5   3   54.44    7.08
 -39  -5  -3  468.65   21.06
  39   5   3  490.73   20.10
 -41  -5  -3   43.72    7.53
 -43  -5  -3  135.75    8.30
  43   5   3  155.98   13.02
 -45  -5  -3   54.63    7.85
  45   5   3   37.53    8.36
 -47  -5  -3   54.76    7.15
  47   5   3   46.53   10.34
 -49  -5  -3   -0.64    6.25
  49   5   3    5.11    7.02
 -51  -5  -3  275.46   12.57
 -53  -5  -3   52.53    9.06
 -55  -5  -3   28.46    7.34
 -57  -5  -3    6.83    7.91
  57   5   3   17.68    9.25
 -59  -5  -3   20.30    7.28
  59   5   3   30.06   13.72
 -61  -5  -3    6.06    8.68
  61   5   3    4.40   10.34
 -63  -5  -3  103.90   10.40
  63   5   3  102.50   15.89
 -65  -5  -3    5.30    8.74
  65   5   3   13.53   10.59
 -67  -5  -3    2.23   10.59
  67   5   3   19.02   17.68
 -69  -5  -3   19.79   10.91
  69   5   3   12.70   12.57
 -71  -5  -3   95.54   16.72
  71   5   3   85.59   13.28
 -73  -5  -3   19.53   14.93
  73   5   3   42.95   19.72
 -75  -5  -3   13.21    8.74
  77   5   3   16.72   16.98
  78  -4  -2   35.04   15.45
 -78   4   2   44.68   13.98
  76  -4  -2   61.14   14.68
 -76   4   2   64.84   20.17
  74  -4  -2   -1.15   12.57
 -74   4   2    3.51   11.49
 -72   4   2   29.87   10.21
  70  -4  -2   14.68   12.19
 -70   4   2    8.04   11.49
  68  -4  -2    1.08   14.93
 -68   4   2   -3.57    8.23
  66  -4  -2   89.73   17.36
 -66   4   2   82.97   11.93
  64  -4  -2    7.98    9.06
 -64   4   2    1.47   12.38
  62  -4  -2    6.32    9.51
 -62   4   2   11.74    9.25
  60  -4  -2   -5.04    8.81
 -60   4   2    8.30    8.42
  58  -4  -2  154.77   10.98
 -58   4   2  139.26   11.23
  56  -4  -2    0.38    8.36
 -56   4   2    0.26    8.11
  54  -4  -2    0.57    6.96
 -54   4   2   -9.89    8.23
 -52   4   2   13.59    6.51
  50  -4  -2   61.01   12.64
 -50   4   2   45.82    8.49
  48  -4  -2  -14.10   10.91
 -48   4   2    1.60    6.06
  46  -4  -2   53.23   11.87
 -46   4   2   37.27    8.36
  44  -4  -2    2.17    9.00
 -44   4   2   13.72    6.13
  42  -4  -2    4.85    7.02
 -42   4   2   10.34    7.15
  40  -4  -2    3.64    8.17
 -40   4   2    7.98    4.98
  38  -4  -2  117.18   10.34
 -38   4   2  118.58    7.28
  36  -4  -2    9.83    8.94
 -36   4   2   22.08    6.25
  34  -4  -2   86.67    7.40
 -34   4   2  100.52    7.34
  32  -4  -2  519.20   20.93
 -32   4   2  544.15   22.85
  30  -4  -2   32.04    4.47
 -30   4   2   16.91    7.08
  28  -4  -2   67.33    6.45
 -28   4   2   54.95    5.94
  26  -4  -2   17.30    4.02
 -26   4   2   10.85    7.28
  24  -4  -2  422.25   13.91
 -24   4   2  408.59   17.81
  22  -4  -2    8.94    4.85
 -22   4   2    4.47    4.66
  20  -4  -2  342.79   14.42
 -20   4   2  361.94   15.25
  18  -4  -2  914.07   36.95
 -18   4   2  901.63   31.98
  16  -4  -2  989.06   38.10
 -16   4   2 1076.05   36.95
  12  -4  -2 2161.11   53.16
 -12   4   2 2066.65   48.89
  10  -4  -2 1804.97   43.97
 -10   4   2 1790.36   59.23
   8  -4  -2  680.48   25.66
  -8   4   2  645.76   22.47
   6  -4  -2 1925.41   64.21
  -6   4   2 1956.94   63.63
   4  -4  -2  276.29   11.30
   2  -4  -2  267.16   10.21
  -2   4   2  273.67   12.13
   0  -4  -2    1.28    1.28
  -2  -4  -2  327.86   12.70
  -4  -4  -2  147.62    6.77
   4   4   2  258.10   10.79
   6   4   2 2141.51   74.35
 -10  -4  -2 1806.51   61.97
  10   4   2 1781.10   58.59
 -12  -4  -2 2153.45   51.19
  12   4   2 2047.63   71.10
 -16  -4  -2  949.75   34.21
  16   4   2  999.79   37.97
 -18  -4  -2  864.74   30.89
  18   4   2  899.20   30.95
 -20  -4  -2  340.37   10.47
  20   4   2  358.75   16.59
 -22  -4  -2    6.13    4.66
  22   4   2    5.42    4.47
 -24  -4  -2  412.17   19.79
 -26  -4  -2   16.53    5.17
  26   4   2    8.74    7.66
 -28  -4  -2   65.48    7.15
  28   4   2   56.74    9.13
 -30  -4  -2   22.72    7.40
  30   4   2   16.66    5.17
 -32  -4  -2  493.67   21.64
  32   4   2  512.05   21.19
 -34  -4  -2   93.88    8.36
  34   4   2   77.23    7.21
 -36  -4  -2   19.98    4.85
  36   4   2   10.72    8.94
 -38  -4  -2  118.90    9.38
  38   4   2  120.69   10.59
 -40  -4  -2    6.77    6.13
 -42  -4  -2    3.19    6.19
  42   4   2   -5.30    9.76
 -44  -4  -2    6.57    6.96
  44   4   2    0.00    6.13
 -46  -4  -2   44.68    7.02
  46   4   2   53.87   10.79
 -48  -4  -2   12.38    7.15
  48   4   2    6.38    7.21
 -50  -4  -2   42.25    7.91
  50   4   2   44.04   11.62
 -52  -4  -2   12.57    7.98
  52   4   2   19.85    8.30
 -54  -4  -2    5.87    7.72
 -56  -4  -2   -0.64    6.51
 -58  -4  -2  145.07   12.83
  58   4   2  147.81   13.59
 -60  -4  -2    9.32    6.83
  60   4   2    3.57    9.83
 -62  -4  -2   10.53   12.45
  62   4   2   13.91    8.36
 -64  -4  -2   15.96   13.08
  64   4   2    0.57   15.89
 -66  -4  -2   88.59   10.59
  66   4   2   68.99   16.59
 -68  -4  -2    3.96    9.38
  68   4   2    1.98   10.53
 -70  -4  -2   20.30   11.04
  70   4   2   22.78   16.40
 -72  -4  -2    8.87    8.23
 -74  -4  -2   10.79    8.49
  74   4   2   -9.19   13.47
 -76  -4  -2   53.42   12.70
 -78  -4  -2   41.36   17.23
  78   4   2   66.69   22.40
  77  -3  -1   -6.19   18.89
 -77   3   1   -0.13   12.83
  75  -3  -1    5.68   20.87
 -75   3   1    6.00   10.08
  73  -3  -1  102.24   20.30
 -73   3   1  122.99   19.59
  71  -3  -1  109.33   14.87
 -71   3   1   96.63   12.00
  69  -3  -1   19.08   10.85
 -69   3   1   19.85   10.72
  67  -3  -1   37.91   11.81
 -67   3   1   51.38   15.38
  65  -3  -1  130.84   19.02
 -65   3   1  135.94   11.74
  63  -3  -1   23.49   14.36
 -63   3   1    5.04    7.85
  61  -3  -1    2.43   13.40
 -61   3   1    0.13    7.53
  59  -3  -1   11.93   15.00
 -59   3   1   10.28    8.49
  57  -3  -1   12.25    8.30
 -57   3   1   28.27    9.32
  55  -3  -1   -1.53    8.11
 -55   3   1   13.98   11.04
  53  -3  -1   49.21    9.32
 -53   3   1   65.74    9.51
  51  -3  -1    7.34    7.59
 -51   3   1    0.57    6.19
  49  -3  -1    9.06    8.49
 -49   3   1   11.23    7.59
  47  -3  -1    4.34   10.21
 -47   3   1   -0.89    5.87
  45  -3  -1  277.44   12.19
 -45   3   1  280.57   17.17
  43  -3  -1   10.47    8.68
 -43   3   1    2.23    5.94
  41  -3  -1  823.00   30.70
 -41   3   1  844.50   35.42
  39  -3  -1   10.85    6.89
 -39   3   1   10.91    5.62
  37  -3  -1  574.02   17.93
 -37   3   1  538.28   23.30
  35  -3  -1   13.72    6.00
 -35   3   1   12.45    5.81
  33  -3  -1   58.21    5.55
 -33   3   1   44.74    8.11
  31  -3  -1   71.80    7.66
 -31   3   1   67.72    6.25
  29  -3  -1  209.40   13.02
 -29   3   1  224.91   12.70
  27  -3  -1   57.63    6.32
 -27   3   1   59.55    5.30
  25  -3  -1  509.37   15.70
 -25   3   1  504.14   20.17
  23  -3  -1  278.78   10.02
 -23   3   1  310.31   14.81
  21  -3  -1  269.84    9.38
 -21   3   1  272.65    9.64
  19  -3  -1  104.03    5.81
 -19   3   1  100.33    6.64
  17  -3  -1   40.59    4.79
 -17   3   1   35.36    4.53
  13  -3  -1  199.83   10.15
 -13   3   1  183.55    7.08
  11  -3  -1   63.12    5.81
 -11   3   1   77.42    5.42
   9  -3  -1 1304.92   45.00
  -9   3   1 1239.95   30.38
   7  -3  -1   54.19    3.70
   5  -3  -1   28.53    2.30
   3  -3  -1 2714.77   88.71
  -5  -3  -1   33.25    3.13
   7   3   1   61.08    3.64
  -9  -3  -1 1249.08   30.70
   9   3   1 1315.90   46.34
 -11  -3  -1   66.44    5.81
  11   3   1   48.31    4.47
 -13  -3  -1  196.00    9.19
  13   3   1  190.26    8.36
  15   3   1  543.45   21.38
 -17  -3  -1   33.06    3.70
  17   3   1   38.42    6.00
 -19  -3  -1  100.14    8.17
  19   3   1  100.46    5.55
 -21  -3  -1  292.95   14.49
  21   3   1  254.78   11.55
 -23  -3  -1  293.01   14.87
  23   3   1  277.12   14.23
 -25  -3  -1  491.05   20.81
  25   3   1  500.56   21.96
 -27  -3  -1   49.72    6.25
  27   3   1   54.38    6.70
 -29  -3  -1  202.77   13.15
  29   3   1  222.68   12.06
 -31  -3  -1   66.95    6.32
  31   3   1   65.87    6.70
 -33  -3  -1   69.06    8.42
  33   3   1   58.14    5.62
 -35  -3  -1    8.49    6.13
  35   3   1   24.70    9.76
 -37  -3  -1  554.56   22.78
  37   3   1  548.11   24.76
 -39  -3  -1    8.23    8.62
  39   3   1   14.49    5.62
 -41  -3  -1  854.21   35.74
  41   3   1  816.55   23.04
 -43  -3  -1    4.02    8.49
  43   3   1   -5.04    6.19
 -45  -3  -1  257.84   16.79
 -47  -3  -1    1.21    6.45
 -49  -3  -1   12.19    7.34
  49   3   1   20.36    8.55
 -51  -3  -1   10.85    6.06
  51   3   1   -1.34   10.91
 -53  -3  -1   66.57    9.57
  53   3   1   45.00    9.45
 -55  -3  -1   -1.47    7.59
  55   3   1   -0.51   11.04
 -57  -3  -1   31.66    9.06
  57   3   1   22.98   13.79
 -59  -3  -1   10.66   11.42
  59   3   1   18.06    8.11
 -61  -3  -1    4.53    8.42
  61   3   1   -0.96   13.34
 -63  -3  -1    6.70    9.57
 -65  -3  -1  126.24   12.32
  65   3   1  128.09   13.66
 -67  -3  -1   15.51    9.51
  67   3   1   67.52   15.83
 -69  -3  -1   24.32    8.94
 -71  -3  -1   96.50   14.30
  71   3   1  117.75   12.32
 -73  -3  -1   90.25   16.72
  73   3   1   78.95   20.36
 -75  -3  -1    3.00    9.96
  75   3   1    8.94   19.72
 -77  -3  -1   12.51   11.68
 -78   2   0   63.12   15.45
  76  -2   0    1.08   11.87
 -76   2   0    1.79   18.44
  74  -2   0  161.73   17.10
 -74   2   0  198.17   16.53
 -72   2   0    5.81   10.40
  70  -2   0  112.07   19.40
 -70   2   0  128.54   12.13
  68  -2   0   11.17   11.81
 -68   2   0  -10.85   14.62
 -66   2   0   59.10    9.96
  64  -2   0   -1.60   10.98
 -64   2   0  -11.93    8.81
  62  -2   0    2.11    8.30
 -62   2   0  -13.28   12.45
 -60   2   0   -1.08    7.28
  58  -2   0  113.99   14.93
 -58   2   0   94.46    9.64
  56  -2   0   -0.38   11.04
 -56   2   0    2.11   11.55
  54  -2   0    0.77    6.96
 -54   2   0    6.70    8.17
  52  -2   0   -4.08    7.53
 -52   2   0    0.57    7.34
  50  -2   0   66.69    9.89
 -50   2   0   65.87   11.11
  48  -2   0   -5.81    7.66
 -48   2   0    2.81    6.32
  46  -2   0  239.85   16.40
 -46   2   0  238.89   11.04
  44  -2   0    3.89    5.74
 -44   2   0  -17.68    9.19
  42  -2   0   55.21    8.17
 -42   2   0   44.36    7.02
  40  -2   0    1.40    5.94
 -40   2   0    4.47    6.45
  38  -2   0   -3.38    5.36
 -38   2   0    3.89    6.06
  36  -2   0   -3.00    5.87
 -36   2   0   -4.21    4.85
  34  -2   0  107.67    7.15
 -34   2   0  129.11    7.91
  32  -2   0    6.57    7.91
 -32   2   0    0.51    4.60
  30  -2   0  101.80    7.34
 -30   2   0   90.88    7.28
  28  -2   0    0.70    7.66
 -28   2   0   -2.36    4.15
  26  -2   0  258.10   10.66
 -26   2   0  258.04    9.38
  24  -2   0   -5.36    7.02
 -24   2   0   -4.15    4.85
  22  -2   0  769.45   28.21
 -22   2   0  815.02   22.02
  20  -2   0    1.66    4.66
 -20   2   0   -0.13    4.08
  18  -2   0   49.21    5.62
 -18   2   0   53.48    4.98
  16  -2   0    0.00    5.68
 -16   2   0   -1.72    3.19
  12  -2   0    6.57    4.15
 -12   2   0   19.79    6.96
  10  -2   0 1256.99   44.87
 -10   2   0 1308.88   46.34
   8  -2   0   -5.30    2.30
   4  -2   0    0.26    1.15
  -4  -2   0    2.87    2.04
   4   2   0    1.98    1.79
   6   2   0 7411.69  240.42
   8   2   0    2.36    2.11
 -10  -2   0 1152.32   39.44
  10   2   0 1083.01   38.42
 -12  -2   0   24.19    7.40
  12   2   0   12.45    3.96
 -16  -2   0    3.25    3.64
  16   2   0   -6.45    3.96
 -18  -2   0   53.61    5.23
  18   2   0   52.46    4.53
 -20  -2   0   -3.32    4.21
  20   2   0    0.45    4.34
 -22  -2   0  801.04   20.87
  22   2   0  819.10   30.95
 -24  -2   0   -3.77    4.28
  24   2   0    3.00    5.11
 -26  -2   0  253.76   12.13
  26   2   0  261.93   12.00
 -28  -2   0    1.85    5.49
  28   2   0    3.25    6.83
 -30  -2   0   96.37    9.83
  30   2   0  109.07    7.72
 -32  -2   0    1.34    4.28
  32   2   0   -1.34    7.91
 -34  -2   0  114.31    7.40
  34   2   0  117.43    8.30
 -36  -2   0    0.77    4.85
  36   2   0    3.83    8.62
 -38  -2   0    9.25    6.00
  38   2   0   -1.91    5.87
 -40  -2   0   -8.36    5.81
  40   2   0   -9.38    8.36
 -42  -2   0   52.02    8.04
  42   2   0   44.48    6.32
 -44  -2   0   -8.81    8.81
  44   2   0   -9.00    5.74
 -46  -2   0  247.70   12.06
  46   2   0  226.63   14.93
 -48  -2   0    3.89    6.64
  48   2   0    5.68    7.40
 -50  -2   0   72.57    9.57
  50   2   0   85.97   12.25
 -52  -2   0   -1.72    6.38
 -54  -2   0   -4.91    7.47
  54   2   0    2.81    7.08
 -56  -2   0    5.87   11.30
  56   2   0   -9.89    9.00
 -58  -2   0  106.46    8.62
  58   2   0  101.61   15.06
 -60  -2   0    1.08    8.55
  60   2   0    4.72    9.38
 -62  -2   0    5.49    8.94
 -64  -2   0   -5.94    7.66
  64   2   0   12.19   13.98
 -66  -2   0   51.70   14.36
  66   2   0   47.99   17.49
 -68  -2   0   -3.25   12.89
  68   2   0   -7.47   10.91
 -70  -2   0  101.73   11.87
  70   2   0   95.61   18.51
 -72  -2   0    1.34    9.83
 -74  -2   0  172.58   15.19
  74   2   0  171.81   18.76
 -76  -2   0   -3.70   12.13
 -78  -2   0   58.78   18.70
  78   2   0   79.97   23.17
 -77   1  -1    4.79   13.34
  75  -1   1   34.21   17.17
 -75   1  -1   37.08   10.85
  73  -1   1   -5.94   16.66
 -73   1  -1    2.04   11.87
  71  -1   1    4.85   19.21
 -71   1  -1   -6.64   14.87
  69  -1   1    0.26   11.81
 -69   1  -1   -4.47    9.83
 -67   1  -1   41.74   10.72
  65  -1   1   22.08   14.17
 -65   1  -1   30.89    8.74
  63  -1   1   23.23   10.72
 -63   1  -1   25.85   13.59
  61  -1   1   -1.15    9.13
 -61   1  -1    0.83    8.94
  59  -1   1   31.21    9.51
 -59   1  -1   15.57    9.19
 -57   1  -1   13.08    9.25
  55  -1   1   76.84    9.70
 -55   1  -1   82.78    9.76
  53  -1   1    8.04    7.98
 -53   1  -1   -1.60    7.21
  51  -1   1   79.40    9.64
 -51   1  -1   64.27    9.51
  49  -1   1    0.38   11.74
 -49   1  -1    5.42    7.66
  47  -1   1  207.68   15.25
 -47   1  -1  182.21    9.70
  45  -1   1    2.36    6.57
 -45   1  -1    7.02    6.51
  43  -1   1   10.02    7.02
 -43   1  -1   13.91    9.00
  41  -1   1  135.11    8.04
 -41   1  -1  119.48    9.89
  39  -1   1  101.86   10.72
 -39   1  -1   89.03    6.96
 -37   1  -1  158.03   11.68
  35  -1   1  265.06   10.02
 -35   1  -1  284.78   15.51
  33  -1   1   14.42    5.49
 -33   1  -1   17.36    4.85
  31  -1   1   70.72   10.02
 -31   1  -1   71.67    6.57
  29  -1   1   -6.19    7.91
 -29   1  -1    2.74    4.40
  27  -1   1   64.97    6.77
 -27   1  -1   64.84    6.70
  25  -1   1  462.33   14.30
 -25   1  -1  454.67   19.21
  23  -1   1  330.99   14.49
 -23   1  -1  324.54   13.59
  21  -1   1  138.05    8.11
 -21   1  -1  133.20    6.38
  19  -1   1  131.54    8.11
 -19   1  -1  133.01    6.00
  17  -1   1  133.07    8.68
 -17   1  -1  132.94    5.94
  13  -1   1  404.89   17.81
 -13   1  -1  466.48   19.47
  11  -1   1  701.29   25.91
   9  -1   1   61.91    3.89
  -5   1  -1    2.17    2.30
  -5  -1   1    1.60    1.40
   5   1  -1   -0.89    1.21
  -7  -1   1  624.76   16.21
   7   1  -1  602.81   14.81
  -9  -1   1   57.76    4.85
   9   1  -1   49.40    2.94
 -11  -1   1  626.10   21.70
  11   1  -1  636.82   25.72
 -13  -1   1  378.41   15.06
  13   1  -1  366.47   14.36
 -17  -1   1  142.26    9.00
  17   1  -1  139.26    8.04
 -19  -1   1  128.79    5.94
  19   1  -1  127.26    6.89
 -21  -1   1  130.84    7.15
  21   1  -1  135.50    7.91
 -23  -1   1  313.75   10.28
  23   1  -1  337.18   15.45
 -25  -1   1  437.31   18.83
  25   1  -1  438.34   18.25
 -27  -1   1   68.16    9.06
  27   1  -1   73.01    6.25
 -29  -1   1    8.81    7.72
  29   1  -1   -1.08    4.21
 -31  -1   1   66.50    7.40
  31   1  -1   83.67    6.89
 -33  -1   1   12.83    4.98
  33   1  -1   10.72    7.66
 -35  -1   1  278.14   13.34
  35   1  -1  293.71   13.53
 -37  -1   1  171.56   11.55
  37   1  -1  172.64    9.06
 -39  -1   1   84.12    7.53
  39   1  -1  104.41   10.53
 -41  -1   1  114.43    9.89
  41   1  -1  145.01   10.02
 -43  -1   1   -1.60    5.81
  43   1  -1   -1.60    7.08
 -45  -1   1    6.13    7.40
  45   1  -1   -3.57    7.28
 -47  -1   1  183.36   14.81
  47   1  -1  193.00   12.89
 -49  -1   1    6.89    6.70
  49   1  -1    8.55    7.91
 -51  -1   1   53.36    8.55
  51   1  -1   74.67   12.57
 -53  -1   1   13.98    5.94
 -55  -1   1   92.61   12.64
  55   1  -1   74.74    8.30
 -57  -1   1    0.13    7.08
 -59  -1   1   14.74    7.28
  59   1  -1   29.68   13.40
 -61  -1   1  -12.06    8.62
 -63  -1   1   21.06   12.57
  63   1  -1   22.15    8.94
 -65  -1   1   28.08   13.53
 -67  -1   1   23.10    8.62
  67   1  -1   20.87   15.51
 -69  -1   1  -13.47   10.47
 -71  -1   1    6.06   10.47
  71   1  -1    2.62   10.28
 -73  -1   1   16.85   15.96
  73   1  -1   18.96   19.59
 -75  -1   1   38.68   10.21
  75   1  -1   39.70   17.42
 -77  -1   1   -9.45   10.21
  78   0   2   18.57   21.64
 -78   0  -2    6.13    9.00
 -76   0  -2   -1.79   16.66
  74   0   2   16.27   10.85
 -74   0  -2   19.53   12.38
 -72   0  -2    1.21   11.30
  70   0   2   71.61   17.87
 -70   0  -2   42.06    9.38
  68   0   2   26.61   15.64
 -68   0  -2    6.70    9.38
  66   0   2   -2.17    8.30
 -66   0  -2   -7.15   12.64
  64   0   2   -6.32    9.76
 -64   0  -2    0.89    9.25
  62   0   2   18.70   13.15
 -62   0  -2   25.85    7.66
 -60   0  -2   -1.72    8.49
  58   0   2  247.44   12.76
 -58   0  -2  273.99   19.02
  56   0   2   -5.87   13.59
 -56   0  -2    0.51    9.00
  54   0   2   -6.96   10.91
 -54   0  -2    1.08    6.64
  52   0   2    1.85    7.59
 -52   0  -2   -1.02    8.11
  50   0   2   80.86    9.38
 -50   0  -2   78.25   12.32
  48   0   2    7.79    8.11
 -48   0  -2  -10.47    7.47
 -46   0  -2  119.80    9.70
  44   0   2   -1.66    6.38
 -44   0  -2   -3.70    7.02
 -42   0  -2  905.45   27.00
  40   0   2    5.04    6.70
 -40   0  -2    8.62    8.74
  38   0   2  236.78   13.08
 -38   0  -2  213.10   11.81
 -36   0  -2   -6.38    4.91
  34   0   2 1137.13   43.14
 -34   0  -2 1081.73   41.80
  32   0   2   -2.30    4.47
 -32   0  -2   -0.38    7.08
  30   0   2 1077.90   29.55
 -30   0  -2 1072.10   28.78
  28   0   2   -2.55    5.55
 -28   0  -2   -4.40    4.85
  26   0   2  215.91   11.23
 -26   0  -2  215.08   11.93
  24   0   2   -9.64    6.06
 -24   0  -2    6.89    4.28
  22   0   2  258.35   13.08
 -22   0  -2  232.57   12.06
  20   0   2    0.64    5.94
 -20   0  -2   -0.19    6.64
  18   0   2 1112.69   40.34
  16   0   2   -3.00    6.32
 -16   0  -2   -8.30    7.02
  12   0   2    3.45    3.89
   8   0   2    2.43    3.06
   6   0   2 3029.48  103.27
   4   0   2    3.32    1.47
   4   0  -2    1.47    1.15
  -6   0   2 2878.09   66.69
   6   0  -2 2947.02   97.07
  -8   0   2   -0.77    3.00
   8   0  -2   -2.04    2.23
 -10   0   2    2.17    2.30
  10   0  -2    1.85    4.08
 -12   0   2    5.17    4.02
  12   0  -2    5.94    4.08
 -16   0   2   -8.17    5.30
  16   0  -2   -6.38    3.13
 -18   0   2 1108.09   40.66
  18   0  -2 1138.47   40.27
 -20   0   2   -6.83    5.55
  20   0  -2    5.55    3.51
 -22   0   2  266.46   12.25
  22   0  -2  266.91   12.64
 -24   0   2    1.47    6.45
  24   0  -2   -6.57    4.91
 -26   0   2  215.79    8.36
  26   0  -2  217.44   11.55
 -28   0   2   -2.62    4.21
  28   0  -2    1.21    5.36
 -30   0   2 1095.65   43.02
  30   0  -2 1120.86   42.00
 -32   0   2    1.79    5.11
  32   0  -2   -9.76    4.91
 -34   0   2 1104.84   41.42
  34   0  -2 1137.07   29.87
 -36   0   2   -3.25    4.47
  36   0  -2    1.21    7.72
 -38   0   2  227.02   11.81
  38   0  -2  209.98   12.19
 -40   0   2   -0.64    8.55
  40   0  -2    0.45    5.36
 -42   0   2  975.98   40.02
  42   0  -2  954.66   35.49
 -44   0   2   -4.08    5.36
  44   0  -2   -7.85    9.32
 -46   0   2  119.09    7.98
  46   0  -2  116.48   15.25
 -48   0   2    0.45    9.89
  48   0  -2    7.91    7.79
 -50   0   2   82.08    9.64
  50   0  -2   83.80    9.51
 -52   0   2    1.79    7.34
  52   0  -2    6.32   11.42
 -54   0   2    2.36    8.23
  54   0  -2   10.21   13.40
 -56   0   2   -2.55    7.72
  56   0  -2    2.43    7.79
 -58   0   2  286.95   17.30
  58   0  -2  285.73   18.38
 -60   0   2    3.32    9.38
  60   0  -2   -5.04   12.00
 -62   0   2    9.25    9.83
  62   0  -2    8.94   13.59
 -64   0   2   10.72    8.81
 -66   0   2   -0.26    9.70
  66   0  -2   -7.28    9.76
 -68   0   2   -2.62   10.66
  68   0  -2  -11.87   17.17
 -70   0   2   30.83   14.87
  70   0  -2   34.46   16.98
 -72   0   2   -5.49    8.74
  72   0  -2    5.23   15.89
 -74   0   2   12.38   10.02
 -76   0   2   21.96   13.28
  76   0  -2    8.17   12.32
 -78   0   2   11.62   18.64
  77   1   3   53.16   16.91
 -77  -1  -3   28.27   13.15
 -75  -1  -3   19.08    9.89
  73   1   3    3.25   17.87
 -73  -1  -3   -0.77    9.06
  71   1   3   44.48   21.38
 -71  -1  -3   45.44   15.38
  69   1   3   62.23   10.53
 -69  -1  -3   52.14   14.93
  67   1   3    0.83   14.87
 -67  -1  -3   22.66    8.62
  65   1   3   26.17   15.00
 -65  -1  -3   38.04   10.91
  63   1   3  -11.49    8.87
 -63  -1  -3    6.89    8.87
 -61  -1  -3   83.29   10.59
  59   1   3  197.60   12.64
 -59  -1  -3  208.64   12.76
  57   1   3   89.93   10.34
 -57  -1  -3   87.18   10.28
 -55  -1  -3   33.70    8.87
  53   1   3  170.28   14.42
 -53  -1  -3  152.41    9.96
  51   1   3    7.21    8.04
 -51  -1  -3    1.79    7.72
  49   1   3   21.06    6.64
 -49  -1  -3   22.53   10.15
  47   1   3  576.77   19.08
 -47  -1  -3  638.68   28.91
  45   1   3   -0.51    6.96
 -45  -1  -3    3.89    6.13
  43   1   3  134.54   12.89
 -43  -1  -3  127.90    8.17
  41   1   3   -8.87    6.96
 -41  -1  -3    5.30    5.74
  39   1   3    6.38    6.96
 -39  -1  -3    8.42    6.19
  37   1   3  218.15   10.15
 -37  -1  -3  205.76   12.96
  35   1   3   83.03    6.45
 -35  -1  -3   78.44    9.19
  33   1   3  116.80    7.79
 -33  -1  -3  110.03    7.40
  31   1   3  155.60    9.19
 -31  -1  -3  153.05    9.38
  29   1   3   -1.72    6.45
 -29  -1  -3    3.77    4.66
  27   1   3   21.96    5.74
 -27  -1  -3   24.64    5.49
  25   1   3    5.23    4.40
 -25  -1  -3    8.74    4.85
  23   1   3  175.70   10.72
 -23  -1  -3  182.60   10.91
  21   1   3  172.64    9.13
  19   1   3  415.68   16.15
  17   1   3   79.91    5.94
 -13  -1  -3  229.70   12.38
   7   1   3    1.91    1.98
   5   1   3 2890.28   97.01
  -5  -1  -3 3177.23  106.33
  -3   1   3 2471.73   78.06
   3  -1  -3 2350.21   79.97
  -5   1   3 3413.12  106.39
   5  -1  -3 3172.95  105.44
  -7   1   3   -1.28    1.91
   7  -1  -3   -1.40    1.91
  -9   1   3   16.02    3.06
   9  -1  -3   13.34    3.70
 -11   1   3  494.18   12.89
  11  -1  -3  609.19   23.74
 -13   1   3  234.04   10.47
  13  -1  -3  213.74   10.15
 -17   1   3   68.16    7.02
  17  -1  -3   70.84    5.81
 -19   1   3  400.68   15.57
  19  -1  -3  393.85   16.40
 -21   1   3  182.28   10.40
  21  -1  -3  169.39    9.89
 -23   1   3  176.79    9.00
  23  -1  -3  194.47    7.34
 -25   1   3    1.15    5.04
  25  -1  -3   -1.79    4.53
 -27   1   3   21.70    6.45
  27  -1  -3    9.13    6.25
 -29   1   3    2.23    4.72
  29  -1  -3   -6.89    5.62
 -31   1   3  156.62    9.70
  31  -1  -3  161.66    9.76
 -33   1   3  126.43    8.81
  33  -1  -3  119.16    7.02
 -35   1   3   71.74    7.40
  35  -1  -3   81.76    8.30
 -37   1   3  209.15   12.57
  37  -1  -3  228.87   12.38
 -39   1   3   11.93    6.32
  39  -1  -3   10.34    5.55
 -41   1   3    1.60    5.94
  41  -1  -3    5.04    8.36
 -43   1   3  131.67    9.00
  43  -1  -3  132.94    8.87
 -45   1   3   -0.89    5.49
 -47   1   3  598.91   26.68
  47  -1  -3  614.74   20.61
 -49   1   3   31.85    7.91
  49  -1  -3   39.76    8.23
 -51   1   3   12.13    7.34
  51  -1  -3   -0.26    6.96
 -53   1   3  165.43   14.36
  53  -1  -3  159.62   11.04
 -55   1   3   34.72    7.34
  55  -1  -3   42.57   12.06
 -57   1   3   86.35    8.30
 -59   1   3  197.02   17.81
  59  -1  -3  192.43   12.13
 -61   1   3   93.44   13.98
  61  -1  -3   69.31   11.81
 -63   1   3   -0.51    8.55
 -65   1   3   31.21    8.36
  65  -1  -3   55.33   14.36
 -67   1   3   14.87   11.17
  67  -1  -3   28.02   17.87
 -69   1   3   59.04   10.91
  69  -1  -3   54.95   12.25
 -71   1   3   27.12   11.42
  71  -1  -3   26.49   12.96
 -73   1   3   -5.74   15.70
  73  -1  -3  -33.76   21.13
 -75   1   3   -8.74   18.00
  75  -1  -3    9.00   18.19
 -77   1   3   24.44   14.36
  77  -1  -3   22.85   17.55
  78   2   4   67.08   21.44
 -78  -2  -4   47.99   13.34
  76   2   4  -20.42   16.08
 -76  -2  -4    3.25   15.13
  74   2   4   28.72   13.34
 -74  -2  -4   28.02   11.55
 -72  -2  -4   84.18   12.76
  70   2   4   13.91   16.66
 -70  -2  -4    2.62    8.17
 -68  -2  -4   30.57   10.79
  66   2   4  143.47   15.64
 -66  -2  -4  143.60   13.91
  64   2   4   -0.19   10.47
 -64  -2  -4    4.21   10.28
  62   2   4   31.15   15.13
 -62  -2  -4   17.49   12.32
  60   2   4   -2.17    9.00
 -60  -2  -4    0.26    8.36
  58   2   4  281.65   19.85
 -58  -2  -4  258.74   12.96
  56   2   4   61.27   10.34
 -56  -2  -4   67.78   10.34
 -54  -2  -4  127.39   12.83
  52   2   4    6.83   10.85
 -52  -2  -4   10.66    7.53
  50   2   4  142.13    9.70
 -50  -2  -4  154.90   15.00
  48   2   4  265.06   12.64
 -48  -2  -4  258.61   12.38
  46   2   4  418.74   15.25
 -46  -2  -4  422.76   20.10
  44   2   4   16.66   10.72
 -44  -2  -4   17.17    6.19
  42   2   4  535.28   23.17
 -42  -2  -4  505.80   23.55
 -40  -2  -4  373.81   13.34
  38   2   4  254.08   12.96
 -38  -2  -4  279.29   14.87
  36   2   4   11.62    8.17
 -36  -2  -4   20.10    4.98
  34   2   4  185.47   11.17
 -34  -2  -4  179.09   11.68
  32   2   4  485.95   21.57
 -32  -2  -4  460.10   14.42
 -30  -2  -4  328.94   17.17
  28   2   4  143.67    8.11
 -28  -2  -4  145.64    9.83
  26   2   4   22.91    5.94
  24   2   4  242.34   12.83
  22   2   4  227.15   12.96
  16   2   4   26.68    6.13
 -16  -2  -4   27.19    6.89
  12   2   4  225.93   11.36
 -12  -2  -4  259.89   13.02
  10   2   4  120.69    7.91
 -10  -2  -4  124.58    7.15
   6   2   4  806.59   28.53
  -6  -2  -4  700.46   24.57
  -4  -2  -4  277.69   11.87
   0  -2  -4    0.83    0.77
   2  -2  -4  251.85   10.91
  -4   2   4  278.97    9.76
   4  -2  -4  294.86   12.00
  -6   2   4  824.46   27.12
   6  -2  -4  823.44   30.44
  -8   2   4  314.58   11.55
   8  -2  -4  298.56   12.19
 -10   2   4  140.35    7.47
  10  -2  -4  132.43    7.21
 -12   2   4  229.44    9.64
  12  -2  -4  220.38    9.64
 -16   2   4   22.47    4.02
  16  -2  -4   22.21    4.53
 -18   2   4   32.23    6.00
  18  -2  -4   28.27    3.57
 -20   2   4   28.46    4.28
  20  -2  -4   24.32    6.19
 -22   2   4  214.83   10.15
  22  -2  -4  221.66   10.47
 -24   2   4  341.90   15.13
  24  -2  -4  347.07   16.47
 -26   2   4   22.53    5.17
  26  -2  -4   22.53    5.49
 -28   2   4  142.52    9.51
  28  -2  -4  157.90    9.96
 -30   2   4  326.39   11.49
  30  -2  -4  329.71   11.36
 -32   2   4  483.52   14.81
  32  -2  -4  491.37   21.89
 -34   2   4  195.74    8.30
  34  -2  -4  173.98   11.74
 -36   2   4   26.68    6.38
  36  -2  -4   22.66    6.57
 -38   2   4  239.97   10.28
  38  -2  -4  264.10   16.08
 -40   2   4  404.13   14.81
  40  -2  -4  379.04   13.98
 -42   2   4  522.52   16.72
  42  -2  -4  490.99   22.47
 -44   2   4   21.13    6.89
  44  -2  -4   17.68    5.62
 -46   2   4  440.82   19.59
  46  -2  -4  471.84   21.83
 -48   2   4  270.74   17.04
  48  -2  -4  292.88   13.34
 -50   2   4  169.32   12.45
  50  -2  -4  168.36   12.51
 -52   2   4    5.68    7.98
  52  -2  -4    5.62    7.72
 -54   2   4  132.24   14.30
 -56   2   4   58.84   10.53
  56  -2  -4   46.27   13.66
 -58   2   4  293.07   13.02
  58  -2  -4  279.80   20.49
 -60   2   4   -2.17    7.08
 -62   2   4   19.98    9.06
  62  -2  -4   27.70   10.08
 -64   2   4  -11.62   12.76
  64  -2  -4    5.36    8.49
 -66   2   4  139.64   12.89
  66  -2  -4  156.69   15.38
 -68   2   4   33.57   10.21
 -70   2   4   22.21   10.47
  70  -2  -4    4.79   11.87
 -72   2   4  105.69   14.17
  72  -2  -4   95.42   18.19
 -74   2   4   40.85   10.85
 -76   2   4    0.19   11.74
 -78   2   4   29.74   17.81
  77   3   5   41.04   14.30
 -77  -3  -5   34.53   13.02
 -75  -3  -5   14.23   19.72
  73   3   5   -1.72   17.04
 -73  -3  -5   -3.57    8.42
  71   3   5   39.76   13.72
 -71  -3  -5   57.57   15.32
  69   3   5  135.05   22.40
 -69  -3  -5  155.41   16.91
  67   3   5   -8.74   11.36
 -67  -3  -5   -7.66    7.72
  65   3   5   -2.04   10.91
 -65  -3  -5   -1.98    9.38
 -63  -3  -5    1.40    8.04
  61   3   5   59.42   14.87
 -61  -3  -5   50.61    9.83
  59   3   5    4.28    9.76
 -59  -3  -5    8.36    8.62
  57   3   5    7.98   12.70
 -57  -3  -5   14.17    7.40
  55   3   5   20.36    8.62
 -55  -3  -5   25.15    9.00
  53   3   5   66.69   13.85
 -53  -3  -5   49.78    8.87
  51   3   5   98.54   15.76
 -51  -3  -5  111.88   13.85
  49   3   5   -4.85   12.00
 -49  -3  -5   -8.74    9.89
  47   3   5  573.96   28.59
 -47  -3  -5  567.19   27.06
  45   3   5   29.93   11.87
 -45  -3  -5   21.89    6.89
  43   3   5    9.89    5.74
 -43  -3  -5   11.11    6.57
  41   3   5 1108.28   31.72
 -41  -3  -5 1034.38   27.83
  39   3   5  194.21   11.17
 -39  -3  -5  193.06   12.32
  37   3   5  433.04   19.15
 -37  -3  -5  425.38   15.06
 -35  -3  -5  318.80   17.62
  33   3   5  257.33   13.15
 -33  -3  -5  260.91   15.00
  31   3   5 1019.89   40.21
 -31  -3  -5 1065.52   41.80
  29   3   5   -3.06    7.85
 -29  -3  -5    7.85    9.06
  27   3   5  155.54   10.98
 -27  -3  -5  122.35   10.98
  25   3   5 1257.37   46.59
  19   3   5   14.17    6.45
 -19  -3  -5   14.81    6.96
  15   3   5   79.91    7.34
 -15  -3  -5  104.67    8.94
  11   3   5   21.76    4.98
 -11  -3  -5   37.59    8.49
  -9  -3  -5  144.11    5.49
  -7  -3  -5  130.26    5.17
   5   3   5  680.03   17.81
  -5  -3  -5  761.47   27.83
   3   3   5 1624.99   53.80
  -3  -3  -5 1589.19   55.97
   1   3   5 3489.07  110.35
  -1  -3  -5 3012.57   99.44
  -1   3   5 3419.69  107.29
   1  -3  -5 3249.60  107.16
  -3   3   5 1558.36   50.10
   3  -3  -5 1480.18   50.36
  -5   3   5  807.68   26.68
   5  -3  -5  725.47   26.93
  -7   3   5  132.94    5.87
   7  -3  -5  128.41    6.38
  -9   3   5  153.11    6.77
   9  -3  -5  161.85    8.68
 -11   3   5    8.36    4.15
  11  -3  -5    5.87    4.28
 -15   3   5  114.94    6.64
  15  -3  -5  120.37    7.91
 -17   3   5  731.03   27.06
  17  -3  -5  692.16   25.47
 -19   3   5   15.00    5.36
  19  -3  -5   13.79    3.89
 -21   3   5  493.67   19.91
  21  -3  -5  528.58   21.38
 -23   3   5   17.74    7.08
  23  -3  -5   16.15    5.36
 -25   3   5 1257.18   31.46
  25  -3  -5 1288.33   48.76
 -27   3   5  151.58    8.81
  27  -3  -5  159.94    9.45
 -29   3   5    3.51    4.34
  29  -3  -5   -0.45    4.98
 -31   3   5 1047.08   41.04
  31  -3  -5 1064.63   42.63
 -33   3   5  273.48   14.04
  33  -3  -5  246.48   12.96
 -35   3   5  335.33   15.57
  35  -3  -5  302.97   14.42
 -37   3   5  434.25   18.57
  37  -3  -5  427.74   18.32
 -39   3   5  205.83   12.51
  39  -3  -5  205.64   13.21
 -41   3   5 1107.20   41.04
  41  -3  -5 1085.82   40.59
 -43   3   5   10.47    6.45
  43  -3  -5   10.02    6.25
 -45   3   5   14.17    9.57
  45  -3  -5   28.85    6.25
 -47   3   5  602.74   27.32
  47  -3  -5  631.53   28.98
 -49   3   5   13.59   10.40
  49  -3  -5    6.13    6.89
 -51   3   5  110.35   10.02
  51  -3  -5  101.54   10.15
 -53   3   5   33.57   11.42
  53  -3  -5   44.68    7.34
 -55   3   5   24.64    8.62
  55  -3  -5   25.98    8.94
 -57   3   5   18.38    9.06
  57  -3  -5   27.44    9.96
 -59   3   5   -7.59   11.36
 -61   3   5   58.91    9.83
  61  -3  -5   54.06   14.55
 -63   3   5    8.36   10.15
  63  -3  -5   11.87   10.85
 -65   3   5    0.77    7.47
  65  -3  -5   10.79   13.85
 -67   3   5   -2.30    7.91
 -69   3   5  161.85   17.23
  69  -3  -5  140.28   12.25
 -71   3   5   33.25   10.59
  71  -3  -5   36.51   12.76
 -73   3   5    7.21   10.08
  73  -3  -5   -3.38   12.00
 -75   3   5    6.77   15.19
  75  -3  -5   -0.26   13.79
 -77   3   5   43.59   12.57
  77  -3  -5   66.44   21.83
  76   4   6   59.99   21.13
  74   4   6   -0.13   14.49
 -74  -4  -6    5.23   10.02
 -72  -4  -6   -7.72   10.98
  70   4   6   24.44   17.23
 -70  -4  -6    2.23    9.70
  68   4   6   20.23   12.19
 -68  -4  -6   16.79   10.53
  66   4   6   36.95   15.64
 -66  -4  -6   25.85    8.42
 -64  -4  -6   -2.49    9.45
 -62  -4  -6  172.51   13.59
  60   4   6   54.38   11.04
 -60  -4  -6   52.46   11.81
  58   4   6  131.03   10.47
 -58  -4  -6  145.64   15.45
  56   4   6   14.62    9.70
 -56  -4  -6   10.53    9.00
  54   4   6   19.15    6.83
 -54  -4  -6   12.45   11.55
  52   4   6    4.08    8.04
 -52  -4  -6    9.83    8.49
  50   4   6    3.70    6.64
 -50  -4  -6    2.36   10.85
  48   4   6   16.21    8.23
 -48  -4  -6    7.85    6.38
  46   4   6   57.63    7.34
 -46  -4  -6   60.38   11.11
  44   4   6   66.25   12.83
 -44  -4  -6   61.14   10.08
 -42  -4  -6  260.59   11.62
  40   4   6   26.49    7.72
 -40  -4  -6   37.27    9.32
 -38  -4  -6  170.02   13.02
  36   4   6   -3.51    8.81
 -36  -4  -6    0.06    4.85
 -34  -4  -6  108.12    9.57
  32   4   6   42.00    7.21
  30   4   6   67.52    8.04
  24   4   6  160.45   10.08
 -24  -4  -6  134.22   10.72
  22   4   6    2.23    4.91
  18   4   6   54.38    7.08
  16   4   6 1325.60   45.95
  10   4   6  144.56    9.38
 -10  -4  -6  163.20   10.08
   8   4   6  225.10    7.53
  -8  -4  -6  224.66   11.42
   4   4   6  366.09   14.55
  -4  -4  -6  290.84   12.57
   2   4   6  809.47   27.83
   0   4   6   -1.34    2.17
   0  -4  -6   -0.89    1.47
  -2   4   6  810.30   27.95
   2  -4  -6  810.10   30.12
  -4   4   6  315.92   11.17
   4  -4  -6  332.64   14.62
  -6   4   6    5.74    2.30
   6  -4  -6    1.34    2.43
  -8   4   6  241.70    8.94
   8  -4  -6  253.89   10.59
 -10   4   6  138.94    7.08
  10  -4  -6  178.64    9.70
 -14   4   6   90.95    5.68
  14  -4  -6   84.50    5.94
 -16   4   6 1478.97   35.74
  16  -4  -6 1526.13   53.04
 -18   4   6   63.18    5.17
  18  -4  -6   67.33    5.81
 -20   4   6  236.66   10.53
  20  -4  -6  226.44   11.36
 -22   4   6   10.21    4.72
  22  -4  -6   10.66    4.60
 -24   4   6  139.58   10.02
  24  -4  -6  135.05    6.45
 -26   4   6  193.26   10.34
  26  -4  -6  200.15   11.49
 -28   4   6   31.66    5.81
  28  -4  -6   25.53    5.30
 -30   4   6   60.63    6.57
  30  -4  -6   41.42    7.79
 -32   4   6   33.95    5.94
  32  -4  -6   39.38    6.51
 -34   4   6   81.88    5.74
  34  -4  -6   76.91    7.28
 -36   4   6    2.68    6.00
  36  -4  -6    3.83    7.98
 -38   4   6  199.64   11.81
  38  -4  -6  188.15    9.96
 -40   4   6   29.81    9.13
  40  -4  -6   16.02    5.81
 -42   4   6  276.99   15.32
  42  -4  -6  272.97   15.00
 -44   4   6   50.48    8.11
  44  -4  -6   52.53    8.30
 -46   4   6   48.38   10.34
  46  -4  -6   53.68    7.53
 -48   4   6    6.89    6.13
  48  -4  -6   -0.13    7.53
 -50   4   6   -5.04    7.72
  50  -4  -6    9.57    7.08
 -52   4   6    2.04    6.45
  52  -4  -6    2.04    8.04
 -54   4   6   14.55   10.72
  54  -4  -6   12.25    8.42
 -56   4   6   13.28    8.17
  56  -4  -6   14.49    8.62
 -58   4   6  139.13   14.23
  58  -4  -6  126.62   12.51
 -60   4   6   51.31    9.83
  60  -4  -6   37.46    9.83
 -62   4   6  180.43   16.15
  62  -4  -6  169.83   11.55
 -64   4   6  -10.91    8.68
  64  -4  -6    1.08   10.28
 -66   4   6   25.78    9.70
  66  -4  -6   15.57   11.23
 -68   4   6   10.72   13.79
 -70   4   6    7.40    9.57
  70  -4  -6    0.06   16.08
 -72   4   6   -9.76   13.98
  72  -4  -6   -2.43   13.34
 -74   4   6   -0.45    9.25
  74  -4  -6   -4.08   17.23
 -76   4   6   39.83   13.53
  76  -4  -6   55.08   20.23
 -75  -5  -7    3.25   12.51
  73   5   7   37.40   18.57
 -73  -5  -7   25.98   15.06
  71   5   7   71.74   12.38
 -71  -5  -7   71.48   16.27
  69   5   7   53.23   13.34
 -69  -5  -7   53.99   11.30
  67   5   7  -19.34   17.17
 -67  -5  -7    3.83   13.08
  65   5   7  126.11   20.04
 -65  -5  -7   84.18   15.57
  63   5   7  131.99   12.83
 -63  -5  -7  117.43   13.02
  61   5   7  -13.02    9.13
 -61  -5  -7   -5.36    8.04
  59   5   7   51.44   15.32
 -59  -5  -7   60.63    8.49
  57   5   7   -1.15    9.13
 -57  -5  -7   -1.60    8.62
  55   5   7   40.27   11.81
 -55  -5  -7   33.19    7.28
  53   5   7  501.97   21.89
 -53  -5  -7  539.37   27.89
 -51  -5  -7   22.47    8.23
 -49  -5  -7   11.30    7.34
  47   5   7   -4.08    6.57
 -47  -5  -7    1.28    7.08
  45   5   7  360.54   19.15
 -45  -5  -7  310.69   13.53
 -43  -5  -7   -1.02    9.13
  41   5   7   49.14    8.30
 -41  -5  -7   57.06   10.15
 -39  -5  -7  437.76   20.93
  37   5   7   83.86   10.02
 -37  -5  -7   89.29    7.08
  35   5   7   -2.74    9.38
 -35  -5  -7   -7.72    8.62
  33   5   7    2.30    8.17
 -31  -5  -7  128.16   13.47
  29   5   7  133.07   12.06
 -29  -5  -7  149.60   11.87
  27   5   7 1453.95   54.89
  21   5   7   81.31    8.23
 -21  -5  -7   97.59    8.55
  19   5   7  818.08   29.55
 -19  -5  -7  877.95   34.85
  17   5   7  531.39   18.70
  15   5   7   51.12    4.98
 -15  -5  -7   45.00    5.42
  13   5   7  743.09   20.30
 -13  -5  -7  746.66   21.13
   5   5   7  215.02    7.15
   1   5   7  134.41    6.51
  -1  -5  -7  129.82    6.06
  -1   5   7  138.88    6.77
   1  -5  -7  128.41    6.19
  -3   5   7  138.81    6.25
   3  -5  -7  123.05    5.62
  -5   5   7  229.25    8.68
   5  -5  -7  245.85   11.30
  -7   5   7  155.86    6.89
   7  -5  -7  140.41    6.83
  -9   5   7 1643.95   52.33
   9  -5  -7 1521.73   54.25
 -13   5   7  852.99   31.53
  13  -5  -7  870.48   33.76
 -15   5   7   56.42    5.87
  15  -5  -7   60.44    5.81
 -17   5   7  607.85   23.68
  17  -5  -7  634.91   24.38
 -19   5   7  941.26   34.66
  19  -5  -7  839.65   31.78
 -21   5   7   87.18    6.13
  21  -5  -7   87.12    6.57
 -23   5   7    5.23    4.34
  23  -5  -7    0.77    4.28
 -25   5   7    4.34    7.40
  25  -5  -7    5.68    4.91
 -27   5   7 1507.11   53.16
  27  -5  -7 1443.42   50.93
 -29   5   7  148.01   10.21
  29  -5  -7  163.32    7.98
 -31   5   7  251.91   14.74
  31  -5  -7  241.63   11.49
 -33   5   7   -0.13    5.42
  33  -5  -7    7.85    7.98
 -35   5   7    6.06    5.81
  35  -5  -7    2.04    4.98
 -37   5   7  101.41    6.83
  37  -5  -7   83.29    9.96
 -39   5   7  460.04   22.27
  39  -5  -7  443.19   20.74
 -41   5   7   60.44    9.89
  41  -5  -7   63.70    6.64
 -43   5   7    1.79    5.74
  43  -5  -7   -7.21    6.00
 -45   5   7  334.81   17.23
  45  -5  -7  362.96   18.13
 -47   5   7    5.68    7.85
  47  -5  -7    6.57    6.32
 -49   5   7    8.62    6.77
 -51   5   7   14.36    6.57
  51  -5  -7   26.93   10.91
 -53   5   7  523.28   17.87
  53  -5  -7  541.15   29.68
 -55   5   7   29.29    7.79
  55  -5  -7   27.89   12.06
 -57   5   7   13.21    9.06
  57  -5  -7   -6.70    8.87
 -59   5   7   59.04    8.55
  59  -5  -7   37.78   13.59
 -61   5   7    3.25    9.76
  61  -5  -7   -4.98    9.64
 -63   5   7  151.52   10.91
  63  -5  -7  144.18   15.83
 -65   5   7  114.56   10.34
 -67   5   7    4.79    8.42
 -69   5   7   47.99    9.19
  69  -5  -7   55.91   13.21
 -71   5   7   73.72   15.70
  71  -5  -7   67.97   12.96
 -73   5   7    6.70   10.21
  73  -5  -7   27.38   13.02
 -75   5   7   12.25   10.40
  75  -5  -7   20.55   12.45
 -76  -6  -8   -3.89   14.81
  74   6   8    2.23   14.23
 -74  -6  -8   21.96   12.76
 -72  -6  -8   20.61    8.36
 -70  -6  -8    3.77   10.66
 -68  -6  -8   37.78   10.47
  66   6   8   28.85   16.47
 -66  -6  -8   23.49    9.32
 -64  -6  -8  -13.40    8.94
  62   6   8   51.44   14.23
 -62  -6  -8   35.36    8.23
  60   6   8   35.74   10.40
 -60  -6  -8   38.04    9.00
  58   6   8  102.75   16.08
[truncated: 40,089,072 more chars]
