# Supplementary material for: Hierarchical packing of racemic metallosupra­molecular cages with Ni(II)-based triple-stranded helicate building blocks
Source: IUCrJ. 2023 Mar 31;10(Pt 3):321–8. doi: 10.1107/S2052252523002385 (PMC10161775; doi:10.1107/S2052252523002385)
Supplement: Supplementary file 2 [file m-10-00321-sup2.hkl]

data_1                                                                          
_shelx_title ' cv579_a19_a.res in Fd-3'                                         
_shelx_refln_list_code          4                                               
_shelx_F_calc_maximum     4944.24                                               
_exptl_crystal_F_000     61600.00                                               
_reflns_d_resolution_high  0.8107                                               
                                                                                
loop_                                                                           
 _space_group_symop_operation_xyz                                               
 'x, y, z'                                                                      
 '-x+1/4, -y+1/4, z'                                                            
 '-x+1/4, y, -z+1/4'                                                            
 'x, -y+1/4, -z+1/4'                                                            
 'z, x, y'                                                                      
 'z, -x+1/4, -y+1/4'                                                            
 '-z+1/4, -x+1/4, y'                                                            
 '-z+1/4, x, -y+1/4'                                                            
 'y, z, x'                                                                      
 '-y+1/4, z, -x+1/4'                                                            
 'y, -z+1/4, -x+1/4'                                                            
 '-y+1/4, -z+1/4, x'                                                            
 'x, y+1/2, z+1/2'                                                              
 '-x+1/4, -y+3/4, z+1/2'                                                        
 '-x+1/4, y+1/2, -z+3/4'                                                        
 'x, -y+3/4, -z+3/4'                                                            
 'z, x+1/2, y+1/2'                                                              
 'z, -x+3/4, -y+3/4'                                                            
 '-z+1/4, -x+3/4, y+1/2'                                                        
 '-z+1/4, x+1/2, -y+3/4'                                                        
 'y, z+1/2, x+1/2'                                                              
 '-y+1/4, z+1/2, -x+3/4'                                                        
 'y, -z+3/4, -x+3/4'                                                            
 '-y+1/4, -z+3/4, x+1/2'                                                        
 'x+1/2, y, z+1/2'                                                              
 '-x+3/4, -y+1/4, z+1/2'                                                        
 '-x+3/4, y, -z+3/4'                                                            
 'x+1/2, -y+1/4, -z+3/4'                                                        
 'z+1/2, x, y+1/2'                                                              
 'z+1/2, -x+1/4, -y+3/4'                                                        
 '-z+3/4, -x+1/4, y+1/2'                                                        
 '-z+3/4, x, -y+3/4'                                                            
 'y+1/2, z, x+1/2'                                                              
 '-y+3/4, z, -x+3/4'                                                            
 'y+1/2, -z+1/4, -x+3/4'                                                        
 '-y+3/4, -z+1/4, x+1/2'                                                        
 'x+1/2, y+1/2, z'                                                              
 '-x+3/4, -y+3/4, z'                                                            
 '-x+3/4, y+1/2, -z+1/4'                                                        
 'x+1/2, -y+3/4, -z+1/4'                                                        
 'z+1/2, x+1/2, y'                                                              
 'z+1/2, -x+3/4, -y+1/4'                                                        
 '-z+3/4, -x+3/4, y'                                                            
 '-z+3/4, x+1/2, -y+1/4'                                                        
 'y+1/2, z+1/2, x'                                                              
 '-y+3/4, z+1/2, -x+1/4'                                                        
 'y+1/2, -z+3/4, -x+1/4'                                                        
 '-y+3/4, -z+3/4, x'                                                            
 '-x, -y, -z'                                                                   
 'x-1/4, y-1/4, -z'                                                             
 'x-1/4, -y, z-1/4'                                                             
 '-x, y-1/4, z-1/4'                                                             
 '-z, -x, -y'                                                                   
 '-z, x-1/4, y-1/4'                                                             
 'z-1/4, x-1/4, -y'                                                             
 'z-1/4, -x, y-1/4'                                                             
 '-y, -z, -x'                                                                   
 'y-1/4, -z, x-1/4'                                                             
 '-y, z-1/4, x-1/4'                                                             
 'y-1/4, z-1/4, -x'                                                             
 '-x, -y+1/2, -z+1/2'                                                           
 'x-1/4, y+1/4, -z+1/2'                                                         
 'x-1/4, -y+1/2, z+1/4'                                                         
 '-x, y+1/4, z+1/4'                                                             
 '-z, -x+1/2, -y+1/2'                                                           
 '-z, x+1/4, y+1/4'                                                             
 'z-1/4, x+1/4, -y+1/2'                                                         
 'z-1/4, -x+1/2, y+1/4'                                                         
 '-y, -z+1/2, -x+1/2'                                                           
 'y-1/4, -z+1/2, x+1/4'                                                         
 '-y, z+1/4, x+1/4'                                                             
 'y-1/4, z+1/4, -x+1/2'                                                         
 '-x+1/2, -y, -z+1/2'                                                           
 'x+1/4, y-1/4, -z+1/2'                                                         
 'x+1/4, -y, z+1/4'                                                             
 '-x+1/2, y-1/4, z+1/4'                                                         
 '-z+1/2, -x, -y+1/2'                                                           
 '-z+1/2, x-1/4, y+1/4'                                                         
 'z+1/4, x-1/4, -y+1/2'                                                         
 'z+1/4, -x, y+1/4'                                                             
 '-y+1/2, -z, -x+1/2'                                                           
 'y+1/4, -z, x+1/4'                                                             
 '-y+1/2, z-1/4, x+1/4'                                                         
 'y+1/4, z-1/4, -x+1/2'                                                         
 '-x+1/2, -y+1/2, -z'                                                           
 'x+1/4, y+1/4, -z'                                                             
 'x+1/4, -y+1/2, z-1/4'                                                         
 '-x+1/2, y+1/4, z-1/4'                                                         
 '-z+1/2, -x+1/2, -y'                                                           
 '-z+1/2, x+1/4, y-1/4'                                                         
 'z+1/4, x+1/4, -y'                                                             
 'z+1/4, -x+1/2, y-1/4'                                                         
 '-y+1/2, -z+1/2, -x'                                                           
 'y+1/4, -z+1/2, x-1/4'                                                         
 '-y+1/2, z+1/4, x-1/4'                                                         
 'y+1/4, z+1/4, -x'                                                             
                                                                                
_cell_length_a    57.9328                                                       
_cell_length_b    57.9328                                                       
_cell_length_c    57.9328                                                       
_cell_angle_alpha  90.000                                                       
_cell_angle_beta   90.000                                                       
_cell_angle_gamma  90.000                                                       
                                                                                
_shelx_F_squared_multiplier     1.000                                           
                                                                                
loop_                                                                           
 _refln_index_h                                                                 
 _refln_index_k                                                                 
 _refln_index_l                                                                 
 _refln_F_squared_calc                                                          
 _refln_F_squared_meas                                                          
 _refln_F_squared_sigma                                                         
 _refln_observed_status                                                         
   1   3   3    5482086.00    5660458.50    130124.44 o                         
   3   3   3    1666015.25     972276.12     20920.18 o                         
   0   0   4    3332703.25    3894040.75     96837.59 o                         
   2   2   4     743493.62     645470.44     13340.98 o                         
   0   4   4    2711342.00    2515396.50     65018.61 o                         
   2   4   4     708381.12     631586.12     11688.44 o                         
   4   4   4   13545017.00   10362583.00    126149.47 o                         
   1   1   5        694.34       2317.64       822.43 o                         
   3   1   5      34292.72      67792.21      2061.22 o                         
   1   3   5    9431693.00    7635416.00    110455.61 o                         
   3   3   5    4134999.50    3706679.75     36879.19 o                         
   1   5   5    3289493.75    2345507.25     26830.26 o                         
   3   5   5    2214542.75    1830645.75     19135.04 o                         
   5   5   5    2070080.88    1539462.88     27527.79 o                         
   2   0   6   19418630.00   11691273.00   4821376.50 o                         
   0   2   6   13038562.00    6516881.50    196997.14 o                         
   2   2   6    1305164.12     781960.19     17007.29 o                         
   4   2   6    6569820.00    4601195.00     61343.06 o                         
   2   4   6    3169974.50    1864835.88     33954.57 o                         
   4   4   6     916911.00     770156.19      9585.78 o                         
   0   6   6    1093601.00     547588.38     10674.78 o                         
   2   6   6      13850.51       -650.07      1300.14 o                         
   4   6   6       1796.25       4908.01      1474.58 o                         
   6   6   6   18419680.00   15374925.00    186544.05 o                         
   1   1   7    1764169.00    1510041.25     21859.87 o                         
   3   1   7      97891.58     139466.70      2407.32 o                         
   5   1   7    1811297.50    1360799.38     14453.53 o                         
   1   3   7        424.56       -556.60      1113.21 o                         
   3   3   7     240245.02     190741.06      3094.39 o                         
   5   3   7       2420.33       1051.37      1242.06 o                         
   1   5   7     305742.78     300442.91      3373.48 o                         
   3   5   7     407137.38     311932.50      4832.40 o                         
   5   5   7     690326.94     539688.50      9108.86 o                         
   1   7   7     218780.89     237734.97      3027.75 o                         
   3   7   7       5374.91      14567.18      1597.12 o                         
   5   7   7     408399.69     318168.28      7264.74 o                         
   7   7   7   13080621.00   13535033.00    206083.17 o                         
   0   0   8   12890977.00   10380975.00    337659.00 o                         
   4   0   8     520413.56     543323.06     20205.23 o                         
   2   2   8    3409418.50    2347297.75     41148.14 o                         
   4   2   8    2326515.50    1565064.25     18965.09 o                         
   6   2   8    1860987.62    1183453.88      9546.14 o                         
   0   4   8    3686859.25    2549805.75     31907.31 o                         
   2   4   8     816339.19     684921.56     19037.69 o                         
   4   4   8     322859.69     230516.36      3388.41 o                         
   6   4   8    4462470.50    3745809.25     41738.42 o                         
   2   6   8     257450.05     193051.78      4171.76 o                         
   4   6   8     469079.31     567297.38      5446.58 o                         
   6   6   8    2949087.25    2576415.75     23303.54 o                         
   0   8   8    5623555.50    5114362.50     52018.67 o                         
   2   8   8    4866102.00    3921809.50     42791.05 o                         
   4   8   8    4982735.00    4106050.00     35281.27 o                         
   6   8   8    2907233.25    2678389.75     26395.77 o                         
   8   8   8     883871.94     528679.50     22416.55 o                         
   1   1   9     216153.38     110720.20      4894.40 o                         
   3   1   9    2941634.25    2987843.25     24494.12 o                         
   5   1   9      53738.51      22510.43      1436.68 o                         
   7   1   9    1393395.38     939894.19      8963.55 o                         
   1   3   9      45993.50      29798.30      1605.98 o                         
   3   3   9     422446.06     188309.20      5712.95 o                         
   5   3   9     857642.94     709645.94      9158.38 o                         
   7   3   9    1718189.00    1531286.25     20947.14 o                         
   1   5   9     866369.19     497965.97      6658.94 o                         
   3   5   9     425814.44     340244.12      5064.69 o                         
   5   5   9    1217309.88    1030143.81      9199.99 o                         
   7   5   9    2399137.00    1940748.62     15396.01 o                         
   1   7   9    2328319.00    1678166.38     22582.28 o                         
   3   7   9     851262.75     936564.06      9408.21 o                         
   5   7   9    3530768.25    3789530.50     37052.66 o                         
   7   7   9     350178.75     273884.06      4950.75 o                         
   1   9   9    4953286.00    3683896.75     49180.31 o                         
   3   9   9     143524.03     187269.72      2968.59 o                         
   5   9   9    1592717.75    1332203.12     33380.81 o                         
   9   9   9   19099238.00   16932140.00    223491.97 o                         
   2   0  10    2765737.00    2776758.75     56489.97 o                         
   6   0  10    7270045.50    5664276.00     61959.68 o                         
   2   2  10    4784756.50    4492287.50     51327.21 o                         
   4   2  10    5731508.00    4303216.50     44857.21 o                         
   6   2  10    3893390.75    2920475.50     21086.36 o                         
   8   2  10    2017236.75    1860416.25     18684.20 o                         
   2   4  10     284420.38     310638.88      3774.31 o                         
   4   4  10     500587.62     372664.50      5551.74 o                         
   6   4  10     323537.41     326096.91      3709.10 o                         
   8   4  10   10131452.00    9216541.00     64163.39 o                         
   0   6  10    3451861.50    3142299.75     53911.52 o                         
   2   6  10      19984.08      21226.80      2598.67 o                         
   4   6  10     387241.66     378660.16      5604.76 o                         
   6   6  10      34371.50      55142.91      2736.60 o                         
   2   8  10     378727.56     433480.72     10494.97 o                         
   4   8  10   24445470.00   22143874.00    262127.02 o                         
   0  10  10    7572870.00    6366326.00    220750.59 o                         
   4  10  10     140117.86     210876.45     10072.42 o                         
   6  10  10     783380.75     617428.31      9880.23 o                         
   8  10  10       9073.70       2171.89      2315.48 o                         
  10  10  10    1918932.50    1889238.38     97605.88 o                         
   1   1  11    1704321.38    1439239.25     20274.61 o                         
   5   1  11     317799.47     238933.44      3116.05 o                         
   7   1  11    3244549.25    3160222.00     24532.54 o                         
   1   3  11    1492130.75    1358164.00     25575.11 o                         
   3   3  11     670869.19     712866.25      9265.87 o                         
   5   3  11    3572981.75    3347125.75     30338.86 o                         
   7   3  11     199840.55     163488.56      2909.99 o                         
   1   5  11     758113.75     772174.69     11020.79 o                         
   3   5  11       5796.17      26218.46      3246.31 o                         
   5   5  11       4274.89      18670.18      2476.22 o                         
   1   7  11    1700327.38    1873563.75     16119.61 o                         
   3   7  11    7347985.00    6202035.00     52240.89 o                         
   5   7  11    2203166.50    1967673.00     51192.02 o                         
   7   7  11    1235116.38     895397.31     24912.56 o                         
   9   7  11        821.79      -1338.63      2677.26 o                         
   3   9  11    4584981.50    3822966.75     92294.25 o                         
   7   9  11     189588.88     133115.20      3757.26 o                         
   9   9  11      89829.88      81385.85      2526.06 o                         
   1  11  11        582.73      -1088.97      2177.93 o                         
   3  11  11      88412.32     103254.55      2786.98 o                         
   5  11  11    5857002.50    5301148.50     47030.05 o                         
   7  11  11    1223519.88    1135518.00     11200.38 o                         
   9  11  11    2471905.00    2106841.75     18359.08 o                         
  11  11  11      25535.18      29300.99      4526.64 o                         
   0   0  12      59479.27      46280.14      7181.89 o                         
   4   2  12    6069995.50    5058070.00     55660.27 o                         
   6   2  12    7524303.00    6759906.00     55444.25 o                         
  10   2  12    3058356.50    2752256.50     21767.96 o                         
   0   4  12     402602.84     260834.31      5695.89 o                         
   2   4  12     807165.62     535103.19      8812.23 o                         
   8   4  12    1929853.12    1723367.12     61810.16 o                         
  10   4  12     419886.84     322419.75      5483.07 o                         
   2   6  12    3759084.50    3476817.75     36424.94 o                         
   4   6  12     793344.19     724696.25     30197.71 o                         
   6   6  12     874988.62     794897.38     33319.93 o                         
   8   6  12     209066.91     183871.64      8676.53 o                         
  10   6  12     738659.88     578977.19      8316.20 o                         
   6   8  12    8233336.00    6926810.00    124637.37 o                         
   8   8  12    2749963.00    2686040.75     20844.52 o                         
  10   8  12    2659796.00    2267394.00     18475.60 o                         
   2  10  12     852355.19     868675.31     12015.98 o                         
   4  10  12    4757422.50    4862447.50     53272.41 o                         
   8  10  12    3051723.25    2505469.00     23744.52 o                         
  10  10  12     583227.56     620365.00      9012.49 o                         
   0  12  12    2836439.75    2474976.25     36044.65 o                         
   2  12  12    1729737.62    1554737.62     14854.96 o                         
   4  12  12   11081883.00    9839345.00     77307.65 o                         
   6  12  12    1608306.88    1184814.38     12271.72 o                         
   8  12  12    1222229.38    1171113.88     11448.02 o                         
  10  12  12      21391.60      10160.89      2118.67 o                         
  12  12  12     168881.38     129068.55      5282.38 o                         
   1   1  13     989088.06     902829.75     14618.92 o                         
   3   1  13     774148.81     479792.88      5209.36 o                         
   9   1  13     317894.22     191621.25      4200.10 o                         
  11   1  13    3427892.50    2936101.75     30544.58 o                         
   1   3  13     648038.06     526351.50      8496.01 o                         
   3   3  13    1672329.38    1549640.62     44976.59 o                         
   9   3  13    1534327.50    1408187.00     10585.11 o                         
  11   3  13    4629303.50    3464685.00     24662.25 o                         
   7   5  13    2927769.25    2831089.00     25535.10 o                         
   9   5  13    2835536.00    2744343.50     20391.25 o                         
  11   5  13    1092533.00    1039169.31     12472.02 o                         
   5   7  13    2113599.00    1950645.38     19678.14 o                         
   7   7  13    3752953.50    3724611.75     31030.13 o                         
   9   7  13    6590612.50    6564829.50     51620.19 o                         
  11   7  13      39997.10      76536.43      2603.57 o                         
   1   9  13     519036.16     433037.19      5329.02 o                         
   3   9  13     953834.69     927355.88     15367.28 o                         
   5   9  13     258857.36     179630.41      3118.09 o                         
   7   9  13     718325.31     703104.69      8884.97 o                         
   9   9  13       7237.55       -632.00      1999.41 o                         
  11   9  13    2489717.25    2080382.38     17390.53 o                         
   1  11  13     884964.56     674615.62      7606.55 o                         
   3  11  13     174012.05     135175.11      2527.33 o                         
   5  11  13    2160367.00    2003137.25     15704.60 o                         
   7  11  13    2774233.25    2721874.25     26974.60 o                         
   9  11  13    4201359.50    3363616.50     25751.21 o                         
  11  11  13      26387.84      12399.97      2361.04 o                         
   1  13  13     269882.47     151586.09      3304.76 o                         
   3  13  13      94851.52     104133.98      2551.56 o                         
   5  13  13       1457.77      -1013.48      2026.97 o                         
   7  13  13    1380260.50    1318580.12     12051.15 o                         
   9  13  13    1543015.38    1507009.25     16418.68 o                         
  11  13  13     810248.12     595970.38      6610.32 o                         
  13  13  13      52382.27      29418.74      4450.60 o                         
   6   0  14    2296902.00    3559403.00    184723.23 o                         
  10   0  14    4368423.00    3697929.75     36923.75 o                         
   6   2  14     354434.12     310554.97     11722.14 o                         
   8   2  14     166043.70     129441.86      2500.45 o                         
  10   2  14     346401.22     329912.84      4275.59 o                         
  12   2  14    1518571.75    1380896.50     16258.35 o                         
   4   4  14    6865854.50    5859605.50    188465.78 o                         
   6   4  14    1593405.88    1538771.62     14100.18 o                         
   8   4  14     197445.84     223754.22      3209.85 o                         
  10   4  14     308714.41     228240.70      6289.42 o                         
  12   4  14     127842.38     172688.09      2766.72 o                         
   0   6  14    1903842.25    2016680.88     42990.25 o                         
   2   6  14     266860.00     330244.94     10100.25 o                         
   6   6  14     827214.69     723208.69     11167.95 o                         
   8   6  14    2334542.75    1850537.12     17174.50 o                         
  10   6  14     308415.03     274570.66      4038.47 o                         
  12   6  14    2324821.25    2271969.50     17268.52 o                         
   2   8  14     423677.69     503137.12      9092.00 o                         
   4   8  14       3730.54      -1102.80      2205.60 o                         
   6   8  14    1420672.75    1474311.50     16476.76 o                         
   8   8  14     809225.94     841579.69     13315.32 o                         
  10   8  14    1754019.12    1671288.62     14415.44 o                         
  12   8  14      97511.59      84423.77      2591.45 o                         
   0  10  14     186510.83     146945.48      5029.75 o                         
   2  10  14     356645.75     273956.00      3398.01 o                         
   4  10  14      80999.18      71031.49      2745.74 o                         
   6  10  14      12600.25      16910.62      2177.27 o                         
   8  10  14      30951.12       4588.61      1875.46 o                         
  10  10  14    3462681.50    2955859.25     24640.51 o                         
  12  10  14     884871.94     784918.19      9497.67 o                         
   2  12  14     141939.14     106078.73      3591.88 o                         
   4  12  14     236565.16     228598.75      3853.79 o                         
   6  12  14    2259411.75    2643943.25     20281.13 o                         
   8  12  14    6943199.50    6574069.00     50005.14 o                         
  10  12  14    1907452.62    1605193.12     14488.36 o                         
  12  12  14    5053730.00    4761563.50     37921.30 o                         
   0  14  14    3604015.25    3851748.75     55616.33 o                         
   2  14  14       2071.85       6355.83      1795.27 o                         
   4  14  14     145025.30     146941.70      2714.29 o                         
   6  14  14     577599.56     536937.69      6131.00 o                         
   8  14  14    1003868.88     940061.00      9381.51 o                         
  10  14  14    3390842.50    3390221.75     26690.75 o                         
  12  14  14     233611.22     247634.92      4176.78 o                         
  14  14  14    7860473.50    7111071.00     91110.14 o                         
   3   1  15     975083.19    1279866.38     25993.51 o                         
   5   1  15         62.17       -859.98      1719.96 o                         
   9   1  15     231560.64     150292.42      3662.31 o                         
  11   1  15     700179.00     715917.19      8357.43 o                         
  13   1  15    1947314.50    1684768.25     17120.36 o                         
   1   3  15     800677.44     880925.19     16154.13 o                         
   3   3  15     828813.75     463227.41     11111.68 o                         
   5   3  15    1555326.75    1298392.00     11649.87 o                         
   7   3  15       2174.77        812.84      1524.76 o                         
   9   3  15    2241955.50    1619777.62     17363.29 o                         
  11   3  15     888661.19     959795.75      9176.02 o                         
  13   3  15      10216.01      30602.69      2195.18 o                         
   1   5  15       1130.41       -948.48      1896.96 o                         
   3   5  15     266254.06     265896.09      4429.95 o                         
   5   5  15    1633167.75    1162965.25     13033.93 o                         
   7   5  15    5916728.50    5295221.00     37486.59 o                         
   9   5  15    1188890.75    1021710.81     15980.76 o                         
  11   5  15    3814929.75    3485873.75     24043.21 o                         
  13   5  15    1534471.62    1296299.50     10951.35 o                         
   1   7  15    1873095.25    1887091.62     23671.59 o                         
   3   7  15      11876.73        133.58      1874.02 o                         
   5   7  15     171510.98     138579.38      2498.28 o                         
   7   7  15      12301.21      13359.46      1908.41 o                         
   9   7  15     227110.16     186764.81      2879.24 o                         
  11   7  15     800946.56     862735.94      8030.50 o                         
  13   7  15      34395.42      43391.88      2359.68 o                         
   1   9  15    1387666.50    1312222.12     12601.17 o                         
   3   9  15      92949.38     153947.11      2666.14 o                         
   5   9  15     163152.92     132534.48      3884.80 o                         
   7   9  15    1929071.75    1918838.75     16551.12 o                         
   9   9  15     481534.88     542905.12      5551.51 o                         
  11   9  15    3139761.25    3089095.00     22940.48 o                         
   1  11  15     484998.88     558140.88      5259.32 o                         
   3  11  15     162767.72     101803.49      2875.65 o                         
   5  11  15       5799.28      10511.87      2138.49 o                         
   7  11  15       1398.00        160.37      2457.83 o                         
   9  11  15     111180.51     114667.23      2709.16 o                         
  11  11  15    2403290.50    2280402.00     20111.82 o                         
  13  11  15    1837706.62    1751941.25     14856.20 o                         
   1  13  15    1611039.12    1544377.00     12250.75 o                         
   3  13  15    3556329.75    2887269.50     82604.30 o                         
   5  13  15     100186.55      73654.70      2666.04 o                         
   7  13  15     900740.94    1032134.50      9352.68 o                         
   9  13  15     385024.62     340479.31      4636.73 o                         
  11  13  15      43682.23      33239.62      2237.03 o                         
  13  13  15     211665.64     245888.67      4152.41 o                         
   1  15  15     302380.75     245384.53      3539.21 o                         
   3  15  15      78521.45      76111.55      2947.86 o                         
   5  15  15     903398.94     866724.69      8731.66 o                         
   7  15  15     991513.81    1158126.25     10065.71 o                         
   9  15  15      12419.48       5283.66      2310.75 o                         
  11  15  15    1353214.00    1331600.38     12943.88 o                         
  13  15  15     131439.78     162960.31      3674.16 o                         
  15  15  15    3379116.75    3027835.25     52640.63 o                         
   0   0  16    1020321.75    1044340.19     25977.15 o                         
   4   0  16    1165744.38    1076850.00     14184.19 o                         
   8   0  16    5313468.50    4611548.50     49709.42 o                         
  12   0  16     228685.89     154875.56      4994.59 o                         
   2   2  16     169106.52     225581.20      6578.65 o                         
   4   2  16    2433520.50    2491104.50     28325.44 o                         
   6   2  16     940894.00     692632.31      9049.60 o                         
   8   2  16     318304.44     260153.47      4105.42 o                         
  10   2  16       8178.91       9925.30      1999.41 o                         
  12   2  16    3359402.50    3197447.00     23313.12 o                         
  14   2  16     602769.88     477144.69      7836.91 o                         
   2   4  16      61195.22      57401.20      2360.10 o                         
   4   4  16    1247753.62    1280669.88     25588.33 o                         
   6   4  16    2244792.75    1846010.62     22560.71 o                         
   8   4  16    4088338.75    3882680.75     36756.96 o                         
  10   4  16    1056601.75    1132393.25     11812.73 o                         
  12   4  16     205047.06     208070.33      3654.11 o                         
  14   4  16    3860251.25    3607292.00     26726.63 o                         
   2   6  16      68210.48      34255.04      2013.03 o                         
   4   6  16    3645832.50    3564327.00     38288.04 o                         
   6   6  16     504702.44     531817.75      6836.40 o                         
   8   6  16     251204.23     276506.06      3648.59 o                         
  10   6  16    1627178.75    1447630.62     11850.83 o                         
  12   6  16     500162.59     461764.44      4840.66 o                         
  14   6  16     208638.19     218788.73      4107.53 o                         
   0   8  16     696209.94     603987.06      9904.34 o                         
   2   8  16     487451.28     445245.28      4916.08 o                         
   4   8  16    1086409.75     744272.56     11301.23 o                         
   6   8  16      35058.00      25790.29      1704.59 o                         
   8   8  16    1852273.50    1549799.25     12720.96 o                         
  10   8  16     204657.67     234954.53      3217.33 o                         
  12   8  16     720766.94     727371.94      9824.97 o                         
  14   8  16      19813.30      20209.23      2358.08 o                         
   2  10  16     336236.88     285123.97      3661.05 o                         
   4  10  16      27995.89       1515.45      1662.33 o                         
   6  10  16     290248.25     340039.16      4100.61 o                         
   8  10  16    2500302.50    2510493.75     19601.29 o                         
  10  10  16       4269.11       1793.97      2121.71 o                         
  12  10  16     872884.75     814855.31      8099.33 o                         
  14  10  16    2783335.75    2578729.75     20967.07 o                         
   0  12  16     413316.59     419244.91      7498.20 o                         
   2  12  16     146750.94      87583.74      2154.09 o                         
   4  12  16    1320459.25    1175027.25     14376.57 o                         
   6  12  16      90715.70      58391.78      2396.14 o                         
   8  12  16     755602.69     681365.69      8338.04 o                         
  10  12  16    1502352.12    1390193.00     12549.09 o                         
  12  12  16     460999.94     377628.91      7714.45 o                         
  14  12  16    3380560.75    3199052.50     27854.40 o                         
   2  14  16       9981.25      13169.92      1836.04 o                         
   4  14  16     184449.45     211247.89      3269.45 o                         
   6  14  16     408905.78     489953.19      5450.42 o                         
   8  14  16      75986.34      79411.06      2603.28 o                         
  10  14  16    2411550.25    2263656.00     18620.79 o                         
  12  14  16     154651.03     141790.00      3225.23 o                         
  14  14  16     168397.14     181351.88      3640.27 o                         
   0  16  16    1322651.75    1084457.25     17427.63 o                         
   2  16  16     550969.31     451803.44      4608.38 o                         
   4  16  16    3378576.25    3082318.50     25525.45 o                         
   6  16  16    1261188.88    1110958.12      9857.71 o                         
   8  16  16    5218720.50    5272249.00     41496.91 o                         
  10  16  16    4485399.50    4333580.50     38916.22 o                         
  12  16  16     782595.25     882081.06      8548.53 o                         
  14  16  16    2347083.50    2212115.25     20305.92 o                         
  16  16  16    6781273.50    6452450.50     95461.73 o                         
   1   1  17     251871.25     320206.59      3792.80 o                         
   5   1  17    1500397.25    1216894.00     11966.80 o                         
   7   1  17     903996.38     552573.38      6395.92 o                         
   9   1  17    4684210.00    4570218.50     34937.46 o                         
  11   1  17     811564.69     641828.44     10310.98 o                         
  13   1  17      24520.38      28487.64      1917.14 o                         
  15   1  17      28764.55      33902.48      2170.86 o                         
   1   3  17     181908.92     158654.92      3621.32 o                         
   3   3  17    1598763.38    1571086.25     13220.92 o                         
   5   3  17     327922.34     338540.22      6090.48 o                         
   7   3  17      17985.44      38885.66      2298.90 o                         
   9   3  17    3473605.50    3210804.75     23301.72 o                         
  11   3  17     425620.06     304304.34      3797.65 o                         
  13   3  17     188381.50     205140.41      4605.50 o                         
  15   3  17     338972.84     348790.47      5435.30 o                         
   1   5  17      70029.96     121038.73      2778.59 o                         
   3   5  17    1341479.75    1680615.25     15482.56 o                         
   5   5  17     693653.31     647273.81     18135.69 o                         
   7   5  17     899032.44     787982.19      8295.27 o                         
   9   5  17        328.04       1653.49      1710.69 o                         
  11   5  17     830581.75     821433.06      8767.94 o                         
  13   5  17    1117757.00    1030487.19      9406.13 o                         
  15   5  17     273010.19     232635.27      3419.57 o                         
   1   7  17     415190.59     471168.28     11863.82 o                         
   5   7  17    1516301.62    1475567.75     15551.29 o                         
   7   7  17    1855712.38    1588472.25     37774.29 o                         
   9   7  17      10894.18      17142.94      1994.30 o                         
  11   7  17    1321806.25    1131840.38      9890.44 o                         
  13   7  17     975504.19    1032017.62     10656.78 o                         
  15   7  17      52348.74      32430.94      2372.67 o                         
   1   9  17    1415725.38    1236436.25     15983.93 o                         
   3   9  17     886587.81     791675.50      7295.58 o                         
   5   9  17    3011440.75    2613608.25     19514.54 o                         
   7   9  17     388244.44     394645.09      4510.15 o                         
   9   9  17      47220.05      34388.30      2032.74 o                         
  11   9  17      47610.80      23965.05      2179.48 o                         
  13   9  17    1623852.00    1763497.75     15441.11 o                         
  15   9  17     323292.22     239033.78      3906.32 o                         
   1  11  17      81315.87      44834.43      1954.17 o                         
   3  11  17      37236.43      43179.87      1894.69 o                         
   5  11  17    1052410.38     979552.06      9019.65 o                         
   7  11  17       2522.43       1041.89      2406.03 o                         
   9  11  17     789978.44     716861.19     10486.99 o                         
  11  11  17     854761.12     849563.94      7875.93 o                         
  13  11  17      71966.59     110968.57      3145.77 o                         
  15  11  17    1015969.81     872389.50      7762.86 o                         
   1  13  17     696606.38     574479.00      6032.42 o                         
   3  13  17     722991.69     652092.62      8823.40 o                         
   5  13  17    2629290.00    2578945.00     26444.84 o                         
   7  13  17       5135.04      10066.81      2141.93 o                         
   9  13  17     230559.09     225030.98      3854.23 o                         
  11  13  17      90831.87      99637.37      2919.97 o                         
  13  13  17       2536.72        846.34      2524.87 o                         
  15  13  17     416711.59     374377.06      5009.70 o                         
   1  15  17     328683.34     316304.56      3871.30 o                         
   3  15  17    6752049.00    6365740.00     46049.90 o                         
   5  15  17    1198220.12    1337847.75     14169.87 o                         
   7  15  17    5399242.50    5221141.50     40678.20 o                         
   9  15  17     668590.44     764198.88      7054.52 o                         
  11  15  17      22087.48      26102.29      2465.30 o                         
  13  15  17    2668749.25    2640932.00     21623.13 o                         
  15  15  17       4323.31      14698.82      2881.26 o                         
   1  17  17    1219136.25    1042724.44     11154.55 o                         
   3  17  17    1430370.62    1348697.00     18110.48 o                         
   5  17  17    1008864.25    1072344.62      9408.66 o                         
   7  17  17    2634542.75    2540802.25     19750.17 o                         
   9  17  17     837815.81     773658.81      9355.07 o                         
  11  17  17      88377.15     106937.77      3121.28 o                         
  13  17  17      86850.44      92442.54      3194.62 o                         
  15  17  17     898782.12     885172.38      9250.14 o                         
  17  17  17    3204050.50    2872524.50     39655.31 o                         
   2   0  18     168899.86     129720.73      3583.65 o                         
   6   0  18     354182.12     309508.81      5904.33 o                         
  10   0  18     184717.52      97830.09      5348.73 o                         
  14   0  18     217700.36     255309.31      5914.48 o                         
   0   2  18    2499257.75    2660853.75     35984.54 o                         
   2   2  18     473790.69     363052.47      4998.80 o                         
   4   2  18    2295067.50    2212096.50     19171.80 o                         
   6   2  18    1260282.25     940083.31     17644.96 o                         
   8   2  18    3011752.00    2586434.50     18851.29 o                         
  10   2  18     786834.62     780754.62      7041.30 o                         
  12   2  18     413850.81     359728.97      4484.13 o                         
  14   2  18     633882.12     619155.12     10939.63 o                         
  16   2  18    2235482.25    2154661.00     25677.81 o                         
   2   4  18      50780.23      67458.88      2872.51 o                         
   4   4  18    1541424.88    1247302.50     16191.63 o                         
   6   4  18      21410.75      10766.43      1536.13 o                         
   8   4  18    1812307.00    1519882.75     11878.50 o                         
  10   4  18     176748.16     157487.09      2658.66 o                         
  12   4  18     809535.00     754101.19      6210.76 o                         
  14   4  18    5438762.00    5332019.00     37216.25 o                         
  16   4  18       1173.53        809.93      2147.37 o                         
   0   6  18     215746.00     236717.84      5697.39 o                         
   2   6  18    5870041.50    4901999.50     55502.28 o                         
   4   6  18     240472.38     153460.06      3405.13 o                         
   6   6  18     820674.06     773514.56      7834.52 o                         
   8   6  18     117542.12      67008.59      2269.71 o                         
  10   6  18     460859.09     480737.66      4863.88 o                         
  12   6  18    1374439.75    1259969.62     10925.44 o                         
  14   6  18    1646228.62    1447127.00     12218.31 o                         
  16   6  18    2437913.25    2449422.25     18328.43 o                         
   2   8  18     871302.88     889394.56     10952.46 o                         
   4   8  18     134157.53     116470.86      2538.42 o                         
   6   8  18      33245.36      38556.30      2275.36 o                         
   8   8  18     595536.56     577434.81      5861.92 o                         
  10   8  18     413548.06     363668.94      4407.03 o                         
  12   8  18     463626.72     382584.16      5719.80 o                         
  14   8  18     526673.56     558381.19      7933.37 o                         
  16   8  18    2386474.00    2383566.00     20859.07 o                         
   0  10  18      39598.02      17934.26      2550.21 o                         
   2  10  18    1231059.88    1076667.88     12147.24 o                         
   4  10  18       6126.59        666.22      1631.20 o                         
   6  10  18    2405829.25    2194989.75     21018.38 o                         
   8  10  18    1007949.00     980676.31      9389.04 o                         
  10  10  18       6930.87       2493.07      2189.64 o                         
  12  10  18     511583.62     490039.31      5318.72 o                         
  14  10  18    1787732.50    1675240.38     12792.95 o                         
  16  10  18    1881280.12    1828469.38     14909.07 o                         
   2  12  18     257842.25     266063.22      3643.50 o                         
   4  12  18     289862.66     264329.69      4939.76 o                         
   6  12  18    1898780.00    1727668.25     18910.95 o                         
   8  12  18     333083.44     428422.31      5863.66 o                         
  10  12  18     139858.98     159043.45      3097.71 o                         
  12  12  18       4801.91       6319.17      2544.06 o                         
  14  12  18    6442616.00    6194921.50     50731.62 o                         
  16  12  18     103013.20     125293.27      2997.40 o                         
   0  14  18     114954.78     139863.73      3818.59 o                         
   2  14  18     203869.44     208765.30      3875.14 o                         
   4  14  18    2404850.75    2306397.25     18120.06 o                         
   6  14  18     267453.75     304086.41      4169.26 o                         
   8  14  18       5251.86       3983.96      2286.35 o                         
  10  14  18     192282.77     202603.09      4251.82 o                         
  12  14  18    1854434.00    2143851.25     16829.40 o                         
  14  14  18    1310506.12    1508594.75     13937.85 o                         
  16  14  18    3524214.25    3547640.00     30384.07 o                         
   2  16  18    4413430.50    4447657.00     38030.41 o                         
   4  16  18     114103.60     166016.69      3239.46 o                         
   6  16  18    4395592.50    4287789.50     33928.32 o                         
   8  16  18     923437.25     928815.44      9473.72 o                         
  10  16  18      97545.83     141384.45      3321.78 o                         
  12  16  18     553597.62     538758.69      6136.50 o                         
  14  16  18     315753.03     278441.12      4281.58 o                         
  16  16  18    1720655.50    1843928.25     16362.71 o                         
   0  18  18     665832.81     719679.00      9804.86 o                         
   2  18  18      52770.11      60690.06      2193.21 o                         
   4  18  18     843218.75     989599.69      9030.53 o                         
   6  18  18      62652.83      81040.46      2675.59 o                         
   8  18  18     826061.00     798134.25      9228.96 o                         
  10  18  18     621255.31     588602.44      7527.88 o                         
  12  18  18     280000.78     288832.50      4321.13 o                         
  14  18  18       3192.87       4626.58      2970.55 o                         
  16  18  18    1039497.75    1101186.00     11638.65 o                         
  18  18  18     720857.25     706295.19     13013.44 o                         
   1   1  19     303090.22     311103.38      3927.22 o                         
   3   1  19     287287.25     240963.50      3485.30 o                         
   5   1  19      20640.00      28644.04      1895.18 o                         
   7   1  19    1043027.06     944729.69     11608.46 o                         
   9   1  19     217410.28     279429.97      3590.76 o                         
  11   1  19     262264.78     273005.16      3745.16 o                         
  13   1  19     132756.98     154810.91      2779.85 o                         
  15   1  19    1537262.75    1341236.00     11047.09 o                         
  17   1  19       2214.61       3652.87      2135.51 o                         
   1   3  19     813464.81     910549.25     20128.87 o                         
   3   3  19      16389.92       -665.93      1890.39 o                         
   5   3  19     177814.31     157407.77      3341.49 o                         
   7   3  19     456871.78     527442.25      6256.69 o                         
   9   3  19     371243.94     309208.78      3696.39 o                         
  11   3  19     491389.88     626266.44      6429.18 o                         
  13   3  19    2698219.75    2382821.50     17422.41 o                         
  15   3  19      39150.02      53376.68      2412.53 o                         
  17   3  19      94349.52      88234.52      2659.20 o                         
   1   5  19    1289090.25    1221225.62     15039.51 o                         
   3   5  19      84654.69      26876.59      2020.76 o                         
   5   5  19    1863592.88    1536558.75     16740.67 o                         
   7   5  19     152107.61     155761.14      3458.22 o                         
   9   5  19      49397.77      20942.93      2196.63 o                         
  11   5  19      79873.70      85277.64      2360.35 o                         
  13   5  19     260225.53     312749.84      3980.35 o                         
  15   5  19    2391605.25    2134923.50     15781.82 o                         
  17   5  19     673678.69     646214.06      6165.85 o                         
   1   7  19    1588840.62    1547839.62     15966.94 o                         
   3   7  19       5761.54       5461.26      2093.07 o                         
   5   7  19    2415875.75    2046434.88     17391.28 o                         
   7   7  19     380688.81     347326.16      4214.21 o                         
   9   7  19      45305.86      65376.27      2225.10 o                         
  11   7  19    1321464.50    1369029.88     16121.31 o                         
  13   7  19    4951519.50    5032868.00     35840.84 o                         
  15   7  19      64267.44      42234.36      2301.92 o                         
  17   7  19     290364.28     348703.44      4678.30 o                         
   1   9  19     254494.14     228447.53      4022.95 o                         
   3   9  19     125065.34     176223.62      3256.10 o                         
   5   9  19      18667.18      13228.67      2047.17 o                         
   7   9  19       9157.48      21911.56      2052.44 o                         
   9   9  19    1265162.88    1268598.62     11429.80 o                         
  11   9  19      68691.06      97142.29      3262.73 o                         
  13   9  19    1663181.38    1799634.12     14589.93 o                         
  15   9  19     298657.59     299240.34      4140.97 o                         
  17   9  19       5467.78       1807.01      2644.01 o                         
   1  11  19     437578.00     502888.16      6158.13 o                         
   3  11  19     258616.47     267189.97      3827.09 o                         
   5  11  19    1465757.88    1187901.25     14846.21 o                         
   7  11  19     286684.28     362103.00      4635.49 o                         
   9  11  19     133006.03      79529.50      2524.34 o                         
  11  11  19    1703207.12    1651364.12     13198.21 o                         
  13  11  19     328329.31     392643.31      5104.38 o                         
  15  11  19     854016.38     836271.19      8845.82 o                         
  17  11  19    1075704.62    1130921.50     10323.52 o                         
   1  13  19    1641013.88    1661759.62     12508.57 o                         
   3  13  19     134209.55     120682.52      2438.79 o                         
   5  13  19     315132.72     261695.47      4785.69 o                         
   7  13  19    1411787.12    1297312.25     10360.88 o                         
   9  13  19    2383631.75    2309734.75     27616.61 o                         
  11  13  19    1632298.38    1483795.88     11770.91 o                         
  13  13  19    4188082.50    4204747.00     32248.34 o                         
  15  13  19     216965.17     231606.05      4124.90 o                         
  17  13  19     929308.94     917570.75      9776.64 o                         
   1  15  19     945332.75     932110.50      9436.93 o                         
   3  15  19    6827470.00    6756298.00     70562.59 o                         
   5  15  19    1966346.50    1780070.00     15819.77 o                         
   7  15  19     165494.44     138497.34      2961.32 o                         
   9  15  19    4735450.00    4715302.50     37454.71 o                         
  11  15  19    2402622.50    2492790.25     29170.59 o                         
  13  15  19    2976029.00    3245466.25     27761.71 o                         
  15  15  19       5406.43       7983.70      2647.30 o                         
  17  15  19      11914.91       7514.06      2830.90 o                         
   1  17  19      87563.62     122199.09      2689.23 o                         
   3  17  19      89474.96      70402.99      2656.44 o                         
   5  17  19      63150.57      60735.99      2734.35 o                         
   7  17  19    3274569.25    3227286.50     34129.46 o                         
   9  17  19       6160.98        480.29      2461.15 o                         
  11  17  19    2023307.12    2182915.75     16871.15 o                         
  13  17  19    1756059.62    1774377.50     14755.96 o                         
  15  17  19    5064017.00    5190838.50     49643.25 o                         
  17  17  19    1530940.25    1564865.12     18632.91 o                         
   1  19  19      88860.72      71697.32      2623.04 o                         
   3  19  19    1453811.00    1388758.38     10758.71 o                         
   5  19  19     817458.56     701174.88      6717.91 o                         
   7  19  19    2145451.75    2125316.75     16443.68 o                         
   9  19  19    2946047.00    3142320.00     30149.97 o                         
  11  19  19    1808374.75    1804697.38     17240.57 o                         
  13  19  19    1703318.12    1719518.25     12633.11 o                         
  15  19  19       3594.78      -1417.95      2835.90 o                         
  17  19  19     142569.08     109466.02      3443.76 o                         
  19  19  19    9665532.00    9693142.00    123035.09 o                         
   0   0  20     608407.62     725600.25     32190.71 o                         
   4   0  20      23433.13      15643.70      2664.86 o                         
   8   0  20    9232697.00    8233936.50    114305.81 o                         
  12   0  20    5323398.50    5222623.00     57217.24 o                         
  16   0  20    4646503.50    4889442.50     61891.55 o                         
   2   2  20     225466.92     258876.06      3858.56 o                         
   4   2  20     853710.88     803148.94     12319.30 o                         
   6   2  20     481443.53     510354.97      7904.67 o                         
   8   2  20    2324112.75    2106068.00     15872.97 o                         
  10   2  20     429076.75     436810.41      4779.00 o                         
  12   2  20      71888.75     102183.66      2622.26 o                         
  14   2  20    5271902.00    4898652.00     65350.61 o                         
  16   2  20    1053384.38     966383.06      9480.77 o                         
  18   2  20      23350.48      23880.71      2355.68 o                         
   0   4  20    4025153.50    4078996.00     57844.49 o                         
   4   4  20    1054536.75     834658.12      9061.34 o                         
   6   4  20    3178396.25    3239093.50     33603.24 o                         
   8   4  20     167339.27     179840.41      2741.70 o                         
  10   4  20     617441.62     513412.88      4876.12 o                         
  12   4  20       1414.44       1413.76      1867.21 o                         
  14   4  20       7784.71       7715.10      2369.99 o                         
  16   4  20      41542.65      38741.61      2360.06 o                         
  18   4  20    4321550.50    3995905.75     31827.05 o                         
   2   6  20      25154.60      38812.30      2204.46 o                         
   4   6  20     439780.94     515443.62      9112.79 o                         
   6   6  20        279.78       2202.89      2466.35 o                         
   8   6  20     937805.25     883417.62     14678.89 o                         
  10   6  20      17749.88       9241.77      2201.41 o                         
  12   6  20    2873858.00    2729575.00     21205.78 o                         
  14   6  20      36126.76      19982.11      2480.17 o                         
  16   6  20     515599.59     533774.44      5725.26 o                         
  18   6  20     712144.19     815793.12      9119.45 o                         
   0   8  20      52805.91      86588.71      4290.61 o                         
   2   8  20     118947.05      74347.55      2727.19 o                         
   4   8  20     546061.44     450053.03      5026.22 o                         
   6   8  20    1112224.00    1061664.50     10787.83 o                         
   8   8  20      13128.99      14202.11      1943.58 o                         
  10   8  20     781678.12     687549.25      7334.23 o                         
  12   8  20     152188.42     131265.22      2921.45 o                         
  14   8  20    2987202.25    2611396.50     35153.10 o                         
  16   8  20     725308.25     740833.38      7376.46 o                         
  18   8  20    2289813.00    2521210.00     19486.42 o                         
   2  10  20     359750.06     263296.28      3546.71 o                         
   4  10  20    2573332.25    2235400.75     18192.48 o                         
   6  10  20    2004100.25    1988168.00     18083.34 o                         
   8  10  20    7275835.00    6896437.00     53276.73 o                         
  10  10  20     330159.97     289703.25      3881.10 o                         
  12  10  20     897957.69     996501.62      8998.24 o                         
  14  10  20       2753.38       8374.59      2474.86 o                         
  16  10  20    2622132.00    2578532.00     20463.65 o                         
  18  10  20    3624920.75    3782826.00     31453.53 o                         
   0  12  20    3314943.75    3133233.75     51698.91 o                         
   2  12  20      11555.28      24071.83      1815.64 o                         
   4  12  20     849417.62     670699.81      6927.74 o                         
   6  12  20    1095071.38     989889.81     10030.93 o                         
   8  12  20    2967824.75    2945073.50     22902.87 o                         
  10  12  20    1629619.62    1632896.00     14085.51 o                         
  12  12  20    3466221.50    3527540.75     26567.13 o                         
  14  12  20    9029098.00    8901095.00     75204.88 o                         
  16  12  20     159363.52     156775.81      3286.85 o                         
  18  12  20     620498.69     660083.38      6281.58 o                         
   2  14  20     226645.88     185487.03      3840.98 o                         
   4  14  20     400262.66     410567.94      4758.52 o                         
   6  14  20      39161.12      34402.20      2147.28 o                         
   8  14  20      37712.53      30535.38      2527.84 o                         
  10  14  20      19988.47      37979.95      2562.23 o                         
  12  14  20       3139.39       5838.39      2265.21 o                         
  14  14  20     441651.34     407775.19      5395.40 o                         
  16  14  20     423818.31     371096.78      5028.78 o                         
  18  14  20     790793.56     826699.81      8391.39 o                         
   0  16  20     996690.25     849347.25     11606.28 o                         
   2  16  20     701000.25     816549.69      8168.63 o                         
   4  16  20     941282.62     861899.00      8582.63 o                         
   6  16  20     237901.67     234228.20      4050.31 o                         
   8  16  20    1922556.25    1693811.75     15708.20 o                         
  10  16  20     248729.52     244840.27      4579.70 o                         
  12  16  20     570903.12     590647.62      7286.39 o                         
  14  16  20      39624.46      31453.60      3134.02 o                         
  16  16  20     165278.70     186198.77      3801.15 o                         
  18  16  20    1606516.38    1787806.62     15867.59 o                         
   2  18  20     561566.31     638033.31      6342.17 o                         
   4  18  20    1316708.88    1333432.38     16685.97 o                         
   6  18  20     102962.46      60727.34      2639.21 o                         
   8  18  20     713944.44     795622.19      9519.21 o                         
  10  18  20     106528.50     113012.48      3004.58 o                         
  12  18  20     107517.01      76154.45      3333.79 o                         
  14  18  20    1343366.25    1411597.62     16036.96 o                         
  16  18  20     771403.69     719427.44      7893.99 o                         
  18  18  20     254525.77     303591.09      5274.51 o                         
   0  20  20     528337.50     673296.94     15750.13 o                         
   2  20  20     207621.75     229469.31      3935.94 o                         
   4  20  20    1352531.75    1502978.62     11695.80 o                         
   6  20  20     110752.45      86229.14      2750.74 o                         
   8  20  20      17144.19      15547.21      2581.11 o                         
  10  20  20     362123.12     349741.31      4869.25 o                         
  12  20  20       5875.40        423.58      2616.57 o                         
  14  20  20     802846.81     917447.19     11177.87 o                         
  16  20  20      23506.51      28864.29      3299.20 o                         
  18  20  20      63678.68      66509.33      3376.78 o                         
  20  20  20    7824038.50    7998175.00    103479.23 o                         
   1   1  21     316690.31     333141.56      3992.25 o                         
   3   1  21     682653.44     673774.19      8151.60 o                         
   5   1  21        993.68        472.27      1794.31 o                         
   7   1  21     515342.41     483488.25      7763.45 o                         
   9   1  21      25115.13      13326.44      2010.95 o                         
  11   1  21    1672803.88    1519558.88     14381.34 o                         
  13   1  21    2615359.75    2231240.50     17305.93 o                         
  15   1  21     114054.27     145762.52      4502.84 o                         
  17   1  21     176721.69     174294.83      4796.57 o                         
  19   1  21    1981704.12    1951212.50     19512.05 o                         
   1   3  21     387520.06     414311.84      5168.90 o                         
   3   3  21     168535.83     125775.15      2705.23 o                         
   5   3  21      34174.43      69821.05      2265.83 o                         
   7   3  21      63247.08      69091.89      2439.39 o                         
   9   3  21     284483.50     275571.81      3446.60 o                         
  11   3  21    1272892.38    1270421.38     10077.19 o                         
  13   3  21     267807.56     347304.94      5841.09 o                         
  15   3  21    5891055.50    5489952.50     37026.20 o                         
  17   3  21     310517.41     419299.84      4750.05 o                         
  19   3  21    5148705.00    5071678.00     38922.30 o                         
   1   5  21        255.74       6798.10      1216.50 o                         
   3   5  21    1459991.88    1212588.38     13114.42 o                         
   5   5  21     514293.25     514566.66      7621.54 o                         
   7   5  21     142066.97     117755.39      2808.50 o                         
   9   5  21     374753.12     307845.59      5214.90 o                         
  11   5  21      26810.57      38508.56      2178.74 o                         
  13   5  21      93117.81      92887.81      3309.23 o                         
  15   5  21     621042.38     628852.50      6358.74 o                         
  17   5  21    2827648.25    2899332.25     22327.23 o                         
  19   5  21    1446360.62    1451665.25     11608.74 o                         
   1   7  21    3895155.00    3420148.75     30067.14 o                         
   3   7  21     478990.56     576914.12      6086.14 o                         
   5   7  21     189598.72     219098.77      3393.37 o                         
   7   7  21      67027.30      31700.25      2566.55 o                         
   9   7  21    3648646.50    3410695.75     31709.46 o                         
  11   7  21    1796059.38    1761647.75     15208.00 o                         
  13   7  21     454796.50     462366.59      5482.63 o                         
  15   7  21     218300.55     279975.69      3896.78 o                         
  17   7  21     132324.78     180356.86      3582.70 o                         
  19   7  21    3024233.75    3084261.75     23360.05 o                         
   1   9  21    3591440.50    3216185.75     28207.53 o                         
   3   9  21        171.02       -482.30      2237.72 o                         
   5   9  21    1825540.50    1822025.88     19631.40 o                         
   7   9  21     229237.25     330029.84      5829.86 o                         
   9   9  21       9121.12       5259.86      1949.53 o                         
  11   9  21     362882.06     302224.91      4296.02 o                         
  15   9  21    1357896.62    1396765.25     13693.59 o                         
  17   9  21     315164.19     312253.06      4229.08 o                         
  19   9  21     243656.42     217100.33      3810.20 o                         
   1  11  21       7562.41       7472.86      1609.89 o                         
   3  11  21    3458921.50    3272083.75     28317.88 o                         
   5  11  21      13812.33      12772.43      1403.60 o                         
   7  11  21     601483.62     757897.25      8399.43 o                         
   9  11  21    5624440.50    5124264.00     85297.90 o                         
  11  11  21     399912.59     369529.47      4567.27 o                         
  13  11  21     287485.84     266095.69      4198.46 o                         
  15  11  21    1437965.50    1373255.50     11963.42 o                         
  17  11  21       1835.99       3924.57      2913.78 o                         
  19  11  21      10442.57       9068.52      2621.30 o                         
   1  13  21     217448.56     200643.50      3545.31 o                         
   3  13  21      46409.29      55210.18      2247.74 o                         
   5  13  21     688774.69     717547.38      7964.31 o                         
   7  13  21     645445.31     574461.25      6981.76 o                         
   9  13  21     397387.28     406906.03      5142.50 o                         
  11  13  21     484171.38     527110.25      5635.51 o                         
  13  13  21     101982.10     122192.18      3188.59 o                         
  15  13  21     617695.62     603257.19      6512.96 o                         
  17  13  21      70446.16      80894.73      3004.10 o                         
  19  13  21    2201328.75    2298069.00     21904.58 o                         
   1  15  21    1543102.75    1573566.00     13494.62 o                         
   3  15  21    1227037.62    1104577.12     13146.36 o                         
   5  15  21     444394.94     510250.44      7817.66 o                         
   7  15  21    4698535.50    4648129.50     34400.84 o                         
   9  15  21     109415.15     124571.74      3318.81 o                         
  11  15  21     272564.28     313560.44      4510.84 o                         
  13  15  21    1949603.00    1905238.75     15349.05 o                         
  15  15  21     960276.25    1026464.38     11287.07 o                         
  17  15  21    2744020.25    2635518.25     22044.40 o                         
  19  15  21       1268.06      -1186.10      2636.75 o                         
   1  17  21     722279.25     822595.31      7394.07 o                         
   3  17  21     451893.78     471161.91      5468.21 o                         
   5  17  21      20371.81      19681.23      2456.13 o                         
   7  17  21     748451.44     745860.44      8287.24 o                         
   9  17  21    1223374.00    1233222.38     13137.30 o                         
  11  17  21      63519.52      63381.07      2735.29 o                         
  13  17  21      10059.58      11622.37      2607.75 o                         
  15  17  21     524500.12     618782.44      8157.06 o                         
  17  17  21     551694.31     520238.62      6525.68 o                         
  19  17  21    1155360.00    1238605.00     11380.34 o                         
   1  19  21    1303302.38    1224842.75     10773.71 o                         
   3  19  21     142748.36     110323.87      2841.17 o                         
   5  19  21     709795.25     757876.50      7630.99 o                         
   7  19  21      88274.91      86227.32      2773.98 o                         
   9  19  21      76028.50     108681.70      2861.40 o                         
  11  19  21     247740.61     243323.50      4097.28 o                         
  13  19  21    3332254.25    3356372.25     26936.20 o                         
  15  19  21    1821092.88    1906966.00     15787.11 o                         
  17  19  21     452077.38     502536.62      6476.81 o                         
  19  19  21     348006.41     329049.38      4834.71 o                         
   1  21  21    2159147.25    2092437.75     16362.15 o                         
   3  21  21      83657.09     118958.91      3186.75 o                         
   5  21  21    1487600.25    1479889.25     11925.31 o                         
   7  21  21     220746.30     255917.47      5615.50 o                         
   9  21  21     162001.89     131678.98      3415.30 o                         
  11  21  21     308297.81     254416.70      4185.64 o                         
  13  21  21    1172063.62    1153156.75      9654.93 o                         
  15  21  21     326694.34     382969.59      5122.88 o                         
  17  21  21    2883920.25    2835169.25     22809.32 o                         
  19  21  21    1396347.62    1456524.50     16283.56 o                         
  21  21  21    3971499.00    3882896.00     56010.50 o                         
   2   0  22    2064865.75    1940036.25     21755.64 o                         
   6   0  22     516775.50     499111.44      7350.82 o                         
  10   0  22     806016.31     800475.69     33255.45 o                         
  14   0  22    2144819.25    1755394.88     21492.13 o                         
  18   0  22     146551.53     142339.30      4108.06 o                         
   0   2  22     654591.12     618283.38     10731.55 o                         
   2   2  22    1941376.00    1725823.62     14128.61 o                         
   4   2  22      14937.33      12247.80      2116.60 o                         
   6   2  22     191517.09     246588.88      3878.61 o                         
   8   2  22    1139940.00    1011440.00     12595.43 o                         
  10   2  22    1634476.38    1610956.38     11721.70 o                         
  12   2  22     118871.74     131428.17      3454.41 o                         
  14   2  22     987803.62     914786.25      9475.42 o                         
  16   2  22    2850068.75    2881082.25     21842.77 o                         
  18   2  22     403279.84     355727.31      4485.64 o                         
  20   2  22      61953.95      71792.55      3495.36 o                         
   2   4  22     510293.88     502627.97      6007.34 o                         
   4   4  22     330817.31     384805.47      4804.33 o                         
   6   4  22    1221322.12    1106215.25     10117.54 o                         
   8   4  22    4728837.00    4634136.50     41314.79 o                         
  10   4  22      87966.18     164770.58      3519.57 o                         
  12   4  22      93602.02     119919.73      3207.83 o                         
  14   4  22     505171.78     504662.25      5396.37 o                         
  16   4  22    2379842.25    2189216.00     16362.18 o                         
  18   4  22      89773.25     105375.66      2963.35 o                         
  20   4  22     601333.19     571480.31      5799.15 o                         
   0   6  22     328141.78     281110.19      6375.38 o                         
   2   6  22     550651.50     456610.06      5266.76 o                         
   4   6  22      37274.20      22127.91      2394.69 o                         
   6   6  22     260973.31     241527.41      4060.77 o                         
   8   6  22    1043630.06     933443.06      8973.78 o                         
  10   6  22     107101.26      76769.76      2479.18 o                         
  12   6  22      49742.03      39365.41      2245.98 o                         
  14   6  22    2152498.75    1851021.62     15142.03 o                         
  16   6  22     601151.00     520114.66      5667.98 o                         
  18   6  22      26083.94      44299.16      2647.93 o                         
  20   6  22      70383.80      80088.36      3028.65 o                         
   2   8  22      15204.10      15614.03      2150.89 o                         
   4   8  22     100781.91     135148.50      3112.93 o                         
   6   8  22     184102.56     175996.03      3493.82 o                         
   8   8  22        775.25      21042.45      1774.72 o                         
  10   8  22    1374817.88    1296524.88     12401.63 o                         
  12   8  22     568640.44     662117.19      6515.97 o                         
  14   8  22     269602.97     299626.16      4356.00 o                         
  16   8  22     596046.88     709960.00      8150.33 o                         
  18   8  22    1466286.38    1433391.12     11460.21 o                         
  20   8  22    2818379.75    2823760.75     20609.70 o                         
   0  10  22    1088970.25    1271516.50     18301.06 o                         
   2  10  22     312685.19     269291.22      3531.27 o                         
   4  10  22    1920335.88    1835280.25     15779.72 o                         
   6  10  22    1262656.00    1276827.12     21836.79 o                         
   8  10  22    4553082.00    4379872.00     35347.56 o                         
  10  10  22     549069.38     626677.19      7156.44 o                         
  12  10  22    2384440.25    2382171.25     20072.56 o                         
  16  10  22     282987.09     413846.19      5246.64 o                         
  18  10  22    2617406.75    2767901.50     28830.25 o                         
  20  10  22     307447.22     304272.22      4407.01 o                         
   2  12  22    1356076.12    1290471.50     14118.02 o                         
   4  12  22     468928.56     535650.50      5818.45 o                         
   6  12  22     221310.17     210720.48      4013.84 o                         
   8  12  22    1114381.38    1035703.56     13868.53 o                         
  10  12  22     538334.38     624681.81      6849.99 o                         
  12  12  22     289514.19     377275.84      4622.64 o                         
  14  12  22    2729424.75    2858168.50     21610.79 o                         
  16  12  22     984167.69    1073056.50     12239.58 o                         
  18  12  22    1546365.00    1413040.38     13777.40 o                         
  20  12  22        191.32      18724.30      2698.30 o                         
   0  14  22    1401882.25    1482331.50     18677.54 o                         
   2  14  22     887309.88     769715.38      7549.89 o                         
   4  14  22    1003262.50    1026053.94     13849.16 o                         
   6  14  22    2447468.75    2480426.75     25279.98 o                         
   8  14  22       2031.36      19841.17      2450.25 o                         
  10  14  22    1030711.94     932491.25      9553.25 o                         
  12  14  22    1276527.62    1463968.50     12372.78 o                         
  14  14  22    1680151.38    1637488.00     14790.03 o                         
  16  14  22       3630.79      10301.41      2550.54 o                         
  18  14  22     224598.03     184888.06      4047.06 o                         
  20  14  22       9232.65      24037.78      2834.57 o                         
   2  16  22      20556.19      26597.44      2040.53 o                         
   4  16  22    2317314.25    2299436.75     25536.45 o                         
   6  16  22      94903.10     115308.71      2866.96 o                         
   8  16  22      34048.51      22862.49      2400.46 o                         
  10  16  22     331072.09     337260.31      4951.95 o                         
  12  16  22     202564.05     218885.16      4659.55 o                         
  14  16  22       7724.91       4902.71      2690.29 o                         
  16  16  22     723374.38     846992.44      8618.82 o                         
  18  16  22     140935.19     150599.55      3647.35 o                         
  20  16  22     377130.28     428094.91      5700.35 o                         
   0  18  22     797973.81     867922.31     11291.37 o                         
   2  18  22      41007.45      40624.89      2381.67 o                         
   4  18  22     102362.06     100579.75      3055.96 o                         
   6  18  22    1139125.50    1081359.25      9749.93 o                         
   8  18  22       6837.39      10728.27      2464.83 o                         
  10  18  22     171121.31     128557.68      3362.93 o                         
  12  18  22     453510.53     449262.66      5638.97 o                         
  14  18  22    2384023.25    2244047.75     19715.01 o                         
  16  18  22     516205.28     594421.75      7558.13 o                         
  18  18  22     145145.02     126745.89      4672.00 o                         
  20  18  22        568.60        893.04      2918.51 o                         
   2  20  22    2494301.25    2699019.25     19681.97 o                         
   4  20  22     253749.33     238326.09      4631.40 o                         
   6  20  22      63741.36      70400.59      2671.52 o                         
   8  20  22     122381.54     121754.06      3084.58 o                         
  10  20  22     125677.72     117957.39      4055.43 o                         
  12  20  22      97521.77     101718.33      3202.34 o                         
  14  20  22      84285.27      73997.75      3144.11 o                         
  16  20  22     461586.62     465851.59      5499.52 o                         
  18  20  22     529949.06     519798.84      6191.22 o                         
  20  20  22     250198.89     236236.44      6823.31 o                         
   0  22  22     949318.75    1023741.75     12485.16 o                         
   2  22  22     660007.12     603096.38      6005.39 o                         
   4  22  22    2129279.75    2016229.25     27450.77 o                         
   6  22  22    1257171.12    1352302.88     10844.98 o                         
   8  22  22      58121.93      61186.81      2788.28 o                         
  10  22  22    2119852.25    2209484.25     17579.87 o                         
  12  22  22      92794.26      56643.62      3129.95 o                         
  14  22  22     997634.50     996786.12      9709.93 o                         
  16  22  22      50836.00      35709.59      3245.74 o                         
  18  22  22    1824854.50    1766429.12     15676.46 o                         
  20  22  22     841033.00     966445.12      9997.88 o                         
  22  22  22     462313.44     490677.38     23615.09 o                         
   1   1  23     899065.88     822426.56     10821.51 o                         
   3   1  23     737464.00     672588.88      6761.49 o                         
   5   1  23     744278.06     673961.69      6387.70 o                         
   7   1  23    1407591.25    1417282.75     14825.96 o                         
   9   1  23    5147182.00    4937782.50     40173.74 o                         
  11   1  23     366244.53     450110.78      5044.63 o                         
  13   1  23        476.90      23330.81      2205.14 o                         
  15   1  23         50.06       2635.62      2426.37 o                         
  17   1  23     727116.25     631132.56      6196.48 o                         
  19   1  23     298663.69     268512.41      3829.88 o                         
  21   1  23    1345205.88    1172140.75     12070.70 o                         
   1   3  23     575135.81     429069.28      5212.05 o                         
   3   3  23     868507.44     611073.56      6513.27 o                         
   5   3  23    3118552.00    2677694.25     26616.01 o                         
   7   3  23      69557.74     106652.37      3063.92 o                         
   9   3  23     205824.70     222800.03      3835.37 o                         
  11   3  23    1162406.88    1151454.25     10405.78 o                         
  13   3  23      22198.32       4737.72      2104.87 o                         
  15   3  23      96808.66     102459.34      2714.88 o                         
  17   3  23     140698.30     115319.05      2961.68 o                         
  19   3  23     739194.94     705232.94      7635.62 o                         
  21   3  23    2968274.00    2776622.25     23426.31 o                         
   1   5  23    3455345.75    3091817.50     25299.97 o                         
   5   5  23     352233.88     358237.91      5095.14 o                         
   7   5  23     206800.31     188706.78      3705.66 o                         
   9   5  23     524073.97     662455.56      8710.24 o                         
  11   5  23    1026186.88    1186290.38      9738.30 o                         
  13   5  23     656562.69     690310.12      6265.74 o                         
  15   5  23     655200.38     619380.56      6633.00 o                         
  17   5  23      21734.10      25445.25      2689.89 o                         
  19   5  23     945030.62     922833.50      7941.99 o                         
  21   5  23    1179164.38    1280547.12     14977.50 o                         
   1   7  23     156755.25     162155.23      3504.38 o                         
   3   7  23      52604.82      26333.88      2463.16 o                         
   5   7  23       4221.08       2443.27      2193.83 o                         
   7   7  23    1031730.38     872075.81     11121.48 o                         
   9   7  23      12308.46      37692.57      4218.68 o                         
  11   7  23     684961.62     658771.81      8374.85 o                         
  13   7  23      13452.10       2919.54      2150.38 o                         
  15   7  23    2535008.75    2523819.00     19623.01 o                         
  17   7  23     349879.47     322447.72      4373.71 o                         
  19   7  23      67214.22      56890.74      2557.09 o                         
  21   7  23    1494661.00    1472177.12     12491.92 o                         
   1   9  23     913064.25     957500.12     13044.72 o                         
   3   9  23    1551581.00    1572331.38     13041.05 o                         
   5   9  23    1568184.38    1428551.38     12379.56 o                         
   7   9  23     206662.17     197790.05      3675.33 o                         
   9   9  23       3523.68       1940.43      1951.75 o                         
  11   9  23     184008.72     198881.86      3407.29 o                         
  13   9  23     213081.25     267305.44      4078.59 o                         
  15   9  23     133453.02     105698.38      2937.88 o                         
  17   9  23      12448.80      13392.43      2465.73 o                         
  19   9  23      55456.38      90598.33      3373.11 o                         
  21   9  23        257.56        829.57      2577.50 o                         
   1  11  23     973606.25     963668.06      9376.24 o                         
   3  11  23     195619.14     231240.58      4218.44 o                         
   5  11  23    2950527.00    2862472.50     25158.05 o                         
   7  11  23    2444823.00    2621093.25     20589.93 o                         
   9  11  23       4653.26       7206.32      2083.83 o                         
  11  11  23     963127.31     768622.00      7694.20 o                         
  13  11  23     276819.91     221741.78      3906.81 o                         
  15  11  23    3745245.50    3821802.25     31863.45 o                         
  17  11  23      45118.86      24739.49      2703.93 o                         
  19  11  23    1127143.88    1220021.38     10789.03 o                         
  21  11  23     939354.69     918102.75      9165.60 o                         
   1  13  23     553195.50     587064.94      7916.28 o                         
   3  13  23     604729.31     563052.62      6887.86 o                         
   5  13  23      17210.85       6773.18      2229.02 o                         
   7  13  23     852572.00     868553.94     11664.57 o                         
   9  13  23      62764.46      59062.15      2410.05 o                         
  11  13  23     535779.06     542531.56      6233.82 o                         
  13  13  23       8800.12       7015.79      2414.82 o                         
  15  13  23    1596091.88    1710432.88     13390.98 o                         
  17  13  23     520612.56     425163.44      5086.37 o                         
  19  13  23     372437.94     384208.34      4767.77 o                         
  21  13  23       9980.22       9899.71      2727.28 o                         
   1  15  23      20694.85      30300.68      2513.32 o                         
   3  15  23      46469.17      13353.64      2067.40 o                         
   5  15  23    2020450.00    2143180.25     18625.63 o                         
   7  15  23     101032.60      89703.25      2966.86 o                         
   9  15  23     617832.62     581424.31      7408.33 o                         
  11  15  23     273256.88     303158.44      4507.01 o                         
  13  15  23     244628.03     208334.52      3972.29 o                         
  15  15  23     329834.38     322983.59      4308.16 o                         
  17  15  23       7216.36      10143.06      2522.45 o                         
  19  15  23      23238.53      23999.29      2821.66 o                         
  21  15  23    5101492.00    5106847.00     37617.25 o                         
   1  17  23     272271.44     320250.72      5026.84 o                         
   3  17  23      16830.17      12146.08      2341.44 o                         
   5  17  23     286607.94     294545.19      4618.02 o                         
   7  17  23    1922629.12    1775739.62     14586.15 o                         
   9  17  23      60831.19      77134.11      2829.87 o                         
  11  17  23     702034.06     679893.94      7948.16 o                         
  13  17  23     386482.22     374495.91      5093.01 o                         
  15  17  23    3373801.50    3355100.50     25586.21 o                         
  17  17  23     405816.69     435051.88      5432.58 o                         
  19  17  23       1072.13       2960.97      2760.80 o                         
  21  17  23    1130225.25    1099505.00      9719.02 o                         
   1  19  23     616165.88     707976.44      7906.65 o                         
   3  19  23      95545.70      90325.14      2936.33 o                         
   5  19  23    1931283.50    1954167.25     16411.06 o                         
   7  19  23       5226.37      13565.91      2474.52 o                         
   9  19  23     528068.00     537305.38      5865.02 o                         
  11  19  23     279958.31     270349.72      5835.67 o                         
  13  19  23      17427.37      15491.05      2727.16 o                         
  15  19  23      88635.85      69452.23      3347.48 o                         
  17  19  23     333035.16     274005.12      4133.90 o                         
  19  19  23    1202747.25    1155711.50     10928.48 o                         
  21  19  23     697287.25     692407.00      7425.18 o                         
   1  21  23     668557.62     767406.81      6841.81 o                         
   3  21  23     369427.31     378376.53      6473.10 o                         
   5  21  23     637137.88     693911.19      9713.92 o                         
   7  21  23      80575.02     119083.98      3073.30 o                         
   9  21  23     176145.28     201596.23      3691.99 o                         
  11  21  23     267629.97     339529.75      5115.40 o                         
  13  21  23    2232402.75    2415317.75     19725.49 o                         
  15  21  23    1326358.25    1396625.12     11603.81 o                         
  17  21  23     506233.94     507700.28      6777.93 o                         
  19  21  23     253998.36     253598.11      4416.72 o                         
  21  21  23      96442.92     107216.09      3859.87 o                         
   1  23  23    1162491.00    1225330.00     13653.47 o                         
   3  23  23    1160300.38    1136817.62     12615.23 o                         
   5  23  23    1340272.62    1365927.00     11153.17 o                         
   7  23  23      31323.48      23882.11      2596.60 o                         
   9  23  23      44189.39      57216.41      2948.61 o                         
  11  23  23     501415.34     496930.62      6050.84 o                         
  13  23  23        902.36       -535.41      2862.35 o                         
  15  23  23     105372.52      98544.80      3158.06 o                         
  17  23  23       8907.16      11251.07      3261.15 o                         
  19  23  23     856292.00     829459.88      9715.28 o                         
  21  23  23     530852.88     604213.12      7084.98 o                         
  23  23  23     813911.69    1009277.50     16653.14 o                         
   0   0  24    5548278.00    5606475.50     87989.44 o                         
   4   0  24    1134631.75    1186163.25     14378.56 o                         
   8   0  24       6937.99      40010.88      4317.00 o                         
  12   0  24     335319.47     277170.31      5667.36 o                         
  16   0  24     136578.42      71414.68      3511.54 o                         
  20   0  24    1054712.50    1143271.75     14448.96 o                         
   2   2  24     811870.44     681732.25      6848.44 o                         
   4   2  24    1067252.25     978237.81     12698.74 o                         
   6   2  24    1085451.88    1021317.31     12098.81 o                         
   8   2  24     530687.19     576645.62     11402.10 o                         
  10   2  24    1571379.12    1497307.38     12606.87 o                         
  12   2  24       3501.55       2314.51      2271.19 o                         
  14   2  24     619771.94     614327.06      5642.64 o                         
  16   2  24    1140999.25    1202658.88     10472.90 o                         
  18   2  24    1184568.38    1393655.75     16531.43 o                         
  20   2  24     714591.31     673984.19      6751.99 o                         
  22   2  24      15496.67      16222.57      2564.32 o                         
   0   4  24    2487829.25    2587182.75     35797.22 o                         
   2   4  24     895363.31     852563.19     11832.40 o                         
   4   4  24    1209801.50    1125392.38     10002.17 o                         
   6   4  24    1790991.75    1437246.62     15481.78 o                         
   8   4  24      88922.07     107678.37      2750.97 o                         
  10   4  24     224670.86     218146.12      3465.79 o                         
  12   4  24      29352.57      17359.39      2238.16 o                         
  14   4  24    1162123.88    1152768.88     10811.18 o                         
  16   4  24     733026.19     657858.50      6499.12 o                         
  18   4  24      18771.22       8175.56      2193.75 o                         
  20   4  24    4576851.00    4768759.00     33855.35 o                         
  22   4  24      64875.99      47528.34      2826.40 o                         
   2   6  24      51257.41      35248.07      2539.33 o                         
   4   6  24     299427.09     346024.94      5412.69 o                         
   6   6  24      60794.55      61234.27      2861.37 o                         
   8   6  24     116163.20      94414.38      3383.20 o                         
  10   6  24    2939061.25    2963011.00     28179.93 o                         
  12   6  24      99247.34     125788.84      2903.17 o                         
  14   6  24      44641.12      48875.48      2596.18 o                         
  16   6  24       6557.51      17284.73      2437.80 o                         
  18   6  24     235711.42     296540.75      4305.10 o                         
  20   6  24     357930.19     390687.25      4775.31 o                         
  22   6  24       5403.49      15279.19      2706.08 o                         
   0   8  24     809292.38    1050505.38     17836.15 o                         
   2   8  24      16878.24      18591.77      2305.23 o                         
   4   8  24      32271.25      55541.06      2680.67 o                         
   6   8  24      27146.08      12198.06      2649.38 o                         
   8   8  24    1836514.00    1897139.50     17652.86 o                         
  10   8  24     498899.19     529476.56      6974.55 o                         
  12   8  24     759101.81     786284.81      8223.01 o                         
  14   8  24     138992.34     131448.56      3270.42 o                         
  16   8  24      17111.48      12600.97      2395.03 o                         
  18   8  24    1222520.25    1301518.00     11637.81 o                         
  20   8  24     694667.12     657583.81      7470.01 o                         
  22   8  24      60214.99      89339.95      3312.79 o                         
   2  10  24      46742.04      35860.61      2509.71 o                         
   4  10  24     473376.00     436926.41      5241.80 o                         
   6  10  24      10805.44       3911.91      2543.77 o                         
   8  10  24    4798703.50    4549214.00     36334.62 o                         
  10  10  24     130255.71      88774.96      2813.89 o                         
  12  10  24     541224.62     455628.12      4936.92 o                         
  14  10  24    4156779.25    4068445.00     35151.94 o                         
  16  10  24      21899.77      10432.36      2636.16 o                         
  18  10  24     491561.19     508552.75      6841.65 o                         
  20  10  24    2000829.62    2032189.25     16652.49 o                         
  22  10  24     477200.50     495489.38      5701.91 o                         
   0  12  24    1765561.38    1609459.25     25064.02 o                         
   2  12  24     254215.73     226394.67      3696.70 o                         
   4  12  24     199097.58     175063.67      3809.39 o                         
   6  12  24    2598601.75    2654770.50     25621.77 o                         
   8  12  24       6694.30       1649.82      2146.12 o                         
  10  12  24     148101.80     123111.09      3223.31 o                         
  12  12  24       1285.24       -591.35      2144.26 o                         
  14  12  24     460320.19     443135.97      5514.58 o                         
  16  12  24      83746.09      63738.14      3042.74 o                         
  18  12  24    1456789.25    1316171.25     11952.18 o                         
  20  12  24    2683449.50    2690700.25     20898.47 o                         
  22  12  24        173.53       1391.46      2853.07 o                         
   2  14  24    1942364.75    2133192.25     15811.83 o                         
   4  14  24       5930.53       -562.91      1809.62 o                         
   6  14  24    3165343.25    3127090.00     50167.15 o                         
   8  14  24     341887.34     376919.56      4627.55 o                         
  10  14  24       6664.98       1541.40      2314.11 o                         
  12  14  24      29364.25      20405.63      2638.16 o                         
  14  14  24     104089.64     127781.33      3195.94 o                         
  16  14  24     161206.55     132779.33      3322.67 o                         
  18  14  24     165811.84     179970.42      3712.10 o                         
  20  14  24    2167495.75    2370379.00     21020.31 o                         
  22  14  24      89463.39      75924.48      3273.24 o                         
   0  16  24     490015.47     566399.75      9134.50 o                         
   2  16  24     267264.47     259762.80      3697.91 o                         
   4  16  24     266359.66     262026.83      4954.14 o                         
   6  16  24        681.41      -1197.83      2395.66 o                         
   8  16  24    1599007.88    1757839.62     18069.46 o                         
  10  16  24    1308034.12    1269351.50     13132.63 o                         
  12  16  24     466059.25     557738.31      7187.90 o                         
  14  16  24     602272.50     501753.00      5897.82 o                         
  16  16  24     367846.47     360992.12      5426.07 o                         
  18  16  24     236630.83     215741.53      4032.24 o                         
  20  16  24      17497.89      18980.00      3076.16 o                         
  22  16  24    1386048.00    1381251.00     11122.63 o                         
   2  18  24      57624.03      43924.50      2591.05 o                         
   4  18  24      60654.10      70597.91      2649.92 o                         
   6  18  24     841455.38     823749.25      7828.84 o                         
   8  18  24     419475.94     443388.66      5141.49 o                         
  10  18  24    1258861.88    1352200.88     12720.41 o                         
  12  18  24      44683.44      38252.25      2800.92 o                         
  14  18  24     324913.44     310324.88      4424.03 o                         
  16  18  24      44732.51      43124.10      2948.52 o                         
  18  18  24    1175492.75    1273048.75     10912.09 o                         
  20  18  24     980806.75    1044979.38     10239.50 o                         
  22  18  24       8043.45       5524.53      2783.79 o                         
   0  20  24      53458.85      66456.38      4080.89 o                         
   2  20  24    1881891.50    1801927.62     21183.61 o                         
   4  20  24     268175.72     216536.50      4402.76 o                         
   6  20  24      33162.26      47535.90      2678.76 o                         
   8  20  24     233364.05     238710.66      4171.57 o                         
  10  20  24    1731452.12    1751596.38     14391.48 o                         
  12  20  24      24917.19      17396.82      2577.54 o                         
  14  20  24      46969.79      67186.05      3062.98 o                         
  16  20  24    2059053.12    2124735.25     21543.12 o                         
  18  20  24    1562888.88    1511246.75     14270.89 o                         
  20  20  24       4490.00        -79.23      3016.49 o                         
  22  20  24    1125588.12    1206592.62     11867.01 o                         
   2  22  24      18318.41      23067.66      2693.56 o                         
   4  22  24    1387684.12    1429262.38     13721.74 o                         
   6  22  24     682480.94     765821.50      7167.75 o                         
   8  22  24     653534.81     708300.44      7428.95 o                         
  10  22  24      10857.83       6640.52      2679.38 o                         
  12  22  24    1004865.88    1176277.12     11189.77 o                         
  14  22  24       8186.76       7834.63      2747.12 o                         
  16  22  24    1326358.25    1355290.00     12127.63 o                         
  18  22  24      96926.12      77840.46      3364.35 o                         
  20  22  24       2616.76       4069.23      3066.87 o                         
  22  22  24     477385.62     523289.69      6547.66 o                         
   0  24  24    1101949.00    1027342.31     12504.04 o                         
   2  24  24     383870.03     359107.47      4663.31 o                         
   4  24  24      81194.83      90770.90      3305.14 o                         
   6  24  24     165554.73     157318.62      3460.26 o                         
   8  24  24     461287.16     440913.00      6288.46 o                         
  10  24  24      30925.81      40996.09      2880.85 o                         
  12  24  24      19041.22      10261.78      3119.28 o                         
  14  24  24       6233.68       9684.85      2875.12 o                         
  16  24  24     295314.00     320851.22      4727.23 o                         
  18  24  24      68552.70      69923.37      3660.74 o                         
  20  24  24     131669.28     119989.93      3825.73 o                         
  22  24  24      45633.50      53840.47      3214.96 o                         
  24  24  24    2102910.75    2224250.75     31928.53 o                         
   1   1  25    1231204.00    1093644.75     10146.50 o                         
   3   1  25    1267089.50    1197969.38     10432.94 o                         
   5   1  25    1425769.88    1402969.00     11957.28 o                         
   7   1  25     709683.50     704765.56      7659.51 o                         
   9   1  25      26528.28      19767.86      2325.36 o                         
  11   1  25     134903.88     120318.50      2797.34 o                         
  13   1  25       3819.55      35437.48      2254.53 o                         
  15   1  25     518725.22     587752.81      7069.43 o                         
  17   1  25    1524061.25    1499689.88     12535.50 o                         
  19   1  25     113947.19     115307.12      3121.40 o                         
  21   1  25       7200.71      -1085.69      2171.38 o                         
  23   1  25       3775.95       2733.02      2735.17 o                         
   1   3  25       6142.17       5106.82      2072.53 o                         
   3   3  25    2457028.25    2410351.75     20288.42 o                         
   5   3  25     375446.84     367794.78      4394.75 o                         
   7   3  25     283457.06     289563.66      4168.88 o                         
   9   3  25    2551203.00    2436865.50     34520.43 o                         
  11   3  25     629202.31     829062.94     10449.94 o                         
  13   3  25    2010567.62    1883846.25     18343.08 o                         
  15   3  25     674364.50     692586.38      6596.92 o                         
  17   3  25    1603925.50    1779213.62     13959.16 o                         
  19   3  25     524182.03     556673.12      5939.87 o                         
  21   3  25    1057965.00    1068200.75     19903.45 o                         
  23   3  25    1318355.00    1386650.75     12267.57 o                         
   1   5  25     273537.62     191816.59      3161.90 o                         
   3   5  25    3258424.25    3021410.00     25838.72 o                         
   5   5  25    1053837.62     997119.75      9519.43 o                         
   7   5  25     262501.94     226977.88      3917.34 o                         
   9   5  25    1841205.38    1943007.25     17135.72 o                         
  11   5  25        521.09       7859.05      2195.81 o                         
  13   5  25    2102534.25    2069825.12     15763.64 o                         
  15   5  25     910432.38     819642.94      7132.01 o                         
  17   5  25     803892.88     836871.94     10655.38 o                         
  19   5  25    1035956.94    1019883.69      8702.99 o                         
  21   5  25     122894.89     123073.18      3443.21 o                         
  23   5  25     954324.81     945139.50      8819.86 o                         
   1   7  25     386039.59     457310.78      7547.45 o                         
   3   7  25       7127.45       9194.98      2237.12 o                         
   5   7  25      11587.27      12434.85      2614.21 o                         
   7   7  25      19000.73      12291.97      2828.39 o                         
   9   7  25     737174.12     572138.69      6540.16 o                         
  11   7  25    2615401.00    2435353.00     19839.38 o                         
  13   7  25     446470.94     382343.78      4660.34 o                         
  15   7  25    1236458.88    1266285.62     11221.78 o                         
  17   7  25      65625.02      53141.96      2694.02 o                         
  19   7  25    1472164.25    1398741.88     11926.19 o                         
  21   7  25    4490526.00    4526989.00     36484.36 o                         
  23   7  25    1861178.62    1907729.25     15408.82 o                         
   1   9  25     141599.94     107977.71      3385.60 o                         
   3   9  25     164159.11     134792.34      3299.23 o                         
   5   9  25     714571.44     701449.62      9034.08 o                         
   7   9  25      47516.98      82644.22      3643.89 o                         
   9   9  25     274390.94     271105.47      4778.79 o                         
  11   9  25     272684.91     275443.03      4219.90 o                         
  13   9  25    1900933.62    1819282.62     14519.65 o                         
  15   9  25     212732.64     223182.12      3831.51 o                         
  17   9  25     175300.38     143967.73      3537.05 o                         
  19   9  25        596.96       1422.59      2659.41 o                         
  21   9  25     665410.62     696710.94      7323.59 o                         
  23   9  25    2393751.25    2500269.50     20967.41 o                         
   1  11  25     150072.33     145387.05      3161.39 o                         
   3  11  25    1090892.38     976025.31      8647.12 o                         
   5  11  25     463252.16     419471.09      6899.56 o                         
   7  11  25     110353.20     152991.08      3625.52 o                         
   9  11  25     299757.16     244326.05      3801.28 o                         
  11  11  25      38765.23      51453.52      2414.85 o                         
  13  11  25     401980.91     450983.03      5456.58 o                         
  15  11  25      18873.46      16343.75      2514.82 o                         
  17  11  25    2187024.00    2214198.50     18088.15 o                         
  19  11  25      12222.44       6236.20      2599.12 o                         
  21  11  25     514264.69     547831.44      7714.72 o                         
  23  11  25        642.47       1773.20      2894.33 o                         
   1  13  25     600386.94     737131.19      8240.73 o                         
   3  13  25    2832214.75    2766065.50     22990.59 o                         
   5  13  25    1125875.00    1131859.12      9816.93 o                         
   7  13  25    1601728.25    1505668.00     15947.03 o                         
   9  13  25       3439.69       8004.40      2040.13 o                         
  11  13  25    3423781.00    3609608.75     28940.30 o                         
  13  13  25      64978.85      53701.95      2713.01 o                         
  15  13  25     567330.62     551530.81      6154.20 o                         
  17  13  25    1028247.44    1101779.88     10420.78 o                         
  19  13  25      86589.41     108219.30      3309.22 o                         
  21  13  25    1702399.50    1741062.75     15279.96 o                         
  23  13  25    4608154.00    4565309.50     34232.53 o                         
   1  15  25     487737.94     493174.06      8780.41 o                         
   3  15  25     333510.59     413105.00      6008.89 o                         
   5  15  25     484491.91     439750.78      5033.36 o                         
   7  15  25    2310216.50    2277897.50     23910.51 o                         
   9  15  25      92522.69     140912.16      3218.64 o                         
  11  15  25      97198.32     110516.64      3183.84 o                         
  13  15  25     910559.81     822967.69      7805.09 o                         
  15  15  25      90901.76      84272.72      3090.94 o                         
  17  15  25        187.44       -748.75      2636.73 o                         
  19  15  25      26502.17      28474.72      2969.21 o                         
  21  15  25    2688405.50    2675370.25     21845.33 o                         
  23  15  25       9994.20       7994.44      2777.07 o                         
   1  17  25    2022682.12    2148138.75     18863.20 o                         
   3  17  25     423409.78     432887.06      6217.19 o                         
   5  17  25     163144.30     238304.34      3975.84 o                         
   7  17  25     475858.75     469127.28      5291.80 o                         
   9  17  25      46160.57      85588.10      2916.86 o                         
  11  17  25        373.18      15248.99      2342.57 o                         
  13  17  25    3142296.00    3149741.75     29782.31 o                         
  15  17  25     928795.50     904842.88      8823.50 o                         
  17  17  25      54361.05      69833.13      3049.91 o                         
  19  17  25     138651.05     142391.17      3545.86 o                         
  21  17  25     648349.44     590065.69      6248.19 o                         
  23  17  25      12437.46       7710.71      2848.59 o                         
   1  19  25     821851.69     844023.12      9238.50 o                         
   3  19  25     440288.81     378879.34      4937.16 o                         
   5  19  25       9205.66      13942.56      2312.73 o                         
   7  19  25       3862.39       2530.94      2367.67 o                         
   9  19  25      29103.66      26667.09      2967.81 o                         
  11  19  25       2875.50        270.23      2848.22 o                         
  13  19  25     995473.75    1029902.50      9436.69 o                         
  15  19  25     346717.94     399634.62      5801.79 o                         
  17  19  25     159871.03     142161.59      3857.21 o                         
  19  19  25      94738.79     119388.81      3403.38 o                         
  21  19  25      42144.76      44771.95      3392.04 o                         
  23  19  25     395844.41     390008.88      5536.58 o                         
   1  21  25       5417.24        677.65      2407.76 o                         
   3  21  25      83179.84      97265.32      4549.44 o                         
   5  21  25     593871.50     593721.94      6524.67 o                         
   7  21  25     111072.09      93235.39      3710.42 o                         
   9  21  25       1107.51      -1049.52      2479.06 o                         
  11  21  25       1555.93       4214.79      2719.81 o                         
  13  21  25        621.19       4028.08      2764.64 o                         
  15  21  25      61085.00      41583.90      2876.80 o                         
  17  21  25     152730.17     177655.48      3879.04 o                         
  19  21  25     626650.06     647842.00      7656.83 o                         
  21  21  25     309671.34     347011.91      5229.89 o                         
  23  21  25     910851.56    1064961.62     10485.12 o                         
   1  23  25    1397914.62    1442803.38     11810.24 o                         
   3  23  25     256762.27     238438.48      4513.82 o                         
   5  23  25    1031376.25    1115536.88     11508.55 o                         
   7  23  25     634337.25     631104.88      7965.75 o                         
   9  23  25     722935.25     718541.19      7329.36 o                         
  11  23  25      60389.53      58285.15      3097.85 o                         
  13  23  25     616971.62     728710.06      7987.93 o                         
  15  23  25     464859.50     503669.72      5691.49 o                         
  17  23  25    1163703.75    1229750.25     13994.33 o                         
  19  23  25     952276.50     916272.44      9162.33 o                         
  21  23  25      70870.76      73661.91      3445.67 o                         
  23  23  25     476995.19     531746.56      6329.69 o                         
   1  25  25     655656.00     696197.75      7966.24 o                         
   3  25  25     643612.69     643250.62      6811.70 o                         
   5  25  25     955463.50     923047.62      9298.15 o                         
   7  25  25     931758.50     877763.94      7782.96 o                         
   9  25  25     143932.36     137226.59      3392.07 o                         
  11  25  25      81657.41      83007.34      2894.85 o                         
  13  25  25      93353.82     148091.53      3911.05 o                         
  15  25  25     199420.17     199674.77      4189.26 o                         
  17  25  25     124156.12     134785.62      3803.77 o                         
  19  25  25    1299280.62    1360532.00     12514.58 o                         
  21  25  25    1341974.50    1386212.50     12411.41 o                         
  23  25  25      56666.47      57841.25      3701.32 o                         
  25  25  25      60658.29      71353.95      6382.38 o                         
   2   0  26     666631.44     618242.38      9338.88 o                         
   6   0  26     633169.88     620420.38     19504.44 o                         
  10   0  26    4685159.50    5086761.00     71916.62 o                         
  14   0  26    1144869.88    1192968.25     16931.47 o                         
  18   0  26    1460776.62    1494422.00     19387.50 o                         
  22   0  26     120121.67     143968.17      4736.07 o                         
   0   2  26     519839.97     526960.88      7508.37 o                         
   2   2  26    1535674.38    1664123.12     14730.93 o                         
   4   2  26      78519.98      25570.50      2201.58 o                         
   6   2  26    2623064.50    2778782.00     25462.91 o                         
   8   2  26     511902.69     430914.31      7545.21 o                         
  10   2  26        782.33      21113.30      2230.94 o                         
  12   2  26       1238.47       3101.71      2314.44 o                         
  14   2  26      15455.77      20394.25      2069.52 o                         
  16   2  26      71952.27      64955.48      2737.60 o                         
  18   2  26     100112.30     118433.48      3116.40 o                         
  20   2  26    1498352.38    1533723.00     12904.79 o                         
  22   2  26    4177699.50    4354859.00     31820.88 o                         
  24   2  26      17541.05      26976.10      2957.26 o                         
   2   4  26      49328.74      46447.96      2314.10 o                         
   4   4  26     468648.94     436655.94      4954.83 o                         
   6   4  26        823.17       -895.53      1791.05 o                         
   8   4  26     193369.27     145782.33      3281.48 o                         
  10   4  26    4187229.50    4274111.00     36186.88 o                         
  12   4  26     274779.91     287952.31      4484.92 o                         
  14   4  26     716766.44     707996.69      6760.59 o                         
  16   4  26      66348.29      66409.58      2656.10 o                         
  18   4  26      75426.17      62867.51      2967.44 o                         
  20   4  26         84.98       -868.52      2321.54 o                         
  22   4  26      46269.41      45263.00      3006.23 o                         
  24   4  26    1596408.88    1669687.38     15048.13 o                         
   0   6  26      52380.21      52296.24      3164.57 o                         
   2   6  26      23965.97      35716.11      2665.28 o                         
   4   6  26     408023.50     449689.47      8718.73 o                         
   6   6  26    4400445.00    4408371.00     33720.46 o                         
   8   6  26     190526.91     149414.53      5107.68 o                         
  10   6  26     471747.94     501174.66      9638.27 o                         
  12   6  26      37446.75      28684.26      2278.28 o                         
  14   6  26     108939.15     108708.12      3076.81 o                         
  16   6  26    4045491.25    4057844.75     32271.52 o                         
  18   6  26     802798.19     818737.31      7014.78 o                         
  20   6  26     158847.30     142601.83      3914.66 o                         
  22   6  26       1300.55       8779.28      2711.21 o                         
  24   6  26    1429671.62    1408041.88     11831.29 o                         
   2   8  26     726422.94     790600.19      7903.82 o                         
   4   8  26    4173970.25    4271475.00     32004.99 o                         
   6   8  26      66611.67      72374.46      2921.98 o                         
   8   8  26     186896.73     197881.42      3987.62 o                         
  10   8  26      17950.00      15665.31      3073.76 o                         
  12   8  26    1534260.62    1488655.25     13870.90 o                         
  14   8  26    1332072.75    1414059.62     11775.41 o                         
  16   8  26     168633.73     202021.45      3756.81 o                         
  18   8  26       4432.57       9110.21      2557.56 o                         
  20   8  26    1174449.12    1180959.88      9426.00 o                         
  22   8  26      66942.73      72975.51      3200.07 o                         
  24   8  26     179150.70     140459.58      3982.58 o                         
   0  10  26      76520.21      53884.24      4047.47 o                         
   2  10  26       7101.23       5691.40      2332.41 o                         
   4  10  26       3867.56       4121.62      2306.02 o                         
   6  10  26     342823.72     412390.25      5995.29 o                         
   8  10  26       2713.70       4001.53      2481.72 o                         
  10  10  26    1302374.50    1245936.25     11054.03 o                         
  12  10  26     106354.30     149373.89      3302.71 o                         
  14  10  26      22561.69      36311.64      2552.43 o                         
  16  10  26      24100.06      19658.10      2592.13 o                         
  18  10  26        940.91       1093.28      2651.00 o                         
  20  10  26     247367.73     266165.81      5072.84 o                         
  22  10  26     411698.94     429306.56      5287.83 o                         
  24  10  26     297977.84     324365.97      4714.86 o                         
   2  12  26       9487.57      12419.26      2373.77 o                         
   4  12  26     553144.94     511297.81      5572.00 o                         
   6  12  26     270698.47     258761.53      4314.35 o                         
   8  12  26      35074.48      28792.69      2738.15 o                         
  10  12  26     167209.16     169156.77      4340.93 o                         
  12  12  26      73293.35      71730.80      2907.30 o                         
  14  12  26     715428.06     678585.69      6703.83 o                         
  16  12  26    4597657.00    4713620.50     34958.99 o                         
  18  12  26      45763.83      33785.63      2930.93 o                         
  20  12  26     569887.44     655080.19      7342.23 o                         
  22  12  26       3452.25       6532.59      2930.98 o                         
  24  12  26      74815.62      76300.66      3273.13 o                         
   0  14  26      14091.57       9372.89      4094.46 o                         
   2  14  26      18766.27      24907.27      2331.09 o                         
   4  14  26     188068.11     150034.38      3182.13 o                         
   6  14  26      83328.84     126150.17      3291.51 o                         
   8  14  26     207787.64     182157.48      4714.06 o                         
  10  14  26       5268.15       8932.86      1899.71 o                         
  12  14  26     103644.43     119302.77      3138.09 o                         
  14  14  26       3096.50      42940.85      2877.52 o                         
  16  14  26    3191257.00    3402384.25     31473.50 o                         
  18  14  26     458024.78     485085.81      7518.24 o                         
  20  14  26    1347858.25    1320438.00     11072.35 o                         
  22  14  26    1539427.12    1659878.00     15565.90 o                         
  24  14  26      50638.81      57496.96      3340.68 o                         
   2  16  26    3534165.25    3717297.00     33248.41 o                         
   4  16  26        538.69         62.97      1886.81 o                         
   6  16  26     339473.12     377622.12      4520.46 o                         
   8  16  26       2000.35       -997.82      1995.64 o                         
  10  16  26      41492.74      31394.59      2197.36 o                         
  12  16  26     691377.06     762645.06      9705.95 o                         
  14  16  26    1336428.00    1288405.12     11492.63 o                         
  16  16  26      42141.70      20380.68      3088.20 o                         
  18  16  26     170603.06     181969.86      3843.62 o                         
  20  16  26      15452.64      20426.76      2851.78 o                         
  22  16  26      22595.66      31604.21      3294.77 o                         
  24  16  26      20708.17      13445.03      3380.28 o                         
   0  18  26    1975289.75    2161725.75     28106.71 o                         
   2  18  26     325381.47     280565.28      4320.21 o                         
   4  18  26    1756540.62    1717257.38     17965.95 o                         
   6  18  26    1904389.00    1865255.38     19153.09 o                         
   8  18  26    2974030.50    3085263.75     27417.02 o                         
  10  18  26    1026577.44     934863.94      8397.50 o                         
  12  18  26      60459.20      68653.03      2898.91 o                         
  14  18  26     346400.59     323706.44      4605.56 o                         
  16  18  26     111380.61     142748.02      3759.10 o                         
  18  18  26      71178.58      70777.74      3087.14 o                         
  20  18  26    3127830.25    3232808.75     24562.48 o                         
  22  18  26     109630.71     111259.20      3758.84 o                         
  24  18  26    1397155.75    1378365.88     12153.67 o                         
   2  20  26     383699.44     400043.47      6900.78 o                         
   4  20  26    2215736.25    2267913.75     18524.28 o                         
   6  20  26    2619249.00    2529080.50     21071.69 o                         
   8  20  26    1484202.75    1617258.75     13975.26 o                         
  10  20  26    3919327.50    4056043.00     31466.53 o                         
  12  20  26     123575.98     165610.70      3916.18 o                         
  14  20  26     890520.81    1019111.38      9656.18 o                         
  16  20  26    1168398.88    1218144.25     11373.14 o                         
  18  20  26    1584463.38    1659615.25     13748.15 o                         
  20  20  26     167360.53     165203.80      3880.96 o                         
  22  20  26     487687.38     506731.25      6387.58 o                         
  24  20  26     178179.41     200093.36      4142.87 o                         
   0  22  26    4728217.50    4672105.00     51214.53 o                         
   2  22  26    1025311.06    1000929.94     10488.10 o                         
   4  22  26     653379.88     629764.25      6822.28 o                         
   6  22  26     607148.12     609145.31      6950.67 o                         
   8  22  26    2808377.25    2861199.50     21649.17 o                         
  10  22  26    1825512.62    1849991.00     14570.71 o                         
  12  22  26     716516.44     710603.94      7778.19 o                         
  14  22  26     281115.25     305316.72      5335.27 o                         
  16  22  26      12634.13       8197.91      2869.84 o                         
  18  22  26     144388.39     140850.36      3818.15 o                         
  20  22  26     661548.81     716088.56      8349.21 o                         
  22  22  26      47928.86      46663.91      3172.37 o                         
  24  22  26     169592.20     181841.67      4621.77 o                         
   2  24  26     904540.69     882139.12      8137.34 o                         
   4  24  26    3302804.50    3454931.75     26378.44 o                         
   6  24  26       2914.24       6490.08      2656.18 o                         
   8  24  26     395323.94     394606.69      5320.05 o                         
  10  24  26     695596.88     743787.44      9157.55 o                         
  12  24  26     152094.88     167168.58      4974.07 o                         
  14  24  26     775374.12     817834.44      7995.44 o                         
  16  24  26      30261.89      37036.23      2923.27 o                         
  18  24  26      61738.81      56789.30      3379.80 o                         
  20  24  26     226687.34     225940.97      4964.58 o                         
  22  24  26     102710.09     120334.88      3948.92 o                         
  24  24  26      32198.85      42710.64      3572.64 o                         
   0  26  26      40091.00      19089.40      4231.30 o                         
   2  26  26       5749.52       2761.00      2711.66 o                         
   4  26  26     360329.06     409305.59      5198.62 o                         
   6  26  26     146544.17     160065.38      3395.16 o                         
   8  26  26     260621.86     288769.62      4973.23 o                         
  10  26  26     501098.59     488457.81      5697.23 o                         
  12  26  26     472990.69     531484.94      6468.46 o                         
  14  26  26       2196.02       1269.67      2982.42 o                         
  16  26  26    1852591.25    1733970.38     15673.06 o                         
  18  26  26      20957.38      19054.79      2915.23 o                         
  20  26  26    1714673.88    1684818.00     15747.35 o                         
  22  26  26     570138.75     591733.19      7084.79 o                         
  24  26  26      28089.56      22161.03      3926.95 o                         
  26  26  26    1063873.88    1185401.25     19505.30 o                         
   1   1  27     144031.73     140716.38      5637.55 o                         
   3   1  27     199552.75     142991.25      3097.37 o                         
   5   1  27     647659.25     638710.00      7819.83 o                         
   7   1  27      89127.47      91013.04      3263.67 o                         
   9   1  27    3006626.25    2976723.50     49173.29 o                         
  11   1  27     922258.31     966329.88      9944.71 o                         
  13   1  27    3774122.25    4120608.00     31644.47 o                         
  15   1  27    1900978.38    1863942.62     17481.94 o                         
  17   1  27     493670.12     485101.69      5482.16 o                         
  19   1  27    2517878.25    2536929.00     18690.41 o                         
  21   1  27     313666.16     327331.72      4835.32 o                         
  23   1  27     264464.66     268310.09      4798.16 o                         
  25   1  27      35056.18      31909.30      2864.54 o                         
   1   3  27      44924.03      49696.77      2553.56 o                         
   3   3  27      15240.32      16971.81      2141.63 o                         
   5   3  27     530278.75     553585.12      5649.68 o                         
   7   3  27      21937.93      22001.84      2327.90 o                         
   9   3  27      16021.18      17455.69      2128.64 o                         
  11   3  27     695543.81     719962.75      7243.38 o                         
  13   3  27       1429.85        520.53      2286.37 o                         
  15   3  27    2769476.50    3013359.50     20862.76 o                         
  17   3  27        163.73       2496.95      2405.91 o                         
  19   3  27      19702.51      27334.99      2425.84 o                         
  21   3  27      24784.74      23798.30      2518.95 o                         
  23   3  27      26136.06      14356.77      2655.51 o                         
  25   3  27      81788.65      71447.55      3055.89 o                         
   1   5  27     310148.28     325665.34      4733.62 o                         
   3   5  27     326410.72     369111.72      5950.04 o                         
   5   5  27     190394.53     204610.23      3821.39 o                         
   7   5  27     195421.91     184260.50      3555.23 o                         
   9   5  27     555371.38     468289.75      5814.36 o                         
  11   5  27    1757476.12    1728095.00     13571.66 o                         
  13   5  27     498873.25     479199.06      5469.31 o                         
  15   5  27      77311.22      69329.09      2684.95 o                         
  17   5  27    1768584.38    1764922.12     16979.06 o                         
  19   5  27     452061.19     364724.41      5258.68 o                         
  21   5  27      12678.67      12677.75      2678.81 o                         
  23   5  27     588072.62     615239.88      6725.77 o                         
  25   5  27     532530.19     495618.78      5366.99 o                         
   1   7  27     190829.55     144922.95      3247.47 o                         
   3   7  27    1128265.00     983746.88      9880.72 o                         
   5   7  27    3631739.25    3537373.00     29373.64 o                         
   7   7  27     976339.00     898827.56      9382.96 o                         
   9   7  27     270093.44     250861.86      4303.90 o                         
  11   7  27      24813.21      16463.98      1991.25 o                         
  13   7  27    1471684.25    1487069.62     12599.59 o                         
  15   7  27    3052285.50    3113472.25     23924.23 o                         
  17   7  27    1443550.50    1491512.38     15690.02 o                         
  19   7  27     120984.01     104810.05      3346.16 o                         
  21   7  27      36509.48      40889.11      2870.61 o                         
  23   7  27     703291.12     647631.50      6388.04 o                         
  25   7  27     949242.69     937904.44      8855.50 o                         
   1   9  27     467314.38     466232.88      5315.21 o                         
   3   9  27    4318298.00    4119839.00     31056.31 o                         
   5   9  27      66540.70      74005.52      3100.99 o                         
   7   9  27     807509.19     814093.81      9894.72 o                         
   9   9  27      78015.60      68710.62      3036.65 o                         
  11   9  27     209994.92     152064.70      3577.56 o                         
  13   9  27     629986.00     639258.19      7216.74 o                         
  15   9  27     518826.16     500121.25      5422.06 o                         
  17   9  27    1729826.88    1736627.62     14170.06 o                         
  19   9  27     975084.19     943407.69      8445.63 o                         
  21   9  27     406815.69     410587.34      5250.94 o                         
  23   9  27      95072.67     104822.03      3498.32 o                         
  25   9  27    1238656.75    1203687.88     10868.46 o                         
   1  11  27    2374380.25    2269084.25     17361.65 o                         
   3  11  27    1068853.25    1131225.12      9925.67 o                         
   5  11  27     489655.75     503845.16      5573.23 o                         
   7  11  27     280504.31     288580.16      4483.52 o                         
   9  11  27       2369.37       4008.31      2562.80 o                         
  11  11  27    2140224.25    2184280.50     32891.32 o                         
  13  11  27     220269.31     253805.89      3902.54 o                         
  15  11  27     179293.97     182955.55      3834.71 o                         
  17  11  27     146028.56     115156.59      3528.56 o                         
  19  11  27      10168.05      17610.10      2921.52 o                         
  21  11  27      26188.10      28741.40      2857.21 o                         
  23  11  27     259198.45     304654.00      4793.45 o                         
  25  11  27       9821.10      14603.21      2985.82 o                         
   1  13  27     289780.22     305455.84      7281.29 o                         
   3  13  27     201305.14     184026.95      4376.56 o                         
   5  13  27    1221475.88    1292749.75     13514.61 o                         
   7  13  27     754709.25     772986.38     10883.12 o                         
   9  13  27    1668555.75    1548486.88     13647.55 o                         
  11  13  27     607413.19     582383.06      7524.46 o                         
  13  13  27     105804.70     123752.61      3274.12 o                         
  15  13  27     214907.84     256304.58      4152.52 o                         
  17  13  27     251657.92     250281.66      4581.84 o                         
  19  13  27      15074.02      16916.21      2918.72 o                         
  21  13  27     562324.31     604559.69      6274.43 o                         
  23  13  27     348331.00     422492.56      5539.51 o                         
  25  13  27    3295014.25    3326339.50     28126.02 o                         
   1  15  27      60764.21      92752.16      3249.01 o                         
   3  15  27    2040815.50    2164256.75     18977.38 o                         
   5  15  27    1943150.62    1907888.50     16014.89 o                         
   7  15  27        969.75      10314.88      2775.63 o                         
   9  15  27    2054584.00    2121643.50     16477.24 o                         
  13  15  27      91032.01     104230.82      3180.53 o                         
  15  15  27       4288.72        856.71      2612.36 o                         
  17  15  27        703.76      -1285.04      2591.63 o                         
  19  15  27     254605.84     262654.16      4877.12 o                         
  21  15  27      39022.11      36717.31      3181.56 o                         
  23  15  27    1728712.50    1842917.12     16057.18 o                         
  25  15  27    1107845.62    1102142.25     10152.31 o                         
   1  17  27     651434.56     667227.69      7357.03 o                         
   3  17  27     224046.08     217704.06      3594.42 o                         
   5  17  27     546452.25     574920.31      6391.21 o                         
   7  17  27     716983.94     818713.31      7759.50 o                         
   9  17  27    1182744.50    1197792.38     13086.67 o                         
  11  17  27     741692.44     789887.12      7329.40 o                         
  13  17  27     493637.56     614142.06      6855.76 o                         
  15  17  27     144867.20     177700.14      3513.06 o                         
  17  17  27     188305.05     204627.67      3908.93 o                         
  19  17  27    1174442.25    1278023.88     11493.56 o                         
  21  17  27     877642.44     883745.81      9036.96 o                         
  23  17  27     496166.12     524880.56      6861.90 o                         
  25  17  27     145906.59     162864.86      4111.83 o                         
   1  19  27      15007.71       9792.03      2395.69 o                         
   3  19  27    1276742.62    1295729.25     10779.47 o                         
   5  19  27      66971.91      63359.84      2677.15 o                         
   7  19  27      25830.23      37141.05      2473.90 o                         
   9  19  27      58767.47      53365.56      2756.86 o                         
  11  19  27     244969.62     142136.88      3204.22 o                         
  13  19  27     843542.94     901693.12      8294.17 o                         
  15  19  27     474797.56     468765.44      6110.54 o                         
  17  19  27     845836.44     896455.38      8908.17 o                         
  19  19  27    1097814.25    1106758.75     10581.98 o                         
  21  19  27        179.86      -1438.63      2877.25 o                         
  23  19  27        870.10       7848.68      2937.17 o                         
  25  19  27     603487.44     635910.81      7078.21 o                         
   1  21  27     920620.00     914678.94      8846.24 o                         
   3  21  27     813778.56     767258.69      7353.79 o                         
   5  21  27    2196829.00    2201152.00     18188.93 o                         
   7  21  27     585185.81     630430.50      6502.76 o                         
   9  21  27     841256.31     853330.06      8151.83 o                         
  11  21  27     317104.75     352363.25      4762.74 o                         
  13  21  27     916269.56     872551.38      7928.46 o                         
  15  21  27     382920.56     413293.34      6868.04 o                         
  17  21  27     333199.44     321486.75      4945.77 o                         
  19  21  27    1036351.06    1099502.62      9216.47 o                         
  21  21  27     191004.70     161747.62      4134.63 o                         
  23  21  27     175976.81     166340.70      4071.35 o                         
  25  21  27     447748.66     484259.31      6083.54 o                         
   1  23  27     930336.69     983548.31      9952.52 o                         
   3  23  27    2774394.25    2710252.00     20846.33 o                         
   5  23  27     422417.72     369664.22      5146.10 o                         
   7  23  27     184982.77     179703.05      3595.39 o                         
   9  23  27       7296.47      11160.67      2935.43 o                         
  11  23  27     129122.20     110533.24      3466.37 o                         
  13  23  27     845475.56     850942.38      8825.13 o                         
  15  23  27     753467.50     759745.94      7791.92 o                         
  17  23  27     778824.81     874603.88      8619.15 o                         
  19  23  27     211633.61     238569.39      4637.43 o                         
  21  23  27     834759.25     873103.56      9005.85 o                         
  23  23  27      31257.48      25624.00      3645.99 o                         
  25  23  27      34081.65      32448.01      3394.12 o                         
   1  25  27     324162.38     353392.31      4810.47 o                         
   3  25  27    1514528.12    1590726.75     13072.21 o                         
   5  25  27     199422.00     176238.77      4118.29 o                         
   7  25  27    2988906.75    2923480.50     22214.19 o                         
   9  25  27    2510602.50    2553539.00     18503.61 o                         
  11  25  27    1283030.50    1288491.62     11482.93 o                         
  13  25  27     103341.29      98509.13      3609.10 o                         
  15  25  27     834074.38     870450.50      8997.19 o                         
  17  25  27     754381.69     788037.00      8480.18 o                         
  19  25  27     817285.38     819638.25      8278.55 o                         
  21  25  27     378317.59     386911.59      5766.57 o                         
  23  25  27     126589.59     155524.20      4150.83 o                         
  25  25  27      72740.49      67799.86      3833.31 o                         
   1  27  27    2169165.50    2389385.75     18666.59 o                         
   3  27  27      17117.71      19724.84      2868.24 o                         
   5  27  27    1087217.00    1087119.25     10426.64 o                         
   7  27  27     177194.09     187144.22      3961.21 o                         
   9  27  27       9427.77      12615.04      3007.40 o                         
  11  27  27     198792.23     229316.00      4099.49 o                         
  13  27  27     251568.19     293775.00      4977.45 o                         
  15  27  27    1851919.75    1908050.38     16645.19 o                         
  17  27  27      91552.51     114166.42      3843.95 o                         
  19  27  27     393791.81     423230.78      5963.09 o                         
  21  27  27     335841.25     324423.69      5512.19 o                         
  23  27  27       2915.88       2749.57      3392.16 o                         
  25  27  27     120384.48     136833.75      4069.82 o                         
  27  27  27     311847.34     304612.72     10842.26 o                         
   0   0  28    7960430.50    8233879.50    121691.26 o                         
   4   0  28    2441534.00    2253498.00     26053.81 o                         
   8   0  28     104765.21      86048.94      5652.83 o                         
  12   0  28      77754.38      86926.41      5655.24 o                         
  16   0  28     813674.62     810391.38     11206.08 o                         
  20   0  28    1172911.88    1242977.75     22087.46 o                         
  24   0  28      15981.31      13717.34      3664.71 o                         
   2   2  28      19591.76      16390.58      2423.31 o                         
   4   2  28     171829.89     144216.73      4046.91 o                         
   6   2  28    1382714.12    1274703.62     12529.25 o                         
   8   2  28     278063.50     349107.12      5166.21 o                         
  10   2  28    3692666.25    3747915.00     28488.19 o                         
  12   2  28      97758.41     119526.30      2987.00 o                         
  14   2  28       1577.89      -1093.85      2187.69 o                         
  16   2  28     628265.62     696516.75      6719.69 o                         
  18   2  28     118148.38     112365.42      3278.51 o                         
  20   2  28     687311.50     730765.50      7438.60 o                         
  22   2  28    1153627.75    1167651.38     10276.32 o                         
  24   2  28      73919.45      91656.73      3403.56 o                         
  26   2  28      96429.52     123895.77      3545.10 o                         
   0   4  28    1460964.38    1382447.12     17083.97 o                         
   2   4  28     341466.62     340996.03      6226.16 o                         
   4   4  28     370833.53     345055.62      4505.72 o                         
   6   4  28     566131.75     618217.62      6684.20 o                         
   8   4  28      18461.26      30895.97      2380.04 o                         
  10   4  28      78832.18      49031.20      2272.19 o                         
  12   4  28     194106.45     186383.97      3810.87 o                         
  14   4  28      12415.93      13317.11      2644.13 o                         
  16   4  28      94602.83     106248.77      2872.33 o                         
  18   4  28      84296.84      97628.72      2917.16 o                         
  20   4  28     103650.67     113773.94      3121.72 o                         
  22   4  28     157012.03     196159.75      3718.22 o                         
  24   4  28     553067.56     593794.81      6383.91 o                         
  26   4  28     154988.67     136790.50      3966.93 o                         
   2   6  28     333545.38     347507.44      5242.77 o                         
   4   6  28      69893.85      67133.00      3006.90 o                         
   6   6  28     281243.31     239854.55      4162.29 o                         
   8   6  28       6271.68       1594.45      2423.53 o                         
  10   6  28      13391.59       7482.68      2756.44 o                         
  12   6  28      21331.73      20197.97      2426.04 o                         
  14   6  28     295136.97     243515.73      4053.13 o                         
  16   6  28     492815.66     510417.03      5798.89 o                         
  18   6  28     174627.89     162622.77      3618.24 o                         
  20   6  28      20052.33      20599.36      2773.46 o                         
  22   6  28    1200042.25    1244640.38     10857.94 o                         
  24   6  28       8093.41       7829.58      2635.06 o                         
  26   6  28    1720790.88    1716380.50     13902.97 o                         
   0   8  28    1074478.00    1025034.19     13477.57 o                         
   2   8  28     140059.59      97960.66      2919.86 o                         
   4   8  28      20866.04      19753.48      2791.48 o                         
   6   8  28     100822.09      88258.45      3032.81 o                         
   8   8  28     472620.47     448983.62      6171.11 o                         
  10   8  28     260021.31     291616.97      5533.11 o                         
  12   8  28     185562.69     212491.52      3698.48 o                         
  14   8  28     247508.75     292122.53      5118.67 o                         
  16   8  28     979311.69     903079.62      8541.35 o                         
  18   8  28    1254643.25    1440056.62     17225.74 o                         
  20   8  28      59240.88      66052.88      3096.79 o                         
  22   8  28    2904321.00    2850480.00     21161.83 o                         
  24   8  28      14934.78      14564.53      2700.15 o                         
  26   8  28     286339.97     347553.03      4905.76 o                         
   2  10  28     753122.81     728785.56      7558.69 o                         
   4  10  28    2201457.25    2195488.75     21060.31 o                         
   6  10  28     158801.50     143659.78      4049.26 o                         
   8  10  28      18164.71      20525.74      2524.56 o                         
  10  10  28     108670.96      89784.02      3390.75 o                         
  12  10  28     130859.67     119287.53      3139.45 o                         
  14  10  28      77219.08      94914.60      2861.24 o                         
  16  10  28    1544209.50    1645241.12     21786.21 o                         
  18  10  28    2609074.75    2738458.00     20864.68 o                         
  20  10  28       4880.05      10669.28      2798.63 o                         
  22  10  28     300414.31     291228.94      4390.33 o                         
  24  10  28      73353.35      82557.88      3267.73 o                         
  26  10  28     485036.22     439148.66      5506.92 o                         
   0  12  28      23230.66      43929.71      4982.02 o                         
   2  12  28     326189.88     335539.84      5030.61 o                         
   4  12  28    1246210.62    1179080.62     12108.54 o                         
   6  12  28    3952790.75    3843148.50     35330.68 o                         
   8  12  28      94807.41     135873.11      4266.41 o                         
  10  12  28     127963.64     146984.80      4211.71 o                         
  12  12  28    1665726.88    1596920.88     13952.41 o                         
  14  12  28     346667.19     308403.28      5005.36 o                         
  16  12  28     106749.48     111110.41      3100.93 o                         
  18  12  28       5061.20      14442.38      3063.42 o                         
  20  12  28     169032.78     155303.28      3745.60 o                         
  22  12  28    1384883.00    1475423.12     13579.78 o                         
  24  12  28      10000.25      11047.30      3116.43 o                         
  26  12  28     375771.16     344560.03      5042.54 o                         
   2  14  28    2151131.50    2236778.25     20701.33 o                         
   4  14  28      23537.00      23822.36      2785.49 o                         
   6  14  28      26924.37      22381.57      2591.12 o                         
   8  14  28     770022.75     768127.56      7648.20 o                         
  10  14  28     962813.19    1045012.50     11356.11 o                         
  12  14  28    1332729.25    1447341.38     12500.71 o                         
  14  14  28     652123.56     633108.50      6219.93 o                         
  16  14  28      39790.83      37707.68      2787.13 o                         
  18  14  28       1467.82       5928.72      2950.44 o                         
  20  14  28     337113.56     323756.31      4772.66 o                         
  22  14  28     102545.70     102226.46      3578.71 o                         
  24  14  28     110343.60     106303.82      3651.60 o                         
  26  14  28    3299672.00    3344124.00     25389.56 o                         
   0  16  28     349816.09     371708.50     10122.90 o                         
   2  16  28    1517942.62    1536514.62     12958.95 o                         
   4  16  28     210284.84     227400.06      4709.67 o                         
   6  16  28      24736.55      19011.57      2745.40 o                         
   8  16  28      23399.79      24560.12      2759.38 o                         
  10  16  28     314094.22     299142.88      4715.78 o                         
  12  16  28     275800.06     248675.75      3920.27 o                         
  14  16  28     158128.61     202251.75      3924.00 o                         
  16  16  28    3820004.50    3891054.50     31796.05 o                         
  18  16  28      57980.29      61518.16      3026.38 o                         
  20  16  28     931575.50    1004499.25      9022.07 o                         
  22  16  28     918445.81    1001644.81      9375.69 o                         
  24  16  28        485.67       2683.04      3345.23 o                         
  26  16  28      80818.17      87249.75      3928.89 o                         
   2  18  28    1190348.50    1250562.50     10344.32 o                         
   4  18  28    1928844.12    1893545.00     16293.57 o                         
   6  18  28      33354.27      45091.22      2434.00 o                         
   8  18  28    1933859.50    2087820.25     16723.67 o                         
  10  18  28     432187.06     375311.72      5617.85 o                         
  12  18  28    2113081.50    2294421.50     19509.84 o                         
  14  18  28     245359.72     216003.48      3695.98 o                         
  16  18  28      61857.01      51503.89      2931.77 o                         
  18  18  28      53729.05      69189.55      3115.16 o                         
  20  18  28     290891.47     266627.56      4441.81 o                         
  22  18  28    1036108.50    1090423.38     10151.31 o                         
  24  18  28       1873.78      17652.11      3152.99 o                         
  26  18  28     128269.36     135647.97      3968.11 o                         
   0  20  28     167466.34     159967.11      4868.72 o                         
   2  20  28      13576.05       8140.19      2414.30 o                         
   4  20  28     493885.44     438459.94      8244.97 o                         
   6  20  28     873874.88     922020.06      9936.03 o                         
   8  20  28      10912.93      16548.60      2540.68 o                         
  10  20  28      89580.79      86916.29      3452.47 o                         
  12  20  28     431992.44     386690.62      4725.48 o                         
  14  20  28       6521.39       7620.43      3138.46 o                         
  16  20  28     221720.00     210123.02      3838.06 o                         
  18  20  28     660493.31     715613.94      7271.65 o                         
  20  20  28     973703.69     948613.56      8966.44 o                         
  22  20  28    1247630.38    1291646.25     11537.80 o                         
  24  20  28        387.57       1696.23      3279.17 o                         
  26  20  28     594371.19     598738.94      6969.24 o                         
   2  22  28      10192.78      13864.79      2556.10 o                         
   4  22  28      40683.78      41686.00      2824.55 o                         
   6  22  28      78168.38      75772.68      2986.17 o                         
   8  22  28    1240401.75    1393333.00     15034.45 o                         
  10  22  28     573109.75     614570.12      6392.13 o                         
  12  22  28    3108357.00    3229935.50     24357.63 o                         
  14  22  28       1254.56       4320.94      2887.24 o                         
  16  22  28     113950.70      95926.40      3314.48 o                         
  18  22  28     420100.88     451067.34      6160.05 o                         
  20  22  28     299062.91     303995.88      4639.44 o                         
  22  22  28      20139.54      30986.45      3408.21 o                         
  24  22  28     342833.16     365123.03      5486.29 o                         
  26  22  28      16539.29      20951.45      3467.61 o                         
   0  24  28     508828.34     442362.62      8004.37 o                         
   2  24  28    1432230.12    1537497.62     13340.05 o                         
   4  24  28     192262.05     164367.39      3576.08 o                         
   6  24  28     443367.78     460171.25      5463.24 o                         
   8  24  28     243485.53     222682.06      4298.92 o                         
  10  24  28     181086.38     152992.80      3610.05 o                         
  12  24  28        716.92       4852.87      3015.14 o                         
  14  24  28     338472.47     304365.81      4857.62 o                         
  16  24  28      82880.09      92013.59      3623.66 o                         
  18  24  28     137900.98     124837.16      3815.83 o                         
  20  24  28     655398.44     691581.25      7289.82 o                         
  22  24  28       9499.78       4955.04      3509.23 o                         
  24  24  28       1275.39        687.79      3277.65 o                         
  26  24  28     805822.50     851725.81      9070.22 o                         
   2  26  28      39852.91      50462.78      2810.43 o                         
   4  26  28      84908.64      88888.40      3123.43 o                         
   6  26  28       1044.79       1106.49      2808.59 o                         
   8  26  28     709108.50     841807.00      8305.92 o                         
  10  26  28     180662.72     213584.17      4112.37 o                         
  12  26  28     971799.62     900162.62      8923.80 o                         
  14  26  28       2631.72       5085.91      3098.72 o                         
  16  26  28        981.66       5036.81      3574.74 o                         
  18  26  28     140525.86     145861.64      3938.99 o                         
  20  26  28      31055.44      29596.60      3216.37 o                         
  22  26  28     919580.00     938365.75      9752.04 o                         
  24  26  28       7031.12       3787.86      3399.90 o                         
  26  26  28     230020.00     260131.44      5154.70 o                         
   0  28  28     300656.56     359967.84      7509.18 o                         
   2  28  28     129061.07     117160.26      3247.88 o                         
   4  28  28      30487.60      26362.71      3173.68 o                         
   6  28  28    1071134.88    1079900.25     10233.57 o                         
   8  28  28    1303856.88    1372444.50     10989.93 o                         
  10  28  28    1315645.12    1312570.75     11589.58 o                         
  12  28  28     143045.66     143264.73      3859.90 o                         
  14  28  28     679291.19     660454.12      7810.63 o                         
  16  28  28     480965.47     513205.66      6182.44 o                         
  18  28  28     135126.25     180216.16      4157.75 o                         
  20  28  28    2381530.25    2388519.75     20157.20 o                         
  22  28  28     344787.84     364865.41      5494.95 o                         
  24  28  28    1033235.69    1000924.50     10637.00 o                         
  26  28  28      75270.74      88728.99      3901.47 o                         
  28  28  28    1769362.00    1783079.25     28518.02 o                         
   1   1  29       1085.61        479.04      2131.74 o                         
   3   1  29     559494.62     498269.16      7287.51 o                         
   5   1  29    5734406.50    5439607.00     41415.79 o                         
   7   1  29     934659.31     850248.94     10388.23 o                         
   9   1  29      26916.59      47016.28      2963.64 o                         
  11   1  29    1345942.88    1191544.88     11301.96 o                         
  13   1  29     872532.69     980232.88      8360.92 o                         
  15   1  29      35574.30      45930.34      2436.37 o                         
  17   1  29     492948.44     517327.50      6607.31 o                         
  19   1  29     774373.25     871048.38      8044.20 o                         
  21   1  29     214974.20     210780.62      4154.35 o                         
  23   1  29     597673.69     572177.25      6697.42 o                         
  25   1  29    1133738.50     990080.25      8987.39 o                         
  27   1  29     567245.06     520274.31      5545.52 o                         
   1   3  29       2155.21       2626.27      2101.83 o                         
   3   3  29     848660.56     830279.12      9394.57 o                         
   5   3  29       2595.60       -525.21      2079.50 o                         
   7   3  29    2581048.75    2590068.25     23765.70 o                         
   9   3  29      82483.80      94020.30      3084.63 o                         
  11   3  29     869078.44     884341.25     10131.17 o                         
  13   3  29     823279.56     820227.50      7913.06 o                         
  15   3  29    4528101.50    4342889.50     29700.97 o                         
  17   3  29      32673.99      41965.37      2625.12 o                         
  19   3  29    5578692.50    5571487.50     39279.92 o                         
  21   3  29     616524.56     659256.56      7503.60 o                         
  23   3  29      23562.74      39467.73      2769.44 o                         
  25   3  29    1254058.88    1289211.25     11354.80 o                         
  27   3  29      34862.23      39457.15      3052.72 o                         
   1   5  29      64846.61      50685.31      2005.76 o                         
   3   5  29        997.01       2203.29      2559.16 o                         
   5   5  29      16748.80       7415.27      2779.34 o                         
   7   5  29      43799.86      72247.34      3002.12 o                         
   9   5  29     258850.22     253891.98      5304.84 o                         
  11   5  29     398557.44     421494.69      5453.03 o                         
  13   5  29    1324687.75    1209067.50     10745.97 o                         
  15   5  29      33262.34      52916.23      2689.50 o                         
  17   5  29     587183.81     562336.75      5796.79 o                         
  19   5  29    1959381.88    1928695.00     13931.67 o                         
  21   5  29     501515.47     506704.00      5594.09 o                         
  23   5  29      83915.08      82840.71      3132.02 o                         
  25   5  29    1630259.00    1671476.88     14119.46 o                         
  27   5  29     114300.54     116947.12      3553.88 o                         
   1   7  29       5988.08      15067.28      2664.40 o                         
   3   7  29     645201.69     679061.94      7241.85 o                         
   5   7  29     351783.03     362286.16      5418.31 o                         
   7   7  29      73145.98      84826.82      3152.11 o                         
   9   7  29     936990.38     821517.88      9782.21 o                         
  11   7  29    1488230.62    1617582.00     16978.34 o                         
  13   7  29       7044.05       6761.30      2263.94 o                         
  15   7  29     622242.06     682633.81      7226.60 o                         
  17   7  29    1267064.75    1293528.62     10923.54 o                         
  19   7  29    2004599.62    2071079.38     16782.34 o                         
  21   7  29     243037.44     188765.81      3621.16 o                         
  23   7  29     254905.25     299391.53      4699.96 o                         
  25   7  29    1104611.12    1189885.12     10988.75 o                         
  27   7  29    1207359.75    1286467.75     11403.28 o                         
   1   9  29     504032.28     565630.00      9412.42 o                         
   3   9  29    1138703.38    1088908.38      9805.08 o                         
   5   9  29    1429274.12    1400127.25     12926.42 o                         
   7   9  29        614.68       9362.44      2643.17 o                         
   9   9  29    3015092.75    3059878.50     27040.09 o                         
  11   9  29      83605.99      93363.89      3380.59 o                         
  13   9  29     543156.81     450372.03      5293.64 o                         
  15   9  29    1780614.12    1667746.00     14484.96 o                         
  17   9  29     794590.62     718871.62      7387.56 o                         
  19   9  29     101514.45     106034.68      3212.14 o                         
  21   9  29       1657.80       1016.20      2690.57 o                         
  23   9  29     275233.91     324812.91      4411.60 o                         
  25   9  29      40870.91      47769.78      3102.76 o                         
  27   9  29    1804427.88    1930361.50     16532.73 o                         
   1  11  29      20762.21      13038.29      2972.93 o                         
   3  11  29      21309.04      21115.82      2371.52 o                         
   5  11  29     113656.03      99509.03      3091.31 o                         
   7  11  29     698839.44     702390.94     10417.11 o                         
   9  11  29    1104854.50    1121466.88     10920.75 o                         
  11  11  29    1611386.38    1812433.50     16423.18 o                         
  13  11  29      26794.12      68311.57      2523.95 o                         
  15  11  29    1855144.38    1773637.25     15258.17 o                         
  17  11  29     118947.36     129944.24      3686.81 o                         
  19  11  29     773011.50     708853.19      7975.12 o                         
  21  11  29     565811.69     592294.69      6321.79 o                         
  23  11  29     103825.71     129316.12      3887.08 o                         
  25  11  29     905296.81     935402.69      9156.96 o                         
  27  11  29        696.40      21943.81      3180.96 o                         
   1  13  29    2079281.12    2089437.38     23070.14 o                         
   3  13  29      60881.38      84854.45      2893.47 o                         
   5  13  29    2293799.25    2211479.25     17450.83 o                         
   7  13  29     945294.62     882789.88      8573.14 o                         
   9  13  29     944320.56    1147506.75     10491.39 o                         
  11  13  29      61208.25      43797.83      2917.99 o                         
  15  13  29      53845.25      52433.62      2673.03 o                         
  17  13  29      95017.80      64254.35      3030.40 o                         
  19  13  29     524954.19     550558.62      5916.19 o                         
  21  13  29     791744.00     859835.56      8485.45 o                         
  23  13  29     462646.66     483154.34      6404.73 o                         
  25  13  29     335701.94     303289.94      4909.82 o                         
  27  13  29      88006.74      89713.73      3532.97 o                         
   1  15  29     350695.44     330132.75      5808.86 o                         
   3  15  29     308131.53     327719.72      5076.50 o                         
   5  15  29     237292.58     224067.44      4160.07 o                         
   7  15  29     465726.84     421915.97      5487.47 o                         
   9  15  29      23874.14      43186.15      2811.51 o                         
  11  15  29     539061.62     659026.75      6501.07 o                         
  13  15  29     316746.84     257853.45      4332.28 o                         
  15  15  29     505495.56     472453.66      5424.00 o                         
  17  15  29    1778440.50    1795618.75     14226.16 o                         
  19  15  29     501023.03     592058.25      8141.68 o                         
  21  15  29     513425.84     565313.12      6641.86 o                         
  23  15  29       2653.71      26055.59      3117.18 o                         
  25  15  29     613921.00     688005.62      7640.68 o                         
  27  15  29     133022.91     116680.45      3721.25 o                         
   1  17  29        396.46       3492.74      1861.94 o                         
   3  17  29      14521.13      10811.76      3238.13 o                         
   5  17  29      33811.51      37885.14      2671.90 o                         
   7  17  29     259045.25     229185.69      4131.68 o                         
   9  17  29     659967.06     608638.50      7282.89 o                         
  11  17  29      52478.03      23564.79      1900.15 o                         
  13  17  29     239652.88     227745.94      4037.26 o                         
  15  17  29    1042377.56    1068781.50     10554.35 o                         
  17  17  29     169960.33     173306.73      3558.35 o                         
  19  17  29     325202.25     333610.22      4902.84 o                         
  21  17  29     261061.14     326522.28      5753.05 o                         
  23  17  29     109989.79     110361.68      3704.67 o                         
  25  17  29     676730.94     765604.19      9242.05 o                         
  27  17  29       4468.97       4569.56      3182.52 o                         
   1  19  29     226157.39     217724.11      3583.37 o                         
   3  19  29    2624719.00    2488872.50     20010.82 o                         
   5  19  29     127762.08     151951.12      3412.25 o                         
   7  19  29      71074.26      75014.68      3568.01 o                         
   9  19  29     144782.08     183702.91      4557.00 o                         
  11  19  29     746641.88     782141.50      8520.44 o                         
  13  19  29     437592.53     475831.06      6032.56 o                         
  15  19  29      22409.32      40552.98      2965.90 o                         
  17  19  29       9784.38       7494.25      2864.79 o                         
  19  19  29     572078.19     654767.31      7174.42 o                         
  21  19  29     536069.75     586303.19      6882.83 o                         
  23  19  29     651841.00     714983.81      8149.93 o                         
  25  19  29     151907.44     167717.52      4062.80 o                         
  27  19  29       4266.68       5736.22      3698.91 o                         
   1  21  29     457199.03     513971.41      5892.45 o                         
   3  21  29     617101.06     697368.19      8463.07 o                         
   5  21  29     301270.47     374226.59      5702.74 o                         
   7  21  29    1384661.75    1476994.50     12090.29 o                         
   9  21  29      24208.87      28292.25      2615.50 o                         
  11  21  29      10894.88      11957.25      2429.14 o                         
  13  21  29     975838.56     969146.62     13893.09 o                         
  15  21  29     192469.06     165294.16      3809.61 o                         
  17  21  29     217167.00     220779.30      4258.16 o                         
  19  21  29     390663.91     434550.06      5586.11 o                         
  21  21  29     395553.69     406531.75      5586.19 o                         
  23  21  29     774612.50     887706.12      8751.51 o                         
  25  21  29     559446.94     571687.62      6542.93 o                         
  27  21  29       1913.29       4668.90      3378.55 o                         
   1  23  29     840213.81     932654.19      8553.30 o                         
   3  23  29    1770167.88    1904813.62     15084.37 o                         
   5  23  29     369921.78     362121.78      5038.89 o                         
   7  23  29     772941.94     724288.56      8638.35 o                         
   9  23  29    4410847.00    4567811.50     32298.50 o                         
  11  23  29     328176.84     387912.91      5258.30 o                         
  13  23  29     345965.31     387497.84      5852.94 o                         
  15  23  29    1119426.25    1152968.62     10943.07 o                         
  17  23  29      84130.01     102594.28      3419.95 o                         
  19  23  29      11285.66      13240.79      3147.37 o                         
  21  23  29     594044.75     644195.19      8560.18 o                         
  23  23  29      55666.83      51631.21      3325.79 o                         
  25  23  29      45019.82      57782.52      3608.30 o                         
  27  23  29     247253.69     261264.73      5075.46 o                         
   1  25  29     228054.64     211043.09      4150.08 o                         
   3  25  29     415822.91     410828.38      5455.19 o                         
   5  25  29      95257.93      87726.90      3558.38 o                         
   7  25  29     129387.88     143543.53      3474.76 o                         
   9  25  29      62743.61      64059.18      2989.80 o                         
  11  25  29      46803.36      33471.31      3013.31 o                         
  13  25  29       7002.51      12096.62      3077.39 o                         
  15  25  29     728121.12     753031.19     10719.03 o                         
  17  25  29     316674.38     307588.75      4956.76 o                         
  19  25  29      22758.93      29446.85      3428.48 o                         
  21  25  29     188607.45     183567.14      3838.61 o                         
  23  25  29       3020.11       1787.56      3726.88 o                         
  25  25  29      99238.05      97743.49      3914.35 o                         
  27  25  29     213259.50     215941.16      4741.00 o                         
   1  27  29     413868.91     431180.59      7365.40 o                         
   3  27  29     935337.75     961627.94      9467.64 o                         
   5  27  29    1643408.00    1641806.25     13719.44 o                         
   7  27  29      42830.58      45605.34      2970.28 o                         
   9  27  29    1068796.25    1102872.75     10741.89 o                         
  11  27  29     326770.28     292301.22      4707.35 o                         
  13  27  29      73414.62      68782.79      3358.51 o                         
  15  27  29     557348.50     532198.12      6522.88 o                         
  17  27  29       3090.82       5761.61      3224.75 o                         
  19  27  29     225703.61     237334.27      4796.46 o                         
  21  27  29      30181.27      31196.35      3660.02 o                         
  23  27  29     158800.03     178239.20      4350.78 o                         
  25  27  29      54532.32      63901.90      3647.12 o                         
  27  27  29     198942.75     194411.02      4771.08 o                         
   1  29  29    1841194.25    1967641.12     16133.13 o                         
   3  29  29     629872.25     619443.94      7005.01 o                         
   5  29  29    1525641.88    1556734.12     20422.70 o                         
   7  29  29     648167.94     686278.69      8524.43 o                         
   9  29  29     213249.50     237991.58      4422.39 o                         
  11  29  29       9967.48      14682.32      3454.98 o                         
  13  29  29       8491.86      13191.66      3426.56 o                         
  15  29  29     333965.84     401305.03      5800.39 o                         
  17  29  29     194029.42     191603.98      4424.05 o                         
  19  29  29     120476.25     135537.25      4260.83 o                         
  21  29  29        674.20        154.66      3370.16 o                         
  23  29  29     134655.88     149667.59      4391.85 o                         
  25  29  29     138641.64     136428.67      4034.46 o                         
  27  29  29      65267.81      69372.95      4098.94 o                         
  29  29  29     213746.19     197077.59      8914.64 o                         
   2   0  30     238910.86     236373.69      6937.99 o                         
   6   0  30    2550435.75    2627616.25     28147.09 o                         
  10   0  30     508642.78     569955.38     11566.19 o                         
  14   0  30      47970.45      34581.67      4237.95 o                         
  18   0  30      95619.91     116470.32      4719.66 o                         
  22   0  30    1371835.62    1259032.62     15239.39 o                         
  26   0  30    1278905.00    1343801.88     15951.15 o                         
   0   2  30    2582118.00    2588560.50     29492.34 o                         
   2   2  30    1076718.38    1047559.69     10021.12 o                         
   4   2  30      49820.86      51896.88      2588.75 o                         
   6   2  30      60940.45      60403.36      2744.13 o                         
   8   2  30     392759.47     425553.31      5936.42 o                         
  10   2  30       3864.70       2283.23      2347.66 o                         
  12   2  30      50333.58      39214.25      2915.08 o                         
  14   2  30     836268.88     892674.56      8379.80 o                         
  16   2  30     262534.16     234881.91      3602.22 o                         
  18   2  30    2450883.50    2449241.00     17243.60 o                         
  20   2  30    1309011.00    1266875.88     15216.91 o                         
  22   2  30      14289.37       9126.35      2663.96 o                         
  24   2  30    1019145.12    1045339.25     13187.07 o                         
  26   2  30     143334.95     134606.05      3337.66 o                         
  28   2  30       1064.48       8763.98      3070.75 o                         
   2   4  30     791942.94     758773.69      7586.46 o                         
   4   4  30      79830.64      76363.83      2908.55 o                         
   6   4  30     668967.19     583345.44      6007.62 o                         
   8   4  30       8148.42       1620.62      2093.66 o                         
  10   4  30    2243115.75    2387175.50     20314.55 o                         
  12   4  30      24859.01      28151.62      2252.16 o                         
  14   4  30       2422.11       4421.00      2275.59 o                         
  16   4  30    3071436.00    2855631.50     22239.45 o                         
  18   4  30     384763.84     373794.94      4937.37 o                         
  20   4  30      30097.73      25133.38      2710.28 o                         
  22   4  30      98494.89     105357.47      3285.65 o                         
  24   4  30    2049081.88    2026658.50     16370.41 o                         
  26   4  30     602268.94     570432.44      6699.25 o                         
  28   4  30    1282020.25    1258178.12     12315.66 o                         
   0   6  30     165305.94     171584.84      4489.51 o                         
   2   6  30     883419.12     928949.88      8924.05 o                         
   4   6  30     107880.29     132923.80      3710.70 o                         
   6   6  30     139623.25     188940.92      4317.00 o                         
   8   6  30     680038.69     633281.31      7420.85 o                         
  10   6  30     647189.94     589901.81      9660.14 o                         
  12   6  30     533597.81     539861.38      6548.32 o                         
  14   6  30       7699.50       3605.03      2359.76 o                         
  16   6  30     645562.44     609595.88      6649.55 o                         
  18   6  30      81295.11     119662.11      3247.78 o                         
  20   6  30     816313.94     836534.31      8121.38 o                         
  22   6  30    2109058.75    2284870.00     18105.73 o                         
  24   6  30      37746.55      39686.74      2735.87 o                         
  26   6  30       5859.30       9314.61      3180.32 o                         
  28   6  30     193930.45     213336.72      4251.57 o                         
   2   8  30     137216.66     109910.45      3848.59 o                         
   4   8  30     575717.75     713807.31      7440.13 o                         
   6   8  30     485439.97     462876.75      7445.30 o                         
   8   8  30    1270594.25    1250549.50     18970.63 o                         
  10   8  30     644795.62     644854.50      8716.02 o                         
  12   8  30      49440.23      49693.30      3193.94 o                         
  14   8  30     366543.06     409102.00      5711.68 o                         
  16   8  30       1984.31        865.18      2590.12 o                         
  18   8  30     442203.22     412087.12      5142.25 o                         
  20   8  30     132995.05     151140.09      3651.87 o                         
  22   8  30     322951.28     379153.25      5268.92 o                         
  24   8  30     595243.75     688440.06      7793.11 o                         
  26   8  30     468868.19     462120.97      5592.95 o                         
  28   8  30    4977838.50    5176925.50     37710.26 o                         
   0  10  30    9045101.00    9324689.00     97538.82 o                         
   2  10  30       4033.47       8576.10      3237.10 o                         
   4  10  30     225484.34     230815.05      3912.70 o                         
   6  10  30     578699.38     572840.19      8740.06 o                         
   8  10  30       2186.75       8968.12      2845.90 o                         
  10  10  30      40617.88      33292.54      3264.08 o                         
  12  10  30       6921.20       3541.82      3316.33 o                         
  14  10  30      96032.90      98496.15      3092.68 o                         
  16  10  30    1776376.38    1758670.12     14727.91 o                         
  18  10  30     357823.38     338228.28      4766.07 o                         
  20  10  30    1455050.75    1575422.75     14358.92 o                         
  22  10  30    3947034.50    3880544.00     28625.34 o                         
  24  10  30     731675.38     830474.00      8522.53 o                         
  26  10  30    2181631.50    2319349.00     18296.23 o                         
  28  10  30    1274559.25    1363960.50     11735.20 o                         
   2  12  30     147806.12     179188.20      3916.80 o                         
   4  12  30        647.49       1220.96      2535.46 o                         
   6  12  30     398979.91     502136.03      7569.69 o                         
   8  12  30      67398.43      75571.27      3285.94 o                         
  10  12  30      23188.93      38494.99      3103.05 o                         
  12  12  30    1869331.25    1854207.88     16017.47 o                         
  14  12  30    1771574.62    1900079.25     16756.18 o                         
  16  12  30     106026.00      89431.82      3474.76 o                         
  18  12  30      30545.13      32263.43      2876.86 o                         
  20  12  30      56825.78      63869.18      3309.12 o                         
  22  12  30     210179.92     260297.34      4488.29 o                         
  24  12  30     596979.31     629910.12      7111.80 o                         
  26  12  30      40238.20      56307.52      3584.53 o                         
  28  12  30     812930.44     909663.38      8392.50 o                         
   0  14  30     213425.44     196683.94     11077.50 o                         
   2  14  30    1127988.00    1160777.25     10251.68 o                         
   4  14  30      10351.63      22542.32      2786.25 o                         
   6  14  30    2687405.25    2766536.75     25133.69 o                         
   8  14  30     652635.25     633737.75      7460.36 o                         
  10  14  30       1433.84      -1191.18      2708.05 o                         
  12  14  30     343607.38     380498.69      5558.48 o                         
  14  14  30     196694.52     164149.73      3561.04 o                         
  16  14  30     174741.53     190297.45      3688.72 o                         
  18  14  30     308968.38     329793.47      4904.38 o                         
  20  14  30     309042.53     345883.09      4776.22 o                         
  22  14  30     365887.69     396735.19      5658.46 o                         
  24  14  30      56660.39      45680.71      3869.50 o                         
  26  14  30       3976.91       4203.54      3077.76 o                         
  28  14  30     365146.81     379852.09      5909.00 o                         
   2  16  30    1931207.88    1978354.00     16952.50 o                         
   4  16  30      68775.13      66750.25      2906.72 o                         
   6  16  30     230555.36     235239.95      4624.46 o                         
   8  16  30    4900662.50    5022204.50     47797.59 o                         
  10  16  30     309803.59     324216.41      4922.59 o                         
  12  16  30     181569.12     153168.48      3285.44 o                         
  14  16  30    1033611.50    1095663.62     10032.84 o                         
  16  16  30     304768.66     293305.59      4920.42 o                         
  18  16  30     350958.28     309288.38      4602.77 o                         
  20  16  30     325010.12     337507.50      4908.63 o                         
  22  16  30     583451.00     631094.19      7232.80 o                         
  24  16  30     622270.19     636179.69      8381.58 o                         
  26  16  30     174033.56     188683.84      4595.63 o                         
  28  16  30      98640.15      91343.67      3740.89 o                         
   0  18  30     293157.84     352781.38      6916.25 o                         
   2  18  30    1633526.00    1682005.88     13909.01 o                         
   4  18  30    1560304.38    1481430.25     12645.44 o                         
   6  18  30    1435137.75    1509356.88     14803.41 o                         
   8  18  30     916148.88     952866.44      9939.74 o                         
  10  18  30      96210.85      84182.76      2242.96 o                         
  12  18  30    1248804.75    1259746.75     10512.17 o                         
  14  18  30      10058.69       5891.73      2557.21 o                         
  16  18  30       4475.31       8044.24      2891.00 o                         
  18  18  30     759969.88     747599.25      7325.75 o                         
  20  18  30    1847584.12    1794196.62     16024.27 o                         
  22  18  30     355161.75     357029.22      5695.63 o                         
  24  18  30      36495.52      40589.60      3635.59 o                         
  26  18  30    1846861.38    1980000.62     17411.86 o                         
  28  18  30       4394.40      12557.24      3666.59 o                         
   2  20  30      21509.31      34316.52      2666.50 o                         
   4  20  30       1365.12       9834.85      2461.97 o                         
   6  20  30      18485.33      36116.86      2597.94 o                         
   8  20  30     453202.22     530226.69      6506.00 o                         
  10  20  30     134835.42     140707.41      3775.54 o                         
  12  20  30     482845.56     449756.47      6562.01 o                         
  14  20  30    1839783.12    1847619.62     19181.62 o                         
  16  20  30     327545.72     352460.19      5507.23 o                         
  18  20  30       5293.04       6562.48      2893.06 o                         
  20  20  30     493075.19     521129.72      6966.53 o                         
  22  20  30     140360.88     148034.25      3692.21 o                         
  24  20  30      12683.53      20564.35      3478.11 o                         
  26  20  30    1834005.00    1914645.75     17433.55 o                         
  28  20  30      52880.64      53357.00      3433.55 o                         
   0  22  30     624391.56     662237.31      9555.76 o                         
   2  22  30     471004.94     521739.59      5873.59 o                         
   4  22  30     560735.56     616815.56      7684.65 o                         
   6  22  30       2705.32       1573.33      2528.17 o                         
   8  22  30      10386.05      10889.90      2704.90 o                         
  10  22  30     873962.75     870834.81      8145.88 o                         
  12  22  30      14540.26       4693.27      3055.49 o                         
  14  22  30    2316150.75    2333956.75     20602.26 o                         
  16  22  30      43865.41      35212.42      3115.04 o                         
  18  22  30      34548.79      47865.54      3168.31 o                         
  20  22  30      17675.31       9294.75      3105.42 o                         
  22  22  30     101670.12      95178.03      3855.62 o                         
  24  22  30      91521.40      89660.54      3632.59 o                         
  26  22  30     396738.62     444489.28      6644.71 o                         
  28  22  30      75389.98      69643.55      4164.06 o                         
   2  24  30      51927.52      52226.12      3077.53 o                         
   4  24  30    1027176.81    1077535.00     10008.33 o                         
   6  24  30      45798.45      48062.21      4224.20 o                         
   8  24  30     578850.00     604454.62      6938.65 o                         
  10  24  30      39759.17      28899.68      3212.50 o                         
  12  24  30      89333.13      89715.34      3716.51 o                         
  14  24  30     461119.56     491335.50      7320.19 o                         
  16  24  30    1377184.00    1406978.00     13191.78 o                         
  18  24  30       7476.77       4428.06      2965.02 o                         
  20  24  30     317622.94     341386.62      5322.95 o                         
  22  24  30     145051.17     150009.70      3841.54 o                         
  24  24  30     240609.31     273290.84      4758.72 o                         
  26  24  30     525219.81     531530.81      7036.75 o                         
  28  24  30      12400.08      18989.41      3891.93 o                         
   0  26  30     207418.52     205071.38      5515.65 o                         
   2  26  30       4503.23       4338.84      2721.31 o                         
   4  26  30      99819.95      80445.97      3251.09 o                         
   6  26  30     271248.34     295808.72      4477.27 o                         
   8  26  30      27990.98      29741.17      3021.97 o                         
  10  26  30      23070.06      29608.27      3064.31 o                         
  12  26  30     172405.88     163797.44      3801.15 o                         
  14  26  30     544120.75     561343.69      6692.10 o                         
  16  26  30      24512.72      26934.44      3550.91 o                         
  18  26  30      56841.82      57291.67      3715.99 o                         
  20  26  30     451563.06     463351.00      6475.88 o                         
  22  26  30     218948.50     225449.44      4843.10 o                         
  24  26  30     951271.50    1057862.62     10398.87 o                         
  26  26  30     181511.36     179098.20      4926.83 o                         
  28  26  30     317452.22     318231.62      6088.97 o                         
   2  28  30    1591463.62    1602396.62     13727.95 o                         
   4  28  30      40124.11      40972.54      3145.38 o                         
   6  28  30     306155.81     274772.25      5015.39 o                         
   8  28  30      58412.76      68122.65      3204.82 o                         
  10  28  30     646984.44     706308.00      7529.13 o                         
  12  28  30     605422.44     633491.69      7557.79 o                         
  14  28  30      11738.14      13724.37      3282.50 o                         
  16  28  30     122157.84     110722.48      3890.70 o                         
  18  28  30     210830.03     221914.03      4438.48 o                         
  20  28  30        437.67      -1789.94      3579.89 o                         
  22  28  30       1874.79       4829.46      3670.02 o                         
  24  28  30       9218.20      14075.74      3625.80 o                         
  26  28  30     819972.06     838578.00      9454.83 o                         
  28  28  30      20909.75      16256.08      3394.59 o                         
   0  30  30     112527.25     118103.32      5301.53 o                         
   2  30  30      23093.40      15752.57      3194.83 o                         
   4  30  30     367164.16     464547.06      5907.28 o                         
   6  30  30      63264.64      71730.60      3648.78 o                         
   8  30  30      97385.91     119574.08      3777.38 o                         
  10  30  30      73119.40      94926.04      3502.56 o                         
  12  30  30        450.28      -1257.56      3321.06 o                         
  14  30  30     288962.53     295269.09      5107.69 o                         
  16  30  30     236754.38     211133.17      4627.44 o                         
  18  30  30     197811.86     206883.77      4802.71 o                         
  20  30  30      38027.02      37821.44      3358.24 o                         
  22  30  30        306.76       -217.33      3658.06 o                         
  24  30  30        851.71      -1827.45      3654.90 o                         
  26  30  30     264645.12     261675.30      5074.86 o                         
  28  30  30      79633.44      80086.98      4059.62 o                         
  30  30  30     498499.34     476649.19     13124.00 o                         
   1   1  31     195313.62     184465.12      3365.40 o                         
   3   1  31     117601.82     158743.25      3227.53 o                         
   5   1  31    1579263.62    1531997.25     13810.69 o                         
   7   1  31     954322.50     944799.38      9282.70 o                         
   9   1  31      15899.02      14378.50      2441.15 o                         
  11   1  31    1464651.88    1436430.12     18497.59 o                         
  13   1  31    1865978.38    1828749.38     14162.00 o                         
  15   1  31      85189.65      49006.25      2833.03 o                         
  17   1  31    1508366.12    1347607.50     11838.33 o                         
  19   1  31    1949888.50    1876874.25     19631.13 o                         
  21   1  31       2981.82      -1348.69      2697.38 o                         
  23   1  31      27960.75      40756.36      2754.84 o                         
  25   1  31     278692.28     313778.12      5173.78 o                         
  27   1  31     420521.81     386404.44      5178.20 o                         
  29   1  31      10504.70      12644.84      2836.56 o                         
   1   3  31     441145.91     382445.72      4582.75 o                         
   3   3  31     132744.33     101841.80      3233.20 o                         
   5   3  31      22234.75      20050.48      2447.58 o                         
   7   3  31     294687.34     238841.92      5267.55 o                         
   9   3  31    1005150.38    1017536.25      9994.19 o                         
  11   3  31     782504.62     889341.94      9056.23 o                         
  13   3  31      86428.76      91027.41      2775.05 o                         
  15   3  31    2952015.75    2931556.50     21289.65 o                         
  17   3  31    2056154.00    2072494.12     16130.75 o                         
  19   3  31    1378391.38    1394497.38     11636.64 o                         
  21   3  31     223935.83     218894.58      3923.75 o                         
  23   3  31      57495.39      82138.16      3502.64 o                         
  25   3  31     215409.59     230594.69      4291.36 o                         
  27   3  31     251724.64     254867.89      4668.82 o                         
  29   3  31      15040.08      11211.74      3038.87 o                         
   1   5  31      22840.92      30481.56      2601.18 o                         
   3   5  31    2409684.50    2424030.50     22732.87 o                         
   5   5  31      83894.55      83362.70      2940.31 o                         
   7   5  31     438769.31     376568.19      5022.84 o                         
   9   5  31      19656.64      45098.98      3148.37 o                         
  11   5  31    1444886.38    1507788.50     14414.47 o                         
  13   5  31     114221.30     104154.50      3591.12 o                         
  15   5  31     781439.75     756907.31      8127.17 o                         
  17   5  31     730434.38     701516.62      7470.67 o                         
  19   5  31       2446.31       5591.82      2719.51 o                         
  21   5  31     337507.75     357532.09      4565.02 o                         
  23   5  31      16821.27       9117.58      2942.44 o                         
  25   5  31      48630.17      68940.95      3312.49 o                         
  27   5  31      25411.27      32661.62      2969.27 o                         
  29   5  31      32571.42      38846.66      3349.25 o                         
   1   7  31      35989.51      30534.43      2600.49 o                         
   3   7  31       9143.18      22044.65      2625.65 o                         
   5   7  31     655281.25     573572.50      9142.92 o                         
   7   7  31     103547.57     119969.64      3337.79 o                         
   9   7  31    1247166.38    1246841.12     11610.48 o                         
  11   7  31      65474.45      62422.14      3228.31 o                         
  13   7  31    1522219.75    1569524.75     14991.16 o                         
  15   7  31     361116.69     387578.78      5325.15 o                         
  17   7  31    1274538.62    1309972.50     11458.63 o                         
  19   7  31       3500.88       4374.17      2793.25 o                         
  21   7  31      87323.91      90347.09      2944.82 o                         
  23   7  31     814002.62     843682.44      8330.33 o                         
  25   7  31    2611127.25    2881193.75     21511.24 o                         
  27   7  31     435731.78     467217.09      5492.08 o                         
  29   7  31       8186.47       9169.15      2971.95 o                         
   1   9  31    2031572.12    2018904.50     16623.43 o                         
   3   9  31     330426.56     366594.44      5123.47 o                         
   5   9  31     328675.38     310808.72      4389.22 o                         
   7   9  31    2798089.00    2786189.50     30878.19 o                         
   9   9  31      14560.25      24378.33      3168.78 o                         
  11   9  31     462889.19     491245.34      6889.73 o                         
  13   9  31     988510.38     984395.19     10390.69 o                         
  15   9  31       4716.60        168.16      2485.07 o                         
  17   9  31       7035.72      10965.22      2841.91 o                         
  19   9  31      23847.68      23694.08      2726.89 o                         
  21   9  31    1738533.88    1823665.50     15913.80 o                         
  23   9  31     194579.25     230332.11      4067.45 o                         
  25   9  31     133748.44     118205.52      3474.52 o                         
  27   9  31     640037.00     688399.00      7817.57 o                         
  29   9  31      11833.52      12578.91      3567.52 o                         
   1  11  31       2580.80       1250.72      3063.07 o                         
   3  11  31      83315.39      61692.11      2774.59 o                         
   5  11  31      81252.73     101535.46      3367.88 o                         
   7  11  31     326897.12     349872.88      5273.67 o                         
   9  11  31     766717.12     788494.56     15305.88 o                         
  11  11  31     277522.94     283905.31      4731.08 o                         
  13  11  31     122495.15     143175.50      3635.79 o                         
  15  11  31     184152.05     169036.91      3670.02 o                         
  17  11  31     120678.49     147175.94      3737.58 o                         
  19  11  31     192826.70     189287.70      4021.08 o                         
  21  11  31       3225.61        805.26      3123.52 o                         
  23  11  31      33951.90      41144.70      3335.10 o                         
  25  11  31      14941.04      24503.55      3163.88 o                         
  27  11  31     252929.47     259753.56      4586.24 o                         
  29  11  31     129217.68     103020.51      3978.50 o                         
   1  13  31    1888383.50    1777917.25     20706.79 o                         
   3  13  31      57595.71      88888.60      3028.09 o                         
   5  13  31     370251.81     341001.69      4830.84 o                         
   7  13  31      93576.04     109011.66      3382.26 o                         
   9  13  31     529129.19     520209.84      6359.91 o                         
  11  13  31     325085.31     285461.53      4606.14 o                         
  13  13  31     159685.78     132246.31      4117.15 o                         
  15  13  31     117627.77     163640.94      3519.30 o                         
  17  13  31     104696.16     110804.38      3537.38 o                         
  19  13  31     595605.44     606863.31      6954.59 o                         
  21  13  31     543224.69     587156.88      7612.00 o                         
  23  13  31     299716.38     322160.19      5001.33 o                         
  25  13  31     156789.84     154280.06      3888.01 o                         
  27  13  31     107187.30      97608.36      3927.68 o                         
  29  13  31      78793.53      79278.96      3886.20 o                         
   1  15  31     231171.05     291133.75      4560.06 o                         
   3  15  31      64951.99      78409.16      3151.81 o                         
   5  15  31    1605449.62    1591580.50     25106.61 o                         
   7  15  31       8853.40      10941.29      2957.32 o                         
   9  15  31    1162178.50    1189331.12     11747.24 o                         
  11  15  31     155526.05     108435.90      3594.11 o                         
  13  15  31      79720.45      75144.61      2699.83 o                         
  15  15  31     301275.69     290350.03      4797.44 o                         
  17  15  31       2908.38       2691.41      2693.15 o                         
  19  15  31     408141.06     386527.16      6160.18 o                         
  21  15  31    2713307.25    2750721.75     22356.78 o                         
  23  15  31    3092213.25    3164016.75     25442.70 o                         
  25  15  31    1417794.62    1350452.38     13389.06 o                         
  27  15  31     180467.42     201940.36      4404.05 o                         
  29  15  31        216.76      -1205.13      3405.82 o                         
   1  17  31       7367.79       6443.71      3161.89 o                         
   3  17  31     711730.75     686542.06      7273.21 o                         
   5  17  31     487832.53     464889.69      5874.46 o                         
   7  17  31     894096.94     963478.31     12240.60 o                         
   9  17  31      53258.59      46296.33      3240.02 o                         
  11  17  31    1301849.88    1322840.00     10885.07 o                         
  13  17  31     115419.48     106657.34      2821.28 o                         
  15  17  31    1485385.25    1466091.50     12072.74 o                         
  17  17  31      91266.91     105628.17      3394.75 o                         
  19  17  31     779848.44     785562.50      7587.05 o                         
  21  17  31    1294357.25    1360186.75     11956.08 o                         
  23  17  31       3135.63       5473.63      3054.59 o                         
  25  17  31     129811.38     136430.11      3925.38 o                         
  27  17  31    1102365.50    1099997.50     10749.67 o                         
  29  17  31     175650.64     193226.61      4862.47 o                         
   1  19  31       1208.28       1851.20      2172.44 o                         
   3  19  31      58549.72      47415.79      2574.08 o                         
   5  19  31     115537.09     108329.87      3497.48 o                         
   7  19  31     467225.00     501549.56      6002.31 o                         
   9  19  31      17095.46       6113.07      3102.62 o                         
  11  19  31      15341.79      14557.20      1849.88 o                         
  13  19  31     272285.94     305000.91      5457.73 o                         
  15  19  31    1421532.75    1469849.50     14946.94 o                         
  17  19  31      62031.31      92142.31      3308.86 o                         
  19  19  31     144361.48     148352.34      4020.48 o                         
  21  19  31     497631.84     533683.25      8621.66 o                         
  23  19  31       4343.52       4798.33      3287.08 o                         
  25  19  31      11543.08      13807.56      3098.90 o                         
  27  19  31      15474.18      14298.78      3536.94 o                         
  29  19  31      16848.06      18276.21      3603.75 o                         
   1  21  31     892118.88     968086.69      8436.11 o                         
   3  21  31      52192.66      58003.47      2839.40 o                         
   5  21  31     237597.89     222447.62      3763.70 o                         
   7  21  31      12388.54      10783.72      2384.09 o                         
   9  21  31     496779.94     512218.34      5728.66 o                         
  11  21  31     404915.25     423538.19      5212.31 o                         
  13  21  31    2329869.25    2346656.50     18545.01 o                         
  15  21  31     201954.92     265452.19      4397.30 o                         
  17  21  31     122162.73     115950.69      3603.55 o                         
  19  21  31      71216.39      63705.81      3441.34 o                         
  21  21  31     111835.35     102278.24      3745.63 o                         
  23  21  31      73024.39      73916.09      3623.47 o                         
  25  21  31     166087.64     204377.59      4376.57 o                         
  27  21  31     284845.91     283812.34      5142.27 o                         
  29  21  31     342372.81     339006.69      5347.12 o                         
   1  23  31      84431.66      79961.81      3151.36 o                         
   3  23  31     685254.62     734778.94      7551.13 o                         
   5  23  31    1267174.75    1311090.62     11077.38 o                         
   7  23  31    1281405.50    1330689.88     22733.31 o                         
   9  23  31     282183.56     273615.34      5127.21 o                         
  11  23  31     357085.59     372600.94      5171.68 o                         
  13  23  31      29541.40      28912.96      2739.05 o                         
  15  23  31    3282273.50    3320112.00     26238.17 o                         
  17  23  31       5518.03       7347.40      3105.13 o                         
  19  23  31     291515.88     306441.44      4773.38 o                         
  21  23  31      53495.29      75492.23      3517.47 o                         
  23  23  31      15618.99      13869.75      3196.92 o                         
  25  23  31        450.14         25.44      3230.79 o                         
  27  23  31        143.62      -1775.75      3551.49 o                         
  29  23  31       8295.46       6902.22      3334.42 o                         
   1  25  31     326485.72     322965.94      6493.36 o                         
   3  25  31     102262.87     103842.95      3243.22 o                         
   5  25  31     857250.12     797952.38      7528.17 o                         
   7  25  31     828899.62     915384.19     13362.65 o                         
   9  25  31     514524.94     553959.50      6750.86 o                         
  11  25  31      44219.49      41009.44      3163.69 o                         
  13  25  31     426821.44     434932.72      5821.06 o                         
  15  25  31      55834.44      38595.15      3311.16 o                         
  17  25  31     559757.69     590809.94      6770.53 o                         
  19  25  31      11016.07       7973.36      3026.12 o                         
  21  25  31       1765.90       2059.64      3087.79 o                         
  23  25  31      49748.10      51794.97      3819.66 o                         
  25  25  31      74719.95      74993.93      3947.28 o                         
  27  25  31     112669.41     105935.75      4116.34 o                         
  29  25  31     325075.84     326482.31      5665.77 o                         
   1  27  31      11567.46      13439.64      2901.42 o                         
   3  27  31     340875.03     326884.78      4768.61 o                         
   5  27  31     391132.97     440536.66      5802.51 o                         
   7  27  31    1708696.62    1751514.88     17170.91 o                         
   9  27  31     194681.14     198131.30      4295.49 o                         
  11  27  31      75570.71      79571.66      3588.02 o                         
  13  27  31      67667.90      73510.48      3386.60 o                         
  15  27  31      14919.34      16063.98      3426.75 o                         
  17  27  31     633673.56     647345.94      7409.59 o                         
  19  27  31     118324.97     124117.56      3766.23 o                         
  21  27  31     685614.62     725326.50      9020.48 o                         
  23  27  31      49713.42      52089.60      3887.15 o                         
  25  27  31      17484.05      12484.17      3651.81 o                         
  27  27  31    1170285.75    1212810.25     11737.33 o                         
  29  27  31     107928.88     110369.90      4248.12 o                         
   1  29  31     717014.31     778243.62      9312.69 o                         
   3  29  31     485873.31     508532.62      6037.03 o                         
   5  29  31     401360.38     386439.06      5732.59 o                         
   7  29  31      87229.98      92165.64      3501.30 o                         
   9  29  31      59112.17      64531.28      3455.53 o                         
  11  29  31      28603.52      51446.29      3381.86 o                         
  13  29  31    1159190.50    1254139.88     12841.49 o                         
  15  29  31       6000.86       1971.74      3111.65 o                         
  17  29  31     578579.50     602357.44      7737.57 o                         
  19  29  31     196559.48     198630.42      4514.00 o                         
  21  29  31      93043.42      80672.26      3740.92 o                         
  23  29  31     204063.42     218692.22      5126.57 o                         
  25  29  31      14919.27      15484.75      3812.19 o                         
  27  29  31     599352.31     615719.56      6973.38 o                         
  29  29  31        197.28        623.96      3953.36 o                         
   1  31  31      55217.57      47391.73      3487.28 o                         
   3  31  31        994.04       3186.69      3352.98 o                         
   5  31  31     757556.88     761412.75      7950.37 o                         
   7  31  31     609703.94     684465.81      7587.58 o                         
   9  31  31     162367.59     148917.33      4215.00 o                         
  11  31  31     324173.88     336179.50      5526.28 o                         
  13  31  31     122647.38     145280.08      4458.21 o                         
  15  31  31    1149971.88    1134802.25     11148.41 o                         
  17  31  31     172489.42     169499.45      4475.27 o                         
  19  31  31     231615.17     241941.12      5999.50 o                         
  21  31  31     147941.41     156742.05      4843.62 o                         
  23  31  31       9572.76      12961.60      3885.52 o                         
  25  31  31     140734.55     135388.64      4393.86 o                         
  27  31  31      18322.26      18761.88      3783.96 o                         
  29  31  31       3185.69       7802.19      3755.64 o                         
  31  31  31      13714.04      22785.55      7469.61 o                         
   0   0  32     621950.06     668245.94     12882.23 o                         
   4   0  32     368510.19     407630.38      6769.91 o                         
   8   0  32       2668.47       2870.07      3450.55 o                         
  12   0  32      77464.87      79799.73      4881.65 o                         
  16   0  32      31380.38      22546.72      3791.95 o                         
  20   0  32    1257732.50    1497152.88     18065.05 o                         
  24   0  32     214845.09     209182.45      6459.90 o                         
  28   0  32     189071.38     183240.02      7204.41 o                         
   2   2  32    1773494.00    1797103.25     13942.77 o                         
   4   2  32    1296683.00    1240285.12     10136.86 o                         
   6   2  32     641843.81     698653.56     10395.52 o                         
   8   2  32       5909.81       5480.79      2370.24 o                         
  10   2  32      34245.89      20965.20      2512.35 o                         
  12   2  32     517247.56     518492.84      6398.09 o                         
  14   2  32        882.52       5081.98      2448.35 o                         
  16   2  32      24481.81      11406.69      2480.14 o                         
  18   2  32       8882.47       9126.08      2434.08 o                         
  20   2  32    1467691.38    1476151.75     16720.24 o                         
  22   2  32     394542.19     425519.91      5682.13 o                         
  24   2  32     276569.59     280168.50      4339.52 o                         
  26   2  32      45601.07      45196.30      3120.78 o                         
  28   2  32    1028477.31     978055.44      9879.12 o                         
  30   2  32      96844.84      66161.27      3598.03 o                         
   0   4  32      17246.80      49916.84      3543.48 o                         
   2   4  32    1188449.75    1160245.75     10283.12 o                         
   4   4  32     844731.00     763685.56     14508.41 o                         
   6   4  32    2167383.25    2161843.75     20198.57 o                         
   8   4  32      69181.53      63410.56      2480.03 o                         
  10   4  32     973484.25     935139.75     12927.14 o                         
  12   4  32     328382.53     300069.50      4278.27 o                         
  14   4  32      66349.79      89897.02      2844.41 o                         
  16   4  32     129869.72     122113.86      3060.08 o                         
  18   4  32    2526806.00    2627668.50     21292.36 o                         
  20   4  32      70041.40      82693.28      2984.35 o                         
  22   4  32     451397.53     475272.25      5573.72 o                         
  24   4  32    2508486.25    2655866.50     22170.88 o                         
  26   4  32     325916.41     320926.34      6421.84 o                         
  28   4  32     173369.45     180217.05      3976.59 o                         
  30   4  32     381251.09     399405.78      5632.89 o                         
   2   6  32     110421.52      96715.37      3241.88 o                         
   4   6  32      94168.41      99541.53      3418.46 o                         
   6   6  32       2549.23        939.54      2614.87 o                         
   8   6  32     656916.81     668270.00      8273.54 o                         
  10   6  32       2017.80       3244.75      2979.54 o                         
  12   6  32     160830.56     170975.16      3825.22 o                         
  14   6  32     150262.02     126778.31      3361.64 o                         
  16   6  32     255795.08     265605.22      4353.72 o                         
  18   6  32      38815.09      51644.79      2945.53 o                         
  20   6  32     663592.75     704634.12      7701.76 o                         
  22   6  32     274338.19     293682.31      4624.26 o                         
  24   6  32     779044.12     812862.25      8547.89 o                         
  26   6  32     785206.62     824616.06      8411.00 o                         
  28   6  32    1309532.88    1249093.88     10816.10 o                         
  30   6  32     422868.94     496428.31      6370.66 o                         
   0   8  32    2014196.88    1958863.50     27752.80 o                         
   2   8  32      47912.13      51169.72      2709.93 o                         
   4   8  32      35899.36      49665.20      2911.18 o                         
   6   8  32    1096122.62    1053281.12      9726.10 o                         
   8   8  32     427247.53     476950.56      6435.26 o                         
  10   8  32     514624.78     479060.31      6824.33 o                         
  12   8  32     358915.62     448081.75      7255.38 o                         
  14   8  32     510218.19     465372.50      6054.33 o                         
  16   8  32      31668.75      28707.13      2547.83 o                         
  18   8  32     123998.73     139989.64      3473.67 o                         
  20   8  32      34775.46      47920.73      2956.19 o                         
  22   8  32     232431.47     223857.78      4307.12 o                         
  24   8  32      68860.88      76827.09      3647.08 o                         
  26   8  32        902.72       2246.28      2954.48 o                         
  28   8  32     305593.25     296177.56      5084.13 o                         
  30   8  32    2198565.00    2285437.75     18269.51 o                         
   2  10  32    1114854.88    1261119.50     15692.04 o                         
   4  10  32    1829889.88    1878421.88     14834.34 o                         
   6  10  32     619954.75     723912.19     13242.42 o                         
   8  10  32    1974656.25    1949606.12     17686.08 o                         
  10  10  32     361051.44     391405.25      6390.16 o                         
  12  10  32     394171.59     458905.75      6414.30 o                         
  14  10  32     137070.44     135526.73      3851.79 o                         
  16  10  32     758482.44     736652.25      8120.62 o                         
  18  10  32     204661.69     189572.25      3740.79 o                         
  20  10  32     170873.47     195607.64      4661.76 o                         
  22  10  32      75940.20      96298.70      3447.49 o                         
  24  10  32    1233974.88    1218948.88     11198.41 o                         
  26  10  32     298521.16     337125.44      5562.16 o                         
  28  10  32       4552.85       6733.79      3001.77 o                         
  30  10  32      19180.74      27414.46      3377.42 o                         
   0  12  32      63940.25      50679.65      5557.88 o                         
   2  12  32    6047324.00    5846892.50     61855.17 o                         
   4  12  32       1672.65       3572.34      2519.16 o                         
   6  12  32    1432993.88    1477239.50     13270.48 o                         
   8  12  32     202081.06     162687.08      3780.53 o                         
  10  12  32     247142.25     263272.06      4377.47 o                         
  12  12  32     340519.84     388436.25      5286.02 o                         
  14  12  32      58882.69      47708.13      2192.00 o                         
  16  12  32     106170.45      98978.73      4067.11 o                         
  18  12  32     323419.53     377934.56      4734.23 o                         
  20  12  32     582847.62     593962.12      8757.23 o                         
  22  12  32     902491.56     947332.69      8355.24 o                         
  24  12  32      20452.33      16450.28      3176.81 o                         
  26  12  32    1069514.00    1180469.50     11208.90 o                         
  28  12  32        237.14       1921.39      3210.94 o                         
  30  12  32      62202.64      72208.31      3543.61 o                         
   2  14  32    1010853.38     997909.06      9554.78 o                         
   4  14  32     607246.75     659698.44      7437.43 o                         
   6  14  32       2402.05       8757.82      2993.52 o                         
   8  14  32     406595.88     440645.19      5809.42 o                         
  10  14  32       1163.35       3870.03      3138.39 o                         
  12  14  32      22618.54      25648.47      3218.82 o                         
  14  14  32     832642.44     852249.06      9024.24 o                         
  16  14  32      88397.40      92008.23      3434.23 o                         
  18  14  32      19631.21      12547.99      2764.03 o                         
  20  14  32      27513.87      26091.76      2948.68 o                         
  22  14  32     203535.70     196644.22      4014.10 o                         
  24  14  32       1378.40       1079.80      3159.85 o                         
  26  14  32      87723.03      92052.98      3819.52 o                         
  28  14  32     352325.62     378961.44      5502.50 o                         
  30  14  32      44599.61      42516.69      3566.18 o                         
   0  16  32    2016830.88    1810585.00     26406.06 o                         
   2  16  32     449248.69     486982.75      5948.88 o                         
   4  16  32     839941.00     861617.25      8939.08 o                         
   6  16  32      14903.18      11946.35      2624.28 o                         
   8  16  32     101532.85     110599.93      3407.36 o                         
  10  16  32     459856.62     467039.31      5499.91 o                         
  12  16  32        546.95       -794.30      3102.71 o                         
  14  16  32      42972.08      51036.49      2621.94 o                         
  16  16  32     619262.31     625372.88      6946.57 o                         
  18  16  32      83104.41      93418.50      3400.25 o                         
  20  16  32     839154.00     926110.69      9152.24 o                         
  22  16  32     265833.28     273467.41      6503.14 o                         
  24  16  32       2686.85       1152.00      3340.42 o                         
  26  16  32    1291395.12    1384010.12     12500.77 o                         
  28  16  32     101658.20      97720.55      3850.45 o                         
  30  16  32     168530.72     188357.86      4499.91 o                         
   2  18  32     145577.77     128420.67      3850.62 o                         
   4  18  32    1307311.75    1473083.12     12564.76 o                         
   6  18  32     927170.38    1023610.44      9373.12 o                         
   8  18  32     384664.28     433332.03      5669.74 o                         
  10  18  32      29872.23      28773.71      3087.41 o                         
  12  18  32     260235.62     209363.00      3961.68 o                         
  14  18  32       5830.25       9174.81      2133.10 o                         
  16  18  32    1459925.25    1477289.25     13788.50 o                         
  18  18  32     375339.09     406618.03      5387.40 o                         
  20  18  32    1404514.75    1457064.50     12454.38 o                         
  22  18  32     697056.81     773148.44      8438.79 o                         
  24  18  32    1426407.38    1515519.12     13515.26 o                         
  26  18  32      97777.77     103607.58      4027.48 o                         
  28  18  32     835961.38     869031.88      9002.81 o                         
  30  18  32       3714.22       4568.53      3780.24 o                         
   0  20  32     248428.08     254422.59      6185.90 o                         
   2  20  32      37181.64      25376.99      2064.85 o                         
   4  20  32     122412.61     125085.59      4419.63 o                         
   6  20  32     380504.09     371556.78      5490.46 o                         
   8  20  32     929916.88     994252.00     12661.03 o                         
  10  20  32       2770.09       5735.10      1646.45 o                         
  12  20  32     715828.00     652768.69      7150.52 o                         
  14  20  32     461362.69     504225.25      8920.02 o                         
  16  20  32      36744.11      24832.39      2695.93 o                         
  18  20  32      21801.02      20110.46      2917.45 o                         
  20  20  32       1334.09      14950.59      3515.91 o                         
  22  20  32      42158.35      44545.29      3598.85 o                         
  24  20  32    2037670.12    2165981.25     17408.27 o                         
  26  20  32      78458.26      81614.79      4247.03 o                         
  28  20  32     194928.64     208355.36      4783.77 o                         
  30  20  32      99941.16      99629.05      4203.96 o                         
   2  22  32    2079762.00    2140086.00     17765.97 o                         
   4  22  32     425002.25     364645.69      4646.88 o                         
   6  22  32       4312.88      10606.73      2315.18 o                         
   8  22  32     197041.59     237580.23      4352.19 o                         
  10  22  32    1526786.50    1558210.75     13160.83 o                         
  12  22  32     201655.48     230251.03      4304.23 o                         
  14  22  32    1840654.50    1850305.62     14310.27 o                         
  16  22  32     208442.95     201262.17      4329.98 o                         
  18  22  32      29143.65      17041.37      2773.24 o                         
  20  22  32      82261.41      70739.01      3649.45 o                         
  22  22  32     662820.69     761553.56      7592.70 o                         
  24  22  32     121366.87     101702.49      3811.88 o                         
  26  22  32      18148.98      17663.71      3565.91 o                         
  28  22  32      99277.13      89660.53      4166.36 o                         
  30  22  32       3254.60        121.80      4016.86 o                         
   0  24  32    3025127.50    2988307.75     33320.61 o                         
   2  24  32     177121.69     191374.81      3798.26 o                         
   4  24  32     179031.52     172458.11      3592.01 o                         
   6  24  32     716496.88     749937.19      7610.08 o                         
   8  24  32      77946.98      78662.48      3274.77 o                         
  10  24  32      37269.07      30333.86      2764.43 o                         
  12  24  32    1492135.00    1504475.00     13849.05 o                         
  14  24  32     222901.31     221970.84      4003.66 o                         
  16  24  32    1422207.00    1473999.50     12578.11 o                         
  18  24  32     786223.12     833758.81      8482.68 o                         
  20  24  32       3571.12       1556.74      3107.48 o                         
  22  24  32       2273.88      -1640.26      3280.52 o                         
  24  24  32       1402.79       1382.81      3277.33 o                         
  26  24  32      13850.43      12168.84      3715.00 o                         
  28  24  32     117146.17     101786.45      4100.98 o                         
  30  24  32      14062.14      13971.41      3784.39 o                         
   2  26  32     228627.53     227981.39      4263.26 o                         
   4  26  32     501568.19     544540.25      6267.08 o                         
   6  26  32        144.94       -583.29      3129.47 o                         
   8  26  32    1001261.56    1021407.12     10495.58 o                         
  10  26  32     946655.19     965286.50      9053.17 o                         
  12  26  32       3304.03       1281.94      2844.83 o                         
  14  26  32     417003.25     428451.03      6809.95 o                         
  16  26  32     758854.81     817851.56      8392.48 o                         
  18  26  32     223300.41     231653.44      4641.01 o                         
  20  26  32       2641.34      13221.33      4109.46 o                         
  22  26  32     495319.72     486180.59      6899.17 o                         
  24  26  32     349619.44     363062.66      6125.89 o                         
  26  26  32       6901.87      11375.01      3558.66 o                         
  28  26  32      11263.83       9957.55      3601.50 o                         
  30  26  32       4128.00       1757.23      3834.80 o                         
   0  28  32     210169.91     176798.09      5098.58 o                         
   2  28  32     243981.69     235867.92      4214.59 o                         
   4  28  32     158257.23     159030.19      3830.67 o                         
   6  28  32      36515.50      42008.73      3353.58 o                         
   8  28  32      83964.48      82169.30      3428.45 o                         
  10  28  32      13738.87      15219.39      3295.22 o                         
  12  28  32       1221.05       -679.11      3040.76 o                         
  14  28  32     215523.09     227819.78      4543.26 o                         
  16  28  32     557639.56     568707.19      6840.66 o                         
  18  28  32      15891.20      19069.78      3552.90 o                         
  20  28  32    1429775.00    1486318.62     15011.22 o                         
  22  28  32      66011.64      78678.62      3984.15 o                         
  24  28  32     135766.69     143801.30      4423.13 o                         
  26  28  32     456795.25     465561.75      6639.58 o                         
  28  28  32     383811.38     356058.84      6227.68 o                         
  30  28  32       8435.12      10472.29      3917.22 o                         
   2  30  32     179969.88     195126.34      4695.23 o                         
   4  30  32    1702553.88    1796372.62     14204.63 o                         
   6  30  32      21628.14      21235.50      3377.98 o                         
   8  30  32     183095.59     175829.17      4105.24 o                         
  10  30  32      24532.77      28879.87      3739.59 o                         
  12  30  32        506.54       7283.71      3315.95 o                         
  14  30  32      94025.52      93321.01      3933.13 o                         
  16  30  32       5219.49       6907.15      3704.33 o                         
  18  30  32      29838.10      25628.80      3804.40 o                         
  20  30  32     384915.84     410400.78      5813.23 o                         
  22  30  32      88578.34      77189.11      3983.61 o                         
  24  30  32     277118.09     301958.22      6050.51 o                         
  26  30  32     157452.12     154597.08      4331.00 o                         
  28  30  32    1195500.25    1278998.50     12173.66 o                         
  30  30  32     288622.88     285152.72      5756.04 o                         
   0  32  32      23309.98      27125.31      5081.46 o                         
   2  32  32     221188.95     218556.22      4319.00 o                         
   4  32  32      20595.23       8537.51      3629.43 o                         
   6  32  32     189016.22     203295.67      4766.79 o                         
   8  32  32     958367.94     989737.44     10205.36 o                         
  10  32  32      21208.54      26425.72      3641.98 o                         
  12  32  32     192854.69     207825.53      4539.21 o                         
  14  32  32       8242.08       9713.67      3486.18 o                         
  16  32  32      15376.85      19512.26      3686.57 o                         
  18  32  32      70654.78      84308.73      4188.48 o                         
  20  32  32       4351.71       6680.76      4044.40 o                         
  22  32  32      99555.04      99235.24      4298.05 o                         
  24  32  32      27694.70      22089.54      3889.33 o                         
  26  32  32      73288.94      65749.36      4310.18 o                         
  28  32  32     381356.59     403549.50      6430.49 o                         
  30  32  32     151264.80     156308.09      5763.27 o                         
  32  32  32      67347.12      58049.32      8404.16 o                         
   1   1  33      66077.08      48767.57      2872.27 o                         
   3   1  33     139000.67     143062.19      3221.45 o                         
   5   1  33     319247.22     369765.38      5181.97 o                         
   7   1  33     899160.38    1010148.88     10417.11 o                         
   9   1  33      81575.79     113799.87      3101.85 o                         
  11   1  33     606184.81     604703.19      6994.86 o                         
  13   1  33     213170.45     212520.33      4009.39 o                         
  15   1  33     124511.55     128517.45      3132.02 o                         
  17   1  33      10109.97       5880.29      2813.36 o                         
  19   1  33     299567.25     303114.16      4579.56 o                         
  21   1  33    1137072.38    1136626.62      9625.35 o                         
  23   1  33     844353.56     829989.50      7661.07 o                         
  25   1  33     278675.25     269744.06      4273.43 o                         
  27   1  33     182976.31     213303.66      4243.19 o                         
  29   1  33     902263.75     870381.31      8569.05 o                         
  31   1  33     778147.94     862574.62      8490.44 o                         
   1   3  33     338414.09     303278.28      4417.18 o                         
   3   3  33    1494666.50    1409988.25     11726.22 o                         
   5   3  33    1755645.88    1827282.00     19466.46 o                         
   7   3  33     625222.88     632058.88      6324.56 o                         
   9   3  33     358329.72     318757.25      4851.80 o                         
  11   3  33     856802.12     841528.56     13400.20 o                         
  13   3  33      11717.78       6713.92      2244.44 o                         
  15   3  33     247181.67     227322.66      3674.63 o                         
  17   3  33     138648.92     131258.38      3425.18 o                         
  19   3  33     230535.91     258578.94      4059.85 o                         
  21   3  33     486386.78     523403.78      5941.46 o                         
  23   3  33     165962.56     131204.14      3550.43 o                         
  25   3  33        712.32        -91.02      3056.76 o                         
  27   3  33     123515.98     122948.34      3554.31 o                         
  29   3  33     147895.88     143596.77      3649.41 o                         
  31   3  33     485488.44     518693.25      6889.27 o                         
   1   5  33     705085.94     678606.94     18395.88 o                         
   3   5  33     574233.56     628103.38      7033.47 o                         
   5   5  33      60875.26      51328.45      3079.05 o                         
   7   5  33      31336.21      20115.91      3148.79 o                         
   9   5  33    2108588.75    2352307.25     19933.96 o                         
  11   5  33     105592.29     114287.03      3745.53 o                         
  13   5  33      61510.47      51429.62      3522.47 o                         
  15   5  33      52902.12      69168.37      2819.65 o                         
  17   5  33     332800.84     288506.72      4764.69 o                         
  19   5  33      69494.48      89783.12      3194.94 o                         
  21   5  33       2256.30       1796.32      2515.18 o                         
  23   5  33    1391272.50    1504035.88     12424.44 o                         
  25   5  33     571157.50     548687.06      6223.79 o                         
  27   5  33     188220.16     215925.00      4165.73 o                         
  29   5  33     190868.34     195677.52      4571.31 o                         
  31   5  33     390440.16     444611.12      5904.68 o                         
   1   7  33    3747092.75    3757867.25     29494.74 o                         
   3   7  33    3514427.25    3760567.50     30942.48 o                         
   5   7  33       1229.35       5583.48      2941.51 o                         
   7   7  33      87207.29      91791.40      3715.88 o                         
   9   7  33     104095.43      86557.54      3580.06 o                         
  11   7  33      10097.35       5281.73      3180.38 o                         
  13   7  33      33799.60      38433.84      3597.80 o                         
  15   7  33     212399.00     278395.44      4443.10 o                         
  17   7  33     110660.81     110991.90      3365.05 o                         
  19   7  33      86327.23      82084.63      3216.65 o                         
  21   7  33     554799.81     616958.19      6580.39 o                         
  23   7  33     115599.74     143109.88      3807.30 o                         
  25   7  33      51776.97      51151.03      3154.68 o                         
  27   7  33       3482.30       3164.94      3058.32 o                         
  29   7  33      64307.43      69849.80      3697.60 o                         
  31   7  33     484643.72     519441.44      6686.70 o                         
   1   9  33     329054.75     309917.34      5251.53 o                         
   3   9  33     253149.83     203772.55      3825.99 o                         
   5   9  33    5195040.00    5266478.00     39009.80 o                         
   7   9  33     514429.69     632002.31      7320.64 o                         
   9   9  33     696569.19     685339.19      8619.89 o                         
  11   9  33    3421909.00    3570557.50     32011.11 o                         
  13   9  33       3475.36       2655.63      3203.46 o                         
  15   9  33     542331.44     536979.50      6993.69 o                         
  17   9  33     196763.27     245840.38      4125.40 o                         
  19   9  33     345052.47     343420.03      4906.54 o                         
  21   9  33       3233.44      11089.57      3078.99 o                         
  23   9  33      17942.83      23835.05      3117.38 o                         
  25   9  33     106494.80     124064.51      3321.75 o                         
  27   9  33      80106.22      66620.81      3446.73 o                         
  29   9  33     256677.30     271859.62      5140.13 o                         
  31   9  33     159088.14     181104.31      4571.91 o                         
   1  11  33    2274164.25    2204986.00     18378.45 o                         
   3  11  33    3461940.00    3421659.25     24699.01 o                         
   5  11  33     464838.06     494899.00      6528.55 o                         
   7  11  33      65108.98      88642.08      3481.04 o                         
   9  11  33     255707.83     304033.59      6240.65 o                         
  11  11  33     254184.53     280908.09      4913.89 o                         
  13  11  33        267.02      -1564.09      3128.18 o                         
  15  11  33     161682.89     191113.98      3952.56 o                         
  17  11  33     585357.62     606050.94      7075.91 o                         
  19  11  33       1942.49       3187.19      2762.08 o                         
  21  11  33      31062.14      30337.72      3161.19 o                         
  23  11  33       6647.72      11325.71      3139.17 o                         
  25  11  33     268440.81     296501.09      4903.05 o                         
  27  11  33     155079.86     174892.61      4292.65 o                         
  29  11  33      27124.76      22701.29      3193.27 o                         
  31  11  33      34495.47      33964.24      3558.01 o                         
   1  13  33      49308.16      42176.65      3357.27 o                         
   3  13  33     304911.12     270072.22      5143.93 o                         
   5  13  33      54478.11      66429.90      3001.94 o                         
   7  13  33     450694.88     477760.03      6073.35 o                         
   9  13  33     491022.62     466387.22      5937.88 o                         
  11  13  33      81181.34      97835.77      3782.65 o                         
  13  13  33    1265233.50    1257557.00     11293.83 o                         
  15  13  33     305298.62     304246.94      4660.87 o                         
  17  13  33     362451.12     387240.84      5245.43 o                         
  19  13  33     332632.94     323817.50      5622.10 o                         
  21  13  33     123675.02     106043.20      3622.52 o                         
  23  13  33     172681.61     152901.28      4040.84 o                         
  25  13  33      36967.43      38401.20      3434.30 o                         
  27  13  33     210649.80     188941.38      4532.70 o                         
  29  13  33      11687.65      12077.56      3358.65 o                         
  31  13  33     385711.62     371025.84      5817.83 o                         
   1  15  33      86861.88      64824.07      3417.44 o                         
   3  15  33     248558.92     268186.41      4904.80 o                         
   5  15  33      63648.35      47764.47      3235.51 o                         
   7  15  33    1484407.88    1534074.88     17406.80 o                         
   9  15  33     501858.97     528006.62     10372.79 o                         
  11  15  33     646078.69     633598.75      6965.94 o                         
  13  15  33    2134491.00    2170308.00     17516.76 o                         
  15  15  33     280712.31     272144.00      4601.51 o                         
  17  15  33     330028.31     328364.72      5142.79 o                         
  19  15  33     161625.73     165718.58      3883.72 o                         
  21  15  33     239251.09     258126.41      4596.49 o                         
  23  15  33    3202452.75    3273750.75     32324.06 o                         
  25  15  33     468400.38     508828.75      6391.57 o                         
  27  15  33      24288.20      23564.53      3554.65 o                         
  29  15  33      27678.64      34443.45      3584.34 o                         
  31  15  33      45080.18      47841.66      3992.95 o                         
   1  17  33     276773.91     306830.41      5007.97 o                         
   3  17  33        425.58       -830.88      2877.47 o                         
   5  17  33     776548.31     761395.12      8285.67 o                         
   7  17  33    1040077.44    1056486.62     10068.59 o                         
   9  17  33    1616546.12    1674531.88     17185.71 o                         
  11  17  33    1132342.00    1215653.12     10340.94 o                         
  13  17  33     193551.25     209109.25      4542.09 o                         
  15  17  33    1498705.25    1564599.50     13320.76 o                         
  17  17  33     380238.88     399148.00      5374.89 o                         
  19  17  33      11988.42      18663.52      3337.51 o                         
  21  17  33      44429.77      55103.66      3193.66 o                         
  23  17  33     630389.00     729122.94      8292.98 o                         
  25  17  33    1052340.38    1121639.38     10672.01 o                         
  27  17  33      50156.25      46767.02      3459.06 o                         
  29  17  33     391116.38     424743.75      6063.24 o                         
  31  17  33     195047.08     205872.09      5116.36 o                         
   1  19  33     460259.22     515587.28      7116.56 o                         
   3  19  33     376673.59     353469.09      5348.48 o                         
   5  19  33      77156.34      75507.82      3388.80 o                         
   7  19  33     100484.95      64267.50      3371.21 o                         
   9  19  33    1992612.75    2121219.25     16413.59 o                         
  11  19  33     843119.56     929357.81      8957.13 o                         
  13  19  33     354061.22     385785.06      5895.56 o                         
  15  19  33     976571.56    1055808.75      9942.22 o                         
  17  19  33      97618.87      89358.93      3022.60 o                         
  19  19  33      57454.31      47748.71      3027.71 o                         
  21  19  33      41543.88      51698.90      3192.62 o                         
  23  19  33     539914.56     639200.69      7101.54 o                         
  25  19  33     548522.12     663873.81      7833.13 o                         
  27  19  33     150687.19     135379.48      4492.12 o                         
  29  19  33     230048.97     225502.89      4816.49 o                         
  31  19  33     190274.50     184210.89      5047.95 o                         
   1  21  33     170216.55     178670.22      3863.67 o                         
   3  21  33      51915.55      57706.09      2673.54 o                         
   5  21  33      59643.68      59652.03      3147.91 o                         
   7  21  33     219144.80     207859.61      4404.51 o                         
   9  21  33       4110.50       6198.61      3156.77 o                         
  11  21  33       2131.01       4851.49      1806.66 o                         
  13  21  33     107874.38     125337.01      3843.32 o                         
  15  21  33     138950.58     155870.64      5146.17 o                         
  17  21  33       2934.49       2621.44      3000.35 o                         
  19  21  33      26161.92      23237.44      3199.36 o                         
  21  21  33     366042.34     362332.91      5440.39 o                         
  23  21  33      31672.16      39749.55      3550.76 o                         
  25  21  33       6108.66      11685.58      3742.32 o                         
  27  21  33     459576.44     506997.59      6937.94 o                         
  29  21  33     292589.34     307269.19      5457.79 o                         
  31  21  33     219388.42     203185.45      5085.94 o                         
   1  23  33     497527.25     544561.69      6795.37 o                         
   3  23  33      11073.02      18143.54      2459.55 o                         
   5  23  33       5294.59       4690.78      2351.27 o                         
   7  23  33     613031.94     613687.06      9051.81 o                         
   9  23  33      43304.62      46725.52      2779.33 o                         
  11  23  33     480271.25     523499.25      6998.10 o                         
  13  23  33      72300.21      77728.95      2926.70 o                         
  15  23  33      62110.12      54995.67      3527.70 o                         
  17  23  33       1895.72        940.65      3305.29 o                         
  19  23  33         87.49       1232.17      3033.74 o                         
  21  23  33      32142.97      37275.20      3430.15 o                         
  23  23  33      37812.94      39316.47      3522.08 o                         
  25  23  33     217011.05     220662.95      4757.51 o                         
  27  23  33     484861.09     514254.91      7111.02 o                         
  29  23  33       8116.24      11357.74      3587.04 o                         
  31  23  33      76577.32      77058.45      4076.55 o                         
   1  25  33        876.89      -1050.15      2839.90 o                         
   3  25  33     379131.78     466321.12      5615.87 o                         
   5  25  33      60252.23      49998.18      3074.15 o                         
   7  25  33     951708.31    1020566.50     13451.83 o                         
   9  25  33     438002.59     482519.16      5668.41 o                         
  11  25  33      43954.22      36282.05      2949.00 o                         
  13  25  33      38493.08      35753.47      3056.35 o                         
  15  25  33     105214.98     116852.55      3838.62 o                         
  17  25  33     405523.25     400668.03      6635.17 o                         
  19  25  33     274019.06     306696.22      4844.39 o                         
  21  25  33       5743.58       3956.39      3228.75 o                         
  23  25  33      81858.72      92093.26      3853.13 o                         
  25  25  33    1320826.38    1407105.62     12875.50 o                         
  27  25  33      85843.84      82989.59      4105.62 o                         
  29  25  33     122393.80     128584.00      4537.14 o                         
  31  25  33       1728.50       -842.39      4062.67 o                         
   1  27  33    1669533.62    1745667.00     14129.06 o                         
   3  27  33     333442.62     320640.28      4958.40 o                         
   5  27  33     635365.44     620413.38      8183.81 o                         
   7  27  33     367286.72     346661.78      5747.95 o                         
   9  27  33     132504.52     167056.88      4034.50 o                         
  11  27  33       6088.75       3204.12      2983.85 o                         
  13  27  33        277.01        178.27      3140.02 o                         
  15  27  33     960983.12     987350.25     10224.31 o                         
  17  27  33     165081.61     154309.02      4145.68 o                         
  19  27  33     474758.44     491184.94      8081.26 o                         
  21  27  33       2520.17      15906.40      3101.88 o                         
  23  27  33     444725.66     458989.59      6615.33 o                         
  25  27  33     199143.12     229301.95      5111.19 o                         
  27  27  33       1862.72       1676.94      3649.50 o                         
  29  27  33     466151.88     468087.75      6588.77 o                         
  31  27  33      45936.19      37609.11      4000.81 o                         
   1  29  33     461315.97     430459.12      5639.18 o                         
   3  29  33      94059.48      71291.64      3303.17 o                         
   5  29  33     847142.50     894164.38      8558.81 o                         
   7  29  33      98678.61      82189.29      4227.73 o                         
   9  29  33        766.35       6607.24      3174.09 o                         
  11  29  33     101428.14     104086.73      3846.69 o                         
  13  29  33     906838.31     940892.62      9973.40 o                         
  15  29  33     265716.41     267987.28      5230.24 o                         
  17  29  33     423328.84     454528.28      6241.17 o                         
  19  29  33     133792.27     148514.55      4932.87 o                         
  21  29  33      42460.43      52415.47      3567.65 o                         
  23  29  33     316642.03     325911.03      5505.41 o                         
  25  29  33       5979.16       8699.44      3722.31 o                         
  27  29  33       6580.18       9357.07      3683.79 o                         
  29  29  33       3611.56       2684.09      3643.06 o                         
  31  29  33     151282.16     158734.89      4746.97 o                         
   1  31  33     231514.67     222085.36      4537.07 o                         
   3  31  33      59632.00      53922.90      3856.15 o                         
   5  31  33       7625.43      10651.58      3267.89 o                         
   7  31  33       9593.23      15856.59      3551.85 o                         
   9  31  33       4324.75       4639.32      3398.77 o                         
  11  31  33      17452.10      14046.81      3407.38 o                         
  13  31  33      10093.36      10215.18      3229.27 o                         
  15  31  33     339587.75     361738.97      5592.70 o                         
  17  31  33     114411.25     119553.81      4293.48 o                         
  19  31  33     105474.74     104349.70      4166.31 o                         
  21  31  33       6658.93      12358.39      3474.97 o                         
  23  31  33     302254.34     305627.28      5922.64 o                         
  25  31  33     102272.89      92327.49      4255.04 o                         
  27  31  33     613889.94     640230.81      8309.67 o                         
  29  31  33       7057.29       7577.21      3793.33 o                         
  31  31  33     538162.44     580506.62      7840.06 o                         
   1  33  33     610155.88     625584.25      7342.51 o                         
   3  33  33     368462.62     425409.06      6090.09 o                         
   5  33  33     301295.09     300934.94      5093.54 o                         
   7  33  33     113422.59     130759.12      4191.62 o                         
   9  33  33    1134233.25    1067134.25     12634.30 o                         
  11  33  33       6779.38       6008.85      3393.74 o                         
  13  33  33     246394.33     230849.92      4993.80 o                         
  15  33  33      87219.46      96928.20      4391.34 o                         
  17  33  33     146814.09     145537.88      4665.43 o                         
  19  33  33     244207.19     229765.98      4751.77 o                         
  21  33  33        339.11      -1927.50      3855.00 o                         
  23  33  33     238161.39     273168.53      5238.17 o                         
  25  33  33       4090.00       5303.38      3838.21 o                         
  27  33  33        726.15      -1614.51      3872.19 o                         
  29  33  33     935755.69     975867.81     10441.24 o                         
  31  33  33      28389.84      30351.88      4510.00 o                         
  33  33  33     559594.12     573277.00     13026.86 o                         
   2   0  34     321023.28     272586.84      6117.77 o                         
   6   0  34    3174963.00    3081052.25     53657.95 o                         
  10   0  34    2272052.75    2307755.75     25766.41 o                         
  14   0  34      96260.05     143374.56      4871.22 o                         
  18   0  34     837496.38     729429.50     11820.29 o                         
  22   0  34    1702034.38    1810055.88     22092.73 o                         
  26   0  34     577231.50     513750.88      8134.17 o                         
  30   0  34     209230.27     214468.12      6696.99 o                         
   0   2  34    2323608.50    2634755.25     28309.17 o                         
   2   2  34      78727.32      97067.96      3064.26 o                         
   4   2  34     233315.47     218934.38      4065.54 o                         
   6   2  34     161028.67     165066.06      3396.41 o                         
   8   2  34    1207210.62    1188632.50     11547.39 o                         
  10   2  34     739973.12     720891.44      9395.33 o                         
  12   2  34     420638.06     484223.69      7204.75 o                         
  14   2  34     237304.88     284827.12      4296.40 o                         
  16   2  34      68255.71      63762.88      3312.88 o                         
  18   2  34      81318.48      97504.09      3074.44 o                         
  20   2  34     813745.12     847234.81      9470.45 o                         
  22   2  34        716.63       7030.72      2941.55 o                         
  24   2  34    2178449.75    2277698.25     17279.47 o                         
  26   2  34     276695.84     284108.31      4564.09 o                         
  28   2  34     211123.55     232972.86      4709.70 o                         
  30   2  34     161098.00     170015.69      4412.26 o                         
  32   2  34      22786.55      30806.56      3536.00 o                         
   2   4  34     426227.78     428813.28      6083.30 o                         
   4   4  34     298837.53     301147.31      4577.51 o                         
   6   4  34      20548.46      17808.91      2003.72 o                         
   8   4  34     505398.81     439725.88      5655.66 o                         
  10   4  34     959468.38     998771.44     12202.78 o                         
  12   4  34     271849.75     277370.31      4673.36 o                         
  14   4  34     338922.22     306898.25      4824.10 o                         
  16   4  34     842029.81     811758.69      7811.80 o                         
  18   4  34      38699.36      43786.41      2915.99 o                         
  20   4  34      47564.54      40757.69      2941.94 o                         
  22   4  34     197984.05     235497.53      4307.59 o                         
  24   4  34    2308519.75    2394136.50     18073.53 o                         
  26   4  34      86014.76      93652.16      3712.26 o                         
  28   4  34      36907.61      27848.21      3424.03 o                         
  30   4  34     169962.89     159621.59      4213.90 o                         
  32   4  34     181389.78     197798.97      4608.90 o                         
   0   6  34    2550171.50    2610684.50     47059.46 o                         
   2   6  34     211005.14     228283.50      5565.70 o                         
   4   6  34     224798.95     198828.70      3986.00 o                         
   6   6  34       7455.26       5016.60      2894.41 o                         
   8   6  34    1275262.75    1328205.00     12406.71 o                         
  10   6  34     213364.81     188003.17      4606.67 o                         
  12   6  34      26914.87      29711.12      3402.66 o                         
  14   6  34       7080.80       5838.66      2401.07 o                         
  16   6  34    1758325.75    1799101.50     16754.63 o                         
  18   6  34      59830.23      50734.29      3010.11 o                         
  20   6  34        183.84         91.13      2641.61 o                         
  22   6  34     234949.02     219891.55      4021.56 o                         
  24   6  34       5612.82       9768.05      2878.31 o                         
  26   6  34     127673.45     126942.45      3590.78 o                         
  28   6  34     326685.84     324168.75      5581.57 o                         
  30   6  34    1869340.50    1919240.62     16746.00 o                         
  32   6  34       1736.55       4934.65      3466.64 o                         
   2   8  34    1204278.88    1225358.88     11646.58 o                         
   4   8  34     281992.28     304535.22      5619.31 o                         
   6   8  34     240045.42     240874.61      4188.86 o                         
   8   8  34     298203.31     295552.34      5754.58 o                         
  10   8  34       2492.85       6568.58      3416.99 o                         
  12   8  34    1029167.12    1082703.00     11028.75 o                         
  14   8  34     282182.88     269764.75      5072.25 o                         
  16   8  34      13533.37      18917.59      3140.56 o                         
  18   8  34     919943.75     886688.94      8723.30 o                         
  20   8  34     158992.42     167514.45      3710.41 o                         
  22   8  34     140720.59     151293.92      3665.51 o                         
  24   8  34     841583.62     888058.19      9142.41 o                         
  26   8  34     142424.20     139955.91      3893.92 o                         
  28   8  34     223800.84     214437.98      4633.51 o                         
  30   8  34     833260.81     815678.12      8476.39 o                         
  32   8  34        110.16        961.04      3268.88 o                         
   0  10  34       2614.95      17897.59      5691.07 o                         
   2  10  34     291592.50     343844.88      4938.33 o                         
   4  10  34    2811112.25    2814615.25     27699.16 o                         
   6  10  34     570189.94     580552.31      6568.38 o                         
   8  10  34     234088.31     224434.45      4844.40 o                         
  10  10  34     877368.12     895259.12      9143.13 o                         
  12  10  34      74996.79      79802.77      3627.58 o                         
  14  10  34     337113.16     390036.44      5397.78 o                         
  16  10  34     476669.03     465939.50      5332.38 o                         
  18  10  34     412254.16     407595.19      5673.48 o                         
  20  10  34     866127.25     912360.44      9902.81 o                         
  22  10  34     872023.00     840404.56      8309.46 o                         
  24  10  34    1066120.88    1120452.38     10792.07 o                         
  26  10  34       2607.12        711.29      3240.10 o                         
  28  10  34     154510.89     140219.27      4018.22 o                         
  30  10  34      37644.32      42078.89      3547.30 o                         
  32  10  34     187373.94     182526.56      4571.84 o                         
   2  12  34     649404.56     630453.25     11674.14 o                         
   4  12  34     918608.88     886865.12     13818.04 o                         
   6  12  34      56934.07      65170.60      3181.27 o                         
   8  12  34     175726.17     181242.55      4372.20 o                         
  10  12  34     248963.80     274067.91      4999.25 o                         
  12  12  34        289.37      -1067.69      3401.86 o                         
  14  12  34     281026.06     290425.53      4787.39 o                         
  16  12  34     150837.77     137286.08      3446.00 o                         
  18  12  34     369390.94     361668.81      6401.20 o                         
  20  12  34     108210.67     120928.67      3627.84 o                         
  22  12  34      69239.16      76397.97      3355.57 o                         
  24  12  34      24395.38      14754.18      3614.49 o                         
  26  12  34     261042.55     259493.20      4785.19 o                         
  28  12  34      83164.91      94499.45      3791.08 o                         
  30  12  34     111284.56     119592.59      4293.39 o                         
  32  12  34     138931.45     135024.39      4501.15 o                         
   0  14  34     518315.16     521570.06     10135.62 o                         
   2  14  34     714177.19     742267.06      7646.61 o                         
   4  14  34     706184.69     746982.38      7442.65 o                         
   6  14  34      12100.20      15221.12      3102.65 o                         
   8  14  34     318607.03     360502.06      7188.04 o                         
  10  14  34     322299.53     302929.94      5101.36 o                         
  12  14  34     397584.91     402830.25      5454.64 o                         
  14  14  34     191858.38     219026.86      4571.68 o                         
  16  14  34    1681583.00    1773943.00     15600.02 o                         
  18  14  34     249342.06     276871.44      4485.50 o                         
  20  14  34         10.23       6084.86      2860.54 o                         
  22  14  34      66641.71      84906.77      3307.29 o                         
  24  14  34     503346.75     513559.97      6672.13 o                         
  26  14  34      20334.11      29660.43      3868.42 o                         
  28  14  34       7287.52       5615.52      3516.53 o                         
  30  14  34       5062.88       1501.69      3634.67 o                         
  32  14  34     619603.12     631596.31      7463.44 o                         
   2  16  34     586041.75     581069.75      7037.85 o                         
   4  16  34       4375.24       8774.76      2813.85 o                         
   6  16  34     303474.50     311824.91      4829.44 o                         
   8  16  34      96226.73     142403.25      3802.05 o                         
  10  16  34      79353.80      69101.12      3741.33 o                         
  12  16  34      75097.12     104299.66      3399.82 o                         
  14  16  34     651812.50     772975.44     10046.52 o                         
  16  16  34       2982.32       1374.01      2127.55 o                         
  18  16  34    1036162.94    1164266.75     10469.47 o                         
  20  16  34      18974.25      24642.52      3132.97 o                         
  22  16  34        717.63      12035.62      3284.73 o                         
  24  16  34        641.23        594.93      3605.88 o                         
  26  16  34    2785368.00    2827124.25     23491.50 o                         
  28  16  34      63046.54      77147.20      3941.22 o                         
  30  16  34     111310.66     119160.20      4419.52 o                         
  32  16  34     279970.16     290021.56      5163.73 o                         
   0  18  34     321881.25     275281.41      8032.57 o                         
   2  18  34      69920.34      91319.54      3900.85 o                         
   4  18  34        281.17       -219.90      3032.15 o                         
   6  18  34      54649.74      64383.88      3402.09 o                         
   8  18  34      29820.66      24320.75      3183.88 o                         
  10  18  34     787458.75     807119.69      8148.67 o                         
  12  18  34     542555.12     512993.97      8522.43 o                         
  14  18  34      12525.46      18781.85      3251.65 o                         
  16  18  34     891659.75     905867.62      8633.02 o                         
  18  18  34    1011462.81    1021728.19      9759.51 o                         
  20  18  34     127228.67     154146.44      4013.34 o                         
  22  18  34      22509.51      27087.38      3549.57 o                         
  24  18  34       8704.82       7112.71      3603.87 o                         
  26  18  34     158667.33     186655.94      4817.11 o                         
  28  18  34     321057.06     321885.28      5545.96 o                         
  30  18  34     375652.78     358121.78      5783.94 o                         
  32  18  34       2045.93      -2022.24      4044.48 o                         
   2  20  34     267346.00     322906.09      5379.57 o                         
   4  20  34     116181.88     146697.25      3592.70 o                         
   6  20  34     627507.94     652581.12      7513.32 o                         
   8  20  34     872842.38     829054.06      9787.08 o                         
  10  20  34    2859859.00    3034570.00     23845.57 o                         
  12  20  34     257840.36     302786.12      4989.47 o                         
  14  20  34     339976.59     342829.16      4907.27 o                         
  16  20  34      57126.29      64272.21      2990.81 o                         
  18  20  34     115029.66     111253.59      3678.19 o                         
  20  20  34       2833.49       7664.73      3041.89 o                         
  22  20  34     178064.42     202776.22      4784.08 o                         
  24  20  34     320722.66     343920.81      5447.19 o                         
  26  20  34      47208.27      43875.61      3807.54 o                         
  28  20  34      52973.42      52483.21      4080.74 o                         
  30  20  34       2603.74       3227.93      3700.31 o                         
  32  20  34       7585.84      11558.08      4073.27 o                         
   0  22  34       2269.29      -2658.50      5316.99 o                         
   2  22  34     380474.75     379846.25      5247.95 o                         
   4  22  34     228329.06     205225.67      3957.28 o                         
   6  22  34     933966.44     876015.38      9210.30 o                         
   8  22  34    1695788.50    1723727.62     15947.09 o                         
  10  22  34      75358.82      70376.46      3651.62 o                         
  12  22  34      28734.66      28489.94      2107.46 o                         
  14  22  34     774412.75     781456.81      9160.65 o                         
  16  22  34     275576.16     287537.69      5088.11 o                         
  18  22  34       3291.10       5994.97      2835.61 o                         
  20  22  34      40221.39      43405.64      3531.22 o                         
  22  22  34     517349.22     491827.66      6451.59 o                         
  24  22  34       4160.21       4927.85      3458.14 o                         
  26  22  34     114880.36     112382.19      4438.69 o                         
  28  22  34      65704.88      69360.61      4069.36 o                         
  30  22  34     213905.44     216615.98      5157.26 o                         
  32  22  34       9125.81      13264.50      3811.16 o                         
   2  24  34        683.84       4411.41      2829.52 o                         
   4  24  34     242187.48     263778.84      4369.37 o                         
   6  24  34     578545.69     586349.62      6807.99 o                         
   8  24  34       8727.52       9604.28      2573.78 o                         
  10  24  34      69212.87      67701.27      2815.60 o                         
  12  24  34      71295.62      53011.40      2656.05 o                         
  14  24  34     657054.62     732974.75      7386.94 o                         
  16  24  34    1029214.62    1059377.38     10190.30 o                         
  18  24  34    1313943.25    1403198.62     12352.05 o                         
  20  24  34      39571.95      47889.33      3543.79 o                         
  22  24  34      53389.62      60677.61      3681.48 o                         
  24  24  34     480136.56     475030.59      7309.06 o                         
  26  24  34     108654.05     101553.55      3982.20 o                         
  28  24  34       3223.36       3335.39      3526.73 o                         
  30  24  34     300355.69     310973.38      5599.05 o                         
  32  24  34     945374.62     992197.94     10857.46 o                         
   0  26  34      13727.78       6016.70      4269.65 o                         
   2  26  34     146150.00     116573.30      3702.76 o                         
   4  26  34     144767.08     166730.56      3869.29 o                         
   6  26  34     437808.19     431382.91      6068.69 o                         
   8  26  34      38807.81      29860.04      3379.28 o                         
  10  26  34     229880.11     260447.98      4648.86 o                         
  12  26  34       4891.44       6516.13      3089.68 o                         
  14  26  34     282437.22     262652.16      4371.96 o                         
  16  26  34     361850.59     381023.72      5490.95 o                         
  18  26  34     138675.09     122614.78      3972.38 o                         
  20  26  34      53263.49      60013.24      3542.11 o                         
  22  26  34      11245.99       5770.82      3345.65 o                         
  24  26  34     886524.69     933818.69      9441.32 o                         
  26  26  34     152762.67     144482.06      4419.50 o                         
  28  26  34     341763.50     330183.53      5830.31 o                         
  30  26  34     201344.69     194637.38      4941.65 o                         
  32  26  34     124618.53     119487.24      5027.80 o                         
   2  28  34      17475.66      18021.29      2899.48 o                         
   4  28  34     806117.31     855670.44      8838.60 o                         
   6  28  34    1017135.50    1106858.12     11172.91 o                         
   8  28  34      21733.94      25274.10      3374.94 o                         
  10  28  34     149286.72     185458.61      4115.52 o                         
  12  28  34     315898.44     355992.44      5515.85 o                         
  14  28  34     390409.72     407365.66      5919.76 o                         
  16  28  34     482404.75     509242.75      6132.77 o                         
  18  28  34     212356.44     201910.75      4348.65 o                         
  20  28  34     189791.38     187717.25      4721.83 o                         
  22  28  34     757895.25     767566.75      8816.47 o                         
  24  28  34       8057.49       6371.86      3434.72 o                         
  26  28  34     134355.59     141759.19      4596.42 o                         
  28  28  34      45265.11      47714.44      4262.17 o                         
  30  28  34     367500.34     374107.88      5964.76 o                         
  32  28  34      38014.04      31623.46      4285.59 o                         
   0  30  34     807212.75     921433.19     13823.87 o                         
   2  30  34      79954.05      89530.16      3782.42 o                         
   4  30  34       2379.26       3506.42      3455.37 o                         
   6  30  34     849499.00     891471.25      9701.04 o                         
   8  30  34     392113.72     411991.22      5573.50 o                         
  10  30  34       5693.40       2046.90      3313.34 o                         
  12  30  34       3240.15       1029.61      3553.73 o                         
  14  30  34       5303.36       5603.82      3255.51 o                         
  16  30  34       8153.94       8723.79      3330.93 o                         
  18  30  34       2610.67       3987.67      3766.29 o                         
  20  30  34      80239.16      80851.95      3791.52 o                         
  22  30  34     345094.19     369942.44      6370.29 o                         
  24  30  34      63347.07      62302.95      4010.52 o                         
  26  30  34     340966.66     345691.81      5703.60 o                         
  28  30  34      20323.20      18864.52      4363.41 o                         
  30  30  34       2738.06       2536.68      3973.56 o                         
  32  30  34     701882.56     706164.81      9370.88 o                         
   2  32  34      83485.22      73271.15      3769.73 o                         
   4  32  34     246928.20     254207.81      5095.59 o                         
   6  32  34     526298.50     519054.78      6922.58 o                         
   8  32  34      97051.79     101642.95      4328.57 o                         
  10  32  34      27305.72      26719.79      3924.46 o                         
  12  32  34      20521.42      23360.41      3685.21 o                         
  14  32  34      23023.47      22591.64      3781.60 o                         
  16  32  34      60786.46      65319.90      4231.24 o                         
  18  32  34      69586.60      77231.26      4185.31 o                         
  20  32  34     410860.56     468154.38      7309.61 o                         
  22  32  34     516038.00     531080.88      7912.53 o                         
  24  32  34     189181.98     179807.88      4589.27 o                         
  26  32  34    1071495.25    1102288.25     12090.68 o                         
  28  32  34       7765.60      12789.46      3880.74 o                         
  30  32  34      42824.77      51573.04      4440.52 o                         
  32  32  34      32941.35      25706.09      4248.58 o                         
   0  34  34     124394.02     153394.83      6541.17 o                         
   2  34  34     301132.50     301637.38      5096.34 o                         
   4  34  34      78649.15      87963.91      3717.07 o                         
   6  34  34      55570.86      58365.99      4489.14 o                         
   8  34  34      13307.53      12048.66      3604.16 o                         
  10  34  34       1636.84       3627.79      3410.32 o                         
  12  34  34      57375.08      73284.41      3988.81 o                         
  14  34  34      26981.04      38375.79      3875.03 o                         
  16  34  34      49793.32      65972.06      3865.07 o                         
  18  34  34     545758.12     539622.44      8165.75 o                         
  20  34  34     185788.23     189132.77      5260.31 o                         
  22  34  34     276873.16     258330.94      5821.94 o                         
  24  34  34     268344.34     266812.91      5549.20 o                         
  26  34  34      13038.94      14597.49      4257.91 o                         
  28  34  34     470092.47     457722.75      7447.93 o                         
  30  34  34        640.48       -859.17      4212.06 o                         
  32  34  34       4849.37       7124.42      4303.67 o                         
  34  34  34      67222.80      87179.70      8531.44 o                         
   1   1  35     675536.75     677771.44      7221.26 o                         
   3   1  35      15819.45      21465.63      2467.37 o                         
   5   1  35     690084.75     683571.62      6380.31 o                         
   7   1  35     967577.81     961802.31      9540.81 o                         
   9   1  35     306323.75     295979.41      4894.92 o                         
  11   1  35       3401.13       3854.72      2887.08 o                         
  13   1  35      16943.88      19993.06      2820.23 o                         
  15   1  35      34286.81      40134.97      2647.47 o                         
  17   1  35     816134.56     895273.62      8375.14 o                         
  19   1  35     490248.53     568830.62      6340.59 o                         
  21   1  35      69927.30      53204.77      3340.40 o                         
  23   1  35      42617.27      39432.68      3295.23 o                         
  25   1  35        604.28       1272.80      2940.39 o                         
  27   1  35     494809.78     531551.75      6596.85 o                         
  29   1  35       3912.35      10253.15      3418.72 o                         
  31   1  35      39167.59      48873.63      3426.99 o                         
  33   1  35      79040.27      83935.11      3903.75 o                         
   1   3  35     164291.73     163136.48      3748.58 o                         
   3   3  35        196.41       -558.36      2088.39 o                         
   5   3  35      92620.30      97066.48      2892.26 o                         
   7   3  35      14084.19      21029.26      2449.23 o                         
   9   3  35    1954028.50    2047015.50     19822.09 o                         
  11   3  35     936667.75     954076.19      9101.88 o                         
  13   3  35     241910.56     245108.97      4255.54 o                         
  15   3  35     353426.00     381229.25      4952.27 o                         
  17   3  35     207205.25     160720.05      3451.54 o                         
  19   3  35     419735.28     404601.62      5232.32 o                         
  21   3  35    1620487.00    1593820.38     12718.91 o                         
  23   3  35    1537563.62    1575909.50     12702.32 o                         
  25   3  35     108363.58     111718.12      4198.26 o                         
  27   3  35       2632.18        760.55      3106.25 o                         
  29   3  35      62595.43      55072.65      3429.33 o                         
  31   3  35      98791.48     118463.74      4106.50 o                         
  33   3  35      51060.55      48318.09      3777.02 o                         
   1   5  35     608597.38     657560.00      7894.45 o                         
   3   5  35     767902.69     752561.12      9678.60 o                         
   5   5  35     125977.02     143985.98      3807.94 o                         
   7   5  35     617013.81     564853.38      6365.63 o                         
   9   5  35     383453.31     414164.31      5845.09 o                         
  11   5  35       5876.94       6323.18      3114.49 o                         
  13   5  35      89356.48     119029.84      5010.62 o                         
  15   5  35     345460.81     343286.00      5084.70 o                         
  17   5  35     272663.09     303965.34      4829.81 o                         
  19   5  35     547749.31     600659.25      6769.74 o                         
  21   5  35    1108376.25    1142129.88      9451.00 o                         
  23   5  35     339736.12     363416.75      5619.66 o                         
  25   5  35     407838.97     451794.03      6404.70 o                         
  27   5  35          2.19      -1703.03      3406.06 o                         
  29   5  35       3679.01      14293.05      3391.92 o                         
  31   5  35       1717.80       2258.58      3525.52 o                         
  33   5  35     263415.53     302228.06      5577.57 o                         
   1   7  35     676590.50     691353.00      9473.13 o                         
   3   7  35       5517.57       4858.89      2733.61 o                         
   5   7  35       1446.92       2961.74      2971.33 o                         
   7   7  35     823129.88     826844.88     11152.51 o                         
   9   7  35     155889.88     193082.17      4110.13 o                         
  11   7  35      51508.75      64520.14      4491.60 o                         
  13   7  35      16082.15      25601.59      3553.91 o                         
  15   7  35      11242.53      20653.97      3386.99 o                         
  17   7  35     721180.12     790277.19      8031.28 o                         
  19   7  35     102985.76     114811.23      3995.95 o                         
  21   7  35      16905.22      16611.73      3130.15 o                         
  23   7  35     142834.89     168995.81      3635.06 o                         
  25   7  35     140013.53     129952.39      3836.28 o                         
  27   7  35       7473.29       7844.37      3430.55 o                         
  29   7  35     255798.09     238675.70      4455.81 o                         
  31   7  35     502623.16     533614.31      6301.64 o                         
  33   7  35    1126113.75    1194625.75     10873.81 o                         
   1   9  35     274177.59     294989.94      4914.94 o                         
   3   9  35     167072.20     240319.84      4656.42 o                         
   5   9  35      66858.23      65804.95      3172.78 o                         
   7   9  35    1494540.62    1476683.50     13344.88 o                         
   9   9  35     569990.62     574288.06      7199.81 o                         
  11   9  35    1273577.12    1246620.50     12323.80 o                         
  13   9  35     463811.66     467041.00      6251.62 o                         
  15   9  35      16505.54      19036.35      2996.54 o                         
  17   9  35     190312.17     210974.14      4920.15 o                         
  19   9  35     112753.67     119408.97      3765.40 o                         
  21   9  35     214085.38     194842.84      4035.86 o                         
  23   9  35     401446.94     440390.25      8748.18 o                         
  25   9  35      30366.31      28368.12      3443.36 o                         
  27   9  35       4936.29       4532.14      3482.84 o                         
  29   9  35     939260.31    1061449.38     10345.92 o                         
  31   9  35        161.35       2614.68      3580.93 o                         
  33   9  35      62683.16      65955.63      3548.56 o                         
   1  11  35     124753.82     120639.46      4198.53 o                         
   3  11  35    1830977.25    1718879.12     15574.22 o                         
   5  11  35    1983750.75    1927854.88     16813.16 o                         
   7  11  35    1351026.12    1341875.50     11622.85 o                         
   9  11  35      47300.68      46431.06      3202.74 o                         
  11  11  35      72519.16      63755.86      3440.19 o                         
  13  11  35      14614.62      18657.50      3268.38 o                         
  15  11  35      10113.84      25700.45      3614.70 o                         
  17  11  35     123415.02     125578.70      3506.07 o                         
  19  11  35     191905.05     202989.08      4111.91 o                         
  21  11  35     129054.66     115152.75      3673.43 o                         
  23  11  35    2696866.25    2707786.25     21666.63 o                         
  25  11  35      78420.54      78547.81      3708.88 o                         
  27  11  35    2485974.50    2604088.50     23242.62 o                         
  29  11  35     109767.79     108439.91      3895.37 o                         
  31  11  35      58194.60      75144.43      4324.57 o                         
  33  11  35     301925.94     281671.66      5318.62 o                         
   1  13  35    1182466.50    1183547.00     10978.97 o                         
   3  13  35     128982.28     108999.48      3855.30 o                         
   5  13  35      75186.92     121425.98      3667.25 o                         
   7  13  35    1364900.00    1487445.38     12977.94 o                         
   9  13  35     291794.84     258579.42      5275.46 o                         
  11  13  35      83150.31      97224.38      3613.86 o                         
  13  13  35     222443.28     202467.05      4159.01 o                         
  15  13  35      62163.88      63746.06      3936.64 o                         
  17  13  35     303578.72     290319.69      4722.34 o                         
  19  13  35     159768.42     163385.20      3694.70 o                         
  21  13  35    1335301.50    1385627.75     12871.08 o                         
  23  13  35     184765.88     182426.78      3952.50 o                         
  25  13  35    1997546.38    2051380.25     18441.30 o                         
  27  13  35      37394.20      56002.73      3787.43 o                         
  29  13  35     149247.34     173787.84      4338.19 o                         
  31  13  35      32090.66      27569.15      4064.67 o                         
  33  13  35      47525.82      54939.38      4209.12 o                         
   1  15  35        645.19      -1120.26      3202.34 o                         
   3  15  35    1779236.38    1785416.50     15663.59 o                         
   5  15  35      24148.88      28394.10      2895.16 o                         
   7  15  35    1457727.00    1460659.00     12860.38 o                         
   9  15  35     111831.52     112654.58      3724.91 o                         
  11  15  35     498928.09     528823.75      6245.92 o                         
  13  15  35       1217.87       -247.08      2973.15 o                         
  15  15  35      51940.93      60959.46      3486.02 o                         
  17  15  35     222086.39     273974.97      4575.76 o                         
  19  15  35      72727.38     106822.09      3597.07 o                         
  21  15  35     307082.97     273441.75      4663.41 o                         
  23  15  35    1168438.50    1176129.50     11773.88 o                         
  25  15  35      94325.97      96830.18      4146.52 o                         
  27  15  35     236227.88     239422.72      5222.29 o                         
  29  15  35      23817.79      44426.04      3738.62 o                         
  31  15  35      69921.66      66545.26      4231.75 o                         
  33  15  35       1433.67       3111.07      3706.10 o                         
   1  17  35     281673.00     295586.81      4858.96 o                         
   3  17  35       4301.47       4031.12      3470.11 o                         
   5  17  35      61460.23      56432.43      3750.52 o                         
   7  17  35     114355.19     150888.33      4483.35 o                         
   9  17  35       3872.62       2444.66      3199.79 o                         
  11  17  35     684027.25     752273.25      7569.94 o                         
  13  17  35     402426.28     438552.62      5733.87 o                         
  15  17  35      41288.65      40119.88      3626.74 o                         
  17  17  35    2702959.75    2806169.75     20238.50 o                         
  19  17  35      54653.17      58647.31      3224.81 o                         
  21  17  35     111040.02      94861.43      3610.38 o                         
  23  17  35     496578.62     544951.75      7077.60 o                         
  25  17  35     513961.66     530718.56      6620.64 o                         
  27  17  35     541633.62     602815.94      7485.58 o                         
  29  17  35     175194.09     170784.62      4428.46 o                         
  31  17  35       1428.62       7158.75      4242.09 o                         
  33  17  35      52596.38      49800.80      4897.24 o                         
   1  19  35     173231.48     183976.41      4654.75 o                         
   3  19  35      99111.59     107863.32      4077.37 o                         
   5  19  35        867.73       1319.75      2904.67 o                         
   7  19  35     223850.11     213312.84      4517.60 o                         
   9  19  35     199341.17     208992.97      4484.50 o                         
  11  19  35      55293.95      46479.23      3800.17 o                         
  13  19  35      95386.97      60711.77      3553.64 o                         
  15  19  35    1125363.62    1132965.12     10624.58 o                         
  17  19  35     601067.12     589282.56      6856.76 o                         
  19  19  35     960186.00    1026907.44      9814.47 o                         
  21  19  35      83350.82      75208.99      3592.12 o                         
  23  19  35       4632.30       7893.31      3559.38 o                         
  25  19  35      23057.37      25969.10      3529.04 o                         
  27  19  35      35343.90      35433.12      3740.08 o                         
  29  19  35     325298.06     343118.03      6136.80 o                         
  31  19  35     164156.70     159426.58      4583.02 o                         
  33  19  35     191274.30     229068.64      4951.00 o                         
   1  21  35       8490.72      14277.66      3650.53 o                         
   3  21  35     252587.19     223400.30      4335.16 o                         
   5  21  35      15432.56      23544.40      2879.30 o                         
   7  21  35     184357.11     203012.36      4722.48 o                         
   9  21  35      39418.33      37305.94      3248.64 o                         
  11  21  35     292078.66     326678.06      5277.73 o                         
  13  21  35      66426.94      55431.67      3604.10 o                         
  15  21  35       3250.44      14720.64      2053.90 o                         
  17  21  35      38356.98      43193.07      2712.11 o                         
  19  21  35     399058.91     419614.06      6111.73 o                         
  21  21  35     390981.56     375245.12      5683.65 o                         
  23  21  35     223456.92     221628.67      4949.59 o                         
  25  21  35      23318.92      23237.36      3487.02 o                         
  27  21  35     445529.28     460110.50      6764.28 o                         
  29  21  35     371658.00     411306.91      6178.08 o                         
  31  21  35      31268.51      20633.61      4160.72 o                         
  33  21  35      88685.53     101647.37      4551.35 o                         
   1  23  35     193028.00     193716.41      5074.22 o                         
   3  23  35      34892.96      27282.03      3184.80 o                         
   5  23  35     344805.00     382640.44      7190.25 o                         
   7  23  35     313966.66     319581.88      4940.70 o                         
   9  23  35    1420181.62    1425075.12     15458.97 o                         
  11  23  35      54398.45      58591.58      3888.25 o                         
  13  23  35     184055.08     196964.23      3581.64 o                         
  15  23  35       4364.97       6504.72      3026.06 o                         
  17  23  35     373865.88     386716.38      5728.30 o                         
  19  23  35       1002.35       -973.74      3089.69 o                         
  21  23  35     167522.19     161732.50      4254.19 o                         
  23  23  35     389840.19     409266.81      6120.35 o                         
  25  23  35      60479.61      62434.89      3901.07 o                         
  27  23  35       4029.73       7788.71      3465.67 o                         
  29  23  35     242919.88     265236.66      5544.67 o                         
  31  23  35     784509.19     771558.81      8334.61 o                         
  33  23  35      49755.40      49752.20      4515.85 o                         
   1  25  35      70160.52      76703.21      3204.10 o                         
   3  25  35     339795.75     310095.03      5039.21 o                         
   5  25  35      23148.39      21889.85      2693.65 o                         
   7  25  35      98496.18     116996.61      3416.67 o                         
   9  25  35      50066.77      42096.23      2763.65 o                         
  11  25  35      53879.36      51249.78      2873.83 o                         
  13  25  35       3985.42       3701.38      2580.88 o                         
  15  25  35         55.03        442.20      2753.96 o                         
  17  25  35     177999.62     174278.17      4178.33 o                         
  19  25  35      16951.81      25454.80      3523.81 o                         
  21  25  35       5493.85       3318.90      3852.67 o                         
  23  25  35       7433.54       6312.53      3131.10 o                         
  25  25  35     122561.51     117445.50      4248.20 o                         
  27  25  35     561134.12     556411.81      7437.22 o                         
  29  25  35      65493.51      74963.68      4181.30 o                         
  31  25  35       3767.50       5454.32      4060.87 o                         
  33  25  35      37267.12      36914.22      4300.57 o                         
   1  27  35     426796.69     469941.00      6286.37 o                         
   3  27  35      51933.06      47297.54      3412.28 o                         
   5  27  35     140121.25     159058.03      4359.26 o                         
   7  27  35      46449.45      54534.68      3230.41 o                         
   9  27  35     129532.80     123260.67      3871.33 o                         
  11  27  35     693760.06     721917.62      7703.03 o                         
  13  27  35       6634.63       9699.87      3090.85 o                         
  15  27  35     126246.65     120173.02      3632.39 o                         
  17  27  35     696601.62     697237.69      7505.80 o                         
  19  27  35    1263984.38    1229980.00     10593.37 o                         
  21  27  35       2843.73       4005.01      3616.19 o                         
  23  27  35      13649.33      16541.48      3760.45 o                         
  25  27  35      86316.41      89717.24      4183.95 o                         
  27  27  35     387813.00     411493.84      6510.93 o                         
  29  27  35      33534.08      29179.95      4103.34 o                         
  31  27  35       3114.66       2692.31      3898.45 o                         
  33  27  35     342235.84     325880.31      6617.98 o                         
   1  29  35      80583.05      68306.96      3492.80 o                         
   3  29  35     463724.34     443130.34      7254.86 o                         
   5  29  35      89450.62      99673.21      4114.78 o                         
   7  29  35     138870.09     157067.59      4473.25 o                         
   9  29  35     114551.62     123172.31      3795.93 o                         
  11  29  35     421216.91     425924.12      5939.90 o                         
  13  29  35       5340.85       7240.30      3394.40 o                         
  15  29  35       5294.89       1999.77      3375.75 o                         
  17  29  35     236403.20     242227.66      4943.07 o                         
  19  29  35      10183.29       6901.26      3588.65 o                         
  21  29  35      11235.98      10366.68      3961.45 o                         
  23  29  35      68867.63      68055.76      3905.32 o                         
  25  29  35      30747.08      30497.26      4032.83 o                         
  27  29  35        881.71        908.89      3672.92 o                         
  29  29  35        637.91      -2037.13      4074.27 o                         
  31  29  35       7938.24       6730.03      4495.41 o                         
  33  29  35     130929.89     132608.06      5187.05 o                         
   1  31  35     748613.94     767325.19      7703.16 o                         
   3  31  35     115288.00     122059.67      4221.17 o                         
   5  31  35      58476.59      64917.88      3743.08 o                         
   7  31  35     427862.06     444962.78      7303.79 o                         
   9  31  35    1127560.12    1159083.75     13484.75 o                         
  11  31  35      46878.50      51649.26      3822.42 o                         
  13  31  35     106870.18     110147.61      4059.27 o                         
  15  31  35     101643.49     122445.66      4275.73 o                         
  17  31  35      18995.75      20915.31      3578.82 o                         
  19  31  35         79.14        850.63      3814.06 o                         
  21  31  35       6998.18      11195.77      4073.93 o                         
  23  31  35       4619.44       5593.03      3841.26 o                         
  25  31  35       8972.66       7744.87      3882.64 o                         
  27  31  35      85521.35      89880.59      4687.61 o                         
  29  31  35     333294.91     360042.31      5978.49 o                         
  31  31  35     989805.31    1089098.75     10650.17 o                         
  33  31  35      45348.90      45792.69      4390.26 o                         
   1  33  35    2576446.00    2663518.25     21903.80 o                         
   3  33  35      19539.90      25622.63      3676.85 o                         
   5  33  35     510880.16     537998.88      7055.59 o                         
   7  33  35     372547.56     349415.81      5742.80 o                         
   9  33  35     373743.28     388240.62      5593.87 o                         
  11  33  35      44408.36      40230.81      3798.70 o                         
  13  33  35      56019.77      60160.98      3805.86 o                         
  15  33  35     259027.81     270844.19      5381.74 o                         
  17  33  35      18278.04      27395.63      3901.54 o                         
  19  33  35       2744.80       2352.85      3918.66 o                         
  21  33  35       6360.18       6119.58      3923.36 o                         
  23  33  35     640082.88     658791.25     11771.14 o                         
  25  33  35     447963.50     477315.72      6882.15 o                         
  27  33  35      32244.69      34837.57      4294.72 o                         
  29  33  35     106300.50     128620.66      4946.91 o                         
  31  33  35      19358.60      19259.46      4343.07 o                         
  33  33  35      12456.52      11090.34      4427.43 o                         
   1  35  35      65460.34      74467.34      4053.60 o                         
   3  35  35     227052.91     239021.23      5177.18 o                         
   5  35  35      19371.78      10861.95      3605.82 o                         
   7  35  35     162834.89     180289.36      4816.80 o                         
   9  35  35       1753.40      22314.81      4145.66 o                         
  11  35  35      80868.49      82092.22      4123.86 o                         
  13  35  35       1705.21      10234.08      4018.41 o                         
  15  35  35     493909.41     487173.91      7059.24 o                         
  17  35  35       4980.98       2399.31      4016.75 o                         
  19  35  35     251961.52     239236.47      5512.14 o                         
  21  35  35      20054.02      23646.53      4353.71 o                         
  23  35  35      59617.64      61328.58      4664.54 o                         
  25  35  35     615164.06     614830.62      7716.34 o                         
  27  35  35     162273.52     177985.86      5307.88 o                         
  29  35  35      95894.16      89178.75      4852.51 o                         
  31  35  35      32831.93      31999.02      4529.06 o                         
  33  35  35     605237.06     599098.25      7947.37 o                         
  35  35  35      67307.38      75349.48      8237.44 o                         
   0   0  36     523159.78     679242.69     18565.25 o                         
   4   0  36     198928.59     215644.14      5537.24 o                         
   8   0  36    1334989.75    1441282.75     20120.16 o                         
  12   0  36      54543.71      77507.23      9133.00 o                         
  16   0  36    2608105.50    2688004.50     30804.28 o                         
  20   0  36     334006.34     401264.56      6855.76 o                         
  24   0  36      36677.31      40175.62      4875.30 o                         
  28   0  36     368368.91     326661.16      8432.97 o                         
  32   0  36     225198.97     268467.47      6611.92 o                         
   2   2  36     509605.84     528977.94      6070.88 o                         
   4   2  36      44757.07      49439.53      2516.30 o                         
   6   2  36     103585.23     114308.14      3088.42 o                         
   8   2  36    1217170.88    1303717.38     11842.72 o                         
  10   2  36     507209.88     454727.28      5666.81 o                         
  12   2  36     499962.50     441830.38      7275.56 o                         
  14   2  36     439124.78     502544.91      6411.14 o                         
  16   2  36      95367.21      75652.37      3038.89 o                         
  18   2  36     467780.50     542243.56      5878.43 o                         
  20   2  36     589586.44     573991.94      6573.61 o                         
  22   2  36     288558.28     314329.06      5025.50 o                         
  24   2  36      84560.67      98112.02      3883.94 o                         
  26   2  36     115915.99     128232.99      3775.33 o                         
  28   2  36       2969.50      11437.07      3591.50 o                         
  30   2  36     261537.98     234161.83      4633.29 o                         
  32   2  36      24164.69      25960.86      3654.59 o                         
  34   2  36    1798000.25    1795144.12     14911.60 o                         
   0   4  36     283710.19     255212.23      5062.33 o                         
   2   4  36      30579.39      48891.42      1995.80 o                         
   4   4  36        228.56        759.32      1962.79 o                         
   6   4  36     655473.88     707997.06     14174.32 o                         
   8   4  36      84277.49      70252.45      3309.31 o                         
  10   4  36    1931703.50    1900275.75     16208.90 o                         
  12   4  36     194365.28     192792.59      3916.99 o                         
  14   4  36      21401.35      23812.35      3292.58 o                         
  16   4  36     892191.06     932397.31      8722.39 o                         
  18   4  36      77342.69      83834.14      2849.31 o                         
  20   4  36      66986.73      72697.98      3332.94 o                         
  22   4  36     121663.70     130974.30      3692.71 o                         
  24   4  36     413436.03     382167.94      5712.66 o                         
  26   4  36      91027.38     116265.09      3673.70 o                         
  28   4  36     976216.50    1060476.75     11916.81 o                         
  30   4  36     385515.78     396115.12      5708.71 o                         
  32   4  36     241491.91     242913.06      5024.43 o                         
  34   4  36      88064.04      96421.10      4385.75 o                         
   2   6  36        615.80       2028.18      2669.03 o                         
   4   6  36       7268.17       4302.23      2890.52 o                         
   6   6  36    2013845.12    2202926.50     21597.86 o                         
   8   6  36        435.22      17584.55      2943.77 o                         
  10   6  36    1621889.75    1677619.25     16592.11 o                         
  12   6  36    2566864.25    2611518.50     21294.90 o                         
  14   6  36     574328.25     559090.50      8173.85 o                         
  16   6  36      74705.90      70296.42      2951.59 o                         
  18   6  36      39720.95      33863.58      3233.73 o                         
  20   6  36     107481.24     104126.43      3516.57 o                         
  22   6  36     266679.59     294353.00      5344.85 o                         
  24   6  36     416592.59     443726.94      5781.86 o                         
  26   6  36     717940.12     777920.69      8062.95 o                         
  28   6  36     297361.06     308796.34      5548.55 o                         
  30   6  36     463157.25     483245.03      6602.15 o                         
  32   6  36      94795.29      91846.80      3922.51 o                         
  34   6  36      95133.37      89316.28      4243.05 o                         
   0   8  36    4358343.50    4428686.50     51492.69 o                         
   2   8  36     709547.44     780842.62     10343.24 o                         
   4   8  36    1150525.50    1129676.50     11695.12 o                         
   6   8  36    1433576.00    1541979.38     13322.28 o                         
   8   8  36     165583.17     154319.41      3954.94 o                         
  10   8  36     200629.22     213639.20      4751.10 o                         
  12   8  36     345395.94     336393.56      5381.22 o                         
  14   8  36      24677.55      20758.40      3178.86 o                         
  16   8  36     178447.62     186749.80      3784.16 o                         
  18   8  36    1408188.50    1454161.62     14288.68 o                         
  20   8  36     683374.00     674136.31      7141.93 o                         
  22   8  36        196.16      -1576.54      3153.07 o                         
  24   8  36     668071.06     672481.62      6986.92 o                         
  26   8  36     615560.94     631845.88      7332.50 o                         
  28   8  36     131539.36     150169.59      4304.74 o                         
  30   8  36      45450.54      45451.72      3630.01 o                         
  32   8  36       5598.09       6625.87      3664.59 o                         
  34   8  36        908.78       3193.40      3988.53 o                         
   2  10  36     704882.31     728784.25      7706.45 o                         
   4  10  36    1280054.25    1251867.25     11086.48 o                         
   6  10  36     405170.62     400140.47      5371.45 o                         
   8  10  36      32461.03      51073.82      3076.68 o                         
  10  10  36      32286.95      25689.50      3651.45 o                         
  12  10  36      53633.21      64006.29      3940.67 o                         
  14  10  36    1021274.00    1094466.88     11746.27 o                         
  16  10  36      51232.03      41578.81      4008.08 o                         
  18  10  36    1102629.25    1123796.50     10523.41 o                         
  20  10  36      13958.75      15618.75      2872.25 o                         
  22  10  36      18305.07      20708.00      3416.53 o                         
  24  10  36    1249947.62    1249972.00     12535.16 o                         
  26  10  36     341661.50     351852.97      5214.74 o                         
  28  10  36       1329.03       1116.27      3454.63 o                         
  30  10  36        452.52      -1422.55      3176.95 o                         
  32  10  36     330998.94     333689.12      5667.20 o                         
  34  10  36      78023.62      61246.85      4116.62 o                         
   0  12  36     858184.56     866971.50     14060.60 o                         
   2  12  36     558371.06     494773.72      6843.82 o                         
   4  12  36       1336.12       1967.55      2704.28 o                         
   6  12  36    1493260.25    1429797.00     13687.47 o                         
   8  12  36     220887.72     246013.67      4538.24 o                         
  10  12  36     377183.44     365574.31      5437.40 o                         
  12  12  36      55034.66      60092.69      3608.66 o                         
  14  12  36     108373.95      93745.70      4030.36 o                         
  16  12  36      10922.71       6370.88      3460.68 o                         
  18  12  36      12571.72      14024.45      2737.48 o                         
  20  12  36     103148.69      95419.38      3512.15 o                         
  22  12  36      68799.48      70763.42      3486.55 o                         
  24  12  36      30742.13      46349.51      3706.22 o                         
  26  12  36      13644.39       6905.44      3326.09 o                         
  28  12  36     157801.00     174572.73      5463.78 o                         
  30  12  36     261119.00     268525.88      5328.11 o                         
  32  12  36      43132.38      37288.13      3695.15 o                         
  34  12  36       7016.66       2932.36      3521.38 o                         
   2  14  36     383796.47     399047.72      5690.25 o                         
   4  14  36     679100.75     684670.06      9144.92 o                         
   6  14  36     369974.25     396254.88      6358.36 o                         
   8  14  36     420423.84     460725.59      5844.46 o                         
  10  14  36      73151.14      58948.40      3538.34 o                         
  12  14  36     187610.45     195220.89      4230.83 o                         
  14  14  36     437439.91     388357.50      6395.54 o                         
  16  14  36      86737.46     110255.23      3820.14 o                         
  18  14  36      10450.84      11061.83      2536.37 o                         
  20  14  36     218204.92     230360.12      4599.15 o                         
  22  14  36     149056.30     171824.91      4206.52 o                         
  24  14  36      46382.51      43385.30      3762.46 o                         
  26  14  36    2793566.00    2955503.00     22865.40 o                         
  28  14  36       2690.36       4507.56      3752.54 o                         
  30  14  36     170430.44     199781.11      5483.24 o                         
  32  14  36       3923.48       7814.49      3603.31 o                         
  34  14  36     472647.19     492225.66      6960.43 o                         
   0  16  36    1741675.62    1837364.12     24114.52 o                         
   2  16  36      65666.12      66509.95      3789.70 o                         
   4  16  36     908357.00    1021984.62     10606.85 o                         
   6  16  36     580713.12     606076.81      6477.60 o                         
   8  16  36      11329.77      11284.41      3107.99 o                         
  10  16  36     963266.81     977269.94      9633.73 o                         
  12  16  36      60438.01      67808.20      3858.10 o                         
  14  16  36     711168.06     789461.50      8369.28 o                         
  16  16  36     221563.95     221422.44      4765.74 o                         
  18  16  36      15763.80      17675.06      2710.07 o                         
  20  16  36     805545.94     917478.44      8487.32 o                         
  22  16  36     320963.66     358977.44      5487.44 o                         
  24  16  36       7135.12       5912.69      3380.04 o                         
  26  16  36      19704.41      28889.19      3656.88 o                         
  28  16  36     152971.88     163552.58      4623.79 o                         
  30  16  36      18688.50      28990.54      3860.12 o                         
  32  16  36     274583.62     260090.75      5511.87 o                         
  34  16  36      87949.48      88522.87      4162.88 o                         
   2  18  36      43581.67      34665.43      3817.92 o                         
   4  18  36      39840.16      40581.87      4034.01 o                         
   6  18  36       1492.62      -1525.63      3051.26 o                         
   8  18  36       5078.34       5071.02      3149.42 o                         
  10  18  36     262129.30     284891.03      4706.44 o                         
  12  18  36    1683470.38    1770951.50     15986.92 o                         
  14  18  36      63729.30      53507.44      3708.76 o                         
  16  18  36      96094.16     106172.46      3973.24 o                         
  18  18  36      16645.73      16199.07      3058.98 o                         
  20  18  36       2922.81       1308.33      3067.80 o                         
  22  18  36       4899.40      10127.55      3462.24 o                         
  24  18  36    1040875.44    1104542.50     10517.10 o                         
  26  18  36     415168.69     427755.72      6335.05 o                         
  28  18  36      87726.92      97397.98      4173.01 o                         
  30  18  36      54155.13      54492.22      3918.40 o                         
  32  18  36       2346.77        192.37      3684.26 o                         
  34  18  36       5426.15       5273.75      4034.82 o                         
   0  20  36       3199.06      39846.12      5081.60 o                         
   2  20  36     176679.06     198820.30      4723.42 o                         
   4  20  36       9541.70       2999.63      3138.49 o                         
   6  20  36     158331.25     185794.03      4199.13 o                         
   8  20  36     231440.88     235673.59      4991.79 o                         
  10  20  36     654915.94     731433.62      8579.53 o                         
  12  20  36     449610.19     416524.00      6183.04 o                         
  14  20  36     329009.97     365098.97      5531.30 o                         
  16  20  36     542353.75     535114.38      6987.11 o                         
  18  20  36      87421.04      82449.54      3451.67 o                         
  20  20  36     725842.38     768967.81      8010.40 o                         
  22  20  36      42912.07      36195.41      3644.18 o                         
  24  20  36      82182.09      89111.00      3749.47 o                         
  26  20  36     459008.03     447756.72      6559.76 o                         
  28  20  36      48184.57      53226.63      4064.44 o                         
  30  20  36      13511.01      21101.76      4243.54 o                         
  32  20  36       5438.76       4346.12      3943.77 o                         
  34  20  36      58894.88      65673.83      4602.14 o                         
   2  22  36     521515.62     491615.06      6688.75 o                         
   4  22  36      90954.11      95868.52      4401.03 o                         
   6  22  36      51476.21      46076.75      3082.61 o                         
   8  22  36     215448.52     247377.47      4608.15 o                         
  10  22  36     354435.03     313102.19      4919.86 o                         
  12  22  36     991360.81    1003421.00      9186.26 o                         
  14  22  36      91005.48      89019.77      4294.44 o                         
  16  22  36      11401.76      12053.79      2218.76 o                         
  18  22  36     725498.81     770418.38      8538.88 o                         
  20  22  36       3387.95       9222.49      3496.19 o                         
  22  22  36      40229.20      49877.99      3921.43 o                         
  24  22  36     751186.31     736721.06      7919.44 o                         
  26  22  36     117948.58     124532.73      4399.28 o                         
  28  22  36     230031.48     249663.91      5305.02 o                         
  30  22  36     104573.91     104667.91      4466.05 o                         
  32  22  36     153924.16     160923.56      4805.39 o                         
  34  22  36     679926.44     698720.12      8252.35 o                         
   0  24  36       4087.13        627.67      3266.48 o                         
   2  24  36      36505.79      38610.98      3486.83 o                         
   4  24  36      34805.28      37978.15      3378.19 o                         
   6  24  36      40951.51      37939.52      3612.92 o                         
   8  24  36      55707.12      66957.34      3706.18 o                         
  10  24  36     391813.66     422267.62      6326.71 o                         
  12  24  36     344752.50     358654.88      5887.71 o                         
  14  24  36     816749.56     895152.50     10779.05 o                         
  16  24  36     108684.59     115267.10      3396.18 o                         
  18  24  36     156590.31     147028.22      3995.58 o                         
  20  24  36     162590.19     162968.83      4003.04 o                         
  22  24  36     180247.97     173290.67      4562.29 o                         
  24  24  36     101123.55     104961.25      4920.29 o                         
  26  24  36      58573.95      63793.42      3738.55 o                         
  28  24  36      14045.09      15603.74      3855.21 o                         
  30  24  36     189425.98     175374.20      4978.60 o                         
  32  24  36     801822.00     874264.38      9792.04 o                         
  34  24  36     394405.28     398394.59      6390.00 o                         
   2  26  36     279656.91     317324.09      5560.73 o                         
   4  26  36     123571.94     121066.68      3291.76 o                         
   6  26  36     377768.59     361034.34      5333.74 o                         
   8  26  36     713627.44     687696.19      7813.19 o                         
  10  26  36     100881.84      98291.86      2891.91 o                         
  12  26  36     759707.50     764353.75      9977.84 o                         
  14  26  36     116549.18     128309.40      4626.35 o                         
  16  26  36      23987.51      31693.96      2970.38 o                         
  18  26  36    1229307.12    1214506.12     11875.77 o                         
  20  26  36     522097.62     521544.66      6206.36 o                         
  22  26  36      41529.98      44720.44      3884.79 o                         
  24  26  36     133502.52     131172.77      4583.93 o                         
  26  26  36     751818.12     796016.62      8883.54 o                         
  28  26  36      35102.80      33901.36      3708.54 o                         
  30  26  36      46209.25      54147.61      4118.00 o                         
  32  26  36      29894.04      32627.00      4494.31 o                         
  34  26  36      69538.46      62139.29      4590.44 o                         
   0  28  36     230806.59     260235.59      6354.55 o                         
   2  28  36       2054.38      15177.43      3303.68 o                         
   4  28  36    1011781.69    1012745.56     12360.79 o                         
   6  28  36    1629627.88    1639305.38     14426.32 o                         
   8  28  36      14662.97      16533.28      3142.37 o                         
  10  28  36     828382.25     874932.25      9967.39 o                         
  12  28  36    1357114.50    1484749.50     13290.66 o                         
  14  28  36        110.41       -115.12      2913.64 o                         
  16  28  36      58424.33      56472.12      3331.00 o                         
  18  28  36      10531.42      10627.36      3504.06 o                         
  20  28  36     355432.53     392777.47      5951.50 o                         
  22  28  36      44444.44      35616.32      4085.54 o                         
  24  28  36      10327.42      14487.13      3675.87 o                         
  26  28  36      28762.42      23132.15      3831.45 o                         
  28  28  36     524143.84     530848.00      6869.20 o                         
  30  28  36     275084.72     259190.19      5944.64 o                         
  32  28  36    1327667.75    1302804.50     12959.75 o                         
  34  28  36      63746.62      69753.02      4630.61 o                         
   2  30  36      19131.56      16790.66      3612.94 o                         
   4  30  36    2194645.25    2321653.25     19429.44 o                         
   6  30  36      15475.04      15981.76      3215.09 o                         
   8  30  36     207901.14     182865.27      4236.41 o                         
  10  30  36      45368.55      51371.97      3670.79 o                         
  12  30  36     107419.16     116676.09      4045.77 o                         
  14  30  36      56690.46      43717.41      3315.11 o                         
  16  30  36     598098.38     625324.56      7203.95 o                         
  18  30  36      14825.21      18400.72      3670.89 o                         
  20  30  36       7126.78       8774.25      3340.47 o                         
  22  30  36     159564.61     161960.69      4496.11 o                         
  24  30  36     174391.42     199990.80      5412.49 o                         
  26  30  36      99389.03     101640.28      4802.32 o                         
  28  30  36      48942.37      43940.12      4378.34 o                         
  30  30  36       4799.20       8170.45      4337.79 o                         
  32  30  36     274414.28     303311.84      5670.36 o                         
  34  30  36      17317.31      17374.99      4457.75 o                         
   0  32  36     389881.00     446404.62      9649.24 o                         
   2  32  36       6494.26       3060.41      3265.26 o                         
   4  32  36     118506.66     114580.06      3965.07 o                         
   6  32  36    1048980.75    1090849.88     10508.12 o                         
   8  32  36     626095.88     627783.56      7459.39 o                         
  10  32  36      19814.76       9266.32      3244.56 o                         
  12  32  36        654.31       -876.98      3474.44 o                         
  14  32  36       2681.07       6519.83      3727.98 o                         
  16  32  36      15533.27      11013.30      3785.48 o                         
  18  32  36      14221.97      22257.97      3844.37 o                         
  20  32  36      16832.98      19514.81      3587.88 o                         
  22  32  36        138.71       2556.11      4404.92 o                         
  24  32  36     469932.81     463521.19      6808.06 o                         
  26  32  36     255817.27     246815.59      5874.42 o                         
  28  32  36      33319.34      45625.77      4020.77 o                         
  30  32  36     196746.19     203975.48      5407.40 o                         
  32  32  36     497237.09     532851.50      7832.03 o                         
  34  32  36      36528.49      41134.93      4514.59 o                         
   2  34  36     241845.62     243212.03      5250.37 o                         
   4  34  36     105569.66     120347.55      4353.48 o                         
   6  34  36      26508.24      25932.33      3808.92 o                         
   8  34  36     290163.69     329278.03      5345.85 o                         
  10  34  36       9336.99       8149.22      3644.82 o                         
  12  34  36      20612.63      18780.28      3685.42 o                         
  14  34  36       2240.85       1656.66      3774.72 o                         
  16  34  36       9464.83      13487.13      3780.47 o                         
  18  34  36     262829.72     261930.94      5268.96 o                         
  20  34  36     242969.97     246215.83      5433.63 o                         
  22  34  36      33268.01      29499.54      3824.58 o                         
  24  34  36        132.72      -1971.99      3943.98 o                         
  26  34  36      39795.39      44706.05      4412.46 o                         
  28  34  36      27252.86      27854.42      4728.94 o                         
  30  34  36      17336.44      22312.00      4109.71 o                         
  32  34  36     188814.36     197422.00      5571.15 o                         
  34  34  36      24252.88      19375.66      4357.71 o                         
   0  36  36    1213764.75    1259530.50     17248.80 o                         
   2  36  36      57916.18      62954.39      3935.02 o                         
   4  36  36      16795.39      18042.39      4053.93 o                         
   6  36  36       1762.01        704.88      3978.95 o                         
   8  36  36     590636.00     629309.50      8092.90 o                         
  10  36  36     277644.31     241127.05      5234.82 o                         
  12  36  36     173713.05     187893.95      4694.78 o                         
  14  36  36      87541.70      92653.55      4631.17 o                         
  16  36  36      86778.65      78054.81      4491.04 o                         
  18  36  36     231677.95     230390.20      5425.25 o                         
  20  36  36     438577.84     430123.16      7697.61 o                         
  22  36  36     357654.91     371547.25      6186.27 o                         
  24  36  36       1895.30       4166.46      4071.02 o                         
  26  36  36     106439.45     107065.15      4930.72 o                         
  28  36  36     340997.72     364514.50      6601.39 o                         
  30  36  36     101320.42      96368.14      4669.80 o                         
  32  36  36        264.81       1767.90      4629.99 o                         
  34  36  36        120.34      -1577.53      4585.45 o                         
  36  36  36      13471.35       8763.85      8769.73 o                         
   1   1  37     404330.19     422695.06      5362.61 o                         
   3   1  37    1294384.62    1317841.12     11687.05 o                         
   5   1  37      11609.45      14115.14      2336.89 o                         
   7   1  37       2400.41       7096.05      2552.53 o                         
   9   1  37      14327.30      11090.03      2844.13 o                         
  11   1  37     834097.88     957312.19     10832.55 o                         
  13   1  37    2733851.75    2867565.75     23012.93 o                         
  15   1  37     367727.41     378307.25      4848.78 o                         
  17   1  37     568675.75     563044.19      6485.68 o                         
  19   1  37     996969.12    1055484.75     10346.75 o                         
  21   1  37      67010.37      51006.11      3392.22 o                         
  23   1  37     178679.95     170381.75      4070.70 o                         
  25   1  37        756.41        124.55      3380.02 o                         
  27   1  37       9339.61       9318.79      3478.72 o                         
  29   1  37      57969.25      38389.49      3434.90 o                         
  31   1  37     282175.44     249431.03      5025.70 o                         
  33   1  37     181327.53     188035.53      4733.05 o                         
  35   1  37     152332.67     172664.92      4748.09 o                         
   1   3  37     524480.38     540033.75      5798.01 o                         
   3   3  37      52554.31      44906.14      2456.83 o                         
   5   3  37      90087.07     115077.67      2997.42 o                         
   7   3  37      12019.54      12669.94      2320.89 o                         
   9   3  37     870635.88     909676.38      9447.69 o                         
  11   3  37     873006.19     974495.81     12623.13 o                         
  13   3  37      14829.12      24336.90      3184.86 o                         
  15   3  37    1332244.12    1422980.62     11876.24 o                         
  17   3  37     281990.62     294794.06      4212.51 o                         
  19   3  37       4737.45       8124.28      3176.09 o                         
  21   3  37     789722.94     776901.31      7963.26 o                         
  23   3  37      39279.89      36816.91      3220.91 o                         
  25   3  37      13283.74      17850.94      3105.81 o                         
  27   3  37     438180.50     422397.19      7207.60 o                         
  29   3  37      31708.67      24704.90      3440.62 o                         
  31   3  37       2495.23      12608.92      3651.73 o                         
  33   3  37     117627.48     110308.95      4339.43 o                         
  35   3  37      44937.47      34930.85      3822.24 o                         
   1   5  37    2090820.12    2134529.50     18503.17 o                         
   3   5  37    1039281.06    1100063.25     11043.96 o                         
   5   5  37     756296.81     736984.31      7692.38 o                         
   7   5  37     291812.28     291843.38      7027.93 o                         
   9   5  37      31701.23      18577.93      2874.31 o                         
  11   5  37      47431.72      51534.70      3535.17 o                         
  13   5  37      17087.78      12813.18      3534.60 o                         
  15   5  37     430844.62     444428.91      8670.24 o                         
  17   5  37      16267.74      19905.92      3473.59 o                         
  19   5  37     298010.53     267241.50      4520.86 o                         
  21   5  37      76979.06      75148.46      3421.57 o                         
  23   5  37      50369.21      39935.99      3062.39 o                         
  25   5  37     285853.84     286491.81      4860.84 o                         
  27   5  37     225936.06     198151.36      4233.64 o                         
  29   5  37      70786.16      77402.01      4019.95 o                         
  31   5  37    1192711.12    1246636.38     11994.71 o                         
  33   5  37      80432.28      66282.38      4355.34 o                         
  35   5  37      74217.33      68721.77      4176.62 o                         
   1   7  37     922302.25     960387.81     11560.05 o                         
   3   7  37     165918.42     220694.23      5359.02 o                         
   5   7  37     161711.81     214084.67      4273.44 o                         
   7   7  37     227261.48     230659.62      4597.15 o                         
   9   7  37     342681.38     326646.19      5146.27 o                         
  11   7  37     488800.88     425124.09      6371.97 o                         
  13   7  37     406712.16     453434.38      5982.96 o                         
  15   7  37    1201220.25    1291428.75     11913.18 o                         
  17   7  37    1478045.12    1515845.75     13470.76 o                         
  19   7  37       2436.31       5924.11      2819.44 o                         
  21   7  37     165295.11     165388.31      3992.16 o                         
  23   7  37      19991.14      24545.00      3199.65 o                         
  25   7  37     338274.75     366464.09      5478.05 o                         
  27   7  37     584385.56     608658.81      7212.50 o                         
  29   7  37     383589.19     407218.72      5699.87 o                         
  31   7  37     166537.62     187364.66      4563.27 o                         
  33   7  37     123522.39     150603.06      4580.12 o                         
  35   7  37     128204.50     124296.78      4489.72 o                         
   1   9  37     524708.25     581138.00      7648.93 o                         
   3   9  37     740562.25     724842.56      8235.35 o                         
   5   9  37     746200.38     723733.44      8502.38 o                         
   7   9  37      79878.21      68534.99      3549.98 o                         
   9   9  37    1932806.50    1873319.88     20545.01 o                         
  11   9  37     378663.34     379887.97      6164.50 o                         
  13   9  37    3626523.50    3572329.25     30995.70 o                         
  15   9  37    1082889.88    1136528.38     11686.73 o                         
  17   9  37     470132.34     484963.56      6246.13 o                         
  19   9  37     322124.69     326884.09      5021.54 o                         
  21   9  37    1368756.38    1415500.62     12685.20 o                         
  23   9  37     169369.78     188101.28      4258.32 o                         
  25   9  37    1098194.25    1150926.25     10656.44 o                         
  27   9  37     310759.50     338128.66      5349.95 o                         
  29   9  37     131819.14     110646.75      3904.43 o                         
  31   9  37      58154.05      68290.41      4013.90 o                         
  33   9  37      39232.89      45805.68      3808.35 o                         
  35   9  37     107290.04     105298.36      4513.84 o                         
   1  11  37     108036.48     127830.41      4107.51 o                         
   3  11  37     335159.53     326807.31      5839.08 o                         
   5  11  37    1877453.88    1830939.00     15614.25 o                         
   7  11  37     417806.41     505506.69      6223.37 o                         
   9  11  37     289357.09     329247.78      5214.20 o                         
  11  11  37      56731.00      59197.11      3754.35 o                         
  13  11  37     168082.95     163250.53      5280.33 o                         
  15  11  37    1200541.12    1146114.25     14629.61 o                         
  17  11  37       4747.67       5424.33      3395.27 o                         
  19  11  37      61897.85      58306.74      2903.97 o                         
  21  11  37      97404.11      96061.44      3530.89 o                         
  23  11  37     357303.88     377401.97      5408.12 o                         
  25  11  37     274432.72     274409.38      5209.27 o                         
  27  11  37     577563.88     580559.44      6913.88 o                         
  29  11  37          9.01      -1985.96      3971.93 o                         
  31  11  37     518533.88     530409.31      6927.90 o                         
  33  11  37      34950.96      41629.00      4023.03 o                         
  35  11  37       2781.70       2060.57      3951.05 o                         
   1  13  37     129485.24     154769.59      4199.40 o                         
   3  13  37       2916.10       1821.74      3720.97 o                         
   5  13  37        529.17        881.57      2994.37 o                         
   7  13  37      10592.22       4264.43      3120.17 o                         
   9  13  37     160804.81     163008.45      5285.66 o                         
  11  13  37     614661.75     666545.06      7514.21 o                         
  13  13  37     166314.50     174791.44      4593.95 o                         
  15  13  37      81455.97      79365.98      3942.84 o                         
  17  13  37      15362.23      16473.02      3608.63 o                         
  19  13  37       2082.63       6027.59      2770.94 o                         
  21  13  37       2320.41       3000.09      2995.65 o                         
  23  13  37     268956.25     276252.44      4887.15 o                         
  25  13  37       9290.45      18585.21      3606.53 o                         
  27  13  37       9030.03      12076.07      3637.21 o                         
  29  13  37      22890.67      20619.29      3935.89 o                         
  31  13  37      28709.75      30472.72      3861.53 o                         
  33  13  37     190972.41     187737.67      4684.87 o                         
  35  13  37     347184.22     367313.19      6149.83 o                         
   1  15  37     149571.19     153988.36      4516.06 o                         
   3  15  37      43258.33      44279.69      3618.15 o                         
   5  15  37    1552850.00    1527848.38     13175.06 o                         
   7  15  37      84368.55      89878.51      3667.24 o                         
   9  15  37     264928.00     278492.69      4732.01 o                         
  11  15  37      23593.70      26785.90      3360.59 o                         
  13  15  37     184166.19     167251.81      4222.89 o                         
  15  15  37        695.36       5411.75      3421.05 o                         
  17  15  37    1909920.88    1959344.75     17200.04 o                         
  19  15  37     461188.22     457441.94      5842.37 o                         
  21  15  37     806242.31     851547.75      9260.43 o                         
  23  15  37    1161381.25    1194170.00     12564.28 o                         
  25  15  37       6596.46       6533.65      3426.59 o                         
  27  15  37     186117.19     201570.98      4996.06 o                         
  29  15  37     159858.56     146624.95      4512.71 o                         
  31  15  37      12103.73       9235.92      4006.61 o                         
  33  15  37      16364.69      20671.54      3811.94 o                         
  35  15  37      20270.62      13200.46      4283.02 o                         
   1  17  37     778001.00     842889.69      9366.73 o                         
   3  17  37      18888.57      18467.94      3514.47 o                         
   5  17  37      47685.29      44821.62      3561.44 o                         
   7  17  37    1582347.38    1655295.25     15165.78 o                         
   9  17  37     608512.19     604651.75      7029.46 o                         
  11  17  37     561537.00     597735.88      7697.07 o                         
  13  17  37     123550.64     157556.16      3985.34 o                         
  15  17  37     424402.78     450271.66      6091.37 o                         
  17  17  37     482712.41     447778.94      7041.61 o                         
  19  17  37     273811.69     278938.94      5515.85 o                         
  21  17  37       5701.28      10585.88      3066.91 o                         
  23  17  37      70253.57      69847.66      3905.62 o                         
  25  17  37     288099.31     305859.12      5404.57 o                         
  27  17  37     316087.00     334029.22      5708.39 o                         
  29  17  37      70443.32      80755.84      4249.02 o                         
  31  17  37      40501.70      29466.49      4362.62 o                         
  33  17  37      16903.30      30626.08      4327.25 o                         
  35  17  37     603126.00     639384.62      7990.97 o                         
   1  19  37     235371.73     260578.81      4881.67 o                         
   3  19  37     289287.44     308093.25      5417.86 o                         
   5  19  37    1502223.88    1617289.75     14745.76 o                         
   7  19  37      58360.33      63405.92      3922.10 o                         
   9  19  37     262591.72     253536.53      4949.39 o                         
  11  19  37     246150.47     290575.75      5392.66 o                         
  13  19  37        676.55        125.42      3692.99 o                         
  15  19  37      98133.33      93078.79      3966.78 o                         
  17  19  37     159257.11     171033.75      4462.17 o                         
  19  19  37       2994.61       2368.57      2769.00 o                         
  21  19  37     629874.81     625881.44      9176.10 o                         
  23  19  37     851626.19     858095.44      9630.34 o                         
  25  19  37     107457.41     105882.14      4304.78 o                         
  27  19  37      87820.34      91351.08      4389.40 o                         
  29  19  37      41877.96      40561.50      4072.18 o                         
  31  19  37      38388.22      25498.69      4231.95 o                         
  33  19  37     268075.34     291868.25      5972.64 o                         
  35  19  37     252663.25     263431.16      5933.50 o                         
   1  21  37     263840.53     258520.22      5235.74 o                         
   3  21  37     661523.75     647598.56      9861.79 o                         
   5  21  37      15567.49      15756.86      3945.13 o                         
   7  21  37    1787456.50    1966982.50     17901.84 o                         
   9  21  37     280963.56     306845.28      5346.98 o                         
  11  21  37     815722.81     891212.00      9701.89 o                         
  13  21  37     270197.72     311818.47      5901.75 o                         
  15  21  37    1321315.38    1367114.62     13141.87 o                         
  17  21  37       3080.47       3065.56      1633.71 o                         
  19  21  37     183917.73     182256.31      4312.97 o                         
  21  21  37     556197.69     604158.50      8435.32 o                         
  23  21  37        199.44       1750.79      3453.80 o                         
  25  21  37     106236.17     110843.60      4067.18 o                         
  27  21  37       2328.84       1292.92      3969.11 o                         
  29  21  37    1020377.19    1043338.56     10518.86 o                         
  31  21  37     484701.19     478841.94      7489.31 o                         
  33  21  37     128803.23     124221.09      4438.72 o                         
  35  21  37     366641.88     340372.75      6524.25 o                         
   1  23  37     984005.94     995090.19     10158.46 o                         
   3  23  37     281216.59     296783.22      5249.39 o                         
   5  23  37     389005.69     417765.78      6205.25 o                         
   7  23  37     684741.25     663322.31      7177.88 o                         
   9  23  37     338000.53     305254.66      5522.24 o                         
  11  23  37      38086.15      37992.26      3472.64 o                         
  13  23  37    1156658.25    1211873.75     11918.79 o                         
  15  23  37      11232.99      11196.80      3860.99 o                         
  17  23  37     183943.84     178080.42      5164.71 o                         
  19  23  37      30658.83      32090.45      3047.68 o                         
  21  23  37     428993.09     457711.28      6347.63 o                         
  23  23  37     101166.52      99429.02      4099.20 o                         
  25  23  37        339.01       1832.82      3741.40 o                         
  27  23  37      65637.08      62084.95      4412.94 o                         
  29  23  37     541338.38     590955.12      7803.27 o                         
  31  23  37      97269.95     102792.54      4574.87 o                         
  33  23  37    1036158.06    1098975.75     11255.88 o                         
  35  23  37     136816.78     135650.02      5246.53 o                         
   1  25  37     753588.81     817209.44      9009.94 o                         
   3  25  37      47216.14      51274.98      4076.85 o                         
   5  25  37    1223341.50    1233040.25     11788.15 o                         
   7  25  37      75701.45      68324.55      3796.94 o                         
   9  25  37     173038.84     209396.88      4764.08 o                         
  11  25  37     569141.81     585193.88      6938.21 o                         
  13  25  37     161968.56     160983.14      4608.09 o                         
  15  25  37     306110.81     306717.38      6541.24 o                         
  17  25  37      91674.54      89296.92      3489.70 o                         
  19  25  37     287605.03     294539.69      5048.18 o                         
  21  25  37      31739.21      42139.57      3445.50 o                         
  23  25  37     102463.10     103570.62      4159.94 o                         
  25  25  37     145571.55     153105.06      4541.56 o                         
  27  25  37     426229.81     451538.25      6558.87 o                         
  29  25  37      22912.39      29144.46      4076.95 o                         
  31  25  37     151489.38     171533.95      5366.72 o                         
  33  25  37      10060.61       9845.19      4219.21 o                         
  35  25  37       6221.96       5454.90      4337.88 o                         
   1  27  37     483312.72     479929.25      6381.78 o                         
   3  27  37     884288.62     932164.31      9523.53 o                         
   5  27  37     628126.81     649633.62      7332.20 o                         
   7  27  37     494666.34     509504.09      6772.74 o                         
   9  27  37     136732.17     125324.23      3399.83 o                         
  11  27  37       2017.71       4088.26      2886.88 o                         
  13  27  37     250656.78     244341.89      5610.99 o                         
  15  27  37      64720.74      77145.27      3308.97 o                         
  17  27  37     584376.56     581719.69      9063.07 o                         
  19  27  37    1053750.62    1071994.50     10384.98 o                         
  21  27  37     213698.28     221797.02      5254.43 o                         
  23  27  37      13660.21      19707.01      3627.26 o                         
  25  27  37     378354.25     378103.62      5737.69 o                         
  27  27  37       6124.53       7496.03      3622.06 o                         
  29  27  37      83475.19      94475.59      4310.14 o                         
  31  27  37       7222.76       9245.56      4673.37 o                         
  33  27  37     305490.59     307277.44      6519.68 o                         
  35  27  37     296595.84     301228.62      5985.88 o                         
   1  29  37      24881.08      31287.29      3266.39 o                         
   3  29  37     517527.06     553342.19      6882.04 o                         
   5  29  37      14192.81       9661.82      3031.35 o                         
   7  29  37     200837.91     228965.55      5937.27 o                         
   9  29  37     976647.56    1029032.38     10158.31 o                         
  11  29  37     126292.48     146207.31      3939.84 o                         
  13  29  37     289329.38     287753.19      5879.50 o                         
  15  29  37     189474.91     184026.36      4183.28 o                         
  17  29  37      83703.16      72983.59      3546.43 o                         
  19  29  37     184386.05     181375.77      4385.25 o                         
  21  29  37     155677.36     152827.48      4670.27 o                         
  23  29  37     106804.34     106285.41      4509.68 o                         
  25  29  37     348664.69     356504.28      5714.81 o                         
  27  29  37      15064.75      12898.68      4215.09 o                         
  29  29  37       1189.63      -1065.92      4056.10 o                         
  31  29  37     197741.17     180898.52      5089.25 o                         
  33  29  37     234173.89     234366.28      5478.26 o                         
  35  29  37     216765.11     217123.88      6210.98 o                         
   1  31  37     378149.41     408949.09      6450.69 o                         
   3  31  37     380264.00     361877.94      5895.23 o                         
   5  31  37     654985.69     677893.25      7876.27 o                         
   7  31  37      55552.13      61456.43      3900.11 o                         
   9  31  37     205170.70     218099.25      4937.38 o                         
  11  31  37     649318.06     672669.88      9795.60 o                         
  13  31  37     450679.16     470273.28      6610.88 o                         
  15  31  37        225.78       -627.10      3289.67 o                         
  17  31  37      52157.05      48694.46      3698.96 o                         
  19  31  37     103585.30     115815.84      4027.90 o                         
  21  31  37     184923.00     188768.66      4638.42 o                         
  23  31  37      30469.08      26617.44      3954.86 o                         
  25  31  37       3159.81       2439.09      4046.80 o                         
  27  31  37     178661.80     183477.39      5347.24 o                         
  29  31  37     775756.00     772820.75      9109.63 o                         
  31  31  37       4209.39       3230.31      4540.50 o                         
  33  31  37     153894.28     168169.77      5638.42 o                         
  35  31  37      54928.12      61712.09      5054.47 o                         
   1  33  37       2696.60       4618.18      3543.61 o                         
   3  33  37     484123.41     467842.50      6980.98 o                         
   5  33  37      25955.59      31236.93      3673.64 o                         
   7  33  37     119532.59     136399.08      4582.41 o                         
   9  33  37     174711.41     207067.61      4649.29 o                         
  11  33  37     142614.88     161528.70      4680.80 o                         
  13  33  37     129086.88     130581.66      4746.40 o                         
  15  33  37     731219.19     796783.88      9152.30 o                         
  17  33  37     888078.19     864937.94      9729.02 o                         
  19  33  37     180481.45     203900.83      5036.42 o                         
  21  33  37     175151.56     176992.52      4934.11 o                         
  23  33  37       1901.71       3509.90      4007.70 o                         
  25  33  37     491607.75     464470.03      7077.87 o                         
  27  33  37     144537.38     145708.19      5040.86 o                         
  29  33  37     191556.31     203997.69      5237.21 o                         
  31  33  37     366142.75     360247.09      6701.25 o                         
  33  33  37     228017.25     223665.61      5898.17 o                         
  35  33  37     324796.59     320312.72      5968.95 o                         
   1  35  37      74284.94      70200.57      4510.86 o                         
   3  35  37       3906.17       5195.88      3668.18 o                         
   5  35  37      14557.69      16965.07      3859.90 o                         
   7  35  37     849055.75     827819.50      9906.77 o                         
   9  35  37      85110.94      95071.62      4478.44 o                         
  11  35  37      16858.57      12238.92      3667.58 o                         
  13  35  37      69888.99      71877.29      4118.74 o                         
  15  35  37      36096.36      46734.39      4363.94 o                         
  17  35  37     165121.45     166341.05      5047.51 o                         
  19  35  37     833669.38     868402.88     10052.89 o                         
  21  35  37      60853.16      64988.63      4428.54 o                         
  23  35  37      27584.64      24774.21      4101.07 o                         
  25  35  37      29165.66      30141.99      4572.32 o                         
  27  35  37    1050353.88    1010945.06     10776.90 o                         
  29  35  37     140923.78     126081.46      4779.56 o                         
  31  35  37      25569.81      28602.69      4758.96 o                         
  33  35  37     176196.47     167795.33      6080.17 o                         
  35  35  37     304518.41     284290.56      6232.43 o                         
   1  37  37     216221.23     246341.41      5622.85 o                         
   3  37  37     458976.72     429713.56      6620.83 o                         
   5  37  37     270126.28     275386.34      5768.64 o                         
   7  37  37     118637.31     121162.47      4837.46 o                         
   9  37  37      20556.87      26568.46      4089.71 o                         
  11  37  37        244.63      -2064.10      4128.20 o                         
  13  37  37     201598.48     183120.84      5286.43 o                         
  15  37  37       1048.20       2220.40      4029.37 o                         
  17  37  37     266026.69     281927.78      5531.39 o                         
  19  37  37     171915.45     189717.62      5466.38 o                         
  21  37  37     166773.80     160481.70      5064.73 o                         
  23  37  37     141272.14     147508.86      4966.91 o                         
  25  37  37     248366.88     280294.50      6287.72 o                         
  27  37  37       2017.39       1671.32      4590.34 o                         
  29  37  37      34632.01      34277.91      4619.89 o                         
  31  37  37       5923.41       5174.76      4322.17 o                         
  33  37  37      11923.19      10320.82      5049.79 o                         
  35  37  37        125.64      -2370.91      4741.82 o                         
  37  37  37     425986.88     349649.34     11451.77 o                         
   2   0  38       1299.01       6028.81      3403.28 o                         
   6   0  38     210213.31     222687.11      5770.23 o                         
  10   0  38    1580267.50    1635481.50     19175.67 o                         
  14   0  38    2126851.00    2304251.75     28384.93 o                         
  18   0  38       4766.70       1970.63      4146.66 o                         
  22   0  38     633013.44     643322.19      9591.60 o                         
  26   0  38     140447.05     161818.11      5436.69 o                         
  30   0  38      70045.54      97232.64      5825.49 o                         
  34   0  38     543537.50     578328.94      9711.86 o                         
   0   2  38     469990.84     521752.69      7877.44 o                         
   2   2  38     224405.62     245451.09      3962.94 o                         
   4   2  38     283783.72     284879.94      4415.98 o                         
   6   2  38     225923.84     228136.69      3964.51 o                         
   8   2  38     115115.95      87385.87      3357.75 o                         
  10   2  38     132961.11     133190.02      3420.89 o                         
  12   2  38     157253.66     154887.41      4725.80 o                         
  14   2  38      68278.48      60748.25      3224.37 o                         
  16   2  38       7103.84       4409.91      2853.74 o                         
  18   2  38     753110.62     748810.75      8315.92 o                         
  20   2  38       1069.90       7010.00      3066.26 o                         
  22   2  38       9068.86       6669.16      3068.93 o                         
  24   2  38     251297.41     246215.55      4480.58 o                         
  26   2  38       2483.15      15580.97      3566.94 o                         
  28   2  38       8212.00       6180.44      3522.93 o                         
  30   2  38       2402.02       3929.98      3518.58 o                         
  32   2  38       2793.24       4964.93      3611.13 o                         
  34   2  38     194076.56     170073.50      4839.06 o                         
  36   2  38     559244.88     565863.19      7183.73 o                         
   2   4  38     658844.00     612354.19      6209.49 o                         
   4   4  38      70286.93      74007.95      3338.94 o                         
   6   4  38     293745.03     356596.78      5082.46 o                         
   8   4  38    1746022.00    1727470.12     18154.73 o                         
  10   4  38       1668.22       2654.33      2993.28 o                         
  12   4  38     438276.53     462895.69      6121.65 o                         
  14   4  38     261324.05     249924.58      4328.61 o                         
  16   4  38    1509458.50    1599293.25     14355.90 o                         
  18   4  38      24647.72      22489.95      2839.27 o                         
  20   4  38     149614.06     153902.78      4151.08 o                         
  22   4  38     398731.78     342906.91      5219.76 o                         
  24   4  38     114835.06     133730.36      4061.94 o                         
  26   4  38     367513.88     413645.50      5304.53 o                         
  28   4  38      21671.22      19917.24      3599.75 o                         
  30   4  38      23332.21      25218.59      3918.61 o                         
  32   4  38     732408.62     737557.69      8711.02 o                         
  34   4  38      30061.90      24853.61      4108.38 o                         
  36   4  38       1925.42       9246.22      4036.97 o                         
   0   6  38      70612.91      50253.15      4493.32 o                         
   2   6  38     216292.23     235373.36      7472.87 o                         
   4   6  38     481448.78     447998.78      6014.25 o                         
   6   6  38    1204274.88    1145935.00     11108.26 o                         
   8   6  38     377241.22     334227.19      5721.03 o                         
  10   6  38     906580.06     873524.38     11328.29 o                         
  12   6  38      15941.49      16117.03      3614.22 o                         
  14   6  38     127756.37     138025.27      4011.23 o                         
  16   6  38     288967.62     293525.00      5352.53 o                         
  18   6  38      16287.31      17041.04      2994.10 o                         
  20   6  38      57119.41      68034.65      3445.53 o                         
  22   6  38       2180.08       2993.96      3201.55 o                         
  24   6  38      44870.48      62207.24      3528.41 o                         
  26   6  38      77383.50      61928.89      3838.23 o                         
  28   6  38     953065.12     966919.00     10178.39 o                         
  30   6  38     102823.56      99076.69      3979.29 o                         
  32   6  38     124786.46     116519.86      4291.94 o                         
  34   6  38      78841.05      77604.18      4055.94 o                         
  36   6  38     234581.67     264482.44      5578.44 o                         
   2   8  38     377897.66     408568.22      7861.93 o                         
   4   8  38     476166.44     466211.56      6639.03 o                         
   6   8  38      48662.13      56894.78      3455.93 o                         
   8   8  38    1193778.00    1234000.88     11414.16 o                         
  10   8  38    1821483.38    1939375.12     18104.29 o                         
  12   8  38    2601701.25    2739673.25     29407.85 o                         
  14   8  38      39161.38      33317.92      3535.66 o                         
  16   8  38      24666.96      25465.42      3517.23 o                         
  18   8  38      44849.84      43467.54      3086.64 o                         
  20   8  38     334278.41     341362.72      5183.57 o                         
  22   8  38     230177.73     210309.00      5020.61 o                         
  24   8  38      23359.37      23655.30      3270.35 o                         
  26   8  38     315005.62     333196.50      5280.82 o                         
  28   8  38      61853.84      61157.72      3546.43 o                         
  30   8  38       3368.94       5154.86      3787.55 o                         
  32   8  38     127626.23     130400.16      4548.43 o                         
  34   8  38     508956.94     523061.78      6869.11 o                         
  36   8  38     788143.62     819594.56      8828.46 o                         
   0  10  38      25473.03      21038.05      5041.89 o                         
   2  10  38     151223.36     150523.73      5957.28 o                         
   4  10  38     410823.31     437595.62      7167.98 o                         
   6  10  38    2245914.50    2232316.75     19462.09 o                         
   8  10  38     143409.59     125523.34      3845.36 o                         
  10  10  38    1072210.25    1081443.62     12123.57 o                         
  12  10  38     238200.77     278629.47      5374.79 o                         
  14  10  38      38910.74      43012.49      3447.95 o                         
  16  10  38     314428.22     320150.38      5436.27 o                         
  18  10  38      58863.53      53438.05      3049.67 o                         
  20  10  38       4101.29       8564.33      2976.14 o                         
  22  10  38         62.35      -1330.31      3505.75 o                         
  24  10  38       1611.66       5111.30      3211.46 o                         
  26  10  38      13105.06      13267.26      3655.31 o                         
  28  10  38      86252.27      94547.80      4045.15 o                         
  30  10  38     192906.09     205491.25      5046.88 o                         
  32  10  38      10093.45       9747.35      3526.24 o                         
  34  10  38     111773.76     113788.10      4252.07 o                         
  36  10  38       8330.74       4684.49      4382.20 o                         
   2  12  38     298634.88     303870.84      5495.56 o                         
   4  12  38     103209.88     138045.17      4714.73 o                         
   6  12  38     584450.06     604152.50      8013.98 o                         
   8  12  38     341393.62     331453.47      5123.77 o                         
  10  12  38       3076.87       1829.81      3284.84 o                         
  12  12  38     886631.69     917267.19     10043.28 o                         
  14  12  38     133650.03     140693.41      4193.28 o                         
  16  12  38       4830.18       5786.03      3372.58 o                         
  18  12  38     127046.48     121844.05      4121.95 o                         
  20  12  38     225221.70     226452.91      4416.69 o                         
  22  12  38     114357.23     114306.66      3761.09 o                         
  24  12  38     393355.28     404059.09      5982.96 o                         
  26  12  38     284956.97     313301.53      6126.14 o                         
  28  12  38     308941.88     334197.16      5250.13 o                         
  30  12  38     131043.68     142565.77      4686.74 o                         
  32  12  38     119936.52     109047.98      4614.50 o                         
  34  12  38     117777.01     121584.10      4568.83 o                         
  36  12  38      34351.11      41979.42      4360.39 o                         
   0  14  38    2124553.00    2309963.75     29086.42 o                         
   2  14  38      13570.46      20511.72      3758.82 o                         
   4  14  38      34877.31      31617.70      3518.85 o                         
   6  14  38     832665.19     884914.06      8792.39 o                         
   8  14  38    1077849.38    1086798.25     10335.42 o                         
  10  14  38      17396.48      15457.46      3357.88 o                         
  12  14  38     190795.03     212166.64      4722.25 o                         
  14  14  38     111556.41     117217.21      4157.63 o                         
  16  14  38    1175482.62    1267037.62     13710.28 o                         
  18  14  38    1516793.75    1456211.75     13669.94 o                         
  20  14  38     455631.22     497218.59      6596.97 o                         
  22  14  38     247684.72     243154.81      4614.00 o                         
  24  14  38     897621.75     951144.62     11517.49 o                         
  26  14  38      23516.34      19398.27      3680.01 o                         
  28  14  38     189704.11     196833.61      4945.46 o                         
  30  14  38         40.50      -1866.76      3733.51 o                         
  32  14  38    1189429.00    1242934.50     12181.34 o                         
  34  14  38      84941.91      89921.64      4289.99 o                         
  36  14  38    1121371.38    1102130.25     10951.10 o                         
   2  16  38     216119.97     219980.12      4866.55 o                         
   4  16  38       5362.89      11387.39      3522.80 o                         
   6  16  38     836000.06     854547.38      9114.65 o                         
   8  16  38        623.89        370.59      3441.46 o                         
  10  16  38     618655.00     647776.06      8383.31 o                         
  12  16  38      43707.26      39230.92      3838.72 o                         
  14  16  38        619.70       7098.82      3474.38 o                         
  16  16  38       4277.79       1906.31      3670.43 o                         
  18  16  38      83920.72      87725.95      4373.22 o                         
  20  16  38      33771.80      30575.36      2907.64 o                         
  22  16  38     581290.62     544119.62      7143.58 o                         
  24  16  38      22446.53      15951.38      3569.27 o                         
  26  16  38     383319.34     391777.50      6236.03 o                         
  28  16  38      52338.79      62743.15      4231.54 o                         
  30  16  38      44719.41      44061.31      4551.53 o                         
  32  16  38      47666.46      36695.50      3948.26 o                         
  34  16  38     162470.36     149765.30      5084.07 o                         
  36  16  38         14.25       -332.30      4572.43 o                         
   0  18  38     550256.88     593148.50     11183.39 o                         
   2  18  38       2449.96       6627.73      3942.44 o                         
   4  18  38      33541.30      38371.56      3782.99 o                         
   6  18  38      20782.13      17582.43      3263.67 o                         
   8  18  38       2423.40      -1191.87      3304.14 o                         
  10  18  38      13697.28      12235.08      3676.51 o                         
  12  18  38     136484.33     149401.78      5001.92 o                         
  14  18  38      56711.56      52063.05      4050.91 o                         
  16  18  38      32752.80      38229.35      3894.76 o                         
  18  18  38      15943.14      19439.90      3810.85 o                         
  20  18  38     173111.34     189099.30      4280.22 o                         
  22  18  38      88883.56      74977.09      3697.19 o                         
  24  18  38       6273.97       6873.90      3461.33 o                         
  26  18  38        828.88        564.11      3817.35 o                         
  28  18  38     697511.25     734982.38      8429.75 o                         
  30  18  38     266145.03     268000.59      5722.74 o                         
  32  18  38     149292.83     151784.70      4617.76 o                         
  34  18  38     438242.94     429910.75      7107.40 o                         
  36  18  38     235867.72     264103.72      6260.50 o                         
   2  20  38     273485.94     254503.36      4973.28 o                         
   4  20  38        407.66        176.60      3803.02 o                         
   6  20  38     197931.06     234923.34      5504.25 o                         
   8  20  38    1049673.00    1095404.62     11145.99 o                         
  10  20  38     134634.53     136802.92      4528.26 o                         
  12  20  38     780400.50     831221.94     10763.54 o                         
  14  20  38    1102926.12    1109699.62     11723.20 o                         
  16  20  38      74161.10      83349.72      4182.81 o                         
  18  20  38     555984.44     618209.69      7739.01 o                         
  20  20  38       4044.49       4514.49      3231.09 o                         
  22  20  38     634162.06     679746.25      8065.28 o                         
  24  20  38      13799.16      12993.46      3774.02 o                         
  26  20  38       4999.30       8659.17      3920.63 o                         
  28  20  38     706280.25     713132.88      8378.83 o                         
  30  20  38      23032.51      26009.64      4011.35 o                         
  32  20  38     101938.20     113385.33      5025.50 o                         
  34  20  38      34229.87      29160.62      4199.12 o                         
  36  20  38      25427.04      31887.66      5149.23 o                         
   0  22  38    1787385.50    1911812.38     23820.41 o                         
   2  22  38       9628.55       9578.15      3748.62 o                         
   4  22  38     351392.53     393114.31      6321.65 o                         
   6  22  38     376814.50     388751.31      6593.74 o                         
   8  22  38     460668.34     428281.41      7327.00 o                         
  10  22  38     317132.69     361497.06      5353.63 o                         
  12  22  38    1217862.62    1257604.50     12106.50 o                         
  14  22  38     228369.88     236642.58      5215.63 o                         
  16  22  38     233903.19     245369.84      5223.61 o                         
  18  22  38     263181.06     263746.88      6737.62 o                         
  20  22  38        170.95      -1291.88      3183.84 o                         
  22  22  38     188590.77     174974.12      4367.51 o                         
  24  22  38      94710.62     103395.60      4093.54 o                         
  26  22  38     140274.03     140256.45      4484.48 o                         
  28  22  38       5254.72       7509.24      4260.56 o                         
  30  22  38     247967.58     254971.52      5413.02 o                         
  32  22  38     202486.39     212625.42      5339.95 o                         
  34  22  38     123525.86     122397.95      4854.01 o                         
  36  22  38      99418.98     107598.16      4637.24 o                         
   2  24  38     135245.84     131846.25      4788.90 o                         
   4  24  38      70426.64      87315.47      4152.28 o                         
   6  24  38     707414.50     749892.56      9180.50 o                         
   8  24  38     321022.22     317780.53      5534.22 o                         
  10  24  38      55281.61      56306.25      3870.75 o                         
  12  24  38     573744.31     524207.50      7804.86 o                         
  14  24  38     280610.25     290970.41      5585.81 o                         
  16  24  38      46167.31      47653.88      3899.65 o                         
  18  24  38     288552.56     300819.88      5476.60 o                         
  20  24  38       4602.83       4997.94      3366.01 o                         
  22  24  38     181985.00     167044.39      4614.32 o                         
  24  24  38     231554.17     259367.52      5226.69 o                         
  26  24  38     786896.94     790599.44      9587.16 o                         
  28  24  38     165102.52     186379.86      5070.10 o                         
  30  24  38      21699.40      34937.68      4333.93 o                         
  32  24  38     729649.69     740051.81      8852.51 o                         
  34  24  38     478357.16     453818.81      7270.61 o                         
  36  24  38     217098.19     236375.17      5504.96 o                         
   0  26  38       3109.99       2340.47      3831.06 o                         
   2  26  38     354600.31     355032.47      5463.19 o                         
   4  26  38      13944.07      15538.78      3660.85 o                         
   6  26  38       4674.16       2444.03      4218.92 o                         
   8  26  38    1233670.62    1275600.38     11779.57 o                         
  10  26  38      98490.19     105278.40      4726.31 o                         
  12  26  38     910239.50     899559.75      9508.45 o                         
  14  26  38     203681.92     220445.44      4796.00 o                         
  16  26  38      94923.34     100140.00      3147.36 o                         
  18  26  38     113975.80     109130.70      4875.12 o                         
  20  26  38      86078.95     109399.20      4049.45 o                         
  22  26  38     146170.67     154462.64      4341.17 o                         
  24  26  38        578.82       1656.25      3566.92 o                         
  26  26  38       5183.78       8455.43      4264.96 o                         
  28  26  38      10411.10      13101.78      4033.22 o                         
  30  26  38     400457.97     391693.12      6222.98 o                         
  32  26  38     914253.81     967157.19     10962.37 o                         
  34  26  38      74078.13      66655.08      4386.26 o                         
  36  26  38       3987.89       2692.93      4482.37 o                         
   2  28  38      19843.26      21804.33      2959.33 o                         
   4  28  38      30862.83      26318.70      3086.83 o                         
   6  28  38      74658.40      66731.25      3148.37 o                         
   8  28  38     222958.48     266366.03      4612.41 o                         
  10  28  38      53999.70      48753.48      2626.42 o                         
  12  28  38     232125.58     229693.53      4898.06 o                         
  14  28  38     313596.97     323165.97      5712.11 o                         
  16  28  38      83154.70     101235.33      3503.79 o                         
  18  28  38     292146.47     287802.53      6988.19 o                         
  20  28  38     156188.03     159948.05      4436.06 o                         
  22  28  38     241407.59     255877.20      5072.17 o                         
  24  28  38     407732.34     419415.00      6880.82 o                         
  26  28  38    2339693.00    2331960.25     20400.55 o                         
  28  28  38     202169.61     231333.92      5631.53 o                         
  30  28  38        456.18        238.18      3907.54 o                         
  32  28  38      36809.46      40264.70      4337.04 o                         
  34  28  38       2388.18       1230.60      4344.71 o                         
  36  28  38     112042.00     131193.75      4822.40 o                         
   0  30  38    1068372.25    1073136.62     15208.72 o                         
   2  30  38     527472.25     506527.25      6722.99 o                         
   4  30  38      52646.27      51815.75      3375.43 o                         
   6  30  38       4825.52       2154.02      3613.05 o                         
   8  30  38       7363.73       5853.81      3572.63 o                         
  10  30  38     155317.02     154469.80      4012.30 o                         
  12  30  38     256899.97     267730.97      4674.37 o                         
  14  30  38         24.88       3743.25      3471.20 o                         
  16  30  38     132989.22     138245.31      3877.59 o                         
  18  30  38      14957.72      20318.15      3567.99 o                         
  20  30  38       8759.81       8854.36      3630.24 o                         
  22  30  38     462480.09     490384.72      8553.89 o                         
  24  30  38      76420.58      85931.52      4487.48 o                         
  26  30  38    1006408.94    1045642.50     11239.75 o                         
  28  30  38     129531.95     133443.33      4738.93 o                         
  30  30  38      19704.65      21986.30      4226.89 o                         
  32  30  38    1216845.38    1228722.12     11643.26 o                         
  34  30  38     285585.41     289381.97      5970.99 o                         
  36  30  38     146854.94     134293.55      5366.41 o                         
   2  32  38     241828.66     250712.98      5226.18 o                         
   4  32  38     479400.75     522857.06      7720.87 o                         
   6  32  38     190705.78     201297.06      4914.94 o                         
   8  32  38      70861.53      72809.67      3995.35 o                         
  10  32  38     399806.03     438406.62      6173.77 o                         
  12  32  38      54251.53      54923.72      3960.16 o                         
  14  32  38      21471.59      19797.15      3485.89 o                         
  16  32  38     106735.14      99274.70      4117.25 o                         
  18  32  38      11595.80      17704.16      3666.69 o                         
  20  32  38     213446.67     214823.69      5049.29 o                         
  22  32  38       4050.77       7863.73      3713.13 o                         
  24  32  38     445158.81     457127.84      6582.67 o                         
  26  32  38     161978.11     170647.92      5209.17 o                         
  28  32  38     172360.52     172320.80      5129.76 o                         
  30  32  38      24528.30      17681.33      4242.14 o                         
  32  32  38      75178.79      72607.69      4851.62 o                         
  34  32  38      14883.78      21081.57      4419.20 o                         
  36  32  38      41527.38      32416.16      5016.55 o                         
   0  34  38      33745.80      33213.54      5677.94 o                         
   2  34  38      62286.65      60874.64      3959.23 o                         
   4  34  38      42089.79      52297.43      4054.00 o                         
   6  34  38     875964.06     876093.75      9802.19 o                         
   8  34  38     344746.53     338020.78      6206.07 o                         
  10  34  38       1543.31       -716.75      3692.56 o                         
  12  34  38     119917.05     141920.89      4845.05 o                         
  14  34  38      12672.42      16739.98      4181.22 o                         
  16  34  38     199322.19     219990.45      5279.82 o                         
  18  34  38     212649.53     224749.89      5384.74 o                         
  20  34  38      26524.55      34528.74      4610.03 o                         
  22  34  38      27521.33      27855.22      4034.30 o                         
  24  34  38     160939.44     151484.48      4883.02 o                         
  26  34  38     239135.47     233895.70      5594.24 o                         
  28  34  38     684618.38     690770.06      8195.56 o                         
  30  34  38         20.43       -464.22      4445.88 o                         
  32  34  38      16902.51      20792.14      4255.36 o                         
  34  34  38       8030.40      12267.75      4586.44 o                         
  36  34  38      45236.96      60526.94      5630.15 o                         
   2  36  38    1092372.50    1165534.38     11866.28 o                         
   4  36  38     338099.53     351927.81      5965.72 o                         
   6  36  38      84068.18      95105.12      4411.88 o                         
   8  36  38     302813.59     309466.03      5465.83 o                         
  10  36  38     134213.89     143893.17      4875.88 o                         
  12  36  38       2864.37       3666.03      4121.19 o                         
  14  36  38     168265.53     161356.97      4623.33 o                         
  16  36  38      68331.11      73013.49      4425.52 o                         
  18  36  38      22183.88      25007.38      4074.87 o                         
  20  36  38      43798.64      38956.84      4414.80 o                         
  22  36  38     226509.73     219196.11     10954.17 o                         
  24  36  38      20171.34      24597.86      4466.13 o                         
  26  36  38     492054.75     459922.22      7113.89 o                         
  28  36  38     133742.28     132067.81      5248.13 o                         
  30  36  38     369067.00     369020.41      6758.22 o                         
  32  36  38      10346.90      12666.56      4533.89 o                         
  34  36  38       3421.21      -2186.01      4372.02 o                         
  36  36  38       3538.12       3771.00      5081.46 o                         
   0  38  38     702871.94     689747.00     13689.03 o                         
   2  38  38     549535.69     526301.88      7053.94 o                         
   4  38  38     536144.06     523027.25      7441.87 o                         
   6  38  38      16462.56      21202.73      4336.85 o                         
   8  38  38      60363.34      78415.03      4571.60 o                         
  10  38  38     219698.06     228045.00      5746.33 o                         
  12  38  38     341822.69     351093.62      6707.07 o                         
  14  38  38     113932.25     120577.90      4900.91 o                         
  16  38  38     709970.81     756306.12      9161.15 o                         
  18  38  38      69466.49      69571.75      4738.42 o                         
  20  38  38      44839.81      49431.61      4661.15 o                         
  22  38  38      43127.48      61328.48      4582.54 o                         
  24  38  38      70505.40      68171.30      4743.57 o                         
  26  38  38     169156.83     171929.28      5968.29 o                         
  28  38  38     284083.09     252304.78      5936.01 o                         
  30  38  38        156.68      -2219.77      4972.91 o                         
  32  38  38     224768.38     199115.17      6142.66 o                         
  34  38  38      21410.22      21691.87      4532.41 o                         
  36  38  38         79.00      -2015.66      4839.81 o                         
  38  38  38     440555.19     454534.06     12719.03 o                         
   1   1  39     220413.27     201012.05      4652.29 o                         
   3   1  39      19300.41      20935.66      2319.03 o                         
   5   1  39       9743.46      16497.11      2641.34 o                         
   7   1  39    1112767.50    1165809.38      9246.65 o                         
   9   1  39     137040.44     155231.80      3519.02 o                         
  11   1  39        812.21       2525.18      2823.22 o                         
  13   1  39    1569691.62    1560970.88     21139.79 o                         
  15   1  39      35749.54      37582.45      2873.75 o                         
  17   1  39     845196.75     873845.38      8785.79 o                         
  19   1  39      50485.95      56606.83      3222.21 o                         
  21   1  39       4828.41       9726.42      3415.33 o                         
  23   1  39        386.61       1595.65      3230.96 o                         
  25   1  39     410597.31     418702.19      5766.44 o                         
  27   1  39     406941.22     405936.91      5869.76 o                         
  29   1  39      32337.40      35951.24      3808.59 o                         
  31   1  39     197109.75     213085.44      4890.34 o                         
  33   1  39       3180.78       1168.40      3509.81 o                         
  35   1  39      18322.65      16150.50      3914.25 o                         
  37   1  39      19080.71      14627.51      4262.10 o                         
   1   3  39       6930.90      11221.49      2236.05 o                         
   3   3  39     751091.81     787676.44      9373.89 o                         
   5   3  39    1077039.75    1101977.25     12832.02 o                         
   7   3  39     175002.58     169590.16      4645.58 o                         
   9   3  39     257187.02     275674.19      5100.69 o                         
  11   3  39     113478.79     131543.34      4720.14 o                         
  13   3  39       9743.38      13081.70      2693.94 o                         
  15   3  39    3266869.75    3280723.50     28563.73 o                         
  17   3  39     295634.81     324560.72      5085.36 o                         
  19   3  39     711832.12     775386.50      7849.25 o                         
  21   3  39     157021.08     163576.05      3786.08 o                         
  23   3  39     475488.75     513323.00      7078.77 o                         
  25   3  39     345073.34     337556.47      5434.96 o                         
  27   3  39      37505.83      31012.00      3887.81 o                         
  29   3  39     116751.26     113773.37      3974.86 o                         
  31   3  39      20311.21      20018.86      3948.60 o                         
  33   3  39      18065.00      14737.42      3866.89 o                         
  35   3  39     207871.09     232251.39      5052.34 o                         
  37   3  39     118886.59     118631.15      4397.90 o                         
   1   5  39     746280.44     668714.19      8552.67 o                         
   3   5  39     466580.41     491485.53      6040.68 o                         
   5   5  39     434296.97     440622.31      6308.99 o                         
   7   5  39    1212126.25    1243652.00     11075.10 o                         
   9   5  39     610099.19     628987.12      9590.59 o                         
  11   5  39     139045.16     143436.12      4669.36 o                         
  13   5  39     827736.56     840338.31     11585.24 o                         
  15   5  39     770687.12     814575.25      9228.86 o                         
  17   5  39     455688.84     490292.94      9055.40 o                         
  19   5  39      44481.92      43085.69      3585.69 o                         
  21   5  39     117444.54     109114.90      3546.39 o                         
  23   5  39      94501.26     125320.36      3798.23 o                         
  25   5  39      99395.55     105212.61      3823.50 o                         
  27   5  39       4098.14        325.18      3255.57 o                         
  29   5  39      94522.64      79555.22      4029.20 o                         
  31   5  39     107555.42     125326.31      4473.33 o                         
  33   5  39      53736.56      57290.60      3998.94 o                         
  35   5  39      12095.35       6713.37      4146.60 o                         
  37   5  39       2652.06       6273.13      4436.25 o                         
   1   7  39     891835.94     908087.44      9717.08 o                         
   3   7  39     326883.81     357796.75      5578.70 o                         
   5   7  39    1037733.25    1028484.06     11694.75 o                         
   7   7  39     275685.34     284505.84      5341.66 o                         
   9   7  39     275801.16     250252.23      5697.21 o                         
  11   7  39      34656.40      29674.63      3303.70 o                         
  13   7  39      35062.68      45300.73      3640.17 o                         
  15   7  39       6703.39      12425.13      4008.43 o                         
  17   7  39      56556.74      47297.83      3757.27 o                         
  19   7  39      14857.03      27639.66      3042.70 o                         
  21   7  39      85594.87      99223.81      3820.83 o                         
  23   7  39      47843.06      48194.93      3522.40 o                         
  25   7  39      10993.31      11319.07      3566.78 o                         
  27   7  39     342113.69     356514.97      6050.27 o                         
  29   7  39       1910.26       5562.04      3881.22 o                         
  31   7  39       6120.32       9805.49      3555.31 o                         
  33   7  39      19524.95      15818.22      3899.23 o                         
  35   7  39     106537.23     108226.95      4289.92 o                         
  37   7  39      16743.65      17788.90      4662.04 o                         
   1   9  39    3377777.00    3334433.50     29455.47 o                         
   3   9  39       1455.88        571.55      2312.73 o                         
   5   9  39      60002.18      66184.84      3213.87 o                         
   7   9  39     387503.72     405696.25      6130.86 o                         
   9   9  39    1952798.75    1929811.12     17492.82 o
[truncated: 899,670 more chars]
