# Supplementary material for: Hierarchical packing of racemic metallosupra­molecular cages with Ni(II)-based triple-stranded helicate building blocks
Source: IUCrJ. 2023 Mar 31;10(Pt 3):321–8. doi: 10.1107/S2052252523002385 (PMC10161775; doi:10.1107/S2052252523002385)
Supplement: Supplementary file 3 [file m-10-00321-sup3.hkl]

data_2                                                                          
_shelx_title ' cv568_19_a.res in Fd-3'                                          
_shelx_refln_list_code          4                                               
_shelx_F_calc_maximum     4521.42                                               
_exptl_crystal_F_000     62176.00                                               
_reflns_d_resolution_high  0.7984                                               
                                                                                
loop_                                                                           
 _space_group_symop_operation_xyz                                               
 'x, y, z'                                                                      
 '-x+1/4, -y+1/4, z'                                                            
 '-x+1/4, y, -z+1/4'                                                            
 'x, -y+1/4, -z+1/4'                                                            
 'z, x, y'                                                                      
 'z, -x+1/4, -y+1/4'                                                            
 '-z+1/4, -x+1/4, y'                                                            
 '-z+1/4, x, -y+1/4'                                                            
 'y, z, x'                                                                      
 '-y+1/4, z, -x+1/4'                                                            
 'y, -z+1/4, -x+1/4'                                                            
 '-y+1/4, -z+1/4, x'                                                            
 'x, y+1/2, z+1/2'                                                              
 '-x+1/4, -y+3/4, z+1/2'                                                        
 '-x+1/4, y+1/2, -z+3/4'                                                        
 'x, -y+3/4, -z+3/4'                                                            
 'z, x+1/2, y+1/2'                                                              
 'z, -x+3/4, -y+3/4'                                                            
 '-z+1/4, -x+3/4, y+1/2'                                                        
 '-z+1/4, x+1/2, -y+3/4'                                                        
 'y, z+1/2, x+1/2'                                                              
 '-y+1/4, z+1/2, -x+3/4'                                                        
 'y, -z+3/4, -x+3/4'                                                            
 '-y+1/4, -z+3/4, x+1/2'                                                        
 'x+1/2, y, z+1/2'                                                              
 '-x+3/4, -y+1/4, z+1/2'                                                        
 '-x+3/4, y, -z+3/4'                                                            
 'x+1/2, -y+1/4, -z+3/4'                                                        
 'z+1/2, x, y+1/2'                                                              
 'z+1/2, -x+1/4, -y+3/4'                                                        
 '-z+3/4, -x+1/4, y+1/2'                                                        
 '-z+3/4, x, -y+3/4'                                                            
 'y+1/2, z, x+1/2'                                                              
 '-y+3/4, z, -x+3/4'                                                            
 'y+1/2, -z+1/4, -x+3/4'                                                        
 '-y+3/4, -z+1/4, x+1/2'                                                        
 'x+1/2, y+1/2, z'                                                              
 '-x+3/4, -y+3/4, z'                                                            
 '-x+3/4, y+1/2, -z+1/4'                                                        
 'x+1/2, -y+3/4, -z+1/4'                                                        
 'z+1/2, x+1/2, y'                                                              
 'z+1/2, -x+3/4, -y+1/4'                                                        
 '-z+3/4, -x+3/4, y'                                                            
 '-z+3/4, x+1/2, -y+1/4'                                                        
 'y+1/2, z+1/2, x'                                                              
 '-y+3/4, z+1/2, -x+1/4'                                                        
 'y+1/2, -z+3/4, -x+1/4'                                                        
 '-y+3/4, -z+3/4, x'                                                            
 '-x, -y, -z'                                                                   
 'x-1/4, y-1/4, -z'                                                             
 'x-1/4, -y, z-1/4'                                                             
 '-x, y-1/4, z-1/4'                                                             
 '-z, -x, -y'                                                                   
 '-z, x-1/4, y-1/4'                                                             
 'z-1/4, x-1/4, -y'                                                             
 'z-1/4, -x, y-1/4'                                                             
 '-y, -z, -x'                                                                   
 'y-1/4, -z, x-1/4'                                                             
 '-y, z-1/4, x-1/4'                                                             
 'y-1/4, z-1/4, -x'                                                             
 '-x, -y+1/2, -z+1/2'                                                           
 'x-1/4, y+1/4, -z+1/2'                                                         
 'x-1/4, -y+1/2, z+1/4'                                                         
 '-x, y+1/4, z+1/4'                                                             
 '-z, -x+1/2, -y+1/2'                                                           
 '-z, x+1/4, y+1/4'                                                             
 'z-1/4, x+1/4, -y+1/2'                                                         
 'z-1/4, -x+1/2, y+1/4'                                                         
 '-y, -z+1/2, -x+1/2'                                                           
 'y-1/4, -z+1/2, x+1/4'                                                         
 '-y, z+1/4, x+1/4'                                                             
 'y-1/4, z+1/4, -x+1/2'                                                         
 '-x+1/2, -y, -z+1/2'                                                           
 'x+1/4, y-1/4, -z+1/2'                                                         
 'x+1/4, -y, z+1/4'                                                             
 '-x+1/2, y-1/4, z+1/4'                                                         
 '-z+1/2, -x, -y+1/2'                                                           
 '-z+1/2, x-1/4, y+1/4'                                                         
 'z+1/4, x-1/4, -y+1/2'                                                         
 'z+1/4, -x, y+1/4'                                                             
 '-y+1/2, -z, -x+1/2'                                                           
 'y+1/4, -z, x+1/4'                                                             
 '-y+1/2, z-1/4, x+1/4'                                                         
 'y+1/4, z-1/4, -x+1/2'                                                         
 '-x+1/2, -y+1/2, -z'                                                           
 'x+1/4, y+1/4, -z'                                                             
 'x+1/4, -y+1/2, z-1/4'                                                         
 '-x+1/2, y+1/4, z-1/4'                                                         
 '-z+1/2, -x+1/2, -y'                                                           
 '-z+1/2, x+1/4, y-1/4'                                                         
 'z+1/4, x+1/4, -y'                                                             
 'z+1/4, -x+1/2, y-1/4'                                                         
 '-y+1/2, -z+1/2, -x'                                                           
 'y+1/4, -z+1/2, x-1/4'                                                         
 '-y+1/2, z+1/4, x-1/4'                                                         
 'y+1/4, z+1/4, -x'                                                             
                                                                                
_cell_length_a    58.6004                                                       
_cell_length_b    58.6004                                                       
_cell_length_c    58.6004                                                       
_cell_angle_alpha  90.000                                                       
_cell_angle_beta   90.000                                                       
_cell_angle_gamma  90.000                                                       
                                                                                
_shelx_F_squared_multiplier     1.000                                           
                                                                                
loop_                                                                           
 _refln_index_h                                                                 
 _refln_index_k                                                                 
 _refln_index_l                                                                 
 _refln_F_squared_calc                                                          
 _refln_F_squared_meas                                                          
 _refln_F_squared_sigma                                                         
 _refln_observed_status                                                         
   1   3   3    5318532.00    5149596.00    126981.70 o                         
   3   3   3    3251104.25    1358381.00     34978.69 o                         
   2   2   4    1205953.12     862444.69      7420.65 o                         
   0   4   4    2351265.75    2720176.50     46154.83 o                         
   2   4   4     347631.41     225611.38      3376.81 o                         
   4   4   4    9247564.00    7574725.50    173946.88 o                         
   1   1   5      64811.93     108589.55      2281.48 o                         
   3   1   5   10137400.00    7498100.50    217378.25 o                         
   1   3   5       7715.70       4625.15       710.78 o                         
   3   3   5    3361099.00    3034170.00     26389.54 o                         
   1   5   5    2784005.00    1951002.75     21786.19 o                         
   3   5   5    1986258.38    1814580.88     18900.17 o                         
   5   5   5    2672752.50    2497494.75     39880.96 o                         
   2   0   6   13199755.00    8188631.00    314830.91 o                         
   0   2   6   20443276.00   16295552.00    540544.88 o                         
   2   2   6     547350.94     427475.78      4876.80 o                         
   4   2   6    2787889.75    1627392.12     15229.27 o                         
   2   4   6    4942013.50    3744223.75     34953.64 o                         
   4   4   6    1934842.62    1386375.38      9629.03 o                         
   0   6   6    1378758.00     986863.94     14437.77 o                         
   2   6   6      65113.54      15024.61       995.28 o                         
   4   6   6     281608.09     248414.98      2134.73 o                         
   6   6   6   17207426.00   13325592.00    255646.64 o                         
   1   1   7    1124624.75     878698.00     10996.05 o                         
   3   1   7       5790.31       1099.58       567.22 o                         
   5   1   7      56655.23      13721.55       821.13 o                         
   1   3   7     563573.12     621176.62     13155.58 o                         
   3   3   7     335040.84     317610.00      3183.86 o                         
   5   3   7     917174.50     553155.31      6493.49 o                         
   1   5   7    3354559.25    2576908.25     18121.51 o                         
   3   5   7       7547.33       5584.64      1112.85 o                         
   5   5   7       3927.67       1228.36       962.96 o                         
   1   7   7      21979.75      27225.21      1135.80 o                         
   3   7   7     219143.47     213959.05      2462.29 o                         
   5   7   7      87435.38      69007.97      2203.65 o                         
   7   7   7   17661416.00   15768338.00    508455.69 o                         
   0   0   8   12069289.00    9103963.00    466648.34 o                         
   4   0   8    1031022.31     943716.81     14603.36 o                         
   2   2   8    3618627.00    2991621.25     52625.92 o                         
   4   2   8     629674.69     533416.25      7625.65 o                         
   6   2   8     596401.06     502220.22      4671.29 o                         
   0   4   8     595334.12     707882.38     11658.88 o                         
   2   4   8    2789847.75    2058472.00     20501.75 o                         
   4   4   8     472075.28     411181.62      3866.65 o                         
   6   4   8    3145778.25    2858742.50     18526.19 o                         
   2   6   8    1210215.38    1064275.00     10190.71 o                         
   4   6   8    5824138.00    4994154.00     30393.70 o                         
   6   6   8    2114160.00    1840467.00     13582.90 o                         
   0   8   8    8387145.00    7302826.50     65117.36 o                         
   2   8   8    3112002.00    2467010.00     20288.96 o                         
   4   8   8    3797863.50    3376581.50     23784.17 o                         
   6   8   8    3297590.25    2748271.75     16675.09 o                         
   1   1   9     349161.84     230806.61      4615.09 o                         
   3   1   9     565272.81     309443.19      2976.30 o                         
   5   1   9    2035426.62    1164230.88     11235.60 o                         
   7   1   9    6803224.00    5478891.00     39675.64 o                         
   1   3   9    5233274.00    4120505.25     51023.11 o                         
   3   3   9     354878.75     181241.23      2201.03 o                         
   5   3   9     380625.28     231593.77      3359.53 o                         
   7   3   9    2515671.75    1907577.88     20249.10 o                         
   1   5   9      55867.46       6864.52      1081.36 o                         
   3   5   9    1253661.00     796515.94      7691.57 o                         
   5   5   9     184822.08     174566.39      1954.17 o                         
   7   5   9     802033.75     893175.25      6722.77 o                         
   1   7   9     415859.16     183801.77      2761.99 o                         
   3   7   9    3784131.00    3491658.75     26399.65 o                         
   5   7   9    2026887.88    1431612.38     12496.70 o                         
   7   7   9     131125.98      37168.15      1724.83 o                         
   1   9   9    4608204.00    4179338.50     27237.66 o                         
   3   9   9      85684.90      48824.33      1704.41 o                         
   5   9   9      18092.53       -582.66      1461.59 o                         
   7   9   9    7673838.00    7144176.00     48861.90 o                         
   9   9   9    5380131.00    5499354.00     56692.28 o                         
   6   0  10     417023.56     546716.06      8673.12 o                         
   0   2  10    7689562.00    5082780.00    306543.12 o                         
   2   2  10    4762347.50    4495626.50     58206.89 o                         
   4   2  10     952261.69     911505.81      8508.15 o                         
   6   2  10     153349.28     109410.88      2566.70 o                         
   8   2  10      89258.72      97843.58      4228.72 o                         
   2   4  10    4038821.75    2646641.25     23255.32 o                         
   4   4  10     152413.52     114303.16      1839.48 o                         
   6   4  10     725063.69     596252.88      5433.85 o                         
   8   4  10   12946412.00   11018289.00     79347.41 o                         
   0   6  10    1734942.38    1485266.62     14807.25 o                         
   2   6  10    4442489.00    3140922.50     33971.55 o                         
   4   6  10      90394.32     138814.02      1962.11 o                         
   6   6  10       5182.90      21586.52      1161.43 o                         
   8   6  10    2179303.75    2078038.38     18300.24 o                         
   2   8  10    1641644.50    1446692.00     10457.36 o                         
   4   8  10   10027783.00    8903661.00     55927.69 o                         
   6   8  10    8648308.00    7956845.00     51242.60 o                         
   8   8  10    1609019.88    1536575.25     12321.09 o                         
   0  10  10   13881093.00   11730204.00    108452.86 o                         
   2  10  10      10657.08       3439.78      1445.27 o                         
   4  10  10      63019.63      77568.95      2192.29 o                         
   6  10  10    1606825.88    1449075.38     11438.27 o                         
   8  10  10     160901.12     245100.80      4325.75 o                         
  10  10  10     729605.19     561823.31     16229.30 o                         
   1   1  11    3143696.50    2814723.25     24186.69 o                         
   3   1  11    1011944.12    1162269.75      8566.57 o                         
   5   1  11     138633.12      55152.34      1636.95 o                         
   7   1  11     540723.94     868620.25      8213.52 o                         
   9   1  11    4248525.50    4109374.00     26466.58 o                         
   1   3  11      60093.73     145358.83      3716.30 o                         
   3   3  11     443022.19     436525.69      4434.31 o                         
   7   3  11    7407889.50    7155834.50     54151.68 o                         
   9   3  11    1240632.88    1344531.25     15862.41 o                         
   1   5  11    1486571.88    1258855.12     10180.38 o                         
   3   5  11    1363991.88    1367288.25      9168.08 o                         
   5   5  11     830266.19     720556.56      5829.46 o                         
   7   5  11     541013.88     553964.69      5649.85 o                         
   9   5  11     414470.62     592794.31      6268.12 o                         
   1   7  11    3366813.75    3112710.00     21221.05 o                         
   3   7  11      12818.10      12626.84      1516.52 o                         
   5   7  11     542252.81     779156.50      6778.38 o                         
   7   7  11    6334161.00    4436842.50     27231.96 o                         
   9   7  11       3845.88       -740.76      1481.51 o                         
   1   9  11    1840216.75    1680764.25     12530.13 o                         
   3   9  11      71389.72      96912.38      1843.19 o                         
   5   9  11     436875.94     436142.41      6333.88 o                         
   7   9  11      36980.37      23804.45      2457.58 o                         
   9   9  11     315457.91     195662.08      2520.26 o                         
   1  11  11     457463.16     528711.12      7313.69 o                         
   3  11  11     571755.94     512433.22      9052.56 o                         
   5  11  11    6793087.50    6596503.50     40833.76 o                         
   7  11  11    1405040.00    1390436.12      9237.60 o                         
   9  11  11     937199.44     874397.69      9819.29 o                         
  11  11  11    2514830.75    2483498.00     28744.46 o                         
   0   0  12     296542.94     207264.77      5149.15 o                         
   4   0  12     738817.75     423877.25      6336.60 o                         
   8   0  12    4307693.50    2984737.25     38798.29 o                         
   2   2  12     163733.78     179189.22      2498.99 o                         
   4   2  12     378543.38     300460.16      4199.24 o                         
   6   2  12    2106653.25    1545585.50     14752.08 o                         
   8   2  12     602088.62     763657.62      7778.60 o                         
  10   2  12    2259341.25    1788770.38     13201.14 o                         
   0   4  12      26911.29      55343.77      2528.58 o                         
   2   4  12   10728792.00    9987971.00    103777.08 o                         
   4   4  12     477906.03     341413.34      3524.13 o                         
   6   4  12    1223852.12     904798.62      6856.99 o                         
  10   4  12    3227460.50    3006584.00     19751.24 o                         
   2   6  12    6814018.00    6346135.00     56776.97 o                         
   4   6  12    2693101.00    2037175.50     14278.91 o                         
   6   6  12    3752241.50    3579215.50     29773.34 o                         
   8   6  12    1516906.50    1107511.00      8113.87 o                         
  10   6  12     662565.88     558820.69      4598.32 o                         
   0   8  12    6883312.00    6255051.50     59035.71 o                         
   2   8  12     673637.69     510809.94      5227.84 o                         
   4   8  12    2329842.25    2157519.75     17113.93 o                         
   6   8  12    1837984.88    1866823.75     20398.63 o                         
   8   8  12    3795837.50    3472247.25     25329.15 o                         
  10   8  12    2969340.75    2541916.75     15936.83 o                         
   2  10  12    5827032.50    6021971.00     41705.07 o                         
   6  10  12    2129056.75    1739523.00     11637.48 o                         
   8  10  12     274507.81     175698.08      2208.58 o                         
  10  10  12      28217.54      32607.83      1699.88 o                         
   0  12  12     739053.81     665013.06      7778.64 o                         
   2  12  12    2399778.50    2000784.62     16262.28 o                         
   4  12  12    6452402.50    5601237.50     38435.63 o                         
   6  12  12    1305702.50     890948.50      7411.56 o                         
   8  12  12    1950642.88    1808290.88     12731.09 o                         
  10  12  12        519.65       -712.91      1425.82 o                         
  12  12  12     552356.88     625560.19     11525.26 o                         
   1   1  13     197599.19     182518.02      3547.50 o                         
   3   1  13     334677.12     342684.75      3402.72 o                         
   5   1  13     542241.75     512834.28      4880.32 o                         
   7   1  13    1449316.25    1204493.75     11034.22 o                         
   9   1  13     710827.94     476090.31      5667.11 o                         
  11   1  13    3003954.00    3290452.75     23563.47 o                         
   1   3  13     894175.81     889532.25     27057.61 o                         
   3   3  13     780359.31     606789.38      6827.75 o                         
   5   3  13     448171.31     612043.19      9564.49 o                         
   7   3  13    1610937.25    1199771.50     13328.10 o                         
   9   3  13     586484.50     594708.94      5498.45 o                         
  11   3  13     667770.94     603854.06      6058.09 o                         
   3   5  13    1323674.50     947471.44     10363.40 o                         
   5   5  13     871774.94     895648.56      7457.49 o                         
   7   5  13    2314909.75    1996837.75     16136.63 o                         
   9   5  13       1437.85        167.49      1480.05 o                         
  11   5  13    1027310.06     763362.94      6127.19 o                         
   1   7  13    2098213.50    1446478.00     11918.49 o                         
   3   7  13     166797.73      80803.02      1768.19 o                         
   5   7  13    3307617.50    2716832.75     20390.32 o                         
   7   7  13    2112375.50    1986636.00     13179.91 o                         
   9   7  13    1216908.88    1148470.50      8062.31 o                         
  11   7  13     507082.16     530500.62      4483.29 o                         
   1   9  13     843359.62     684748.56      6719.17 o                         
   3   9  13    2536373.50    2039642.00     13429.37 o                         
   5   9  13    3225382.50    3009478.50     19675.44 o                         
   7   9  13    3185788.75    3442657.75     22705.09 o                         
   9   9  13     101892.77      76949.54      1943.54 o                         
  11   9  13    4364682.50    3970158.50     25120.80 o                         
   1  11  13    5219892.00    4851309.00     32202.88 o                         
   3  11  13    2564087.25    2003448.00     16033.84 o                         
   5  11  13    2113978.50    2324485.25     15597.60 o                         
   9  11  13    2630776.50    2469553.50     16920.87 o                         
  11  11  13     196066.09     173854.78      2485.51 o                         
   1  13  13     762602.50     628331.19      4783.43 o                         
   3  13  13      34812.17      20487.16      1968.04 o                         
   5  13  13     120843.16     127713.27      2324.15 o                         
   7  13  13    1271448.25    1372121.25     10120.93 o                         
   9  13  13     822325.44     817794.50      5942.72 o                         
  11  13  13    1134227.50     983549.50      7050.52 o                         
  13  13  13    1258110.50    1065913.38     14524.05 o                         
   2   0  14     533360.19     518233.41      7772.18 o                         
   6   0  14    1276669.25     917176.00     10723.68 o                         
  10   0  14      23536.66      22202.89      2295.85 o                         
   0   2  14     137446.50      39280.41      3482.97 o                         
   2   2  14    1577839.25    1537184.38     14312.47 o                         
   4   2  14     156939.27     179482.28      2736.37 o                         
   6   2  14     470035.00     546476.62      5166.97 o                         
   8   2  14     164079.86     154898.45      2102.25 o                         
  10   2  14      10666.25      10328.35      1319.11 o                         
  12   2  14      37214.03      60154.27      1668.59 o                         
   2   4  14    2961243.25    2346146.25     20651.55 o                         
   4   4  14    4815449.50    4123651.50     34331.46 o                         
   6   4  14     119377.34     176217.95      2796.22 o                         
   8   4  14      27821.44      26190.49      1375.07 o                         
  10   4  14     582311.06     313393.94      3274.83 o                         
  12   4  14     769067.88     715034.25      6721.80 o                         
   0   6  14    2089718.62    1639312.38     20695.23 o                         
   2   6  14     561654.69     413963.91     12087.57 o                         
   4   6  14     901453.81     781440.00      7599.58 o                         
   6   6  14     947448.06     783874.06      5857.61 o                         
   8   6  14    1102749.75     892020.88      6345.03 o                         
  10   6  14      10650.24      13853.48      1348.34 o                         
  12   6  14    1056126.00    1258567.38      8656.42 o                         
   2   8  14    1448507.25    1265733.62      9294.04 o                         
   4   8  14     306284.41     305339.53      3543.29 o                         
   6   8  14    1615366.25    1508827.00     10225.89 o                         
   8   8  14    1742786.00    1538407.50     10269.43 o                         
  10   8  14     876287.25     747043.56      6372.82 o                         
  12   8  14    7920477.00    7505251.50     47926.94 o                         
   0  10  14    4943926.00    4905684.50     43773.59 o                         
   2  10  14     902256.88     698795.94      5855.86 o                         
   4  10  14    1331153.25    1254329.25      9081.62 o                         
   6  10  14      55736.83      70351.38      1720.60 o                         
   8  10  14    2628200.25    2643913.25     17075.53 o                         
  10  10  14    3164259.00    2886107.00     20178.56 o                         
  12  10  14    4629701.00    4173117.25     25869.25 o                         
   2  12  14     947925.88     678088.19      5670.48 o                         
   4  12  14     129378.92     152732.03      2199.93 o                         
   6  12  14    1746281.00    1511925.38     10812.27 o                         
   8  12  14       5621.43      31208.13      1882.72 o                         
  10  12  14     784712.69     763969.56      5988.66 o                         
  12  12  14    3684212.50    3657838.75     22522.66 o                         
   0  14  14    2087699.88    2136708.00     20788.72 o                         
   2  14  14       7866.24        193.86      1567.82 o                         
   4  14  14    1063934.88    1145475.12      8539.09 o                         
   6  14  14     160859.77     224609.86      3101.75 o                         
   8  14  14     864806.75     817315.44      6038.51 o                         
  10  14  14    2480651.75    2731549.50     16749.15 o                         
  12  14  14       5146.72      22923.75      1737.95 o                         
  14  14  14    5254932.50    4718945.00     46929.82 o                         
   1   1  15      23562.43      49945.95      1302.23 o                         
   3   1  15     533673.69     610247.88      5229.20 o                         
   5   1  15     464991.94     434277.72      4040.83 o                         
   7   1  15     570499.69     496031.53      4544.48 o                         
   9   1  15    1705032.75    1660009.50     13138.60 o                         
  11   1  15       1590.41       1844.38      1512.82 o                         
  13   1  15    2030478.50    2170406.50     14820.93 o                         
   1   3  15     250254.52     236687.11      2988.58 o                         
   3   3  15    1462870.12    1309600.12     16564.34 o                         
   5   3  15     128882.41      76629.72      1958.92 o                         
   7   3  15     256489.83     257462.14      3123.25 o                         
   9   3  15     288303.22     288498.25      3484.09 o                         
  11   3  15     494246.41     372242.69      3781.08 o                         
  13   3  15    3529560.00    3015298.00     29350.58 o                         
   1   5  15       1192.54       -716.91      1433.82 o                         
   3   5  15    1185202.25    1405598.88     12326.95 o                         
   5   5  15    1992127.50    1463214.00     12123.89 o                         
   7   5  15     172595.77     108541.38      2080.75 o                         
   9   5  15     150540.17     182937.66      2183.06 o                         
  11   5  15     155880.12     155834.09      2321.83 o                         
  13   5  15     205960.78     161291.88      2302.39 o                         
   1   7  15     222222.81     182929.52      2458.77 o                         
   3   7  15       2603.13      20225.14      1685.65 o                         
   5   7  15    3920370.25    3745579.75     23187.00 o                         
   7   7  15       2153.50       -769.03      1538.06 o                         
   9   7  15     630969.56     587066.19      5557.83 o                         
  11   7  15     275885.34     180597.94      2361.14 o                         
  13   7  15     466656.62     565333.38      4542.23 o                         
   1   9  15         83.89       1303.46      1413.29 o                         
   3   9  15    1438860.38    1217848.75      9068.30 o                         
   5   9  15     413086.75     403572.47      3616.41 o                         
   9   9  15     660399.38     864660.06      6359.80 o                         
  11   9  15     266177.47     104619.70      1883.24 o                         
  13   9  15     920354.19     986063.50      7238.39 o                         
   1  11  15     599714.56     783254.25      6212.22 o                         
   3  11  15    1010463.75    1077815.62      8433.29 o                         
   5  11  15    3368968.75    3068000.75     19879.77 o                         
   7  11  15     412749.00     572348.81      5028.99 o                         
   9  11  15    2010656.62    1763624.12     11344.90 o                         
  11  11  15    5265108.00    4602702.50     28445.56 o                         
  13  11  15       4228.03       -801.63      1603.27 o                         
   1  13  15     702898.25     496097.62      4778.81 o                         
   3  13  15      60220.68      70177.47      1877.88 o                         
   5  13  15    1611593.00    1239098.75      9131.59 o                         
   7  13  15     212700.27     282043.19      3011.34 o                         
   9  13  15      66645.05      69199.00      1854.26 o                         
  11  13  15     868597.25     922906.19      6186.72 o                         
  13  13  15      89973.43     132762.56      2206.65 o                         
   1  15  15     996556.00     952223.06      7403.04 o                         
   3  15  15     640973.44     684299.06      5776.39 o                         
   5  15  15    1172506.25    1295689.75      9722.12 o                         
   7  15  15     326138.53     338591.78      3425.39 o                         
   9  15  15     121475.91     134274.94      2238.36 o                         
  11  15  15    1779781.38    1556610.38     10742.61 o                         
  13  15  15      91220.94      76034.30      1929.21 o                         
  15  15  15    2873825.50    2524430.00     25772.63 o                         
   0   0  16     598551.12     629911.25     19667.76 o                         
   4   0  16       5372.50       -377.39      1855.21 o                         
   8   0  16    1871934.25    1575705.75     22729.18 o                         
  12   0  16     110491.77     161811.23      3072.74 o                         
   2   2  16     436568.66     368183.47      4481.93 o                         
   4   2  16      10848.54      14936.50      1659.22 o                         
   6   2  16    1001689.25     865176.00     10539.44 o                         
   8   2  16    1284033.50     993391.56      7036.96 o                         
  10   2  16     399573.41     597434.06      4837.79 o                         
  12   2  16     272660.44     339729.12      4322.46 o                         
  14   2  16       1226.10       -376.30      1896.43 o                         
   0   4  16     826709.38     761657.56     18384.78 o                         
   2   4  16    1940632.75    2002943.62     19696.10 o                         
   4   4  16    1286042.62     865709.06     12690.35 o                         
   6   4  16    3875878.50    3644171.50     29644.41 o                         
   8   4  16    1230480.88    1028695.31     12944.32 o                         
  10   4  16      94713.40      43050.95      1862.33 o                         
  12   4  16    1123198.38    1111715.88      8436.88 o                         
  14   4  16      13676.34      17916.78      1947.91 o                         
   2   6  16     773424.25     636468.75      5377.49 o                         
   4   6  16    2594073.75    2388867.00     24802.63 o                         
   6   6  16    1799111.88    1716334.50     13818.14 o                         
   8   6  16     284476.41     212288.34      2724.70 o                         
  10   6  16      87914.57      70755.64      1649.02 o                         
  12   6  16       6715.67      17068.21      1624.31 o                         
  14   6  16        230.83        351.81      1695.60 o                         
   0   8  16    2549650.75    2507562.25     27947.68 o                         
   2   8  16      92952.17      82271.76      1769.01 o                         
   4   8  16    1727516.38    1406694.00     11270.63 o                         
   6   8  16     276454.22     332730.41      3614.13 o                         
   8   8  16     667865.50     597099.50      5238.11 o                         
  10   8  16    3734614.75    3536401.25     23194.91 o                         
  12   8  16     344534.22     262433.84      2743.60 o                         
  14   8  16      25488.08      25293.20      1866.45 o                         
   2  10  16      22811.51      27193.08      1715.49 o                         
   4  10  16    1055799.00     820417.12      7284.66 o                         
   6  10  16    3021820.75    2738975.00     17149.10 o                         
   8  10  16     574587.31     665526.88      5444.11 o                         
  10  10  16     199542.50     235172.83      2641.77 o                         
  12  10  16    1597706.12    1478606.50     10024.57 o                         
  14  10  16    2163211.25    1979808.50     14327.60 o                         
   2  12  16    2929494.75    2754494.50     29436.70 o                         
   4  12  16     633869.81     548141.00      5318.44 o                         
   6  12  16     563709.19     524321.56      4888.01 o                         
   8  12  16     977453.06    1036857.00      7476.40 o                         
  10  12  16      60220.43      64316.85      1870.55 o                         
  12  12  16     319435.44     370903.06      3643.40 o                         
  14  12  16      27838.97      36840.61      1756.57 o                         
   2  14  16     175706.77     146835.66      2240.55 o                         
   4  14  16    1958786.62    1980296.88     24434.61 o                         
   6  14  16     390373.06     384934.88      3786.16 o                         
   8  14  16     243256.80     259201.92      2775.51 o                         
  10  14  16    2054427.88    1970391.50     15065.53 o                         
  12  14  16    2523809.75    2435954.00     16354.05 o                         
  14  14  16      32063.25      26722.62      1816.09 o                         
   0  16  16     381236.47     310382.91     14140.52 o                         
   2  16  16     117938.17      98755.73      2150.54 o                         
   4  16  16    1997762.88    1902893.00     13890.42 o                         
   6  16  16     789390.25     635379.88      5108.56 o                         
   8  16  16    4832281.50    4798539.00     28227.35 o                         
  10  16  16    4506534.00    4149889.75     27053.11 o                         
  12  16  16     298226.38     345953.78      3703.55 o                         
  14  16  16     701887.56     654771.75      5633.47 o                         
  16  16  16    4416626.50    4234995.00     46890.50 o                         
   1   1  17      10444.44       8253.47      1657.41 o                         
   3   1  17     262445.62     286939.72      3359.39 o                         
   5   1  17     364171.16     379067.06      4391.38 o                         
   7   1  17     644925.56     709162.75      7104.42 o                         
   9   1  17     413395.34     423138.31      5826.77 o                         
  11   1  17     798127.88     819226.25      6458.87 o                         
  13   1  17     866165.25    1131329.25      8502.32 o                         
  15   1  17     156141.06     155964.62      2135.87 o                         
   1   3  17      79010.66      59416.25      2093.42 o                         
   3   3  17     404558.44     387715.69      4255.10 o                         
   5   3  17    2044779.75    1933411.25     15034.14 o                         
   7   3  17        237.71       3349.63      1490.12 o                         
   9   3  17    1147646.12    1082185.62      9100.47 o                         
  11   3  17     181402.16     117592.34      1999.72 o                         
  13   3  17     373625.41     292888.00      3301.87 o                         
  15   3  17    4128651.00    4178185.75     26720.40 o                         
   1   5  17    2119001.50    2145634.25     20211.58 o                         
   3   5  17    2337940.75    2078005.62     15455.83 o                         
   5   5  17    1211158.50    1057454.00      8741.34 o                         
   7   5  17    1225679.88    1216790.12      9046.54 o                         
   9   5  17    1451501.38    1218258.50     10065.15 o                         
  11   5  17    1767457.75    1232161.38      9583.41 o                         
  13   5  17    1746782.25    1581476.12     11094.64 o                         
  15   5  17     748211.19     897162.69      7454.87 o                         
   1   7  17    1790098.62    1491583.38     10888.30 o                         
   3   7  17      30543.84      25963.89      1459.94 o                         
   5   7  17    3808014.00    3647058.00     23251.57 o                         
   7   7  17    1583918.62    1139860.62      8604.87 o                         
   9   7  17     562365.75     505309.16      4662.13 o                         
  11   7  17      58367.95      90583.58      1926.23 o                         
  13   7  17      90600.12     145831.20      2437.52 o                         
  15   7  17    3674797.25    3753989.75     24280.96 o                         
   1   9  17    5996319.00    5846232.50     40011.89 o                         
   3   9  17    2723282.00    2439126.50     20841.34 o                         
   5   9  17     186435.72     175752.42      3075.67 o                         
   9   9  17     225802.62     119385.89      2117.76 o                         
  11   9  17     165929.38     197327.03      2535.12 o                         
  13   9  17      50953.46      94663.73      1948.99 o                         
  15   9  17     723615.06     662456.81      5851.47 o                         
   1  11  17     317880.03     350125.47      3417.60 o                         
   3  11  17     184564.09     161640.27      2562.28 o                         
   5  11  17    1876660.62    1614193.62     11806.93 o                         
   7  11  17     407227.59     315486.81      3312.25 o                         
   9  11  17      11171.27       4066.48      1548.50 o                         
  11  11  17     490033.91     618282.69      4815.17 o                         
  13  11  17     299185.72     338535.31      6062.34 o                         
  15  11  17     300334.78     193961.69      2560.70 o                         
   1  13  17       1880.87       3864.83      1520.46 o                         
   3  13  17     532152.75     579100.25      5704.30 o                         
   5  13  17    2596455.25    2619504.00     17773.17 o                         
   7  13  17     516988.16     572641.31      4875.07 o                         
   9  13  17     877651.56     851856.69      6319.84 o                         
  11  13  17       4905.19       -775.31      1550.63 o                         
  13  13  17      99317.55      96658.80      2015.71 o                         
  15  13  17    2891085.00    2760076.75     17403.54 o                         
   1  15  17       6928.15      11075.15      1691.75 o                         
   3  15  17      58239.04      39033.93      1970.86 o                         
   5  15  17    1129360.38    1042550.69      7532.70 o                         
   7  15  17      46422.89      47840.83      1877.70 o                         
   9  15  17      29912.94      20033.77      1774.38 o                         
  11  15  17    2153293.00    1788983.12     12157.87 o                         
  13  15  17    1181807.88    1096192.50      8165.11 o                         
  15  15  17     621669.62     585605.00      5504.84 o                         
   1  17  17     845472.12     875885.25      7299.90 o                         
   3  17  17     277880.16     371491.84      3967.86 o                         
   5  17  17     983635.69    1009054.62      7941.05 o                         
   7  17  17    3590243.00    3250975.50     20687.72 o                         
   9  17  17     578875.19     532833.44      4973.43 o                         
  11  17  17     342925.00     259307.69      3052.16 o                         
  13  17  17       3217.12       1749.29      1940.21 o                         
  15  17  17    1026702.25    1017104.75      7872.59 o                         
  17  17  17     707754.62     465135.28      7515.04 o                         
   2   0  18    1657570.50    1456091.62     14589.20 o                         
   6   0  18      36369.29       3983.41      2091.80 o                         
   0   2  18      91668.18      84310.95      3876.64 o                         
   2   2  18       6516.25      11516.89      1450.20 o                         
   4   2  18     475843.28     385982.62      3638.83 o                         
   6   2  18    5011885.50    4613376.00     32917.48 o                         
   8   2  18     120836.17      92105.95      1956.98 o                         
  10   2  18     798263.31     945336.88      8017.36 o                         
  12   2  18    1254665.62    1187404.12      9052.79 o                         
  14   2  18       5433.20       6649.30      1595.99 o                         
  16   2  18    3400459.50    3574616.75     24022.33 o                         
   2   4  18    1050674.25     927506.56     13528.62 o                         
   4   4  18    1998147.50    1798789.88     14375.48 o                         
   6   4  18     551178.25     551659.81      7614.20 o                         
  10   4  18     150891.50     203305.59      3036.57 o                         
  12   4  18      46487.61      70763.70      1734.64 o                         
  14   4  18    2248700.25    2334579.25     18078.00 o                         
  16   4  18      19976.31      27745.49      1782.72 o                         
   0   6  18     860996.19     786234.62     10379.49 o                         
   2   6  18    1151038.88     905332.06     10693.22 o                         
   4   6  18      16852.94       -835.80      1671.61 o                         
   6   6  18     563030.50     505508.59      4959.16 o                         
  10   6  18    3062409.50    2864070.25     21564.84 o                         
  12   6  18    1701889.25    1641392.88     11968.49 o                         
  14   6  18       2922.83       1299.62      1792.70 o                         
  16   6  18    3925214.00    3749821.50     24323.20 o                         
   2   8  18    4618970.50    4058975.25     32637.01 o                         
   4   8  18    1973046.50    1685413.88     17864.04 o                         
   6   8  18      14616.67      15201.83      1448.61 o                         
   8   8  18     668882.44     607341.25      4987.12 o                         
  10   8  18     596324.69     758918.50      5805.40 o                         
  12   8  18      53745.40     107174.27      2068.56 o                         
  14   8  18     118329.26     163261.56      2357.61 o                         
  16   8  18     882859.31     872147.06      7306.82 o                         
   0  10  18     230727.52     282407.66      4829.27 o                         
   2  10  18    1282098.12    1398573.12     10307.33 o                         
   4  10  18     410067.88     394965.53      3911.71 o                         
   6  10  18    2198374.50    2359120.25     15941.89 o                         
   8  10  18      92878.73     139119.88      2773.09 o                         
  12  10  18     150904.80     199875.12      2721.22 o                         
  14  10  18      66214.73      64690.70      1826.76 o                         
  16  10  18      14027.02      17167.29      1837.96 o                         
   2  12  18     172577.89     266313.84      3229.45 o                         
   4  12  18    1032607.38     968112.94      7334.16 o                         
   6  12  18    2418790.00    2397207.25     16148.90 o                         
   8  12  18    1104561.62     894547.62      7354.91 o                         
  10  12  18        333.05       2407.42      1759.64 o                         
  12  12  18      27126.36      22151.78      1772.72 o                         
  14  12  18    1601023.75    1729999.50     11258.27 o                         
  16  12  18     317407.38     259575.61      3055.04 o                         
   0  14  18     344839.47     442843.91      7379.50 o                         
   2  14  18     181695.17     199611.75      2755.89 o                         
   4  14  18    4695207.00    4809706.00     39618.45 o                         
   6  14  18    1562116.88    1486674.25     10636.20 o                         
   8  14  18     841079.94     889725.56      6713.85 o                         
  10  14  18    1496457.00    1571986.88     11735.86 o                         
  12  14  18    2855237.00    2927228.00     19472.29 o                         
  14  14  18    1097394.50    1293302.25      9691.19 o                         
  16  14  18      19185.05      15484.30      1875.57 o                         
   2  16  18    2875462.50    2737522.00     19459.53 o                         
   4  16  18      56794.86      69108.64      1909.78 o                         
   6  16  18    2301471.00    2397142.25     15140.53 o                         
   8  16  18    3296524.50    3134219.50     18732.21 o                         
  10  16  18    1307430.62    1270541.50     10052.58 o                         
  12  16  18       3409.94      13609.57      1941.04 o                         
  14  16  18    1082900.38    1261761.00      8735.66 o                         
  16  16  18     597667.12     656908.62      5436.04 o                         
   0  18  18    2934464.75    2994989.75     27100.44 o                         
   2  18  18     150392.16     138749.48      2546.09 o                         
   4  18  18    2538061.50    2756192.25     18991.95 o                         
   6  18  18      14467.39      10732.02      1878.60 o                         
   8  18  18     689613.38     599027.25      4841.38 o                         
  10  18  18    1283736.38    1198991.75      8831.18 o                         
  12  18  18     112914.21     156417.25      2548.85 o                         
  14  18  18     159163.58     170476.22      2654.34 o                         
  16  18  18     696744.31     756378.44      6322.58 o                         
  18  18  18      43884.56      19940.22      4419.83 o                         
   1   1  19    1121404.50    1016237.56      9112.49 o                         
   3   1  19     976962.88     881610.75      7408.13 o                         
   5   1  19    1107608.50     785761.31      6187.97 o                         
   7   1  19    1494512.75    1321191.00     10013.33 o                         
   9   1  19     242189.28     136980.05      2154.80 o                         
  11   1  19    1551638.88    1673722.50     14002.58 o                         
  13   1  19     274177.06     383813.56      4189.29 o                         
  15   1  19     786362.75     935067.31      7687.99 o                         
  17   1  19      42143.35      11380.51      1917.34 o                         
   1   3  19     234318.48     178319.20      2585.34 o                         
   3   3  19      25286.29       8079.13      1791.16 o                         
   5   3  19      96062.05      46523.73      1864.53 o                         
   7   3  19     352115.78     422150.91      4250.24 o                         
   9   3  19      68479.16      95898.77      2099.15 o                         
  11   3  19     215990.62     211306.88      2614.83 o                         
  13   3  19      73483.60      68719.62      1841.41 o                         
  15   3  19    3756755.50    4008879.00     26864.98 o                         
  17   3  19     121023.84     156820.44      2517.65 o                         
   1   5  19      31624.76      68828.45      2188.70 o                         
   3   5  19     671174.38     711403.81      6228.17 o                         
   5   5  19    1409004.00    1036278.69      9629.79 o                         
   7   5  19    1553904.12    1309924.75     10455.33 o                         
   9   5  19      71806.86      74735.16      2257.95 o                         
  11   5  19     779340.12     550009.12      7253.07 o                         
  13   5  19     289120.91     266875.56      4213.62 o                         
  15   5  19    1546199.25    1256147.88     13318.47 o                         
  17   5  19       1104.17      14323.95      1920.30 o                         
   1   7  19     210426.25     270642.41      2973.82 o                         
   3   7  19     326134.28     331008.88      3525.50 o                         
   7   7  19     581364.69     632112.62      5680.86 o                         
   9   7  19      88867.09      74976.22      1815.85 o                         
  11   7  19       5785.88      14701.29      1748.65 o                         
  13   7  19    2061466.00    1834400.50     12998.63 o                         
  15   7  19     774344.00     650148.50      5526.01 o                         
  17   7  19    3689700.25    3992850.75     27052.54 o                         
   1   9  19       1102.99       -224.50      1597.18 o                         
   3   9  19     110623.68     129688.98      2394.21 o                         
   5   9  19     341750.75     298038.34      3022.94 o                         
   7   9  19      69286.66      64158.87      1784.06 o                         
   9   9  19     996178.94     941614.50      7408.10 o                         
  11   9  19     212049.31     126125.39      2170.34 o                         
  13   9  19    2208843.25    2073388.62     13949.00 o                         
  15   9  19    6221231.00    6319347.00     37562.00 o                         
  17   9  19       1963.21       -959.01      1918.03 o                         
   1  11  19      64345.30      57099.91      1787.20 o                         
   3  11  19    1266152.88    1225632.88      9051.34 o                         
   5  11  19      26138.49       1752.77      1663.20 o                         
   7  11  19    1966238.75    1986004.12     13473.44 o                         
   9  11  19     114138.07      95327.39      2155.62 o                         
  11  11  19    1755955.38    1666724.50     11060.92 o                         
  13  11  19     897322.56     855471.00      6493.09 o                         
  15  11  19    1677440.62    1687421.38     11717.20 o                         
  17  11  19     761965.06     890311.50      6398.34 o                         
   1  13  19    1083040.12    1074377.00      8415.19 o                         
   3  13  19    1136005.38     998124.19      7736.38 o                         
   5  13  19      79986.70      71352.61      1962.74 o                         
   7  13  19    3405129.50    3406598.25     21678.69 o                         
   9  13  19    2513015.00    2847764.25     19085.82 o                         
  11  13  19      10641.21      17305.51      1850.64 o                         
  13  13  19    3922494.75    3804247.50     26270.32 o                         
  15  13  19    2378423.00    2540904.50     17332.96 o                         
  17  13  19    3135729.75    2951418.50     21168.63 o                         
   1  15  19     258195.31     192193.19      2601.39 o                         
   3  15  19     226326.48     173615.48      2649.13 o                         
   5  15  19     330884.22     330437.62      3425.10 o                         
   7  15  19      46160.34      67785.72      1777.88 o                         
   9  15  19      42125.85      75613.93      2001.56 o                         
  11  15  19      33745.24      37669.52      1848.63 o                         
  13  15  19     774194.31     738823.00      5854.25 o                         
  15  15  19      94647.70      81966.30      2097.11 o                         
  17  15  19    2271139.00    2374639.00     15337.19 o                         
   3  17  19     141618.55     128449.01      2926.45 o                         
   5  17  19     204373.50     211030.42      3081.58 o                         
   7  17  19     198451.31     314031.50      3460.86 o                         
   9  17  19     276897.12     256962.48      3232.28 o                         
  11  17  19     727371.81     804129.50      6729.32 o                         
  13  17  19    1328105.00    1288321.38      9281.81 o                         
  15  17  19     653130.94     671084.06      5479.20 o                         
  17  17  19     892036.44     910942.00      6468.92 o                         
   1  19  19     156533.14     199871.05      3604.41 o                         
   3  19  19    1355180.38    1425536.75     10405.50 o                         
   5  19  19      71833.00      84258.68      2306.92 o                         
   7  19  19    2356147.00    2379941.75     16230.27 o                         
   9  19  19    2692588.75    3121313.75     20680.29 o                         
  11  19  19    1714237.75    1748076.75     12553.04 o                         
  13  19  19     697872.62     771310.31      5592.32 o                         
  15  19  19      13896.26       9818.19      2187.74 o                         
  17  19  19      25147.67      11216.60      2229.10 o                         
  19  19  19    4106518.25    4049404.25     44913.38 o                         
   0   0  20     122254.38      20772.63      4643.72 o                         
   4   0  20    2963301.50    2592479.00     26153.27 o                         
   8   0  20     317338.72     381333.50      6888.82 o                         
  12   0  20    3566942.00    3572809.25     46551.04 o                         
  16   0  20     371980.00     432203.47      6346.13 o                         
   2   2  20     816569.19     845482.62      8688.33 o                         
   4   2  20        261.08       1919.30      1592.61 o                         
   6   2  20     109394.00      92700.20      2145.80 o                         
   8   2  20      15876.99       8911.56      1675.11 o                         
  10   2  20     507139.88     746939.56      6414.73 o                         
  12   2  20     194442.88     262305.84      3031.83 o                         
  14   2  20     290160.09     317622.81      3628.20 o                         
  16   2  20     434746.69     603452.44      4894.78 o                         
  18   2  20     269171.41     272519.00      3086.65 o                         
   0   4  20     141267.53     150447.19      5807.11 o                         
   2   4  20     308218.19     258093.88      3419.40 o                         
   4   4  20     430122.72     424620.34      5007.61 o                         
   6   4  20      23481.72      20593.00      1742.61 o                         
   8   4  20     109292.91      97391.36      2140.65 o                         
  10   4  20    2324971.25    1973737.62     16330.74 o                         
  12   4  20    1546461.62    1556669.00     14657.92 o                         
  14   4  20    1081014.88    1104469.00      8679.81 o                         
  16   4  20    1308886.25    1342409.88      9845.32 o                         
  18   4  20    2001901.12    2072792.75     14380.89 o                         
   2   6  20     533182.25     377982.91      4874.00 o                         
   4   6  20    4300605.00    4169084.00     27171.25 o                         
   6   6  20       6618.56       7070.16      1786.17 o                         
   8   6  20     346481.69     394231.16      4231.38 o                         
  10   6  20    1131057.62     860794.94      7617.63 o                         
  12   6  20     165448.11     131231.06      2229.47 o                         
  14   6  20        992.59      23409.91      1803.38 o                         
  16   6  20     134442.16     179374.30      2640.55 o                         
  18   6  20       8595.55        889.79      1934.55 o                         
   0   8  20    9543153.00    8450232.00     85441.12 o                         
   2   8  20    1800474.88    1623943.88     12794.07 o                         
   4   8  20     779711.06     723060.81      6491.33 o                         
   6   8  20      38354.99      61456.53      1769.87 o                         
  10   8  20    4043536.75    3705757.00     23316.09 o                         
  12   8  20    3857914.25    4177082.50     29784.87 o                         
  14   8  20     185681.55     163648.41      3384.81 o                         
  16   8  20    2953294.00    2899387.00     18453.53 o                         
  18   8  20     842660.44     917544.75      7347.50 o                         
   2  10  20    1045853.31    1121156.25     12794.40 o                         
   4  10  20     209133.62     254658.20      3183.45 o                         
   6  10  20      23520.05      12863.46      1887.39 o                         
   8  10  20     582394.75     647263.50      5925.65 o                         
  10  10  20     133634.62     141324.69      2277.26 o                         
  12  10  20     984827.00    1076302.62      7343.56 o                         
  14  10  20      67469.23      71777.65      2013.34 o                         
  16  10  20     275682.56     325758.47      3197.53 o                         
  18  10  20     813501.00     782327.06      6210.86 o                         
   0  12  20    6391267.50    6379844.50     52709.96 o                         
   2  12  20     349160.25     340031.41      3812.60 o                         
   4  12  20      34612.38      20604.81      1764.98 o                         
   6  12  20    3388010.50    3441531.50     22879.99 o                         
   8  12  20     149183.78     138147.34      2332.23 o                         
  10  12  20     693593.62     672576.88      5004.44 o                         
  12  12  20    4275881.50    3976409.25     26368.52 o                         
  14  12  20     264719.44     296649.47      3308.20 o                         
  16  12  20     559745.88     536750.75      4727.20 o                         
  18  12  20     487870.38     494824.41      4333.56 o                         
   2  14  20    3357489.25    3256904.25     23922.57 o                         
   4  14  20     354960.72     373245.88      4436.64 o                         
   6  14  20     341293.75     196721.11      2550.98 o                         
   8  14  20    2876985.25    2753137.25     18977.17 o                         
  10  14  20       6886.29       7844.22      1902.26 o                         
  12  14  20    8049259.00    7887216.50     59323.14 o                         
  14  14  20        406.06       -955.85      2052.80 o                         
  16  14  20     289702.94     270043.47      3163.04 o                         
  18  14  20     436913.72     412895.00      4254.64 o                         
   0  16  20    7195689.00    7276533.00     76087.95 o                         
   2  16  20    1755556.38    1646736.12     11621.74 o                         
   4  16  20     181590.23     218709.56      3009.95 o                         
   6  16  20     420935.34     482799.91      3865.46 o                         
   8  16  20     598014.38     629243.38      5347.17 o                         
  10  16  20    3099809.50    2974740.00     19467.72 o                         
  12  16  20     532679.44     547257.81      4928.17 o                         
  14  16  20       4557.15      -1092.68      2185.36 o                         
  16  16  20      28792.73      59867.32      2232.62 o                         
  18  16  20    2904356.00    3008562.00     18245.46 o                         
   2  18  20     107275.08      86402.30      2442.69 o                         
   4  18  20    5416509.00    5172292.00     33706.30 o                         
   6  18  20     674021.94     681091.00      6033.56 o                         
   8  18  20    2597756.50    2823248.50     19459.05 o                         
  10  18  20    3304904.75    3177942.75     21722.97 o                         
  12  18  20     846536.25     854990.50      6470.78 o                         
  14  18  20     463358.12     465706.81      4340.53 o                         
  16  18  20    2289282.50    2464750.00     15797.90 o                         
  18  18  20     227031.95     259466.22      3225.48 o                         
   0  20  20    1582256.62    1450485.38     12725.34 o                         
   2  20  20     139506.41     170410.42      2772.03 o                         
   4  20  20     404500.50     443597.97      4133.99 o                         
   6  20  20      22209.56      21820.82      2187.25 o                         
   8  20  20     359923.28     372149.44      4113.68 o                         
  10  20  20    1554005.12    1537453.75     10008.98 o                         
  12  20  20     753510.94     798535.00      5837.74 o                         
  14  20  20     737025.62     753568.88      5847.73 o                         
  16  20  20        755.21      -1073.63      2147.26 o                         
  18  20  20      16081.46      14878.64      2315.57 o                         
  20  20  20    4705393.00    5115381.00     57649.06 o                         
   1   1  21     354625.56     340065.53      3745.35 o                         
   3   1  21       4254.12      12098.42      1729.69 o                         
   5   1  21      20767.85      30501.45      1833.53 o                         
   7   1  21    2716717.25    2414482.75     17705.58 o                         
   9   1  21    3468682.50    3114821.00     21125.01 o                         
  11   1  21      31191.47      47241.32      2055.42 o                         
  13   1  21     301528.81     304300.06      3335.84 o                         
  15   1  21    2044329.88    2136521.75     16537.73 o                         
  17   1  21     154338.47     183341.53      2660.04 o                         
  19   1  21    1041172.19     867934.69      6793.47 o                         
   1   3  21     641687.06     594155.56      5721.87 o                         
   3   3  21     474681.56     499887.03      4814.19 o                         
   5   3  21    1020045.19    1006941.88      8125.60 o                         
   7   3  21     190042.27     211240.88      2889.09 o                         
   9   3  21       8999.24       1275.67      1592.28 o                         
  11   3  21    3284313.25    2982699.75     20863.87 o                         
  13   3  21       3701.08       5042.87      1616.86 o                         
  15   3  21     783204.56     787248.88      7022.37 o                         
  17   3  21     273840.12     260030.83      3081.00 o                         
  19   3  21      10345.75       5768.11      1957.61 o                         
   1   5  21     412214.03     293141.31      4829.68 o                         
   3   5  21     369852.22     347571.47      6908.31 o                         
   5   5  21    1558570.75    1540057.12     16407.95 o                         
   7   5  21     786357.44     718374.69      7101.43 o                         
   9   5  21    1394963.00    1176049.88      9992.38 o                         
  11   5  21     288656.88     335674.00      3508.77 o                         
  13   5  21     581360.25     639630.25      5985.49 o                         
  15   5  21     467777.00     517584.25      5165.10 o                         
  17   5  21      45113.45      47712.93      2199.31 o                         
  19   5  21     321534.88     388368.16      3750.99 o                         
   1   7  21    1161918.75    1082504.50     11867.39 o                         
   3   7  21      25913.38      12593.41      1990.74 o                         
   5   7  21      24843.84      11412.67      1622.73 o                         
   7   7  21     103951.77      46675.79      1687.32 o                         
   9   7  21      86056.99      77647.47      2079.76 o                         
  11   7  21    1380984.38    1597549.75     12524.48 o                         
  13   7  21    1205158.62    1152052.12      8609.19 o                         
  15   7  21    3936000.50    3812462.25     24953.59 o                         
  17   7  21     233505.80     281400.62      3348.10 o                         
  19   7  21      35714.13      55454.81      2082.66 o                         
   1   9  21      58829.71      18407.28      1833.50 o                         
   3   9  21     753921.94     644419.25      6016.03 o                         
   5   9  21     492795.19     395469.66      5216.33 o                         
   7   9  21    2860660.25    2681952.00     17699.34 o                         
   9   9  21     127950.27     123258.25      2544.85 o                         
  11   9  21    4921543.00    4725965.50     30107.84 o                         
  13   9  21     597811.00     599207.06      4809.66 o                         
  15   9  21     192789.72     235348.94      3079.88 o                         
  17   9  21    1151871.75    1314022.00      9774.93 o                         
  19   9  21     172997.14     196125.31      2879.08 o                         
   1  11  21    4258197.00    3864154.75     29447.80 o                         
   3  11  21     839569.81     833184.75      6890.55 o                         
   5  11  21     137084.86     121419.23      2412.35 o                         
   7  11  21    2242052.75    2208433.25     15620.78 o                         
   9  11  21     863066.56     882063.94      7105.79 o                         
  11  11  21    1347246.12    1243712.62     10672.70 o                         
  13  11  21     407356.94     428216.50      3855.95 o                         
  15  11  21     932172.50     851867.94      6111.80 o                         
  17  11  21      79055.01      80771.88      2477.14 o                         
  19  11  21      84668.23      96887.27      2493.85 o                         
   1  13  21    2167444.25    1850466.00     13133.46 o                         
   3  13  21     200829.69     142101.94      2498.66 o                         
   5  13  21        869.70       -659.81      1655.32 o                         
   7  13  21     199844.83     173337.53      2646.73 o                         
   9  13  21     128790.84     148999.95      2532.50 o                         
  11  13  21      13634.31      11315.73      1967.12 o                         
  13  13  21       2218.74       -922.09      1844.18 o                         
  15  13  21    2072652.38    1937561.00     12358.95 o                         
  17  13  21       9635.82      14119.52      2052.81 o                         
  19  13  21    2424653.50    2530548.25     16453.22 o                         
   1  15  21     305222.03     317313.03      3321.20 o                         
   3  15  21    3349541.75    3047202.75     20661.76 o                         
   5  15  21     446976.69     602653.50      5175.27 o                         
   7  15  21     513879.16     562795.38      4661.39 o                         
   9  15  21    1529605.88    1470677.62     10830.49 o                         
  11  15  21     654776.19     707035.81      5553.45 o                         
  13  15  21    1571553.00    1462171.38     10620.33 o                         
  15  15  21     550569.56     601335.62      5058.51 o                         
  17  15  21     577499.06     647825.56      5124.79 o                         
  19  15  21    3066571.25    3322500.00     19318.36 o                         
   1  17  21     299458.41     289735.66      4116.57 o                         
   3  17  21     359391.22     584944.50      5385.50 o                         
   5  17  21    3884813.25    3869148.25     28260.29 o                         
   7  17  21      33261.89      39259.19      2026.15 o                         
   9  17  21     182659.77     232858.27      2910.60 o                         
  11  17  21     463722.31     485675.91      6255.50 o                         
  13  17  21     222361.89     262766.12      2966.84 o                         
  15  17  21    2457503.75    2361577.25     16934.26 o                         
  17  17  21     216114.41     156891.64      2519.20 o                         
  19  17  21     259313.06     261238.88      3238.75 o                         
   1  19  21    2268641.00    2492481.25     17242.80 o                         
   3  19  21    4170905.25    4072419.25     26535.57 o                         
   5  19  21    1784485.75    1965436.12     14157.69 o                         
   7  19  21    1640830.25    1884185.75     12764.34 o                         
   9  19  21       3106.27      -1009.31      2018.62 o                         
  11  19  21      67807.05      38549.78      1989.19 o                         
  13  19  21    2435390.50    2523513.00     16078.61 o                         
  15  19  21     131049.82     131913.64      2483.00 o                         
  17  19  21     741838.31     786002.50      6933.31 o                         
  19  19  21     222057.41     235177.98      3024.48 o                         
   1  21  21    1669131.00    1529478.25     11312.59 o                         
   3  21  21      56899.21      64399.89      2105.27 o                         
   5  21  21    3079182.50    3125207.25     19859.18 o                         
   7  21  21     144372.97     141569.17      2796.89 o                         
   9  21  21      21746.11      13569.22      2167.45 o                         
  11  21  21     234124.89     160779.23      2804.24 o                         
  13  21  21     514112.16     473521.00      4390.75 o                         
  15  21  21     671055.62     764570.56      6413.51 o                         
  17  21  21    2166488.50    2353535.25     17144.53 o                         
  19  21  21     149682.44     152511.88      2787.13 o                         
  21  21  21    5206716.50    5596486.50     60723.30 o                         
   2   0  22     899010.19     874098.56     10649.27 o                         
   6   0  22     198653.72     174396.28      3898.84 o                         
  10   0  22     760696.88     876154.25      9934.22 o                         
  14   0  22    2640467.00    2695424.50     23256.93 o                         
  18   0  22     107107.55     114953.79      4303.00 o                         
   0   2  22     987036.94    1117748.75     13089.86 o                         
   2   2  22    1726666.38    1693942.00     12667.36 o                         
   4   2  22     501642.75     493641.06      4774.88 o                         
   6   2  22    1020795.62     799563.69      6482.31 o                         
   8   2  22       4513.81      21680.62      1952.86 o                         
  10   2  22     234733.28     239615.77      2827.88 o                         
  12   2  22    1470315.38    1604208.75     11794.22 o                         
  14   2  22     790187.00     567828.50      4631.41 o                         
  16   2  22      68175.48     125964.87      2165.86 o                         
  18   2  22     213716.66     196345.17      2711.90 o                         
  20   2  22    2764437.25    2878746.25     18712.94 o                         
   2   4  22      16523.68      31557.07      1654.16 o                         
   4   4  22    1003983.00     993220.88      7819.66 o                         
   6   4  22     369273.31     361713.91      4058.78 o                         
   8   4  22     312009.19     359919.69      3810.56 o                         
  10   4  22     803826.19     722760.31      6178.78 o                         
  12   4  22     449324.94     473336.19      7060.15 o                         
  14   4  22     654806.38     828555.69      7067.89 o                         
  16   4  22    1299361.75    1390984.75     10874.24 o                         
  18   4  22       3983.61       -204.23      2012.91 o                         
  20   4  22     989911.81    1003276.50      8549.76 o                         
   0   6  22     689683.38     468901.22      8691.54 o                         
   2   6  22     215877.22     240159.86      3392.02 o                         
   4   6  22     598660.00     507227.72      5149.43 o                         
   6   6  22       9057.53       5622.23      1946.99 o                         
   8   6  22      72255.34      60484.71      2160.86 o                         
  10   6  22    1486229.50    1384696.62     11666.41 o                         
  12   6  22     549520.12     473764.84      4623.37 o                         
  14   6  22    1141488.12    1139983.00      8700.89 o                         
  16   6  22     546274.62     650221.06      5375.20 o                         
  18   6  22    1021154.69    1067950.88      8722.91 o                         
  20   6  22     321343.88     313623.97      3388.28 o                         
   2   8  22     437462.09     476513.72      4838.90 o                         
   4   8  22    4186570.00    4342047.50     30764.80 o                         
   6   8  22     671723.38     630481.75      5672.32 o                         
   8   8  22      69027.53      83331.70      2033.43 o                         
  10   8  22    3252134.75    3365783.25     26417.46 o                         
  12   8  22     551426.56     489529.62      4555.40 o                         
  14   8  22      83205.08      61807.70      2096.59 o                         
  18   8  22     148499.09     155168.84      2660.38 o                         
  20   8  22      54694.87      58491.52      2318.18 o                         
   0  10  22    1315458.12    1047330.94     11232.85 o                         
   2  10  22    1228446.50    1132833.50      9735.59 o                         
   4  10  22     165740.97     173629.52      2518.86 o                         
   6  10  22     815789.06     710813.12      5760.37 o                         
   8  10  22     909484.69     879423.19      7916.79 o                         
  10  10  22      59845.40      74019.88      1966.65 o                         
  12  10  22     684816.19     651309.81      5724.93 o                         
  14  10  22     168077.88     198291.47      2649.06 o                         
  16  10  22      75487.07      70290.78      2035.71 o                         
  18  10  22      25785.69      42071.38      2146.62 o                         
  20  10  22     691396.12     607278.88      4982.59 o                         
   2  12  22      11460.59       7690.63      1754.78 o                         
   4  12  22       3567.97       9207.72      1806.96 o                         
   6  12  22      82922.66      43572.86      2152.61 o                         
   8  12  22     636689.56     687003.31      5304.49 o                         
  10  12  22    2794541.50    2357145.25     15318.78 o                         
  12  12  22     154247.47     188098.22      2610.11 o                         
  14  12  22    1531571.38    1508846.50     10407.54 o                         
  16  12  22     484137.16     501834.75      4215.83 o                         
  18  12  22     323258.81     284977.94      3311.94 o                         
  20  12  22      25403.95      44023.60      2146.61 o                         
   0  14  22      35414.27      77946.66      2848.22 o                         
   2  14  22    2306475.00    2053176.88     14840.07 o                         
   4  14  22     721221.44     670348.19      6118.23 o                         
   6  14  22    1609000.00    1601148.62     11039.92 o                         
   8  14  22       4970.89       -869.11      1738.23 o                         
  10  14  22      38819.00      26428.13      2020.75 o                         
  12  14  22    3399872.00    3481348.50     20801.46 o                         
  14  14  22    2396179.75    2360154.75     16961.31 o                         
  16  14  22     183320.31     208843.77      2776.55 o                         
  18  14  22    2209957.00    2232140.75     14731.02 o                         
  20  14  22     108666.77     108649.91      2477.78 o                         
   2  16  22    3560979.50    3589300.25     24815.75 o                         
   4  16  22    2988318.50    2799466.50     18705.23 o                         
   6  16  22     621640.75     625049.44      5726.75 o                         
   8  16  22     274209.09     238397.45      3058.20 o                         
  10  16  22      30287.05      14577.85      2029.59 o                         
  12  16  22    1571620.12    1685092.12     11240.50 o                         
  14  16  22        758.52         -3.34      2191.85 o                         
  16  16  22     109026.63     111736.58      2554.65 o                         
  18  16  22     455393.91     548759.19      4752.62 o                         
  20  16  22      17645.31      30098.30      2276.91 o                         
   0  18  22      17270.34      14211.56      2759.51 o                         
   2  18  22     427936.88     435911.44      4523.89 o                         
   4  18  22        200.76       1023.10      2031.60 o                         
   6  18  22     616389.81     593439.75      5310.38 o                         
   8  18  22    1538405.62    1633079.50     11848.94 o                         
  10  18  22    2835392.50    2705186.00     17749.83 o                         
  12  18  22    1518429.50    1438461.62     10256.05 o                         
  14  18  22     216344.73     179202.30      2711.57 o                         
  16  18  22     184811.80     165359.94      2681.38 o                         
  18  18  22     355535.00     308134.69      3210.84 o                         
  20  18  22     453737.91     481801.34      4703.19 o                         
   2  20  22       8611.73       4308.74      2099.50 o                         
   4  20  22      43568.82      54795.80      2235.04 o                         
   6  20  22        572.13       1998.57      2160.51 o                         
   8  20  22    2698162.50    2765012.75     17676.02 o                         
  10  20  22     277479.91     277363.00      3017.46 o                         
  12  20  22      10402.31      10131.84      2044.59 o                         
  14  20  22     383802.88     416219.94      3962.20 o                         
  16  20  22     519398.56     522426.81      5937.95 o                         
  18  20  22      45505.15      39740.19      2240.56 o                         
  20  20  22      11352.54      13833.78      2315.10 o                         
   0  22  22    1267221.62    1519521.25     15426.05 o                         
   2  22  22      56967.52      48589.12      2200.81 o                         
   4  22  22    1284447.38    1297423.38     11053.11 o                         
   6  22  22     372080.44     375618.28      4243.73 o                         
   8  22  22      97398.57      93608.70      2461.59 o                         
  10  22  22    1381009.00    1485918.88     10560.82 o                         
  12  22  22     648215.25     502535.34      4476.07 o                         
  14  22  22    1122028.12    1203698.62      8379.89 o                         
  16  22  22        326.44       3979.23      2348.01 o                         
  18  22  22    3481934.25    3524758.75     21629.18 o                         
  20  22  22     581147.50     675208.50      5335.26 o                         
  22  22  22    1070445.12     968914.69     14604.01 o                         
   1   1  23     739234.00     754869.50      8534.77 o                         
   3   1  23     467364.59     383557.53      4140.90 o                         
   5   1  23    3157045.50    2898195.75     20753.39 o                         
   7   1  23       4301.09       4932.53      1820.37 o                         
   9   1  23     746310.31     760876.56      6263.68 o                         
  11   1  23    1177869.12    1253519.38     10569.74 o                         
  13   1  23     546328.00     584318.62      5455.11 o                         
  15   1  23      55671.52      82538.95      1925.76 o                         
  17   1  23       4531.01       -360.61      1809.42 o                         
  19   1  23     622468.00     733627.19      6133.51 o                         
  21   1  23    1280182.38    1232538.00      9563.64 o                         
   1   3  23    1170940.25    1133879.50      9827.76 o                         
   3   3  23     846428.44     915931.00      7640.11 o                         
   5   3  23     308160.78     224804.36      2982.76 o                         
   7   3  23      26005.16      36160.91      2013.89 o                         
   9   3  23     488518.38     421853.03      4130.01 o                         
  11   3  23     249152.89     335633.19      3520.93 o                         
  13   3  23    1046030.25     983422.38      8110.89 o                         
  15   3  23      35753.52       6908.98      1821.05 o                         
  17   3  23      52990.18      46493.72      1868.31 o                         
  19   3  23     111108.37      86326.60      2030.58 o                         
  21   3  23        155.78       -930.01      1860.03 o                         
   1   5  23    1621037.38    1478280.25     15973.60 o                         
   3   5  23    2839512.00    2580764.50     20126.76 o                         
   5   5  23      77159.08      89855.80      2283.84 o                         
   7   5  23       1591.54        600.45      1807.64 o                         
   9   5  23    2233727.75    2163755.50     15435.02 o                         
  11   5  23    2067934.00    2012199.38     16943.17 o                         
  13   5  23      87666.52     149006.44      2595.82 o                         
  15   5  23     874339.31     892222.81      8324.27 o                         
  17   5  23     878790.69     906189.81      7005.84 o                         
  19   5  23    1973350.62    1902321.50     12644.08 o                         
  21   5  23     251935.23     244803.67      3145.60 o                         
   1   7  23     524841.06     561366.75      5558.72 o                         
   3   7  23     432643.66     365316.91      3978.46 o                         
   5   7  23      53432.80      45933.07      1896.50 o                         
   7   7  23       6127.00       5404.31      1594.71 o                         
   9   7  23     890648.25     747457.69      6553.09 o                         
  11   7  23    1292408.38    1486423.12     13697.84 o                         
  13   7  23     239394.48     289841.91      3567.87 o                         
  15   7  23     128976.71     109224.61      2334.44 o                         
  17   7  23    1337065.62    1226238.75     10679.10 o                         
  19   7  23     141005.92     154124.41      2515.34 o                         
  21   7  23      36866.84      85277.95      2265.90 o                         
   1   9  23    5148005.00    4889835.50     36579.01 o                         
   3   9  23     219337.30     202081.53      4022.61 o                         
   5   9  23     356828.81     510267.41      4553.03 o                         
   7   9  23     240340.44     185898.30      2688.92 o                         
   9   9  23       7680.97        635.82      1797.03 o                         
  11   9  23       5073.55      18552.20      1848.58 o                         
  13   9  23      72456.33      57940.04      2175.50 o                         
  15   9  23     141174.39     112250.22      2337.72 o                         
  17   9  23       3341.62      -1043.31      2086.62 o                         
  19   9  23     540827.00     485462.38      3906.88 o                         
  21   9  23     512639.09     550299.06      4637.92 o                         
   1  11  23     298095.72     349271.34      3471.79 o                         
   3  11  23    1477200.75    1393093.12      9991.51 o                         
   5  11  23     361000.19     476526.25      4009.80 o                         
   7  11  23     429955.25     394057.09      4191.50 o                         
   9  11  23      54723.50      43262.82      1985.86 o                         
  11  11  23     891570.19     791289.62      6249.88 o                         
  13  11  23     876013.31     817858.88      6657.95 o                         
  15  11  23      24568.61      26839.85      2361.86 o                         
  17  11  23     548892.75     509314.91      4640.42 o                         
  19  11  23     180832.41     232178.27      3119.87 o                         
  21  11  23      12801.18      20506.08      2424.96 o                         
   1  13  23     295365.06     263081.53      3094.30 o                         
   3  13  23      38320.14      74086.12      2346.98 o                         
   5  13  23      13312.68       8185.18      1912.27 o                         
   7  13  23      32194.83      29927.24      1929.05 o                         
   9  13  23     150821.41     184555.00      2762.65 o                         
  11  13  23     634384.06     516934.56      4503.35 o                         
  13  13  23     234183.47     300224.25      4086.92 o                         
  15  13  23    1159209.00    1131772.25      8448.45 o                         
  17  13  23     631213.25     608221.75      5358.15 o                         
  19  13  23     171472.03     145323.62      2682.48 o                         
  21  13  23    1856071.12    2162326.50     15674.87 o                         
   1  15  23       1360.31       3790.86      1936.90 o                         
   3  15  23     199738.75     136035.39      2487.88 o                         
   5  15  23      30730.66      26367.40      2180.42 o                         
   7  15  23     974937.31    1030404.88      7239.85 o                         
   9  15  23      84604.07     110318.06      2286.49 o                         
  11  15  23    2849625.00    2972464.00     18512.31 o                         
  13  15  23     420541.03     533749.75      4788.52 o                         
  15  15  23       3047.89       4061.72      2186.23 o                         
  17  15  23    3458369.25    3573746.25     22759.92 o                         
  19  15  23      70233.70      79295.16      2585.28 o                         
  21  15  23    1533743.88    1735951.00     11658.01 o                         
   1  17  23     524085.19     581168.69      5417.23 o                         
   3  17  23     671140.69     552765.81      5163.21 o                         
   5  17  23      82152.87     127926.42      3408.06 o                         
   7  17  23      43034.59      22333.10      2064.90 o                         
   9  17  23      52041.29      33614.21      2082.59 o                         
  11  17  23     128857.23     119553.65      2427.94 o                         
  13  17  23     781888.88     849847.75      6707.72 o                         
  15  17  23      57684.91      59191.79      2212.11 o                         
  17  17  23      82290.28     131396.20      2776.41 o                         
  19  17  23      18592.54      19580.81      2419.54 o                         
  21  17  23     438334.38     428179.50      4292.70 o                         
   1  19  23      32527.50      32110.69      2183.56 o                         
   3  19  23    1100288.25    1035304.69      8273.77 o                         
   5  19  23     445840.22     427513.69      4472.38 o                         
   7  19  23      91494.17     115355.25      2439.09 o                         
   9  19  23      15670.77      21592.27      1884.89 o                         
  11  19  23     841465.81     987952.06      7252.37 o                         
  13  19  23    1009748.88     967648.12      7638.80 o                         
  15  19  23     285780.41     303886.81      3426.32 o                         
  17  19  23      31904.63      23330.73      2440.99 o                         
  19  19  23     621844.00     605377.44      5046.67 o                         
  21  19  23     251196.20     240492.05      3581.72 o                         
   1  21  23      90322.72      96364.63      2399.16 o                         
   3  21  23    1110398.38    1166162.75      8043.71 o                         
   5  21  23     323970.75     377030.53      4137.31 o                         
   7  21  23    2124044.75    2008509.88     14997.51 o                         
   9  21  23      98027.59      87298.23      2556.33 o                         
  11  21  23     668890.69     666232.62      5897.89 o                         
  13  21  23     174636.50     157167.16      2725.12 o                         
  15  21  23    2332091.50    2389942.25     15713.16 o                         
  17  21  23    2181029.00    2113174.25     14288.71 o                         
  19  21  23     474215.22     525252.69      4943.08 o                         
  21  21  23      19322.45      17253.39      2662.01 o                         
   1  23  23     288822.16     279783.62      3582.14 o                         
   3  23  23     986995.81     872033.50      6943.75 o                         
   5  23  23     410348.72     446399.38      4452.74 o                         
   7  23  23      58286.33      65993.41      2484.62 o                         
   9  23  23       7079.37      14930.46      2148.40 o                         
  11  23  23     670573.88     703463.38      5729.75 o                         
  13  23  23      37287.64      30793.17      2456.80 o                         
  15  23  23      10216.44       6476.42      2554.55 o                         
  17  23  23        644.90       2724.33      2209.98 o                         
  19  23  23     161319.06     145628.72      3105.50 o                         
  21  23  23    1003793.75    1174169.62      8719.76 o                         
  23  23  23     126764.21     166263.23      6795.90 o                         
   0   0  24    3333314.50    2840932.50     63199.11 o                         
   4   0  24    1678452.88    1864764.38     17888.24 o                         
   8   0  24    1556018.25    1687740.38     16501.06 o                         
  12   0  24    2382719.50    2128011.25     22165.52 o                         
  16   0  24    1363764.62    1486844.12     15597.44 o                         
  20   0  24     330723.38     247331.09      4512.65 o                         
   2   2  24      32205.24      72736.05      2615.41 o                         
   4   2  24    1347612.75    1358329.12     11626.26 o                         
   6   2  24      69377.08      98173.84      2230.01 o                         
   8   2  24     132424.55     186326.16      2630.28 o                         
  10   2  24     164960.39      83821.43      2154.83 o                         
  12   2  24     541283.44     439744.94      4280.21 o                         
  14   2  24    2139709.00    2133565.25     15361.87 o                         
  16   2  24     185040.59     184987.02      2510.38 o                         
  18   2  24      20678.30      12499.90      1866.25 o                         
  20   2  24    1493786.62    1372911.00     10382.93 o                         
  22   2  24      16150.25      12819.55      2015.78 o                         
   0   4  24     578585.19     740850.56     11751.61 o                         
   2   4  24     893052.44     865120.81      7913.62 o                         
   4   4  24     891114.38     829379.69      7438.42 o                         
   6   4  24     522535.81     417490.19      4152.21 o                         
   8   4  24      41834.77      22521.07      2150.12 o                         
  10   4  24     947523.88     857880.25      6895.47 o                         
  12   4  24     743084.56     698992.94      6089.25 o                         
  14   4  24      12438.71      18734.20      1722.42 o                         
  16   4  24      18208.35      18398.72      1833.24 o                         
  18   4  24      61583.94      48759.09      2113.96 o                         
  20   4  24     118085.06     120065.21      2351.48 o                         
  22   4  24    1492138.50    1489634.00     10322.93 o                         
   2   6  24     994152.12    1049641.25      9846.18 o                         
   4   6  24    2535249.75    2498170.50     19366.40 o                         
   6   6  24        666.37      10678.92      2098.64 o                         
   8   6  24      86560.31      76115.41      2379.96 o                         
  10   6  24      23882.83      30304.19      2117.66 o                         
  12   6  24    3705057.25    3899440.75     45322.05 o                         
  14   6  24    2755817.00    2602398.00     22721.50 o                         
  16   6  24      44069.12      44352.70      1965.63 o                         
  18   6  24     111731.36      87323.27      2237.40 o                         
  20   6  24      31175.25      57053.72      2319.99 o                         
  22   6  24     707479.62     804419.25      6913.81 o                         
   0   8  24      29408.59      18156.06      2682.61 o                         
   2   8  24     963872.00    1012797.12      8240.35 o                         
   4   8  24       1210.57       -965.98      1931.95 o                         
   6   8  24     499816.28     492830.59      4658.79 o                         
   8   8  24    2890118.00    3149461.25     20339.19 o                         
  10   8  24    3643763.00    3689218.75     32827.57 o                         
  12   8  24      98127.44     161363.34      2772.01 o                         
  14   8  24     193127.36     278748.00      3242.17 o                         
  16   8  24    1329718.00    1317701.25     10450.26 o                         
  18   8  24    1571251.38    1733746.75     12831.13 o                         
  20   8  24     214940.20     161309.67      2449.09 o                         
  22   8  24    1178827.62    1281767.00      9850.13 o                         
   2  10  24    1327195.00    1435816.62     13592.50 o                         
   4  10  24     259037.31     263685.62      3156.82 o                         
   6  10  24    2227370.75    2176834.25     14075.67 o                         
   8  10  24     335964.12     349716.97      3710.84 o                         
  10  10  24      38467.49      10628.76      1835.24 o                         
  12  10  24      21311.99      10442.47      1880.32 o                         
  14  10  24      54478.05      64466.10      2074.95 o                         
  16  10  24    1864415.00    1722154.75     12725.17 o                         
  18  10  24    1394771.25    1549157.38     10645.27 o                         
  20  10  24     799271.06     792634.62      7282.47 o                         
  22  10  24      13131.22      25521.50      2121.94 o                         
   0  12  24       3619.36       2919.04      2651.04 o                         
   2  12  24        758.01       5493.49      1828.18 o                         
   4  12  24        493.27       3023.14      2064.86 o                         
   6  12  24    1135293.88    1134492.75      8939.47 o                         
   8  12  24      59786.21      57528.23      1972.97 o                         
  10  12  24     815318.69     876465.25      6545.05 o                         
  12  12  24      30816.78      49604.82      2400.88 o                         
  14  12  24      21955.27      12538.79      2056.68 o                         
  16  12  24     744454.69     722586.75      5935.63 o                         
  18  12  24      13154.60      13547.79      2092.51 o                         
  20  12  24       2824.75       4408.48      2231.67 o                         
  22  12  24     967121.50     961285.69      7111.12 o                         
   2  14  24     573828.94     564072.31      5151.92 o                         
   4  14  24    1062316.25    1105801.50      8519.86 o                         
   6  14  24      70194.21      52048.05      2101.78 o                         
   8  14  24      31207.30      51998.71      2072.63 o                         
  10  14  24    2824897.00    2801436.25     18384.12 o                         
  12  14  24     196711.50     266733.19      3177.04 o                         
  14  14  24     401227.69     361083.53      3862.23 o                         
  16  14  24     595335.00     599393.94      4734.63 o                         
  18  14  24     118381.92     111951.80      2533.43 o                         
  20  14  24       6594.89       3534.80      2391.98 o                         
  22  14  24     114626.36     132912.98      2461.29 o                         
   0  16  24     130038.75     127017.38      4152.54 o                         
   2  16  24    1340316.62    1443347.25     10132.61 o                         
   4  16  24     224361.28     255153.78      2952.16 o                         
   6  16  24     202285.88     258819.64      3204.75 o                         
   8  16  24       4953.91      14497.88      1963.45 o                         
  10  16  24       3697.91       4319.98      2049.90 o                         
  12  16  24        741.34      -1129.47      2258.94 o                         
  14  16  24    1337981.62    1342230.25      9221.21 o                         
  16  16  24     333158.44     318970.75      3818.60 o                         
  18  16  24     404757.16     398918.22      3900.79 o                         
  20  16  24    1713864.75    1671300.38     11444.51 o                         
  22  16  24     245174.77     213677.97      3055.17 o                         
   2  18  24    1886176.12    2185737.00     14834.46 o                         
   4  18  24      55798.05      25001.41      2074.41 o                         
   6  18  24     251537.48     262465.59      3354.19 o                         
   8  18  24    2194097.75    2198240.25     14212.21 o                         
  10  18  24     524994.19     517127.59      4628.03 o                         
  12  18  24     278095.22     352609.22      3536.34 o                         
  14  18  24     372380.03     427899.44      4313.75 o                         
  16  18  24     235407.41     227184.69      2951.12 o                         
  18  18  24     521824.03     451358.16      3953.75 o                         
  20  18  24    1154732.12    1119866.62      7921.27 o                         
  22  18  24      87601.84      84447.29      2376.19 o                         
   0  20  24    1138373.25    1383592.25     14551.77 o                         
   2  20  24     350838.44     368237.66      4232.61 o                         
   4  20  24    4808640.50    5257002.50     34085.01 o                         
   6  20  24     317496.44     366760.81      4263.88 o                         
   8  20  24     109712.27      94612.12      2504.54 o                         
  10  20  24     952485.31     958504.12      6905.56 o                         
  12  20  24    1662187.75    1665307.12     12432.57 o                         
  14  20  24    1139201.25    1190476.50      8907.76 o                         
  16  20  24     308393.50     321107.62      3551.40 o                         
  18  20  24     505250.25     550927.44      4855.25 o                         
  20  20  24      16550.26       7662.24      2361.35 o                         
  22  20  24     619001.56     602096.56      5340.84 o                         
   2  22  24       3808.15      -1060.92      2121.85 o                         
   4  22  24      17403.79      21596.90      2187.25 o                         
   6  22  24      69435.81      91722.60      2508.65 o                         
   8  22  24      69575.62      77590.34      2336.54 o                         
  10  22  24      38893.06      48584.96      2164.10 o                         
  12  22  24     162187.67     166189.58      3000.90 o                         
  14  22  24      49846.34      82804.24      2688.15 o                         
  16  22  24    3095732.25    3359218.25     20372.30 o                         
  18  22  24     117141.09     115874.05      2680.01 o                         
  20  22  24    1117123.12    1114060.25      8000.64 o                         
  22  22  24     178202.19     173637.02      2973.28 o                         
   0  24  24      34245.82      27494.50      2737.43 o                         
   2  24  24     304366.78     338729.25      3803.11 o                         
   4  24  24      92549.25      84421.66      2453.59 o                         
   6  24  24      45050.70      37169.70      2318.70 o                         
   8  24  24     776689.62     750852.06      6329.28 o                         
  10  24  24     139026.36     149284.06      2850.20 o                         
  12  24  24     244252.05     245631.06      3288.62 o                         
  14  24  24      35636.89      55298.81      2411.06 o                         
  16  24  24     298096.12     321193.84      3792.80 o                         
  18  24  24      65042.35      67937.27      3012.29 o                         
  20  24  24     140487.66     123227.68      2827.33 o                         
  22  24  24        765.92      -1313.82      2627.65 o                         
  24  24  24    1438633.38    1506233.50     18959.05 o                         
   1   1  25    1472801.88    1485517.88     14239.12 o                         
   3   1  25     126612.70     109757.45      2287.94 o                         
   5   1  25       2641.20       5247.61      2024.72 o                         
   7   1  25     667375.94     706320.81      6259.96 o                         
   9   1  25     198810.73     146592.31      2469.62 o                         
  11   1  25     146510.22     187511.88      2913.09 o                         
  13   1  25     140550.89     236535.77      3230.98 o                         
  15   1  25    1665038.12    1607623.00     13491.53 o                         
  17   1  25    1082050.38    1054508.62      9249.22 o                         
  19   1  25     660984.06     681482.94      5466.30 o                         
  21   1  25     310600.91     373632.88      3704.10 o                         
  23   1  25    1566184.50    1534246.62     11035.38 o                         
   1   3  25     968926.31     875377.06      8277.72 o                         
   3   3  25     831453.06     760931.88      6522.73 o                         
   5   3  25    2167620.50    2224622.75     16123.08 o                         
   7   3  25      14191.70      21886.47      2055.38 o                         
   9   3  25     327693.78     459760.56      4638.63 o                         
  11   3  25     535461.69     460326.84      4651.17 o                         
  13   3  25    3577441.25    3601627.00     23157.83 o                         
  15   3  25     461465.66     696943.69      5900.81 o                         
  17   3  25     519871.81     516024.91      4781.46 o                         
  19   3  25     644848.50     600766.31      4978.09 o                         
  21   3  25      80685.78      60595.90      2153.45 o                         
  23   3  25     767084.81     778832.06      5913.36 o                         
   1   5  25    1538815.62    1473490.00     11978.97 o                         
   3   5  25     781896.00     701216.56      6378.88 o                         
   5   5  25     979475.62     996237.00      8647.57 o                         
   7   5  25       1587.74      -1135.32      2270.63 o                         
   9   5  25     427631.16     332767.66      3617.02 o                         
  11   5  25      74653.95      67545.47      2198.61 o                         
  13   5  25     121145.53     140034.00      2577.91 o                         
  15   5  25     598021.12     615915.06      7832.50 o                         
  17   5  25     242504.56     329038.62      3620.93 o                         
  19   5  25      27704.77      19872.73      1963.70 o                         
  21   5  25     203730.84     258521.52      3288.77 o                         
  23   5  25     115214.82     126080.59      2816.58 o                         
   1   7  25     573370.50     618152.31      5973.55 o                         
   3   7  25      60514.76      42603.55      2116.47 o                         
   5   7  25     423734.03     428992.97      4370.85 o                         
   7   7  25     291874.09     239671.44      3496.86 o                         
   9   7  25      47558.80      48885.46      1873.02 o                         
  11   7  25     207106.86     247483.59      3727.11 o                         
  13   7  25     414034.41     467196.28      4540.39 o                         
  15   7  25    1101379.75    1159649.88     10612.14 o                         
  17   7  25    1489081.88    1584642.75     10773.55 o                         
  19   7  25      19201.11      15067.44      2087.65 o                         
  21   7  25         53.65      -1076.97      2153.93 o                         
  23   7  25     857089.38     833326.81      6570.04 o                         
   1   9  25     418434.41     447236.88      5508.01 o                         
   3   9  25    2156771.75    1956347.12     14497.13 o                         
   5   9  25    3749356.50    3583707.50     25428.04 o                         
   7   9  25     271653.09     297184.25      3517.67 o                         
   9   9  25     794451.00     692752.31      5815.62 o                         
  11   9  25     565731.38     561334.25      4993.81 o                         
  13   9  25       1507.17       6305.93      1896.05 o                         
  15   9  25      56234.64      56969.05      1953.61 o                         
  17   9  25      20560.29      38453.50      2243.38 o                         
  19   9  25     196406.53     172658.12      2793.05 o                         
  21   9  25      59529.32      60333.07      2549.45 o                         
  23   9  25    1030054.00     953882.56      6817.54 o                         
   1  11  25         30.57       3301.21      2032.74 o                         
   3  11  25     852594.19     859096.31      7413.07 o                         
   5  11  25      77246.59      73394.97      2432.68 o                         
   7  11  25    1372901.88    1268127.38     10279.93 o                         
   9  11  25     117962.20     116560.43      2418.85 o                         
  11  11  25      81383.50     132243.22      2641.20 o                         
  13  11  25    3153809.25    3403991.25     23172.42 o                         
  15  11  25     521761.75     460564.12      4609.90 o                         
  17  11  25     187238.39     108430.48      2360.84 o                         
  19  11  25      21799.16      39919.77      2100.96 o                         
  21  11  25      45690.67      33354.54      2281.64 o                         
  23  11  25       9493.72       3958.24      2249.45 o                         
   3  13  25    1772947.62    1652360.50     12122.10 o                         
   5  13  25    3305650.75    3289641.75     21590.40 o                         
   7  13  25     671272.06     698947.38      6008.50 o                         
   9  13  25    2372867.25    2426138.25     15905.64 o                         
  11  13  25     934369.25     916087.19      7103.17 o                         
  13  13  25      26141.94      27772.10      2147.48 o                         
  15  13  25    1713375.62    1855735.50     11656.33 o                         
  17  13  25     561658.38     588932.25      4978.11 o                         
  19  13  25     534048.25     589229.12      4687.80 o                         
  21  13  25     168967.77     128246.09      2407.62 o                         
  23  13  25      52640.32      90268.19      3017.75 o                         
   1  15  25    1094125.62    1080824.12      7922.17 o                         
   3  15  25    1099085.00    1050773.00      8144.39 o                         
   5  15  25    1571558.25    1457562.00     11557.08 o                         
   7  15  25    2238945.00    2317801.00     15401.22 o                         
   9  15  25      37335.96      37542.09      2168.30 o                         
  11  15  25     239128.95     232906.58      3308.29 o                         
  13  15  25     985636.56    1017142.88      7485.97 o                         
  15  15  25       2948.48      -1046.48      2092.97 o                         
  17  15  25     701980.50     683932.31      5578.02 o                         
  19  15  25     365230.41     425712.19      4050.13 o                         
  21  15  25     425523.53     491867.62      5090.95 o                         
  23  15  25     569495.50     556558.56      4850.19 o                         
   1  17  25    2220469.00    2116856.00     14102.22 o                         
   3  17  25    2974828.75    3162714.75     23456.99 o                         
   5  17  25     644441.00     740653.06      6197.45 o                         
   7  17  25       1551.73      -1064.64      2129.29 o                         
   9  17  25     154041.86     150953.70      2817.42 o                         
  11  17  25    1660379.62    1687907.38     10803.18 o                         
  13  17  25     749134.75     859933.06      6465.79 o                         
  15  17  25     172557.64     184859.08      2954.25 o                         
  17  17  25      93350.08      93959.77      2512.11 o                         
  19  17  25     320940.06     309792.16      3640.72 o                         
  21  17  25     233076.14     267212.72      3486.90 o                         
  23  17  25    1106052.62    1168892.88      8232.84 o                         
   1  19  25     388362.91     360729.25      4199.44 o                         
   3  19  25     576219.06     562993.88      5248.51 o                         
   5  19  25    1594914.00    1683112.88     12420.27 o                         
   7  19  25    1036812.81    1100532.88      7768.99 o                         
   9  19  25      14391.69      18309.35      2179.63 o                         
  11  19  25     122894.89      86448.19      2196.37 o                         
  13  19  25      66964.82      71820.96      2495.94 o                         
  15  19  25      26904.29      36257.70      2406.12 o                         
  17  19  25     188723.28     209890.61      2826.23 o                         
  19  19  25      55207.90      49854.38      2598.83 o                         
  21  19  25     455919.69     532927.06      4743.36 o                         
  23  19  25     884673.44     869560.19      6676.02 o                         
   1  21  25      56259.05      60160.75      2270.75 o                         
   3  21  25     257627.78     245641.61      3233.38 o                         
   5  21  25      94928.26      92160.55      2616.79 o                         
   7  21  25    3075166.75    3214658.50     20872.53 o                         
   9  21  25    1142915.00    1299991.00      9538.15 o                         
  11  21  25      33402.47      66702.70      2435.54 o                         
  13  21  25       6666.42       1156.73      2319.12 o                         
  15  21  25    3274033.50    3150037.75     22224.16 o                         
  17  21  25     766652.50     781574.12      6002.56 o                         
  19  21  25     184238.45     184790.80      2975.50 o                         
  21  21  25     136982.92     158004.41      3038.03 o                         
  23  21  25      35842.72      43396.26      2693.71 o                         
   1  23  25     115484.34     159075.20      2771.74 o                         
   3  23  25    1793994.88    1637491.25     11444.21 o                         
   5  23  25    1230936.88    1102367.00      8090.86 o                         
   7  23  25    1420989.00    1557782.62     11571.81 o                         
   9  23  25    2372193.75    2438729.00     15927.56 o                         
  11  23  25      53126.78      67900.55      2502.03 o                         
  13  23  25    2531708.50    2635854.75     18759.99 o                         
  15  23  25      33985.61      31256.64      2583.45 o                         
  17  23  25      81245.90      84687.05      2550.18 o                         
  19  23  25     468677.28     440319.97      4252.26 o                         
  21  23  25     420077.03     471049.38      4747.28 o                         
  23  23  25     893089.25     898248.81      7068.13 o                         
   1  25  25     431382.34     455513.97      4434.14 o                         
   3  25  25     317096.69     312068.00      3446.93 o                         
   5  25  25    1479180.88    1326019.62      9743.79 o                         
   7  25  25     914234.12     960542.69      7708.63 o                         
   9  25  25     295673.47     281288.38      3316.91 o                         
  11  25  25     116629.11     102967.91      2620.96 o                         
  13  25  25      49330.38      69178.60      2469.64 o                         
  15  25  25     456483.19     442717.34      4752.55 o                         
  17  25  25     316705.34     327221.69      3829.16 o                         
  19  25  25     228094.41     297956.41      3940.05 o                         
  21  25  25     814624.00     829454.69      7071.33 o                         
  23  25  25     282009.84     299378.81      3808.95 o                         
  25  25  25     202172.70     201378.23      6221.55 o                         
   2   0  26    1683217.62    1791265.12     25698.29 o                         
   6   0  26       1746.91      -1396.64      2793.27 o                         
  10   0  26      12877.30       4111.83      3019.65 o                         
  14   0  26     998880.19    1052105.62     16271.13 o                         
  18   0  26    3190527.50    3552295.75     31445.25 o                         
  22   0  26    6863547.50    6695498.00     62530.10 o                         
   0   2  26      61200.58      72629.40      3975.26 o                         
   2   2  26    1669163.75    1714180.38     13687.57 o                         
   4   2  26     146856.14     162427.11      2760.02 o                         
   6   2  26      20308.30      48644.04      2217.92 o                         
   8   2  26     455057.44     440153.00      4412.46 o                         
  10   2  26      83037.75      82367.89      2433.26 o                         
  12   2  26      66017.21      75937.20      2073.91 o                         
  14   2  26        109.47       -991.06      1982.12 o                         
  16   2  26    2344175.75    2543090.25     18647.74 o                         
  18   2  26      48984.25      36421.84      2130.58 o                         
  20   2  26      26657.63      29087.65      2224.49 o                         
  22   2  26     260793.84     190833.33      3107.45 o                         
  24   2  26     763732.25     798255.50      6123.93 o                         
   2   4  26      33686.68      23165.54      2280.66 o                         
   4   4  26    1248820.75    1079568.38     10857.64 o                         
   6   4  26     615625.12     734699.81      6907.78 o                         
   8   4  26    3204100.00    3251104.25     21820.99 o                         
  10   4  26      17505.93       9000.21      2150.02 o                         
  12   4  26     449812.34     369716.50      3653.87 o                         
  14   4  26     614692.88     603855.94      5558.10 o                         
  16   4  26       5548.51      10093.03      1847.18 o                         
  18   4  26    1542932.25    1557900.75     10469.11 o                         
  20   4  26    1842153.25    1881735.00     13218.00 o                         
  22   4  26     236033.88     246436.83      3216.47 o                         
  24   4  26    2876224.75    3146623.00     20742.44 o                         
   0   6  26     421850.88     426620.00      7124.44 o                         
   2   6  26    2026427.88    2185934.00     48665.97 o                         
   4   6  26     207860.28     284366.53      3614.32 o                         
   6   6  26    3565225.75    3604670.00     34773.41 o                         
   8   6  26     340668.53     418405.12      4389.94 o                         
  10   6  26      14315.73      12424.28      2145.66 o                         
  12   6  26      81004.56      77978.45      2040.06 o                         
  14   6  26     516456.81     625066.88      5825.38 o                         
  16   6  26     544568.56     566877.81      5329.88 o                         
  18   6  26    2263477.75    2205235.25     15519.55 o                         
  20   6  26    2956432.25    2970574.00     19202.84 o                         
  22   6  26    1085580.88    1167029.00      8351.94 o                         
  24   6  26     373075.38     370318.09      3809.89 o                         
   2   8  26    1078290.00    1070045.75      9224.44 o                         
   4   8  26     128975.14      99786.16      2579.13 o                         
   6   8  26      28208.86      48190.20      2554.30 o                         
   8   8  26      59094.70      55336.70      2178.08 o                         
  10   8  26      47261.37      21814.04      1812.49 o                         
  12   8  26      44647.64      37638.47      2239.70 o                         
  14   8  26     598912.50     513548.62      5871.87 o                         
  16   8  26        438.62        876.68      2078.61 o                         
  18   8  26     971502.75    1043800.25      8026.97 o                         
  20   8  26     811531.06     926556.44      7214.51 o                         
  22   8  26    2447019.75    2361134.75     16065.64 o                         
  24   8  26     523427.31     492611.06      5075.18 o                         
   0  10  26    6361195.00    5944016.00     73726.77 o                         
   2  10  26       4110.76       4202.28      2054.94 o                         
   4  10  26    2010078.75    2076865.25     15453.86 o                         
   6  10  26     630732.38     640133.06      5287.73 o                         
   8  10  26     109913.63     117898.08      2210.34 o                         
  10  10  26     738264.06     760312.81      7004.86 o                         
  12  10  26     117936.83     149179.47      2589.77 o                         
  14  10  26      55034.54      76334.20      2145.28 o                         
  16  10  26     235667.66     300015.44      3262.31 o                         
  18  10  26      80223.32      57670.50      2412.13 o                         
  20  10  26    2159208.75    2262000.50     14000.97 o                         
  22  10  26    1436923.38    1431533.75     10193.78 o                         
  24  10  26     962173.31     962276.94      7372.47 o                         
   2  12  26     262373.97     241898.50      3349.76 o                         
   4  12  26      28742.96      23769.22      2169.29 o                         
   6  12  26      75490.21      92975.98      2320.96 o                         
   8  12  26    1648448.50    1650960.62     11846.08 o                         
  10  12  26      10569.84       7936.51      1921.44 o                         
  12  12  26     240767.28     210778.53      2999.18 o                         
  14  12  26      58857.28      78494.88      2324.77 o                         
  16  12  26    1261766.88    1352034.25      9089.32 o                         
  18  12  26     206830.53     267883.44      3358.98 o                         
  20  12  26     301905.66     352793.16      3444.83 o                         
  22  12  26     282953.06     265462.31      3279.43 o                         
  24  12  26      33866.18      44708.28      2366.17 o                         
   2  14  26     632120.75     745201.56      6826.17 o                         
   4  14  26    1042337.25     954765.56      7906.17 o                         
   6  14  26     211814.12     202583.06      2723.45 o                         
   8  14  26    1031779.81    1040554.94      7939.91 o                         
  10  14  26     188731.55     151015.08      2659.62 o                         
  12  14  26     262165.38     234637.98      2991.37 o                         
  14  14  26      24114.20      12144.96      2120.36 o                         
  16  14  26    1801156.25    1849113.00     12433.80 o                         
  18  14  26     622256.31     593718.38      4605.82 o                         
  20  14  26     602984.12     677133.69      5418.18 o                         
  22  14  26     101165.72     107494.44      2948.74 o                         
  24  14  26    1787716.50    1908276.12     13696.85 o                         
   2  16  26     105701.39      90300.98      2501.24 o                         
   4  16  26      90297.31     105631.38      2818.24 o                         
   6  16  26    2349313.75    2447079.50     16091.75 o                         
   8  16  26     293855.78     316841.00      3818.27 o                         
  10  16  26        399.11       2048.29      2228.32 o                         
  12  16  26    3852451.25    3814789.25     24036.21 o                         
  14  16  26    2092991.75    2193721.25     13830.06 o                         
  16  16  26     304254.53     291232.50      3421.49 o                         
  18  16  26       1001.19      -1180.31      2360.62 o                         
  20  16  26     756638.88     664000.00      6231.49 o                         
  22  16  26      34162.54      26376.87      2617.12 o                         
  24  16  26     193075.02     214758.81      3333.08 o                         
   0  18  26     155923.30     212868.11      4877.18 o                         
   2  18  26      54672.16      83575.69      2351.35 o                         
   4  18  26      54668.04      74084.87      2244.97 o                         
   6  18  26     419465.50     509622.81      4515.82 o                         
   8  18  26     105157.88      86626.95      2372.61 o                         
  10  18  26      50966.28      40313.05      2336.58 o                         
  12  18  26      15055.72      31453.47      2258.55 o                         
  14  18  26     278303.84     218317.64      3038.95 o                         
  16  18  26     173034.83     179476.86      2844.01 o                         
  18  18  26       2443.63       1669.93      2248.64 o                         
  20  18  26    1048246.12    1115826.62      7989.53 o                         
  22  18  26       1882.70      -1237.33      2595.06 o                         
  24  18  26     136277.98     131884.97      2937.72 o                         
   2  20  26    2068232.00    1992893.38     13693.36 o                         
   4  20  26      53446.34      85317.70      2328.27 o                         
   6  20  26     180864.44     184587.41      2782.78 o                         
   8  20  26    1661945.75    1669360.50     12733.67 o                         
  10  20  26      26567.16      34096.31      2436.01 o                         
  12  20  26    1053319.00    1156227.38      7594.79 o                         
  14  20  26    1806654.25    1725824.38     11330.30 o                         
  16  20  26       1995.99      19530.30      2284.79 o                         
  18  20  26    3362627.25    3484717.75     24037.78 o                         
  20  20  26     537670.62     523951.84      4861.85 o                         
  22  20  26     239947.36     241816.02      3201.65 o                         
  24  20  26     978344.88    1029869.56      7791.20 o                         
   0  22  26     519589.59     414268.69      5787.40 o                         
   2  22  26    3893396.75    3939979.25     25552.69 o                         
   4  22  26      36056.16      31229.23      2354.25 o                         
   6  22  26      31519.01      39771.52      2642.85 o                         
   8  22  26     196802.83     219041.52      3029.09 o                         
  10  22  26      22403.61      15454.81      2284.84 o                         
  12  22  26       7130.52      12071.92      2281.13 o                         
  14  22  26    1725823.75    1709524.38     11778.54 o                         
  16  22  26      46877.50      39158.42      2496.24 o                         
  18  22  26     216197.72     206846.28      3208.44 o                         
  20  22  26     202467.86     218962.34      3549.34 o                         
  22  22  26      77836.00      75207.38      2858.84 o                         
  24  22  26       3088.53       1096.07      2600.41 o                         
   2  24  26     173130.08     272097.22      3564.39 o                         
   4  24  26    1391132.00    1322776.88      9452.80 o                         
   6  24  26     274840.09     309605.59      3770.79 o                         
   8  24  26     178956.41     196034.30      3005.30 o                         
  10  24  26       1685.72       2692.84      2636.89 o                         
  12  24  26     258092.16     262646.41      3506.38 o                         
  14  24  26     302730.06     338999.06      3790.50 o                         
  16  24  26      66063.19      81770.48      2678.51 o                         
  18  24  26    1184320.75    1193696.75      9179.98 o                         
  20  24  26     158639.52     195870.41      3267.17 o                         
  22  24  26     239203.17     240014.06      3439.31 o                         
  24  24  26     210396.91     207282.16      4082.95 o                         
   0  26  26     597859.12     514936.91      6766.99 o                         
   2  26  26      88765.21      95107.38      2623.50 o                         
   4  26  26     496814.31     484043.78      4544.89 o                         
   6  26  26     132089.94     114721.50      2885.89 o                         
   8  26  26      21761.63      14999.80      2441.83 o                         
  10  26  26     727741.75     734367.88      5824.55 o                         
  12  26  26      53935.91      74349.82      2645.85 o                         
  14  26  26     155731.16     164737.05      3345.14 o                         
  16  26  26    1089258.38    1110328.38      8835.53 o                         
  18  26  26      42330.91      32431.40      2656.59 o                         
  20  26  26    2155228.50    2255509.25     16120.29 o                         
  22  26  26     416206.06     399490.41      4488.60 o                         
  24  26  26       4085.85       7495.08      2938.14 o                         
  26  26  26     834342.19     839066.12     11317.76 o                         
   1   1  27      94217.56      76061.96      3471.50 o                         
   3   1  27      22853.47      30370.91      2293.94 o                         
   5   1  27     343983.41     406616.12      4167.13 o                         
   7   1  27     376342.78     384409.16      4076.87 o                         
   9   1  27     542228.06     549218.00      5393.89 o                         
  11   1  27    2071807.75    2101473.50     13765.46 o                         
  13   1  27     495565.00     444617.12      4652.51 o                         
  15   1  27       3091.40      -1059.53      2119.07 o                         
  17   1  27     300822.06     327977.97      3496.40 o                         
  19   1  27       1102.00      -1019.16      2038.33 o                         
  21   1  27     423393.06     452389.88      4468.02 o                         
  23   1  27      73497.24      70150.30      2524.84 o                         
  25   1  27      67551.07      67564.02      2401.08 o                         
   1   3  27     434388.31     342778.03      4183.94 o                         
   3   3  27     293346.22     352118.28      3944.46 o                         
   5   3  27     800761.50     861571.19      8273.20 o                         
   7   3  27     742689.38     666659.06      5847.84 o                         
   9   3  27    4882369.00    4828212.00     31454.22 o                         
  11   3  27    1662455.12    1783638.12     12272.05 o                         
  13   3  27     428065.66     427481.75      4711.55 o                         
  15   3  27     638459.62     714297.25      6075.28 o                         
  17   3  27     228740.61     230828.17      2862.35 o                         
  19   3  27    1717308.12    1709175.50     11728.55 o                         
  21   3  27     526901.88     538280.06      4691.87 o                         
  23   3  27    5628269.50    5556101.00     36884.93 o                         
  25   3  27    1795216.38    1897050.00     14343.36 o                         
   1   5  27     794519.75     680793.50      5941.86 o                         
   3   5  27     175617.08     233199.80      3147.52 o                         
   5   5  27       6105.49       7393.68      1910.74 o                         
   7   5  27    2625425.00    2504694.50     17748.67 o                         
   9   5  27        616.10       4880.21      2205.18 o                         
  11   5  27     540007.00     551569.06      5057.94 o                         
  13   5  27     599265.69     539515.62      5459.13 o                         
  15   5  27    1334681.00    1331719.12     10374.63 o                         
  17   5  27     337382.59     291268.00      3661.21 o                         
  19   5  27     177521.77     196958.69      3219.79 o                         
  21   5  27    1664588.50    1862677.75     14530.35 o                         
  23   5  27     696678.25     630579.38      5522.19 o                         
  25   5  27     216041.64     226397.75      3046.17 o                         
   1   7  27     217690.45     250584.92      3659.74 o                         
   3   7  27     288761.03     314982.16      3662.69 o                         
   5   7  27      67962.24      76004.11      2564.59 o                         
   7   7  27    1960554.38    1724748.88     13819.32 o                         
   9   7  27     651782.88     662572.00      6515.98 o                         
  11   7  27     333890.81     350139.94      4311.58 o                         
  13   7  27    1492007.62    1594008.62     14978.57 o                         
  15   7  27       2769.98       1795.86      2391.66 o                         
  17   7  27     644523.50     620954.88      5623.19 o                         
  19   7  27     567532.12     602328.25      5535.68 o                         
  21   7  27      95777.30     105661.14      2697.72 o                         
  23   7  27      11986.20      15995.70      2486.44 o                         
  25   7  27    2493594.50    2537489.25     16823.38 o                         
   1   9  27    2925674.75    2981764.00     29186.35 o                         
   3   9  27     288442.03     316078.00      3822.31 o                         
   5   9  27      51657.59      28429.53      2051.70 o                         
   7   9  27      21220.86      11229.88      2201.19 o                         
   9   9  27     169831.12     182729.20      2890.13 o                         
  11   9  27      38172.50      39687.42      2102.20 o                         
  13   9  27     637002.88     662068.88      6356.29 o                         
  15   9  27    1030025.31    1045658.31      8134.62 o                         
  17   9  27     336634.16     314080.53      3567.48 o                         
  19   9  27     225190.22     230345.39      3259.28 o                         
  21   9  27    2091142.50    2142503.00     15323.89 o                         
  23   9  27     244455.83     290536.12      3587.33 o                         
  25   9  27    2273465.75    2252526.75     14470.28 o                         
   1  11  27     609379.56     636295.69      5565.21 o                         
   3  11  27     215969.38     229425.64      3209.25 o                         
   5  11  27    1643614.62    1569662.00     11729.05 o                         
   7  11  27     151510.28     174890.19      2841.55 o                         
   9  11  27     255544.75     203923.53      2801.44 o                         
  11  11  27    2435034.00    2355606.00     15377.27 o                         
  13  11  27     650239.75     630017.81      6153.61 o                         
  15  11  27      66846.37      61440.53      2278.49 o                         
  17  11  27      76039.93      93995.69      2501.34 o                         
  19  11  27     316085.56     280660.81      3488.40 o                         
  21  11  27     163012.16     204232.56      3038.90 o                         
  23  11  27      22380.43      27568.70      2400.23 o                         
  25  11  27     449356.66     505495.81      4728.09 o                         
   1  13  27    3009869.25    3205152.25     21911.68 o                         
   3  13  27     108092.30     165865.27      2822.14 o                         
   5  13  27     345200.84     425971.75      4182.33 o                         
   7  13  27    1718064.12    1774562.75     14290.44 o                         
   9  13  27     968986.31     954639.31      8744.79 o                         
  11  13  27     227878.16     248758.48      3002.99 o                         
  13  13  27      41440.16      20360.43      2330.33 o                         
  15  13  27       2084.56       -292.48      2058.41 o                         
  17  13  27     838822.81     809464.62      6675.76 o                         
  19  13  27      57454.56      71502.34      2790.48 o                         
  21  13  27     414198.16     437792.72      4568.61 o                         
  23  13  27     415051.66     386850.72      4149.73 o                         
  25  13  27      14652.64      25864.29      2583.35 o                         
   1  15  27    1435271.50    1421923.62     11278.24 o                         
   3  15  27    2353401.25    2450808.00     17533.87 o                         
   5  15  27      12890.21      29959.82      2127.05 o                         
   7  15  27    1497050.62    1521052.25     10640.12 o                         
   9  15  27     108383.82     148636.09      2489.79 o                         
  11  15  27     105535.17     120407.38      2489.24 o                         
  13  15  27      36905.43      61952.76      2474.63 o                         
  15  15  27      15993.78      35620.27      2031.38 o                         
  17  15  27     210760.45     244319.61      3034.67 o                         
  19  15  27     840395.69     836667.00      6665.32 o                         
  21  15  27     492277.91     505614.97      4563.45 o                         
  23  15  27     975915.38    1016799.69      7569.82 o                         
  25  15  27     260067.95     270836.53      3691.10 o                         
   1  17  27     284622.12     210680.70      2927.75 o                         
   3  17  27       5195.47      16361.80      2388.65 o                         
   5  17  27    1878720.62    1790089.62     19563.18 o                         
   7  17  27    1968092.38    2015274.00     17842.17 o                         
   9  17  27     756366.50     707428.69      5342.63 o                         
  11  17  27     143429.20     139024.59      2693.41 o                         
  13  17  27     144744.39     129930.52      2861.65 o                         
  15  17  27      27580.01      17502.68      2233.55 o                         
  17  17  27     333982.41     391395.44      4034.49 o                         
  19  17  27    1432730.62    1628626.88     11367.19 o                         
  21  17  27        312.43      -1113.02      2321.06 o                         
  23  17  27     920711.94    1023794.81      7321.62 o                         
  25  17  27     829279.94     890000.06      6824.79 o                         
   1  19  27     873155.81     823452.81      6342.63 o                         
   3  19  27      11234.17       7313.73      2384.07 o                         
   5  19  27     563992.75     625131.81      5643.20 o                         
   7  19  27     269620.81     220639.19      3159.14 o                         
   9  19  27    1249473.00    1433446.38     10131.07 o                         
  11  19  27       5100.84       1546.13      2181.81 o                         
  13  19  27     274669.75     262003.80      3468.46 o                         
  15  19  27      54419.97      55813.34      2637.01 o                         
  17  19  27     760550.12     791850.69      6117.39 o                         
  19  19  27     528022.69     490108.03      4592.92 o                         
  21  19  27     584141.44     616822.44      5565.91 o                         
  23  19  27     255211.48     301432.69      4124.10 o                         
  25  19  27     463644.78     489648.34      4770.73 o                         
   1  21  27      14798.51       8268.10      2265.72 o                         
   3  21  27        456.86       -785.55      2503.31 o                         
   5  21  27       2322.49       5549.19      2121.07 o                         
   7  21  27      27185.50      43448.23      2432.11 o                         
   9  21  27       6020.76       4639.97      2032.46 o                         
  11  21  27     239470.12     252348.36      3184.46 o                         
  13  21  27      63649.30      72333.02      2247.83 o                         
  15  21  27     229709.02     271358.44      3224.67 o                         
  17  21  27     716343.12     698465.81      6488.09 o                         
  19  21  27      25091.83      41984.56      2457.09 o                         
  21  21  27     212576.97     193995.95      3096.09 o                         
  23  21  27     519544.31     535572.19      5583.01 o                         
  25  21  27      40010.92      30950.27      2875.54 o                         
   1  23  27      45623.24      43941.34      2378.53 o                         
   3  23  27     108763.55      83408.59      2432.46 o                         
   5  23  27     467559.44     530643.25      4753.21 o                         
   7  23  27     713837.31     681657.69      6003.63 o                         
   9  23  27     128713.99     165880.02      2837.35 o                         
  11  23  27     339890.72     350270.09      4340.34 o                         
  13  23  27      42129.20      52716.48      2345.86 o                         
  15  23  27    1208331.88    1166602.50      9025.65 o                         
  17  23  27     967109.25     943833.56      7606.55 o                         
  19  23  27      27474.54      22151.63      2565.09 o                         
  21  23  27     123927.00     112306.54      2603.37 o                         
  23  23  27      59534.55      65339.51      2775.62 o                         
  25  23  27       4232.17       1860.88      2760.43 o                         
   1  25  27      11683.63       6708.40      2110.78 o                         
   3  25  27     174167.36     142711.11      3067.28 o                         
   5  25  27     380981.75     373054.72      4038.83 o                         
   7  25  27     353116.94     335360.72      4047.08 o                         
   9  25  27     941157.00     894796.81      7579.53 o                         
  11  25  27     155399.92     180550.16      3071.58 o                         
  13  25  27    1088305.62    1042371.38      7943.62 o                         
  15  25  27    1337309.38    1313047.25      9592.56 o                         
  17  25  27     101943.82     118013.89      2975.33 o                         
  19  25  27    1097063.38    1111778.62      8045.71 o                         
  21  25  27     140266.78     162271.19      3247.92 o                         
  23  25  27     230933.70     247018.92      3684.91 o                         
  25  25  27       7008.82       8715.98      2943.94 o                         
   1  27  27    1294373.62    1488641.88     10159.77 o                         
   3  27  27       1079.00       -849.22      2273.48 o                         
   5  27  27     558736.75     615697.19      5672.17 o                         
   7  27  27     142826.80     140025.75      2951.61 o                         
   9  27  27      11239.10      10504.44      2782.54 o                         
  11  27  27       1211.45        340.27      2505.39 o                         
  13  27  27     535839.44     597292.62      5213.16 o                         
  15  27  27     627755.19     620672.38      5698.46 o                         
  17  27  27      48436.61      44411.26      2647.13 o                         
  19  27  27      44786.77      54152.84      3038.52 o                         
  21  27  27      96571.93     102242.89      3325.86 o                         
  23  27  27     217831.95     213358.34      3272.91 o                         
  25  27  27      68546.28      56756.51      3143.77 o                         
  27  27  27     180518.53     197979.31      6534.36 o                         
   0   0  28    7758890.50    7442684.00    106123.38 o                         
   4   0  28    1048844.75     926063.12     11396.39 o                         
   8   0  28    1058234.00    1017861.75     10851.94 o                         
  12   0  28    1154352.88    1138317.50     12151.29 o                         
  16   0  28     112828.39      90068.05      2828.13 o                         
  20   0  28     233642.67     299071.94      4535.72 o                         
  24   0  28    1845538.00    1772016.62     17575.03 o                         
   2   2  28      17357.53       2225.47      2371.45 o                         
   4   2  28     182551.52     175745.23      3109.70 o                         
   6   2  28     557811.25     655119.75      5874.67 o                         
   8   2  28     474321.62     419610.88      4122.25 o                         
  10   2  28     789003.19     866834.00      7175.00 o                         
  12   2  28      70516.63      55393.27      2472.92 o                         
  14   2  28    1206090.62    1254706.75      9753.17 o                         
  16   2  28    1915284.62    1872737.88     13097.14 o                         
  18   2  28    1238534.38    1316664.25      8838.29 o                         
  20   2  28        812.05       2485.55      1960.54 o                         
  22   2  28       2519.32       5249.49      2180.64 o                         
  24   2  28     774098.94     805594.94      7104.94 o                         
  26   2  28       2047.08      -1227.75      2455.50 o                         
   0   4  28    1385770.25    1422832.38     16046.74 o                         
   2   4  28     391680.19     452530.28      4934.11 o                         
   4   4  28     297678.16     320290.56      3719.93 o                         
   6   4  28     130410.09     153961.62      3096.55 o                         
   8   4  28      20674.82      16783.09      2221.66 o                         
  10   4  28    1056581.12    1040317.38      8313.63 o                         
  12   4  28    1153071.12    1142324.25      8759.45 o                         
  14   4  28      65071.89      60693.83      2378.96 o                         
  16   4  28     289361.09     315869.22      3929.03 o                         
  18   4  28    1099457.75    1105344.88      8568.54 o                         
  20   4  28     903529.75     835907.25      6996.86 o                         
  22   4  28         72.56      -1156.58      2313.17 o                         
  24   4  28      38695.05      24808.54      2238.87 o                         
  26   4  28      45791.79      37883.27      2488.80 o                         
   2   6  28    2056611.62    2036158.75     22497.78 o                         
   4   6  28     917343.81    1062954.75      9531.02 o                         
   6   6  28     158906.44     154933.84      3080.56 o                         
   8   6  28     256525.91     246267.61      5669.69 o                         
  10   6  28     481398.03     458440.38      4605.84 o                         
  12   6  28    2386118.75    2146711.00     15493.17 o                         
  14   6  28     482664.75     470517.66      6073.57 o                         
  16   6  28     124201.69      97401.49      2391.73 o                         
  18   6  28      13146.06       8764.05      1978.20 o                         
  20   6  28     678934.06     640457.56      5941.13 o                         
  22   6  28     279324.62     292519.12      3689.93 o                         
  24   6  28     240406.64     252927.55      3365.80 o                         
  26   6  28     519031.97     558120.00      5093.19 o                         
   0   8  28     292696.00     353008.16      6376.69 o                         
   2   8  28     322568.78     351278.53      4229.99 o                         
   4   8  28     144778.88     141296.75      2713.46 o                         
   8   8  28       8464.74      11857.01      2386.79 o                         
  10   8  28       4308.47        758.87      1929.65 o                         
  12   8  28      35882.15      55288.77      2221.17 o                         
  14   8  28     826215.06     807630.12      6577.54 o                         
  16   8  28      54241.54      51711.60      2435.61 o                         
  18   8  28    1283101.75    1378972.75     10599.21 o                         
  20   8  28       1117.12       3188.29      2169.48 o                         
  22   8  28     359926.12     485500.81      5199.39 o                         
  24   8  28     291308.38     253895.80      3507.65 o                         
  26   8  28     206836.61     234607.50      3390.38 o                         
   2  10  28    2356900.75    2471403.25     18158.66 o                         
   4  10  28       7890.44       2044.44      2074.71 o                         
   6  10  28     177859.39     178081.14      2655.88 o                         
   8  10  28     153497.31     179154.00      2669.82 o                         
  10  10  28       3260.67       -984.97      1969.94 o                         
  12  10  28        418.10        -46.79      2269.80 o                         
  14  10  28    1224802.75    1172496.38      8153.59 o                         
  16  10  28      79214.04      74574.68      2599.25 o                         
  18  10  28     818495.44     773489.00      6731.75 o                         
  20  10  28       4184.81       9211.11      2201.91 o                         
  22  10  28     504637.97     551230.25      4562.39 o                         
  24  10  28      22737.04       8939.06      2461.84 o                         
  26  10  28      20651.25      23670.03      2801.98 o                         
   0  12  28       6130.73       2204.25      3129.13 o                         
   2  12  28      19116.78      19328.47      1922.48 o                         
   4  12  28      11615.71       9310.74      2233.83 o                         
   6  12  28     299710.31     327214.09      4214.66 o                         
   8  12  28     177991.89     180164.52      2726.26 o                         
  10  12  28     116354.27      63740.57      2189.11 o                         
  12  12  28    1710846.75    1628466.50     11923.34 o                         
  14  12  28    1591401.50    1713585.38     11831.85 o                         
  16  12  28     395030.59     414515.12      4056.31 o                         
  18  12  28    1680219.00    1774362.00     12674.25 o                         
  20  12  28     735659.94     714292.12      5704.26 o                         
  22  12  28    2251788.00    2272698.75     14577.97 o                         
  24  12  28      16373.42      19882.23      2434.63 o                         
  26  12  28     806852.56     815905.12      6150.66 o                         
   2  14  28      14923.15      16235.01      2161.66 o                         
   4  14  28      31275.49      17929.68      2197.93 o                         
   6  14  28     152950.84     138551.42      2691.02 o                         
   8  14  28     111836.72     116248.21      2627.20 o                         
  10  14  28     121178.30     115439.31      2629.74 o                         
  12  14  28     266590.03     257198.00      3326.23 o                         
  14  14  28     735828.88     692306.56      6322.56 o                         
  16  14  28      74894.46      80945.99      2502.75 o                         
  18  14  28      78040.02      63530.76      2323.75 o                         
  20  14  28      32377.89      28889.12      2480.05 o                         
  22  14  28     333185.12     271362.03      3560.90 o                         
  24  14  28     319250.19     334123.62      3857.35 o                         
  26  14  28     610880.06     652598.44      5660.89 o                         
   0  16  28      68723.54      83287.44      3579.47 o                         
   2  16  28     837625.88     818654.88      7624.35 o                         
   4  16  28       4900.47      14273.17      2529.55 o                         
   6  16  28     536552.06     549518.19      4756.28 o                         
   8  16  28     824785.25     776055.75      6587.89 o                         
  10  16  28     855506.50     769042.00      6474.42 o                         
  12  16  28      17034.33       8818.32      2236.92 o                         
  14  16  28     223973.11     249240.47      3434.82 o                         
  16  16  28    3228487.75    3455530.75     22414.93 o                         
  18  16  28     198424.59     202816.23      3193.40 o                         
  20  16  28     560026.25     553967.44      4963.75 o                         
  22  16  28      83405.51      54902.86      2714.71 o                         
  24  16  28      68362.54      86966.89      2745.12 o                         
  26  16  28      45090.06      45973.11      3280.06 o                         
   2  18  28      57830.46      54837.29      2414.24 o                         
   4  18  28     316758.72     296412.12      3731.62 o                         
   6  18  28     113909.55     106161.62      2618.61 o                         
   8  18  28    1183623.12    1332261.25      9912.23 o                         
  10  18  28    2590855.75    2702353.00     20521.70 o                         
  12  18  28      33473.08      41979.37      2381.82 o                         
  14  18  28      85101.87      76053.66      2546.92 o                         
  16  18  28     173685.02     172061.00      2885.51 o                         
  18  18  28       3974.58       3213.92      2362.77 o                         
  20  18  28      70498.88      74151.88      2638.27 o                         
  22  18  28     313914.47     375932.91      4244.90 o                         
  24  18  28      22797.30      16235.29      2541.27 o                         
  26  18  28       1480.38      -1289.17      2578.34 o                         
   0  20  28    2531518.25    2614482.00     28365.84 o                         
   2  20  28     476108.91     496538.72      4520.07 o                         
   4  20  28      86386.98      96372.78      2676.81 o                         
   6  20  28       3970.44       2514.12      2384.28 o                         
   8  20  28      22920.81      19439.46      2262.39 o                         
  10  20  28       5825.54       8236.84      2220.64 o                         
  12  20  28       3230.89       8287.04      2777.37 o                         
  14  20  28     727137.25     736289.00      6848.52 o                         
  16  20  28    1010356.81     997610.88      7514.36 o                         
  18  20  28     337271.19     345546.62      3959.69 o                         
  20  20  28    1168707.00    1175378.75      8205.49 o                         
  22  20  28     418959.28     459466.53      4389.85 o                         
  24  20  28     101824.09     122180.18      3166.76 o                         
  26  20  28     402046.50     365635.31      4260.55 o                         
   2  22  28    1630761.62    1725911.88     12173.04 o                         
   4  22  28      59289.81      76710.68      2535.25 o                         
   6  22  28     265079.81     302844.72      3691.67 o                         
   8  22  28    2489082.25    2511400.75     17599.85 o                         
  10  22  28      59963.86      42348.49      2375.08 o                         
  12  22  28     766510.50     812899.19      6278.44 o                         
  14  22  28       1557.09       -383.54      2295.41 o                         
  16  22  28     542394.19     572159.81      5719.17 o                         
  18  22  28     616779.25     650668.12      5607.66 o                         
  20  22  28     712627.25     782061.31      6476.98 o                         
  22  22  28       1245.08       -298.61      2942.69 o                         
  24  22  28      19432.75      17587.60      2757.34 o                         
  26  22  28     504342.22     560246.88      4964.55 o                         
   0  24  28      30875.03      49255.12      3737.56 o                         
   2  24  28      51275.95      63307.55      2451.85 o                         
   4  24  28     428393.78     463121.78      4947.08 o                         
   6  24  28     186671.78     155979.66      2919.24 o                         
   8  24  28     607819.44     631443.00      5317.15 o                         
  10  24  28     258286.84     286239.56      3535.29 o                         
  12  24  28        481.75      -1136.33      2272.66 o                         
  14  24  28      47187.50      47029.71      2428.90 o                         
  16  24  28     130098.93     118427.04      2958.44 o                         
  18  24  28      38985.65      35730.35      2697.82 o                         
  20  24  28      42132.03      44083.23      2847.37 o                         
  22  24  28     352068.34     343490.72      4209.34 o                         
  24  24  28       1586.71       1598.05      2800.82 o                         
  26  24  28      69805.55      84011.83      3221.10 o                         
   2  26  28     255495.03     298787.66      3921.08 o                         
   4  26  28     753611.31     695598.75      5637.17 o                         
   6  26  28    3942110.25    3963542.00     26741.75 o                         
   8  26  28        567.97        730.84      2485.35 o                         
  10  26  28     811716.44     903432.81      7235.19 o                         
  12  26  28     214893.73     177204.42      3050.08 o                         
  14  26  28    5166419.00    5182106.50     31726.00 o                         
  16  26  28       6647.95       3556.33      2527.04 o                         
  18  26  28     183933.17     183924.48      3395.58 o                         
  20  26  28     944266.81    1024656.62      8055.57 o                         
  22  26  28      90461.68      94143.91      3366.23 o                         
  24  26  28     602944.25     649369.75      5806.37 o                         
  26  26  28     312645.22     318148.19      4331.45 o                         
   0  28  28      74992.70      60161.06      3769.69 o                         
   2  28  28      19886.88      13750.59      2504.56 o                         
   4  28  28        991.99      -1171.95      2343.90 o                         
   6  28  28    1134921.88    1164484.88     10560.40 o                         
   8  28  28    1725925.00    1807748.50     12886.81 o                         
  10  28  28     957467.44     969656.62      7871.15 o                         
  12  28  28     337088.31     349158.47      3952.64 o                         
  14  28  28     752397.62     738072.25      6320.89 o                         
  16  28  28     599036.00     626139.94      5442.25 o                         
  18  28  28     173101.31     162867.88      3446.46 o                         
  20  28  28    2374322.25    2415327.25     17401.19 o                         
  22  28  28     205879.98     231748.28      4026.84 o                         
  24  28  28     329773.66     313145.59      4519.13 o                         
  26  28  28     121940.78     117017.88      3439.62 o                         
  28  28  28    1883527.25    1829706.75     21280.08 o                         
   1   1  29        682.71      -1155.87      2311.74 o                         
   3   1  29      26489.99      29770.80      2483.48 o                         
   5   1  29     316080.22     229569.75      3540.02 o                         
   7   1  29      18409.99      31844.34      2441.46 o                         
   9   1  29      37825.11      67416.70      2511.44 o                         
  11   1  29         88.20      -1075.66      2151.33 o                         
  13   1  29    1517617.88    1707047.75     12975.17 o                         
  15   1  29     546400.56     497201.00      5395.87 o                         
  17   1  29      49320.03      87661.06      2250.73 o                         
  19   1  29     534654.00     480739.88      4528.06 o                         
  21   1  29     376524.38     436740.84      4244.32 o                         
  23   1  29    1042329.69    1119353.50      9014.46 o                         
  25   1  29     574432.50     560339.38      4875.51 o                         
  27   1  29     223562.61     253723.91      3541.61 o                         
   1   3  29     186727.27     185572.05      2988.39 o                         
   3   3  29    1434860.12    1400753.38     11162.21 o                         
   5   3  29     242193.22     199055.75      3047.37 o                         
   7   3  29     283209.16     358580.41      3751.97 o                         
   9   3  29    1708372.62    1796997.75     13885.02 o                         
  11   3  29     219952.03     213659.47      3599.93 o                         
  13   3  29          3.43      14020.49      1906.87 o                         
  15   3  29      41874.16      43584.44      2149.45 o                         
  17   3  29     287601.28     301076.81      3715.25 o                         
  19   3  29    1949632.12    1911052.62     14066.52 o                         
  21   3  29     226134.84     234380.55      3074.04 o                         
  23   3  29    1487120.12    1673641.75     11245.47 o                         
  25   3  29     290053.22     248230.05      3426.38 o                         
  27   3  29     110572.98      91731.73      2807.66 o                         
   1   5  29    7013756.50    6833865.00     51576.48 o                         
   3   5  29      18050.91      25390.44      2348.93 o                         
   5   5  29       2690.96      -1060.01      2120.02 o                         
   7   5  29     368446.16     382782.91      4031.46 o                         
   9   5  29     773426.25     853186.88      7535.88 o                         
  11   5  29      43216.06      46681.59      2383.04 o                         
  13   5  29     571034.75     578873.19      5105.50 o                         
  15   5  29     290163.59     259102.83      3349.10 o                         
  17   5  29       2451.56       -983.18      1966.35 o                         
  19   5  29     279917.66     241799.61      3393.04 o                         
  21   5  29       8423.58      16539.19      2329.30 o                         
  23   5  29     515945.06     493725.97      4838.83 o                         
  25   5  29      51726.66      61631.01      2599.30 o                         
  27   5  29     643051.06     526190.44      5211.98 o                         
   1   7  29     359073.94     414525.09      4904.63 o                         
   3   7  29    1174780.62    1138880.75     19834.14 o                         
   5   7  29      97906.66     103966.90      2828.10 o                         
   7   7  29      53210.38      35668.29      2136.96 o                         
   9   7  29      52544.68      44433.55      2325.43 o                         
  11   7  29     600947.00     594068.19      7519.77 o                         
  13   7  29    1041085.62    1023182.19      8912.17 o                         
  15   7  29    1333950.75    1249817.38     10902.80 o                         
  17   7  29      31997.78      37252.89      2460.76 o                         
  19   7  29     148477.00     115065.25      2695.27 o                         
  21   7  29     685177.88     736179.00      5574.73 o                         
  23   7  29     653133.00     608145.19      5497.69 o                         
  25   7  29      29024.94      28431.39      2587.13 o                         
  27   7  29      31996.10      40322.26      2706.93 o                         
   1   9  29      84837.68      88038.30      3040.18 o                         
   3   9  29      57610.93      75040.77      2449.75 o                         
   5   9  29     459488.75     466766.94      4683.53 o                         
   7   9  29     652226.94     719513.06      5991.69 o                         
   9   9  29    2274959.25    2399208.50     16723.83 o                         
  11   9  29     745487.31     877764.56      7194.80 o                         
  13   9  29     423229.06     528505.81      4800.26 o                         
  15   9  29      74846.71      68982.84      2607.81 o                         
  17   9  29     140049.03     134074.02      2678.66 o                         
  19   9  29        117.64        211.68      2289.82 o                         
  21   9  29     184291.31     182625.84      3220.87 o                         
  23   9  29    2041825.00    2048761.38     14166.74 o                         
  25   9  29      78290.19      80576.21      2531.58 o                         
  27   9  29     427616.78     387037.38      4376.09 o                         
   1  11  29    1386705.25    1337088.88     11258.54 o                         
   3  11  29     884172.25     933867.38      8071.02 o                         
   5  11  29      77010.58     105221.84      2591.49 o                         
   7  11  29    1286118.88    1436379.50     10665.96 o                         
   9  11  29     102063.06     125581.20      2675.15 o                         
  11  11  29    1744017.00    1847065.62     12854.93 o                         
  13  11  29     259272.34     303753.09      3878.45 o                         
  15  11  29     311846.12     316671.44      4191.59 o                         
  17  11  29      10073.94       1916.01      2259.12 o                         
  19  11  29    1124623.25    1282314.38      9278.06 o                         
  21  11  29     121387.35     113723.48      2906.24 o                         
  23  11  29      79827.56     101286.15      2643.27 o                         
  25  11  29     302627.69     296486.28      3397.25 o                         
  27  11  29       6832.35      15546.99      2523.13 o                         
   1  13  29     994086.50    1150413.75     10046.30 o                         
   3  13  29     580621.31     593765.44      5439.38 o                         
   5  13  29    1388509.38    1279346.00      9708.42 o                         
   7  13  29      59798.53      46877.30      2017.35 o                         
   9  13  29     277689.09     236131.84      3318.77 o                         
  11  13  29      34832.18      10384.67      2367.42 o                         
  13  13  29       9375.16       9789.77      2161.02 o                         
  15  13  29     204635.91     202439.09      3032.43 o                         
  17  13  29       1376.33       4397.86      2336.63 o                         
  19  13  29     441910.91     399038.22      4372.63 o                         
  21  13  29      39904.86      35323.79      2910.89 o                         
  23  13  29     172978.14     203931.42      3011.78 o                         
  25  13  29     178052.05     211533.30      3359.52 o                         
  27  13  29     363008.75     331908.62      4498.88 o                         
   1  15  29      41010.88      56925.09      2384.83 o                         
   3  15  29    2813863.50    2607907.50     17803.96 o                         
   5  15  29     303694.09     362401.28      4305.80 o                         
   7  15  29     728015.06     845461.94      7886.40 o                         
   9  15  29    2084664.75    1943253.62     14181.06 o                         
  11  15  29     934759.19     856038.38      6751.94 o                         
  13  15  29     126032.95     107480.50      2621.68 o                         
  15  15  29     769723.88     819622.75      6618.92 o                         
  17  15  29    1203278.25    1161464.50      8567.30 o                         
  19  15  29     101628.57     127449.50      2736.40 o                         
  21  15  29     359429.25     337596.84      3919.83 o                         
  23  15  29     107393.80     125839.21      3034.44 o                         
  25  15  29     440147.47     482871.69      5264.77 o                         
  27  15  29     285302.16     253411.39      3665.15 o                         
   1  17  29     163974.41     176136.25      2949.73 o                         
   3  17  29       2110.24      -1136.07      2272.15 o                         
   5  17  29     610407.31     568289.81      5552.49 o                         
   7  17  29     598125.06     662907.88      5936.86 o                         
   9  17  29     356354.25     359751.44      4100.22 o                         
  11  17  29     110623.84     104039.79      2696.37 o                         
  13  17  29     216891.48     179543.70      2684.50 o                         
  15  17  29     915177.19     897996.00      6882.54 o                         
  17  17  29     343911.22     349582.41      4043.70 o                         
  19  17  29     157312.31     167360.50      3009.24 o                         
  21  17  29     284257.72     320886.41      3834.38 o                         
  23  17  29     369603.34     373654.19      3994.07 o                         
  25  17  29     123219.47     108110.62      2999.01 o                         
  27  17  29      96678.78      96849.27      3165.45 o                         
   1  19  29     713915.38     703950.06      6475.55 o                         
   3  19  29    3991940.50    3858280.50     26552.67 o                         
   5  19  29    1446191.75    1441126.12     11257.70 o                         
   7  19  29    2309850.75    2671683.25     17278.02 o                         
   9  19  29     497596.09     509246.88      4890.95 o                         
  11  19  29     708289.69     639574.06      5556.71 o                         
  13  19  29    1008257.06    1021856.94      7493.19 o                         
  15  19  29     215126.86     245592.05      3726.38 o                         
  17  19  29       4992.81       2899.54      2362.88 o                         
  19  19  29     317844.47     300685.28      3832.56 o                         
  21  19  29     104442.78      95919.77      3313.54 o                         
  23  19  29      45600.96      47038.07      2676.60 o                         
  25  19  29      12866.02      13513.39      2681.71 o                         
  27  19  29     470940.03     475259.34      5400.49 o                         
   1  21  29     727473.31     751853.06      6122.61 o                         
   3  21  29     125367.82     126005.83      2601.40 o                         
   5  21  29     199580.92     226130.78      3794.15 o                         
   7  21  29     199691.94     158228.09      3524.38 o                         
   9  21  29     210474.39     244971.03      3473.55 o                         
  11  21  29      84727.00      73222.78      2582.14 o                         
  13  21  29    1213288.12    1365548.50     10624.26 o                         
  15  21  29     400068.12     443955.91      4321.77 o                         
  17  21  29     238996.69     262744.16      3657.45 o                         
  19  21  29     256262.73     265181.50      3564.71 o                         
  21  21  29     806612.31     818665.12      6922.12 o                         
  23  21  29     218545.70     247473.45      3729.24 o                         
  25  21  29     459042.38     436405.53      4622.12 o                         
  27  21  29      81115.45      64325.80      3040.66 o                         
   1  23  29     945917.12     927701.12      7482.41 o                         
   3  23  29     248821.33     253547.09      3326.19 o                         
   5  23  29      24370.84      29251.37      2580.62 o                         
   7  23  29     202260.55     225259.12      3320.14 o                         
   9  23  29    1205936.25    1320788.62      9629.62 o                         
  11  23  29     803145.19     893514.06      7347.83 o                         
  13  23  29     571722.56     632520.50      5775.45 o                         
  15  23  29         48.35      -1236.34      2472.69 o                         
  17  23  29     188313.02     193052.86      3244.34 o                         
  19  23  29     212998.80     207943.53      3852.43 o                         
  21  23  29      75208.09      93597.82      2930.06 o                         
  23  23  29     337494.22     325825.81      4290.01 o                         
  25  23  29      23147.37      21613.92      3051.03 o                         
  27  23  29     226135.28     239934.84      3880.40 o                         
   1  25  29    1393954.50    1397245.12     10410.55 o                         
   3  25  29    1140996.50    1193503.38      8510.57 o                         
   5  25  29     881216.94     954575.19      8257.42 o                         
   7  25  29     922323.00    1061864.62      8589.83 o                         
   9  25  29     266290.91     243427.31      3498.42 o                         
  11  25  29     848442.50     944340.06      7700.66 o                         
  13  25  29      68340.71      65948.16      2697.33 o                         
  15  25  29     133423.56     133165.45      3076.37 o                         
  17  25  29     231345.19     273135.53      3986.49 o                         
  19  25  29       9557.69      10404.11      2794.58 o                         
  21  25  29     636761.25     709291.44      6377.41 o                         
  23  25  29       6186.13       3752.10      3216.59 o                         
  25  25  29      18883.66      13526.94      3141.29 o                         
  27  25  29      10324.50      14110.56      3001.58 o                         
   1  27  29     676119.81     588221.56      5863.85 o                         
   3  27  29     159527.94     209319.98      3500.17 o                         
   5  27  29        792.51      -1445.63      2891.26 o                         
   7  27  29     645112.56     703687.44      6488.96 o                         
   9  27  29     738307.56     757371.56      6266.99 o                         
  11  27  29      96582.95      97676.34      2985.45 o                         
  13  27  29      37778.41      37422.50      2898.07 o                         
  15  27  29      13020.54      17018.73      3082.68 o                         
  17  27  29      30272.90      23581.88      3135.16 o                         
  19  27  29       1564.82       -241.25      3024.18 o                         
  21  27  29       7546.17       4841.43      3003.23 o                         
  23  27  29     540083.00     618152.75      5729.12 o                         
  25  27  29     300670.66     285144.53      4120.57 o                         
  27  27  29      66825.62      55433.99      3331.62 o                         
   1  29  29    1631932.62    1611407.50     11166.66 o                         
   3  29  29     550047.38     606102.00      5761.23 o                         
   5  29  29     456767.22     462532.50      4741.28 o                         
   7  29  29     560001.06     561939.00      5225.98 o                         
   9  29  29      93147.30      79675.53      2947.56 o                         
  11  29  29     331517.47     282185.78      4105.11 o                         
  13  29  29      67388.44      57106.86      2682.90 o                         
  15  29  29       7413.25        681.16      2808.60 o                         
  17  29  29       8488.24       9194.99      2828.00 o                         
  19  29  29     480489.91     513436.06      5325.87 o                         
  21  29  29      74744.19      72927.13      3292.21 o                         
  23  29  29       1221.27       -140.00      3031.34 o                         
  25  29  29       1221.85       -968.18      3049.40 o                         
  27  29  29     397340.09     463534.06      5362.70 o                         
  29  29  29     183733.20     228246.12      7186.55 o                         
   2   0  30    1887762.00    1682508.12     19733.60 o                         
   6   0  30     211162.58     156770.56      4075.12 o                         
  10   0  30    6362163.00    6475154.00     61601.70 o                         
  14   0  30     839765.69     825475.50      9472.88 o                         
  18   0  30      28949.40      26953.11      2866.24 o                         
  22   0  30    1740992.75    1992363.25     17596.38 o                         
  26   0  30     310839.91     306730.34      5969.24 o                         
   0   2  30      54705.32      73934.68      3864.48 o                         
   2   2  30     333806.53     310065.56      4262.77 o                         
   4   2  30     484474.78     489859.47      4868.89 o                         
   6   2  30     360419.62     383432.19      3925.98 o                         
   8   2  30     746717.31     583266.06      5543.90 o                         
  10   2  30      24262.20      43250.44      2415.31 o                         
  12   2  30     816523.44     813924.06      6899.90 o                         
  14   2  30     543357.56     578235.44      5001.83 o                         
  16   2  30     814019.25     807526.12      6838.59 o                         
  18   2  30     696386.19     713623.69      6012.34 o                         
  20   2  30      66577.47      93382.39      2343.25 o                         
  22   2  30      88059.74     121248.22      2517.96 o                         
  24   2  30      19076.45      28620.51      2329.14 o                         
  26   2  30      69480.42      71400.14      2572.47 o                         
  28   2  30    1065929.88    1111845.50      8308.83 o                         
   2   4  30      19032.12       2950.01      2296.76 o                         
   4   4  30     310468.66     342059.31      3843.30 o                         
   6   4  30      54542.22      59069.07      2415.57 o                         
   8   4  30     884765.81    1058939.75      8320.49 o                         
  10   4  30     525331.75     542331.31      4980.17 o                         
  12   4  30       1354.91       1838.05      2377.58 o                         
  14   4  30       2174.42      -1060.79      2121.58 o                         
  16   4  30     264915.94     223715.34      3421.61 o                         
  18   4  30    1722546.88    1663354.88     12266.57 o                         
  20   4  30      52762.76      48217.79      2477.96 o                         
  22   4  30     147126.70     167365.33      3079.97 o                         
  24   4  30      20387.17      20649.88      2500.26 o                         
  26   4  30     136673.88     131162.06      2906.23 o                         
  28   4  30      34647.52      30364.63      2716.06 o                         
   0   6  30     979834.06    1108537.75     14392.45 o                         
   2   6  30        200.08      -1041.05      2082.10 o                         
   4   6  30     781962.81     716806.44      6711.33 o                         
   6   6  30     137953.41     179545.59      2909.27 o                         
   8   6  30     145770.62     122713.02      2513.40 o                         
  10   6  30    1196804.62    1158734.88      9337.27 o                         
  12   6  30     125601.43     164897.88      3190.70 o                         
  14   6  30    1740892.75    1665032.25     13616.31 o                         
  16   6  30     331157.97     317788.50      3786.98 o                         
  18   6  30    1246610.88    1391240.25     10283.94 o                         
  20   6  30        645.70       7714.85      2061.18 o                         
  22   6  30       3438.31      -1138.53      2277.07 o                         
  24   6  30        642.59       -657.82      2469.95 o                         
  26   6  30     580330.06     637813.06      7154.73 o                         
  28   6  30     513809.88     513881.50      5407.63 o                         
   2   8  30     786774.12     902600.06      7993.25 o                         
   4   8  30     129844.96     141481.88      3394.44 o                         
   6   8  30     150655.59     148914.56      3003.43 o                         
   8   8  30    1915998.00    1838249.62     12838.01 o                         
  10   8  30      25061.37      18799.32      2421.09 o                         
  12   8  30     396916.56     389218.84      4223.55 o                         
  14   8  30     802152.44     749941.00      6454.36 o                         
  16   8  30    4945438.50    5077723.50     36706.27 o                         
  18   8  30     251166.78     289650.62      3639.12 o                         
  20   8  30     335193.94     404908.88      4524.77 o                         
  22   8  30     655883.44     648916.56      6048.74 o                         
  24   8  30     738906.81     762276.06      7044.67 o                         
  26   8  30      55662.69      64315.56      2987.17 o                         
  28   8  30      60032.29      73642.16      2874.76 o                         
   0  10  30    1139457.12    1453231.50     20353.41 o                         
   2  10  30      65400.40      63822.83      2334.31 o                         
   4  10  30    1229246.75    1312941.88     10323.14 o                         
   6  10  30    1027529.75    1077801.75      8757.04 o                         
   8  10  30    1991846.25    2019207.62     19963.19 o                         
  10  10  30      33952.72      40749.14      2276.69 o                         
  12  10  30     166844.17     161977.19      2726.59 o                         
  14  10  30      40988.09      28955.94      2477.55 o                         
  16  10  30     556144.19     605795.38      5353.71 o                         
  18  10  30     215155.98     142595.59      2769.93 o                         
  20  10  30     832507.31     859912.75      7317.16 o                         
  22  10  30     204204.55     211007.55      3473.37 o                         
  24  10  30      48264.79      33700.64      2373.54 o                         
  26  10  30      19729.50      21668.15      2656.48 o                         
  28  10  30     363819.66     390553.25      4808.44 o                         
   2  12  30     107273.01     112373.05      2582.40 o                         
   4  12  30       6537.84        192.62      2246.12 o                         
   6  12  30     419154.75     429375.31      4286.72 o                         
   8  12  30     128896.60     145744.70      3620.52 o                         
  10  12  30     107946.51     100684.05      2913.84 o                         
  12  12  30    1561491.50    1565516.50     11841.54 o                         
  14  12  30      96641.63      61161.35      2530.29 o                         
  16  12  30     766008.06     663001.88      5767.39 o                         
  18  12  30     997602.06     973104.94      8383.64 o                         
  20  12  30     190895.03     151407.42      2859.96 o                         
  22  12  30      24382.77      25014.20      2581.81 o                         
  24  12  30     463102.00     467402.78      4765.93 o                         
  26  12  30     385055.94     367561.66      4099.65 o                         
  28  12  30     135850.94     148342.45      3028.31 o                         
   0  14  30     193296.48     181468.23      6765.72 o                         
   2  14  30    1088323.25    1248491.75     10445.50 o                         
   4  14  30      32638.48      38072.81      2559.39 o                         
   6  14  30     277495.72     293628.12      3624.88 o                         
   8  14  30       9796.81      13924.47      2243.90 o                         
  10  14  30     131739.33     115271.91      2640.14 o                         
  12  14  30     920609.94     986376.06      7597.98 o                         
  14  14  30     184824.91     173000.00      2761.42 o                         
  16  14  30     655629.75     697363.38      5866.68 o                         
  18  14  30       1198.09      -1222.95      2445.89 o                         
  20  14  30    1536758.38    1530557.88     11490.83 o                         
  22  14  30    2763674.25    2772634.00     17782.58 o                         
  24  14  30     937337.00     971381.31      7215.38 o                         
  26  14  30     573183.44     525560.94      5146.68 o                         
  28  14  30     203996.31     214528.03      3531.08 o                         
   2  16  30     214532.09     198330.86      3428.59 o                         
   4  16  30    5285202.00    5556787.50     37827.19 o                         
   6  16  30     669055.75     646031.31      5899.88 o                         
   8  16  30       7382.81       7916.46      2265.33 o                         
  10  16  30    2153649.25    2211114.00     14503.73 o                         
  12  16  30       1719.32       3116.52      2277.11 o                         
  14  16  30     101978.33     148553.28      2745.62 o                         
  16  16  30       3149.08        263.93      2554.30 o                         
  18  16  30     109344.63     103888.61      2754.40 o                         
  20  16  30     658122.38     663094.00      5574.65 o                         
  22  16  30     114819.83     109848.66      2760.85 o                         
  24  16  30    1486923.50    1462935.12     10533.84 o                         
  26  16  30     204851.52     233370.81      3571.70 o                         
  28  16  30     165737.95     170165.97      3362.25 o                         
   0  18  30     134653.56     113184.01      3534.70 o                         
   2  18  30    2631731.00    2773636.75     18872.89 o                         
   4  18  30    1135787.62    1099675.50      8505.64 o                         
   6  18  30      35881.05      22381.79      2624.56 o                         
   8  18  30     275442.44     285713.59      3224.77 o                         
  10  18  30     430535.09     370028.19      3700.82 o                         
  12  18  30      43329.71      33588.06      2280.50 o                         
  14  18  30     356388.19     329672.31      3607.55 o                         
  16  18  30     167208.98     144964.25      2976.97 o                         
  18  18  30     146865.56     137684.72      2837.29 o                         
  20  18  30         37.64        122.35      2684.71 o                         
  22  18  30     691335.56     685225.25      5587.45 o                         
  24  18  30       2493.89       2490.20      2549.39 o                         
  26  18  30     290280.41     293210.56      4135.30 o                         
  28  18  30     101970.25     103203.62      3245.08 o                         
   2  20  30     107455.34     118409.74      2644.03 o                         
   4  20  30     538312.94     558658.56      5142.35 o                         
   6  20  30    1249734.50    1287227.25      9993.08 o                         
   8  20  30      51204.37      41126.72      2450.36 o                         
  10  20  30     754619.44     824295.75      6628.34 o                         
  12  20  30         59.46      -1223.29      2446.57 o                         
  14  20  30      60386.47      68079.58      2571.03 o                         
  16  20  30     498731.62     546168.56      5371.30 o                         
  18  20  30    1315950.50    1419193.50     10759.58 o                         
  20  20  30     555688.62     589290.19      5655.17 o                         
  22  20  30      42749.01      55488.07      2967.12 o                         
  24  20  30     645279.94     715795.38      5874.81 o                         
  26  20  30     395592.47     391156.53      4364.44 o                         
  28  20  30      50669.74      52249.99      3135.67 o                         
   0  22  30      96364.28      76192.04      3525.56 o                         
   2  22  30       2219.76        461.04      2299.38 o                         
   4  22  30       3876.90       3375.95      2270.57 o                         
   6  22  30    1545515.00    1643171.62     12370.32 o                         
   8  22  30     253836.73     346511.19      3974.45 o                         
  10  22  30    2810140.75    2842054.75     20311.03 o                         
  12  22  30       6481.40      12582.29      2390.67 o                         
  14  22  30      53426.74      53702.20      3097.18 o                         
  16  22  30     406582.91     450122.09      4752.06 o                         
  18  22  30     510417.41     503034.78      5355.92 o                         
  20  22  30      86995.98     103882.78      3248.40 o                         
  22  22  30     176227.55     205222.91      3403.58 o                         
  24  22  30       5018.36      14552.85      2697.25 o                         
  26  22  30     213758.52     203429.80      3787.54 o                         
  28  22  30      64066.29      80480.41      3190.20 o                         
   2  24  30     280989.75     319891.22      4262.43 o                         
   4  24  30    2141921.00    2079736.00     14662.82 o                         
   6  24  30      14455.01       9071.42      2612.12 o                         
   8  24  30     208245.14     257165.38      3393.22 o                         
  10  24  30      92213.01      84641.61      2850.21 o                         
  12  24  30     438702.06     473792.34      4779.30 o                         
  14  24  30      79405.79     105861.13      2869.95 o                         
  16  24  30     485011.59     483789.06      4736.15 o                         
  18  24  30       4602.43      14043.66      2790.14 o                         
  20  24  30       6396.15      14658.43      2713.06 o                         
  22  24  30     103288.80     125510.02      3027.75 o                         
  24  24  30      92088.20     115142.92      3628.86 o                         
  26  24  30     554841.56     580127.31      5899.46 o                         
  28  24  30        280.16       2209.94      3345.16 o                         
   0  26  30      50264.56      52038.07      3904.06 o                         
   2  26  30     228305.19     218750.52      3459.18 o                         
   4  26  30    1451259.50    1510928.50     12013.61 o                         
   6  26  30     466383.97     527540.44      4880.38 o                         
   8  26  30     127994.62     116763.05      2923.37 o                         
  10  26  30    1695501.25    1807071.75     13190.42 o                         
  12  26  30        371.28       1031.97      2532.47 o                         
  14  26  30       3557.43       9053.82      2926.81 o                         
  16  26  30       6099.31      10360.53      2717.09 o                         
  18  26  30    2113718.00    2338321.50     16329.58 o                         
  20  26  30    1378587.88    1499317.25     10682.97 o                         
  22  26  30      55853.06      56465.62      3066.31 o                         
  24  26  30     502832.12     472292.19      4877.85 o                         
  26  26  30      36886.09      27387.45      3340.10 o                         
  28  26  30     202719.00     205821.80      3840.81 o                         
   2  28  30     140506.31     171903.50      3068.47 o                         
   4  28  30    1259555.88    1363095.00     10563.54 o                         
   6  28  30      19024.68      15972.65      2500.53 o                         
   8  28  30    3231419.25    3564176.00     24940.05 o                         
  10  28  30     856721.50     939573.88      8221.66 o                         
  12  28  30     834098.56    1025513.94      7812.77 o                         
  14  28  30    1013854.69    1064496.62      8734.25 o                         
  16  28  30      13749.47      19119.47      2776.63 o                         
  18  28  30      18072.65      24373.50      2958.98 o                         
  20  28  30     121096.19      96636.16      3520.08 o                         
  22  28  30      86828.25      84298.36      3353.54 o                         
  24  28  30      84434.38      72851.96      3190.67 o                         
  26  28  30     102684.43     107380.09      3749.29 o                         
  28  28  30       3522.24       2113.19      3310.54 o                         
   0  30  30      23980.80      18976.46      3639.05 o                         
   2  30  30       1473.54       4288.19      2891.38 o                         
   4  30  30     410901.12     426956.81      4885.82 o                         
   6  30  30        587.44      -1495.19      2990.37 o                         
   8  30  30     408136.31     471434.47      5587.65 o                         
  10  30  30        308.66       -286.79      2702.24 o                         
  12  30  30      49127.29      55281.84      2892.62 o                         
  14  30  30        143.28      -1395.62      2791.24 o                         
  16  30  30     340554.84     414313.84      5152.44 o                         
  18  30  30     590350.69     585501.38      5750.20 o                         
  20  30  30      22135.13      14909.99      3314.71 o                         
  22  30  30       8054.42       8014.53      3599.64 o                         
  24  30  30     136560.98     139531.64      3817.92 o                         
  26  30  30     232064.20     231517.61      4135.24 o                         
  28  30  30      18385.19      14881.42      3540.07 o                         
  30  30  30      76093.32      35384.61      7042.15 o                         
   1   1  31       8842.34       3326.98      2739.61 o                         
   3   1  31    1765450.38    1725872.88     13975.82 o                         
   5   1  31     109428.11     114095.39      2712.23 o                         
   7   1  31       4443.95       3550.46      2164.93 o                         
   9   1  31    2672767.75    2650356.50     17975.59 o                         
  11   1  31     143074.91     169771.66      3013.36 o                         
  13   1  31    1015252.81     919336.00      7758.95 o                         
  15   1  31     402499.56     503188.69      5194.26 o                         
  17   1  31     168575.19     172362.03      3120.61 o                         
  19   1  31      54864.68      62936.74      2477.63 o                         
  21   1  31     797252.50     845779.25      7439.94 o                         
  23   1  31       1353.10       1835.87      2355.70 o                         
  25   1  31     197711.34     195650.42      3015.01 o                         
  27   1  31        416.99      -1349.30      2698.60 o                         
  29   1  31     119584.84     115352.29      3098.73 o                         
   1   3  31      65078.34      94248.23      2520.82 o                         
   3   3  31       3523.44       6901.54      2474.03 o                         
   5   3  31    1761280.00    1840974.75     13213.67 o                         
   7   3  31      88091.54     129589.31      2711.04 o                         
   9   3  31      28248.34      43616.74      2315.08 o                         
  11   3  31       6896.39      12638.96      2538.37 o                         
  13   3  31       5141.08       5152.36      2318.40 o                         
  15   3  31      53274.93      54730.60      2402.16 o                         
  17   3  31    1690645.50    1705201.00     12148.29 o                         
  19   3  31      71456.32      72798.81      2334.18 o                         
  21   3  31      14698.71      15846.87      2046.21 o                         
  23   3  31     659614.31     755614.44      6882.20 o                         
  25   3  31      18479.98      24718.83      2514.98 o                         
  27   3  31      83277.30     105495.71      2955.02 o                         
  29   3  31      27286.80      18802.26      2669.70 o                         
   1   5  31    2125741.25    2220266.25     16171.46 o                         
   3   5  31       5480.20       8063.64      2147.37 o                         
   5   5  31     514742.81     494836.94      6250.29 o                         
   7   5  31     383044.00     393367.06      4043.77 o                         
   9   5  31     306084.75     268921.56      3654.37 o                         
  11   5  31       1796.02       4283.57      2320.17 o                         
  13   5  31     749161.62     784633.00      6626.30 o                         
  15   5  31     892458.31     931648.19      7291.41 o                         
  17   5  31    1227834.88    1254154.25     10177.37 o                         
  19   5  31     267229.41     260582.50      3401.14 o                         
  21   5  31     387715.56     364507.25      4112.46 o                         
  23   5  31    1244432.12    1228347.75      9346.80 o                         
  25   5  31     485783.25     466676.00      4492.38 o                         
  27   5  31     155709.28     193850.53      3351.94 o                         
  29   5  31      14603.07      13360.19      2778.64 o                         
   1   7  31    1309071.50    1295128.00     25496.52 o                         
   3   7  31     106252.33     110106.76      2664.01 o                         
   5   7  31     276511.66     291179.56      4035.63 o                         
   7   7  31     141941.14     184529.14      3434.38 o                         
   9   7  31    1614801.88    1532569.12     12990.59 o                         
  11   7  31     446744.03     453026.12      4426.61 o                         
  13   7  31       1131.79       7833.31      2467.40 o                         
  15   7  31       7625.35      10481.56      2306.14 o                         
  17   7  31     921513.06     973094.44      7661.79 o                         
  19   7  31     743909.12     776487.31      6566.06 o                         
  21   7  31      12254.51      13030.88      2434.45 o                         
  23   7  31     660485.94     703503.19      6323.51 o                         
  25   7  31     153941.59     158581.47      3148.65 o                         
  27   7  31     889309.31     858833.81      7603.17 o                         
  29   7  31      21845.13      14899.77      2551.51 o                         
   1   9  31      31770.32      27083.64      2391.31 o                         
   3   9  31     160019.06     207566.58      3091.52 o                         
   5   9  31     247454.92     186449.20      2716.80 o                         
   7   9  31    1271541.62    1394340.38     11472.06 o                         
   9   9  31       6224.87      15185.30      1949.63 o                         
  11   9  31     575938.00     570671.25      5867.75 o                         
  13   9  31      62229.32      88464.05      2343.43 o                         
  15   9  31    2088011.25    2206078.75     18148.72 o                         
  17   9  31     174390.70     139049.41      4087.24 o                         
  19   9  31      20780.98      41378.69      2376.91 o                         
  21   9  31     191067.33     218229.05      3377.60 o                         
  23   9  31     207030.78     200633.86      3471.59 o                         
  25   9  31     236784.45     269845.34      3401.58 o                         
  27   9  31      25404.45      25830.83      3068.66 o                         
  29   9  31      59421.00      62325.70      2957.08 o                         
   1  11  31    1320083.25    1334381.00     15086.17 o                         
   3  11  31     280901.94     257106.91      3421.95 o                         
   5  11  31     941662.88     901387.81      7720.69 o                         
   7  11  31     124213.79      91204.23      2321.51 o                         
   9  11  31     303021.03     316907.88      3837.73 o                         
  11  11  31     395396.94     416780.16      4450.79 o                         
  13  11  31      96980.41      98802.46      2717.91 o                         
  15  11  31     124209.84     139532.48      3088.04 o                         
  17  11  31     675713.94     612116.00      5090.45 o                         
  19  11  31     118495.63     115495.35      2599.78 o                         
  21  11  31     213341.81     227460.44      3501.17 o                         
  23  11  31      16743.23      15435.37      2589.74 o                         
  25  11  31        693.90        314.49      2584.91 o                         
  27  11  31       9240.26      17678.61      2773.82 o                         
  29  11  31      99431.32      83755.68      2973.07 o                         
   1  13  31    1624669.62    1526285.38     11650.00 o                         
   3  13  31        952.32      19864.42      2257.17 o                         
   5  13  31      84558.77      49720.09      2440.16 o                         
   7  13  31     985119.06     864940.06      6795.03 o                         
   9  13  31    1102296.00    1107256.25      8698.37 o                         
  11  13  31     156771.52     159985.64      3162.39 o                         
  13  13  31     362204.00     312479.03      3893.84 o                         
  15  13  31     118807.99     136166.28      2734.35 o                         
  17  13  31        440.78      14143.92      2396.70 o                         
  19  13  31      91028.41     100111.12      2728.37 o                         
  21  13  31    1039335.31    1100278.75      8523.25 o                         
  23  13  31        510.01      -1315.92      2631.84 o                         
  25  13  31     203544.31     233216.16      3848.19 o                         
  27  13  31        810.12      -1429.59      2859.18 o                         
  29  13  31    1047927.38    1059400.62      7967.22 o                         
   1  15  31      10600.52       5848.67      2253.98 o                         
   3  15  31    2790131.75    2709205.75     18391.36 o                         
   5  15  31     640013.25     604248.75      6037.89 o                         
   7  15  31     951484.50     935762.19      7876.76 o                         
   9  15  31      36001.90      13279.46      2230.57 o                         
  11  15  31     282542.56     288451.94      3449.45 o                         
  13  15  31      28534.10      29136.57      2433.13 o                         
  15  15  31       1826.14       2162.88      2387.07 o                         
  17  15  31    1850713.38    1965408.62     14076.85 o                         
  19  15  31    1895179.00    1894112.25     13578.79 o                         
  21  15  31     587042.88     674787.81      5888.98 o                         
  23  15  31    1848139.25    2001712.62     13484.72 o                         
  25  15  31      53480.12      44087.16      2766.85 o                         
  27  15  31       1427.10      -1294.61      3093.72 o                         
  29  15  31       6124.86       8433.10      2978.08 o                         
   1  17  31    1430507.00    1345648.00     10117.27 o                         
   3  17  31     632466.50     576889.62      5791.67 o                         
   5  17  31     192443.59     193570.62      3338.37 o                         
   7  17  31     702737.75     740962.56      6913.21 o                         
   9  17  31      15699.08      24706.60      2153.10 o                         
  11  17  31      90885.01     107530.38      2698.30 o                         
  13  17  31      94600.67     110765.69      2640.35 o                         
  15  17  31       4316.69      22587.74      2561.78 o                         
  17  17  31     114500.52     129338.30      2929.38 o                         
  19  17  31       4009.82       6372.37      2460.00 o                         
  21  17  31     160013.59     195572.66      3469.00 o                         
  23  17  31     115734.09     135428.14      2839.06 o                         
  25  17  31     196381.59     201443.19      4049.67 o                         
  27  17  31     484325.06     480542.84      4918.71 o                         
  29  17  31     188187.78     200710.23      3579.52 o                         
   1  19  31    2009338.38    2012360.50     13826.98 o                         
   3  19  31    1355987.25    1290067.38      9446.80 o                         
   5  19  31      22167.95      19464.22      2468.46 o                         
   7  19  31      54291.81      81864.45      2731.14 o                         
   9  19  31       7211.53      13894.65      2520.97 o                         
  11  19  31     342213.16     366158.28      4260.76 o                         
  13  19  31     384797.28     322164.59      3620.46 o                         
  15  19  31     866969.81     872740.12      6622.67 o                         
  17  19  31     515813.03     548491.25      5400.58 o                         
  19  19  31     155094.58     160765.19      3131.35 o                         
  21  19  31     112360.77      96965.87      2974.87 o                         
  23  19  31     229389.62     253765.11      3752.03 o                         
  25  19  31        339.45       -136.61      2835.54 o                         
  27  19  31         53.53      -1261.96      3112.61 o                         
  29  19  31      58619.49      51588.44      3146.55 o                         
   1  21  31       1191.95       3222.23      2485.75 o                         
   3  21  31      20109.46      18286.90      2331.09 o                         
   5  21  31     834098.12     817350.12      6867.97 o                         
   7  21  31        955.97       -276.40      2351.68 o                         
   9  21  31    2507947.00    2589086.75     16568.04 o                         
  11  21  31       5450.17       6978.29      2600.85 o                         
  13  21  31     295487.69     286479.75      3689.14 o                         
  15  21  31    1659167.50    1780987.25     12114.48 o                         
  17  21  31    1769229.38    1810724.12     11823.99 o                         
  19  21  31     770526.50     903232.25      7330.35 o                         
  21  21  31     270929.75     247740.61      3857.81 o                         
  23  21  31      60874.89      54589.28      2854.22 o                         
  25  21  31      16683.39      13655.46      2770.01 o                         
  27  21  31     343217.22     352056.41      4802.28 o                         
  29  21  31     446230.38     421609.00      4943.36 o                         
   1  23  31      65555.34      81406.61      2633.02 o                         
   3  23  31      27746.43      22715.44      2568.47 o                         
   5  23  31     370865.34     354125.03      3934.14 o                         
   7  23  31     651802.06     771313.31      6602.17 o                         
   9  23  31     589626.62     655206.69      6284.38 o                         
  11  23  31      40610.52      37288.70      2569.65 o                         
  13  23  31     509580.91     520163.47      5022.18 o                         
  15  23  31    2772064.00    2792756.50     17673.08 o                         
  17  23  31       1042.17      -1082.66      2700.45 o                         
  19  23  31       3530.09      -1506.68      3013.36 o                         
  21  23  31     275401.34     264285.28      3834.45 o                         
  23  23  31      22728.03      31986.34      2775.75 o                         
  25  23  31      72202.28      73137.12      3423.65 o                         
  27  23  31      54498.10      59111.02      3304.83 o                         
  29  23  31     427929.88     415789.19      4767.96 o                         
   1  25  31       1659.99      -1293.39      2586.78 o                         
   3  25  31      55479.32      50815.58      2905.62 o                         
   5  25  31     269628.00     274068.00      3730.24 o                         
   7  25  31    1254806.50    1413436.00     11193.62 o                         
   9  25  31       5892.50       5037.51      2847.67 o                         
  11  25  31     249488.66     261387.86      3659.40 o                         
  13  25  31     614698.88     570486.38      5940.41 o                         
  15  25  31     866339.31     868272.12      7987.38 o                         
  17  25  31      82056.30      82188.33      2721.99 o                         
  19  25  31       1468.92       1884.70      2936.01 o                         
  21  25  31      29824.20      35026.42      3102.02 o                         
  23  25  31      18649.06      18205.43      3080.28 o                         
  25  25  31      34364.97      32849.70      3048.46 o                         
  27  25  31      17501.81      16215.45      3510.56 o                         
  29  25  31      22843.48      26633.09      3743.31 o                         
   1  27  31     846786.75     928218.69      7249.01 o                         
   3  27  31      51741.27      37910.90      2871.73 o                         
   5  27  31     209209.56     208217.64      3730.02 o                         
   7  27  31     688598.94     758079.56      6801.38 o                         
   9  27  31     624523.12     674834.94      7168.28 o                         
  11  27  31     128092.88     128756.78      3151.98 o                         
  13  27  31       3776.49       3022.71      3039.60 o                         
  15  27  31     155356.61     151724.48      3612.64 o                         
  17  27  31    1622705.00    1675924.38     11507.81 o                         
  19  27  31     127791.16     121346.40      3581.95 o                         
  21  27  31     218928.83     236311.17      3757.55 o                         
  23  27  31      43759.40      53654.36      3460.99 o                         
  25  27  31      38759.05      34093.80      3073.72 o                         
  27  27  31    1337803.88    1380699.38     10666.46 o                         
  29  27  31      39626.61      39271.92      3536.58 o                         
   1  29  31      46543.36      54056.52      3030.49 o                         
   3  29  31      95566.55      68019.34      3096.74 o                         
   5  29  31      39898.25      48098.34      2998.35 o                         
   7  29  31        285.80       2053.15      2958.91 o                         
   9  29  31     960049.81     949992.06      7493.60 o                         
  11  29  31      95138.13      76745.38      2980.12 o                         
  13  29  31     257308.17     271219.44      4075.24 o                         
  15  29  31         88.69      -1424.39      2848.78 o                         
  17  29  31     184051.95     198634.83      3642.00 o                         
  19  29  31     107195.36     106237.95      3316.76 o                         
  21  29  31     138184.28     122206.20      3572.94 o                         
  23  29  31     244249.14     247961.25      5040.74 o                         
  25  29  31     141439.53     184523.50      3723.19 o                         
  27  29  31     449356.28     497133.84      5241.02 o                         
  29  29  31      48557.64      58142.16      3844.03 o                         
   1  31  31       2975.31       3835.32      2862.04 o                         
   3  31  31        411.33      -1408.82      2817.64 o                         
   5  31  31       1954.37       6123.37      2663.91 o                         
   7  31  31     351442.69     347224.44      4533.53 o                         
   9  31  31     210536.80     202957.11      3598.51 o                         
  11  31  31     116779.75     124952.20      3210.63 o                         
  13  31  31     280592.81     295962.53      4468.13 o                         
  15  31  31     884976.44     941228.75      7512.07 o                         
  17  31  31     190920.98     171952.91      3853.37 o                         
  19  31  31      87918.95      89188.69      3371.24 o                         
  21  31  31      24511.24      19503.04      3420.58 o                         
  23  31  31      28167.56      23083.44      3455.66 o                         
  25  31  31     275721.94     241543.38      4323.68 o                         
  27  31  31      32619.59      31725.62      3856.61 o                         
  29  31  31      32414.02      48347.12      3883.29 o                         
  31  31  31      26956.72      34482.36      8148.43 o                         
   0   0  32       1859.95      12486.69     13232.50 o                         
   4   0  32       2667.54      14994.29      3305.44 o                         
   8   0  32    2144503.25    2074022.88     21236.70 o                         
  12   0  32      12272.61       9929.11      3523.57 o                         
  16   0  32    1671913.75    1670459.88     16761.09 o                         
  20   0  32     378233.81     398771.31      6793.39 o                         
  24   0  32    1597802.00    1606579.00     17028.21 o                         
  28   0  32      32066.38      38163.21      3631.04 o                         
   2   2  32    1403692.25    1576740.12     14913.08 o                         
   4   2  32    1154393.25    1111781.12      9339.05 o                         
   6   2  32     319722.94     295864.72      3592.74 o                         
   8   2  32        759.05      -1213.80      2427.60 o                         
  10   2  32     196766.69     291448.12      3722.95 o                         
  12   2  32    5775441.00    5599292.00     36558.96 o                         
  14   2  32    1794425.00    1715739.25     12571.95 o                         
  16   2  32     627092.25     678119.94      6544.36 o                         
  18   2  32     314183.28     294686.75      3590.15 o                         
  20   2  32       9246.41       6395.18      2368.85 o                         
  22   2  32    3181095.25    3402528.25     24476.58 o                         
  24   2  32     508888.09     509551.50      5079.05 o                         
  26   2  32     287411.16     345880.72      4084.89 o                         
  28   2  32     708106.69     673953.25      5892.08 o                         
  30   2  32     896892.38     900231.44      7636.14 o                         
   0   4  32      96779.66      62207.75      3891.03 o                         
   2   4  32    1207587.62    1132489.12      9749.07 o                         
   4   4  32     130737.87     157749.73      2856.85 o                         
   6   4  32        670.50      -1151.59      2303.19 o                         
   8   4  32       4701.68      -1145.79      2291.58 o                         
  10   4  32    2096953.88    2226635.25     17030.20 o                         
  12   4  32        290.30      -1242.49      2484.98 o                         
  14   4  32     381561.34     390734.53      4557.50 o                         
  16   4  32     956179.69     999260.31      7764.63 o                         
  18   4  32    1180636.75    1275998.62      9913.70 o                         
  20   4  32       7564.25       6685.75      2363.17 o                         
  22   4  32     905637.69     944698.69      7408.66 o                         
  24   4  32     342157.53     318195.19      3744.00 o                         
  26   4  32    1230395.50    1325952.00     10402.46 o                         
  28   4  32     394377.44     383806.81      4535.91 o                         
  30   4  32    1545636.88    1651812.00     12476.76 o                         
   2   6  32     747717.06     755457.25      7165.92 o                         
   4   6  32    1986154.00    1943669.88     14118.68 o                         
   6   6  32       6081.04      10116.66      2248.24 o                         
   8   6  32     568575.50     570683.12      5977.30 o                         
  10   6  32      11277.19      12511.13      2835.32 o                         
  12   6  32    1948781.88    1984688.38     14568.88 o                         
  14   6  32      49598.24      63857.49      2488.54 o                         
  16   6  32       1160.52       1756.19      2260.71 o                         
  18   6  32    1039069.06    1182607.88      9810.67 o                         
  20   6  32      54465.28      49596.20      2669.95 o                         
  22   6  32     297353.97     394719.31      4602.59 o                         
  24   6  32     673783.94     682357.25      6302.38 o                         
  26   6  32      84168.33      86608.56      2811.28 o                         
  28   6  32     190846.41     205965.12      4168.93 o                         
  30   6  32      67573.10      72082.79      3566.08 o                         
   0   8  32     889424.94     815312.38     12387.55 o                         
   2   8  32      50873.77      64054.11      2413.41 o                         
   4   8  32      95277.50      80847.65      2610.20 o                         
   6   8  32     683511.12     701647.56      6471.53 o                         
   8   8  32    1573277.12    1558693.50     12838.92 o                         
  10   8  32    1268312.62    1269435.75     10899.02 o                         
  12   8  32     335362.59     299993.84      4025.94 o                         
  14   8  32     620997.19     615560.69      6175.76 o                         
  16   8  32       1878.46      -1120.72      2241.45 o                         
  18   8  32     329948.75     312463.88      3937.18 o                         
  20   8  32     453348.22     525897.38      5159.73 o                         
  22   8  32      76345.75     121646.34      2858.06 o                         
  24   8  32          9.72        751.61      2793.92 o                         
  26   8  32    1266603.62    1250706.62      9522.85 o                         
  28   8  32     250078.47     253691.88      4093.88 o                         
  30   8  32     351963.62     358553.56      4568.03 o                         
   2  10  32     330790.66     258123.02      3873.82 o                         
   4  10  32    1089240.88    1131228.25      9819.10 o                         
   6  10  32      82823.94      90209.38      2608.09 o                         
   8  10  32     681349.25     664398.88      8616.38 o                         
  10  10  32     478827.41     471546.06      4496.98 o                         
  12  10  32      46087.22      65354.00      2332.44 o                         
  14  10  32      28090.45      23472.46      2238.49 o                         
  16  10  32     209534.59     220157.62      3436.74 o                         
  18  10  32       9127.71       7202.29      2300.35 o                         
  20  10  32       9040.98       9679.12      2320.48 o                         
  22  10  32     882077.50    1015638.88      7780.11 o                         
  24  10  32       6301.47      12586.75      3091.90 o                         
  26  10  32     563424.31     665195.25      5731.02 o                         
  28  10  32       2614.98      -1018.67      2652.36 o                         
  30  10  32      57370.89      69061.78      2984.22 o                         
   0  12  32      34576.93      27052.66      3132.56 o                         
   2  12  32     547932.69     530602.19      5141.22 o                         
   4  12  32     279722.06     221551.56      3628.92 o                         
   6  12  32       1909.52       4032.14      2204.47 o                         
   8  12  32     323708.72     368015.44      3995.14 o                         
  10  12  32      90299.83     116426.06      2691.87 o                         
  12  12  32     116134.20     117595.45      2601.66 o                         
  14  12  32      15884.93      17952.88      2522.90 o                         
  16  12  32     151192.53     139274.45      2875.59 o                         
  18  12  32     253814.19     221332.22      3240.77 o                         
  20  12  32     116142.01     118779.45      3160.83 o                         
  22  12  32     340390.34     373122.41      4070.12 o                         
  24  12  32    1585443.88    1690020.88     12362.93 o                         
  26  12  32       4854.80       4508.17      2806.49 o                         
  28  12  32     448674.47     456173.75      4646.71 o                         
  30  12  32      17617.19      22251.90      3166.04 o                         
   2  14  32      67798.28      74173.21      2667.71 o                         
   4  14  32      11928.84      12415.03      2554.80 o                         
   6  14  32      32198.08      42457.83      2509.56 o                         
   8  14  32     400838.03     449346.19      4732.84 o                         
  10  14  32     897381.88     891471.75      7158.75 o                         
  12  14  32     262804.62     257070.23      3930.48 o                         
  14  14  32     213098.92     211323.02      3147.25 o                         
  16  14  32      80180.97      85718.66      2662.56 o                         
  18  14  32      59527.55      44881.80      2698.85 o                         
  20  14  32     403628.34     450219.53      4809.18 o                         
  22  14  32     913492.69     966051.75      7940.98 o                         
  24  14  32     242406.12     235413.17      3497.83 o                         
  26  14  32     558951.75     605724.56      5486.86 o                         
  28  14  32     171187.55     165885.58      4030.66 o                         
  30  14  32      61787.12      60643.82      2848.23 o                         
   0  16  32     146896.39     155603.55      4533.93 o                         
   2  16  32       4473.73       2617.10      2296.56 o                         
   4  16  32     114109.12      87750.64      3067.35 o                         
   6  16  32     175279.89     160657.23      2845.65 o                         
   8  16  32      30290.45      27734.06      2753.27 o                         
  10  16  32     664120.31     692345.38      6001.97 o                         
  12  16  32      12282.21      12189.16      2416.13 o                         
  14  16  32     182229.61     194463.89      3001.41 o                         
  16  16  32     401477.22     404184.41      4569.39 o                         
  18  16  32    2212414.00    2369127.75     17166.28 o                         
  20  16  32     127370.16     150512.34      3279.25 o                         
  22  16  32     161306.53     129264.13      3287.92 o                         
  24  16  32    2179026.75    2401786.25     16954.45 o                         
  26  16  32     293284.78     290760.12      3975.14 o                         
  28  16  32    1265971.25    1348548.50      9885.18 o                         
  30  16  32       5748.22       5142.56      3390.47 o                         
   2  18  32     653516.94     616879.00      6055.59 o                         
   4  18  32    3103734.50    3235044.00     24543.71 o                         
   6  18  32      70025.23      82996.05      2443.26 o                         
   8  18  32     192123.70     158403.45      2864.51 o                         
  10  18  32     140858.45     147441.45      2969.51 o                         
  12  18  32      57935.13      66567.99      2738.09 o                         
  14  18  32     189594.17     196020.22      3310.05 o                         
  16  18  32      29619.62      22878.37      2388.62 o                         
  18  18  32     257816.98     296556.25      3655.80 o                         
  20  18  32      50236.82      47160.75      2688.36 o                         
  22  18  32      19469.96      14413.77      2650.01 o                         
  24  18  32     252027.70     238531.94      4046.43 o                         
  26  18  32     184223.27     184129.95      3767.82 o                         
  28  18  32       9831.35      12130.43      3058.14 o                         
  30  18  32      22279.87      25544.54      3245.02 o                         
   0  20  32     242252.19     367441.41      5791.01 o                         
   2  20  32     833621.12     787998.88      6836.00 o                         
   4  20  32      35325.29      29548.00      2341.83 o                         
   6  20  32     458396.31     469747.06      5061.26 o                         
   8  20  32     267394.56     307076.31      3816.37 o                         
  10  20  32     201893.56     218688.34      3517.20 o                         
  12  20  32     237708.88     258266.03      3470.44 o                         
  14  20  32      73456.58      61122.68      2584.28 o                         
  16  20  32     629927.75     678643.19      5826.26 o                         
  18  20  32     850280.50     946413.81      7409.71 o                         
  20  20  32       8521.57       3889.22      2796.90 o                         
  22  20  32       9009.63       9052.03      2678.93 o                         
  24  20  32       2737.32       4562.86      2782.73 o                         
  26  20  32      13244.26      13189.13      3134.44 o                         
  28  20  32     822880.94     910016.81      8178.11 o                         
  30  20  32     360740.09     365372.12      4799.59 o                         
   2  22  32     411563.50     498465.41      4936.74 o                         
   4  22  32     160086.22     182634.06      3598.82 o                         
   6  22  32     438020.44     459641.09      5138.61 o                         
   8  22  32      47734.51      57208.82      2565.67 o                         
  10  22  32        599.29      -1135.95      2271.90 o                         
  12  22  32     304496.22     328888.50      4103.46 o                         
  14  22  32     214826.97     208457.16      3562.03 o                         
  16  22  32     538543.19     559452.94      5388.74 o                         
  18  22  32     256824.31     338565.09      4420.51 o                         
  20  22  32      21472.20      27261.04      2812.15 o                         
  22  22  32     452219.09     542139.38      5452.65 o                         
  24  22  32       6325.76       1937.44      2916.62 o                         
  26  22  32     276567.34     285288.75      4219.54 o                         
  28  22  32        184.27      -1001.85      3193.50 o                         
  30  22  32      64421.38      62136.62      3405.41 o                         
   0  24  32       2567.25      18209.29      3805.27 o                         
   2  24  32     763400.25     791589.06      6680.28 o                         
   4  24  32    2051859.38    2257738.00     15536.02 o                         
   6  24  32     780489.56     765079.00      6806.61 o                         
   8  24  32      42317.66      44044.83      2781.74 o                         
  10  24  32    1770005.00    1851557.38     12969.08 o                         
  12  24  32     131757.88     120540.45      2873.60 o                         
  14  24  32      11646.34      14064.88      2750.57 o                         
  16  24  32      66294.02      61293.98      3013.59 o                         
  18  24  32    1254240.00    1326970.38     10146.07 o                         
  20  24  32    1017140.38    1085238.75      8940.07 o                         
  22  24  32       7665.85       6392.73      3025.87 o                         
  24  24  32     171540.77     167502.31      3621.96 o                         
  26  24  32     218058.05     229230.27      4191.60 o                         
  28  24  32      19116.45      14566.93      3199.99 o                         
  30  24  32      48130.16      39402.52      3890.04 o                         
   2  26  32     372534.38     342312.88      4274.16 o                         
   4  26  32      33346.32      26897.10      2700.14 o                         
   6  26  32     122407.79     110219.63      2903.50 o                         
   8  26  32     164560.97     146031.33      3363.01 o                         
  10  26  32     439994.72     454003.78      4639.38 o                         
  12  26  32     936773.69    1075812.25      8452.58 o                         
  14  26  32      52982.97      53564.77      2923.88 o                         
  16  26  32     336848.69     287357.53      4441.38 o                         
  18  26  32      81225.43      93620.80      3237.06 o                         
  20  26  32      57478.05      50823.23      3005.87 o                         
  22  26  32     188088.34     185734.84      3593.63 o                         
  24  26  32        678.72       -205.95      3276.44 o                         
  26  26  32      85432.80      86099.80      3450.24 o                         
  28  26  32     113691.48     115878.83      3783.48 o                         
  30  26  32       6691.08       8358.64      3220.17 o                         
   0  28  32     303393.03     326191.22      5897.95 o                         
   2  28  32     440480.97     428697.44      4510.90 o                         
   4  28  32     786618.38     730898.62      6434.24 o                         
   6  28  32     229722.42     259433.77      3945.26 o                         
   8  28  32      92364.66     110219.05      3616.46 o                         
  10  28  32      56212.22      59576.18      2771.23 o                         
  12  28  32      20492.71      17922.91      2794.64 o                         
  14  28  32     138428.38     149378.38      3640.28 o                         
  16  28  32      26596.33      32462.92      3237.80 o                         
  18  28  32     160550.67     168934.03      3266.88 o                         
  20  28  32     242788.08     258715.56      4070.57 o                         
  22  28  32       3347.96       5242.16      3337.34 o                         
  24  28  32     422427.91     435476.03      5172.15 o                         
  26  28  32      16603.44      15460.56      3367.36 o                         
  28  28  32     551153.06     605743.31      6113.87 o                         
  30  28  32     690521.81     705569.75      7021.16 o                         
   2  30  32     357270.94     373705.38      4351.23 o                         
   4  30  32     369533.25     384721.94      4648.18 o                         
   6  30  32     109953.44     107181.98      3174.39 o                         
   8  30  32    1278859.25    1320541.25     10553.65 o                         
  10  30  32     165066.86     169089.77      3800.30 o                         
  12  30  32      53624.98      54841.66      3231.97 o                         
  14  30  32        790.68       1206.04      3042.00 o                         
  16  30  32     602856.81     670166.19      6307.15 o                         
  18  30  32       4203.19       1321.09      3110.16 o                         
  20  30  32     195035.70     186196.78      3765.04 o                         
  22  30  32      12282.89       8756.48      3323.53 o                         
  24  30  32      73321.36      62957.32      3504.25 o                         
  26  30  32      11824.70      10191.68      3661.19 o                         
  28  30  32        234.91        574.70      4029.82 o                         
  30  30  32      33021.98      28172.18      3804.18 o                         
   0  32  32       2368.72      20411.51      4181.09 o                         
   2  32  32     171799.88     191472.81      3585.15 o                         
   4  32  32      11525.76      13929.27      3681.23 o                         
   6  32  32     715652.38     803833.75      7419.18 o                         
   8  32  32     482303.31     563322.38      6156.17 o                         
  10  32  32      57733.24      62087.54      3499.69 o                         
  12  32  32     122271.89     130453.16      3247.41 o                         
  14  32  32        257.25       4127.17      3004.39 o                         
  16  32  32       3598.02       6065.75      3126.88 o                         
  18  32  32      43530.91      49277.11      3528.47 o                         
  20  32  32       1884.19        597.53      3613.91 o                         
  22  32  32        213.10      -1493.35      3329.29 o                         
  24  32  32       3493.83       5941.49      3589.02 o                         
  26  32  32      89141.71      76361.53      3844.51 o                         
  28  32  32     172325.06     182367.56      4357.23 o                         
  30  32  32      65151.72      76817.55      4284.41 o                         
  32  32  32     438861.62     455200.94     11532.25 o                         
   1   1  33     497854.06     527259.94      5560.77 o                         
   3   1  33     623175.50     470906.94      5405.86 o                         
   5   1  33    1547384.00    1497323.12     12229.08 o                         
   7   1  33    2467969.25    2622549.00     18516.45 o                         
   9   1  33     498900.66     488348.56      4966.26 o                         
  11   1  33    1088196.62    1087391.00      9332.07 o                         
  13   1  33     373881.41     423783.22      4572.77 o                         
  15   1  33      91186.31      72381.82      2705.99 o                         
  17   1  33     145116.52     163844.88      3294.35 o                         
  19   1  33     179601.42     200195.06      3380.94 o                         
  21   1  33      50683.12      42985.17      2607.41 o                         
  23   1  33     324193.38     293267.56      3615.42 o                         
  25   1  33        173.13      -1308.46      2616.92 o                         
  27   1  33     709377.44     730667.38      6374.31 o                         
  29   1  33     601535.88     623704.62      5928.56 o                         
  31   1  33     161737.47     168390.58      3254.92 o                         
   1   3  33     200214.72     230345.08      4203.80 o                         
   3   3  33     160712.58     173110.80      3246.56 o                         
   5   3  33      52977.90      98981.21      2688.83 o                         
   7   3  33    2993579.50    3316044.25     23309.76 o                         
   9   3  33      53902.56      35717.90      2512.65 o                         
  11   3  33    2912666.50    2906983.25     20205.97 o                         
  13   3  33    1275677.00    1236179.25     10465.50 o                         
  15   3  33      12820.75       7008.35      2633.25 o                         
  17   3  33      75834.92      72584.58      2341.10 o                         
  19   3  33       1466.43       -522.62      2285.68 o                         
  21   3  33       7199.35       6853.30      2361.52 o                         
  23   3  33      65287.38      72039.42      2682.09 o                         
  25   3  33     429712.72     488243.72      5562.75 o                         
  27   3  33     398299.72     347115.44      3995.29 o                         
  29   3  33     125441.59     112582.88      2974.29 o                         
  31   3  33         72.65      -1389.03      2778.06 o                         
   1   5  33    1239597.12    1347413.50     10167.40 o                         
   3   5  33    1338607.62    1503636.00     12125.33 o                         
   5   5  33      11253.62      10306.42      2452.37 o                         
   7   5  33        247.63         37.53      2404.84 o                         
   9   5  33    4614602.50    4813624.00     30533.82 o                         
  11   5  33     547424.31     549829.44      5725.63 o                         
  13   5  33       2499.69       4430.74      2488.45 o                         
  15   5  33       7553.16       3231.82      2410.53 o                         
  17   5  33     765522.38     816928.94      7111.22 o                         
  19   5  33     393356.19     398437.25      5026.96 o                         
  21   5  33     217390.92     220801.77      3482.46 o                         
  23   5  33      91492.62      78943.77      2549.50 o                         
  25   5  33     157153.69     171465.25      3033.04 o                         
  27   5  33     148700.80     140921.30      3169.34 o                         
  29   5  33     808974.06     835972.31      6840.26 o                         
  31   5  33     191831.47     241772.30      4273.04 o                         
   1   7  33     720115.44     690763.00      6602.71 o                         
   3   7  33     166363.00     177957.47      3450.81 o                         
   5   7  33      14571.83      18035.04      2375.79 o                         
   7   7  33     421112.06     522265.97      5448.94 o                         
   9   7  33     908763.50     957104.19      8227.21 o                         
  11   7  33        123.14      -1078.96      2157.91 o                         
  13   7  33     361075.19     347253.47      4045.68 o                         
  15   7  33     896378.50     860820.62      7655.02 o                         
  17   7  33     616269.88     685888.50      8281.58 o                         
  19   7  33     197328.59     165045.55      2985.32 o                         
  21   7  33     946067.38     950761.50      7738.03 o                         
  23   7  33     750990.25     707277.69      6039.67 o                         
  25   7  33     696986.94     798835.31      7268.00 o                         
  27   7  33      72965.67      68789.12      2849.12 o                         
  29   7  33      17852.19      30366.89      3116.54 o                         
  31   7  33     235137.08     240766.44      4213.02 o                         
   1   9  33       2295.46      -1269.92      2539.84 o                         
   3   9  33     318684.78     322218.94      4047.13 o                         
   5   9  33     443376.59     562284.44      5421.53 o                         
   7   9  33     270080.44     297809.53      3821.89 o                         
   9   9  33     600788.69     666692.06      6120.09 o                         
  11   9  33      22997.22      30778.72      2812.44 o                         
  13   9  33      80019.12      78329.98      2439.88 o                         
  15   9  33     401010.56     452583.62      4557.48 o                         
  17   9  33    1080903.62    1071487.00      9675.86 o                         
  19   9  33     412987.06     476877.72      4741.13 o                         
  21   9  33        242.34      -1243.36      2486.72 o                         
  23   9  33     441075.78     404406.81      4331.54 o                         
  25   9  33     107179.83     103665.73      3154.74 o                         
  27   9  33      80994.48      64508.62      2791.31 o                         
  29   9  33       5334.10       2513.96      2996.17 o                         
  31   9  33      11791.86       8270.74      3001.30 o                         
   1  11  33     364541.75     332097.62      4384.57 o                         
   3  11  33     276632.84     274810.78      4140.56 o                         
   5  11  33      28869.25      24943.00      2206.28 o                         
   7  11  33     291214.28     274884.84      3498.03 o                         
   9  11  33    1484193.62    1574563.38     11139.44 o                         
  11  11  33     192734.14     198602.36      3233.83 o                         
  13  11  33     111609.05     122530.55      2575.52 o                         
  15  11  33     921823.94     883280.75      6650.75 o                         
  17  11  33     315234.88     357080.75      3992.25 o                         
  19  11  33     172486.94     181782.48      3144.29 o                         
  21  11  33     113791.91     142001.72      3013.36 o                         
  23  11  33     380963.91     377569.00      4531.49 o                         
  25  11  33     348237.69     334190.19      4302.91 o                         
  27  11  33       5909.69       4256.35      3022.33 o                         
  29  11  33      48705.68      63568.73      3292.34 o                         
  31  11  33      67059.89      68347.62      3205.84 o                         
   1  13  33     196063.62     201041.08      3864.95 o                         
   3  13  33     134280.89      76779.23      2597.52 o                         
   5  13  33       4927.29       9227.78      2358.89 o                         
   7  13  33     221837.70     290059.88      3606.69 o                         
   9  13  33     105010.11      77507.18      2680.32 o                         
  11  13  33        796.20      12691.83      2211.28 o                         
  13  13  33    1550471.38    1580362.12     11609.01 o                         
  15  13  33    1963804.50    1941698.50     14162.63 o                         
  17  13  33     155987.16     199536.62      3359.14 o                         
  19  13  33     750077.75     656942.56      5910.01 o                         
  21  13  33      27849.86      34644.50      2755.58 o                         
  23  13  33     618504.31     598137.19      5995.46 o                         
  25  13  33      33688.94      24899.79      2672.58 o                         
  27  13  33     137888.58     146345.70      3404.25 o                         
  29  13  33     831411.94     858708.75      7577.24 o                         
  31  13  33      17655.46      20857.10      3091.02 o                         
   1  15  33      77103.72      82746.87      2620.85 o                         
   3  15  33     148792.91     116045.14      2599.99 o                         
   5  15  33      61237.14      60744.16      2710.99 o                         
   7  15  33      11407.65       2573.82      2362.21 o                         
   9  15  33     694005.12     665889.19      6033.12 o                         
  11  15  33     188423.64     179315.70      3286.49 o                         
  13  15  33     643596.88     725362.44      6266.96 o                         
  15  15  33      74240.71      89880.79      2630.19 o                         
  17  15  33    1362025.75    1359724.00     11152.06 o                         
  19  15  33     791224.44     878863.88      7881.92 o                         
  21  15  33     247303.03     224641.78      3323.52 o                         
  23  15  33      11922.89       5446.19      2712.73 o                         
  25  15  33     276962.09     292209.72      4224.40 o                         
  27  15  33     749341.56     781275.94      6548.98 o                         
  29  15  33     135944.70     125442.22      3344.44 o                         
  31  15  33     302744.97     315369.53      4171.47 o                         
   1  17  33       2629.79      25298.14      2683.43 o                         
   3  17  33     110713.66     127628.73      2933.62 o                         
   5  17  33      35757.31      47988.54      3122.05 o                         
   7  17  33      46354.14      37448.74      2646.43 o                         
   9  17  33      15717.59       7843.50      2287.85 o                         
  11  17  33     372361.62     363802.31      4108.17 o                         
  13  17  33      23304.28      19786.69      2421.63 o                         
  15  17  33     812092.38     792473.94      6832.71 o                         
  17  17  33      46612.09      55628.71      2739.16 o                         
  19  17  33        405.04      -1367.59      2735.18 o                         
  21  17  33      36589.28      25906.55      2630.70 o                         
  23  17  33     214688.39     243600.53      3757.10 o                         
  25  17  33     114647.05     108803.02      3516.15 o                         
  27  17  33     133083.61     142891.64      3149.69 o                         
  29  17  33      97643.53     112488.50      3579.60 o                         
  31  17  33     273698.38     280469.44      4108.28 o                         
   1  19  33     434427.00     444401.12      4448.17 o                         
   3  19  33     244315.27     273868.75      4183.01 o                         
   5  19  33     430370.88     471187.97      4945.22 o                         
   7  19  33      72004.22      69390.88      2770.92 o                         
   9  19  33     440954.09     428171.09      4430.54 o                         
  11  19  33       5458.01       5757.54      2653.93 o                         
  13  19  33     242703.41     204628.33      3459.78 o                         
  15  19  33      61305.55      50494.64      2775.92 o                         
  17  19  33       3784.52       1989.32      2517.79 o                         
  19  19  33     204193.27     202128.69      3594.03 o                         
  21  19  33      48532.18      58762.51      3003.34 o                         
  23  19  33      45048.00      35021.59      2723.40 o                         
  25  19  33     319232.81     334078.12      4537.21 o                         
  27  19  33     292266.41     332207.19      4431.91 o                         
  29  19  33      86133.04     106691.64      3468.23 o                         
  31  19  33        373.20        446.32      3196.33 o                         
   1  21  33     918412.31     949976.19      8007.18 o                         
   3  21  33    1775153.38    1860102.88     14306.08 o                         
   5  21  33      69717.31      81126.93      2853.75 o                         
   7  21  33     812502.44     809297.88      6417.73 o                         
   9  21  33     112057.77     131341.17      2878.66 o                         
  11  21  33       1769.22       5261.70      2724.28 o                         
  13  21  33     123153.02     119989.98      3033.04 o                         
  15  21  33     364216.97     425382.00      4542.44 o                         
  17  21  33       3767.22       4276.11      2780.20 o                         
  19  21  33      44066.46      49620.42      2948.46 o                         
  21  21  33     422879.62     437528.88      5087.64 o                         
  23  21  33     235879.25     245795.44      4445.19 o                         
  25  21  33        143.82      -1499.13      2998.26 o                         
  27  21  33      60961.40      67441.17      3400.70 o                         
  29  21  33     123252.34     126897.69      3564.39 o                         
  31  21  33      36170.57      42716.17      3571.38 o                         
   1  23  33     422703.78     428867.69      4525.86 o                         
   3  23  33     562909.44     593584.81      5347.38 o                         
   5  23  33    1006903.81    1091249.12      8530.15 o                         
   7  23  33       2462.79       2960.50      2591.17 o                         
   9  23  33      89893.18     106728.26      2881.57 o                         
  11  23  33       3026.85      -1125.02      2624.68 o                         
  13  23  33     415654.84     426512.03      4693.45 o                         
  15  23  33    1504520.88    1614044.00     11689.96 o                         
  17  23  33     808026.75     883404.88      7577.50 o                         
  19  23  33     638281.56     703364.94      5875.66 o                         
  21  23  33      23965.81      24790.04      2801.54 o                         
  23  23  33        378.42        -91.84      2774.22 o                         
  25  23  33      44418.30      48499.15      3258.40 o                         
  27  23  33     626982.31     569315.88      6030.09 o                         
  29  23  33     571109.75     622624.56      6297.85 o                         
  31  23  33     202899.97     199866.41      4298.28 o                         
   1  25  33     187066.34     195930.52      3496.83 o                         
   3  25  33      61748.79      62633.66      2784.39 o                         
   5  25  33     192113.73     217344.31      3650.34 o                         
   7  25  33        470.02       9898.12      2956.33 o                         
   9  25  33     306528.22     266511.19      3865.89 o                         
  11  25  33     139259.73     134195.58      3227.90 o                         
  13  25  33      19486.24      22543.76      2694.18 o                         
  15  25  33      45268.53      51978.79      3459.54 o                         
  17  25  33    1435033.12    1574547.50     12168.78 o                         
  19  25  33     278735.12     294644.38      4441.63 o                         
  21  25  33      16624.55      19213.23      3166.17 o                         
  23  25  33     669735.38     688978.62      6556.63 o                         
  25  25  33    1125951.50    1135097.88      9176.51 o                         
  27  25  33      98215.18     108106.55      3822.59 o                         
  29  25  33       1810.60      -1560.31      3120.62 o                         
  31  25  33     169767.64     150209.59      4283.60 o                         
   1  27  33      96316.09     152740.88      3299.63 o                         
   3  27  33     264774.56     271320.16      4235.45 o                         
   5  27  33     243748.59     263902.25      3892.59 o                         
   7  27  33      87830.79      93008.80      3150.03 o                         
   9  27  33     322302.50     314934.25      4034.16 o                         
  11  27  33     164617.20     136626.70      3312.08 o                         
  13  27  33     873933.56     889140.25      7342.05 o                         
  15  27  33     141491.81     144679.83      3541.71 o                         
  17  27  33     483755.28     473322.72      5220.71 o                         
  19  27  33        198.90      -1530.38      3060.75 o                         
  21  27  33     348898.25     322536.69      4324.27 o                         
  23  27  33     818635.44     805530.56      6952.02 o                         
  25  27  33      78336.53      93613.12      3237.37 o                         
  27  27  33     101116.48     105904.08      3760.63 o                         
  29  27  33       9332.28       5846.10      3450.06 o                         
  31  27  33     177038.09     209908.47      4083.34 o                         
   1  29  33    1602864.50    1531320.38     10854.96 o                         
   3  29  33     425032.59     428843.81      4675.31 o                         
   5  29  33    1061735.38    1070872.62      9311.09 o                         
   7  29  33     417153.53     454941.47      5979.82 o                         
   9  29  33      93276.61      87957.45      3107.58 o                         
  11  29  33      27518.16      38820.70      3020.73 o                         
  13  29  33       3629.93       5369.75      2850.40 o                         
  15  29  33       9439.06      13104.11      2993.12 o                         
  17  29  33     626560.06     631604.38      6504.15 o                         
  19  29  33     181586.20     175858.05      4190.61 o                         
  21  29  33     148068.59     155592.62      3576.56 o                         
  23  29  33      10421.91       7073.16      3342.83 o                         
  25  29  33      37899.25      36006.73      3409.17 o                         
  27  29  33     350319.66     385136.34      5102.47 o                         
  29  29  33      76984.63      86703.30      3798.33 o                         
  31  29  33      42273.16      42071.66      3542.39 o                         
   1  31  33     421327.31     453967.25      5190.52 o                         
   3  31  33      40819.39      38168.34      3173.23 o                         
   5  31  33     305904.38     350690.28      4922.55 o                         
   7  31  33     476502.81     515526.78      5845.55 o                         
   9  31  33      41244.18      44200.07      3491.27 o                         
  11  31  33         99.93      -1573.46      3146.92 o                         
  13  31  33      40087.86      45171.91      3092.05 o                         
  15  31  33       7223.07       3992.83      3296.63 o                         
  17  31  33      11525.91      18317.54      3261.23 o                         
  19  31  33     374907.66     337490.19      4871.55 o                         
  21  31  33     157130.50     172029.64      4055.32 o                         
  23  31  33      47330.66      64961.70      3904.00 o                         
  25  31  33        103.39        -77.53      3452.26 o                         
  27  31  33      34737.38      34143.16      3787.06 o                         
  29  31  33      13879.61      16919.08      4334.85 o                         
  31  31  33     472977.12     499225.03      6272.91 o                         
   1  33  33     395120.69     363994.41      4549.92 o                         
   3  33  33     121483.06     118662.23      3536.21 o                         
   5  33  33     435215.69     416285.22      5096.64 o                         
   7  33  33      15413.56      22631.74      3209.75 o                         
   9  33  33     888480.38     934478.00      8432.62 o                         
  11  33  33      43445.55      40019.79      3437.25 o                         
  13  33  33     215384.45     231593.75      3955.59 o                         
  15  33  33      75237.30      76840.63      3389.61 o                         
  17  33  33      70336.31      75414.03      3328.26 o                         
  19  33  33      96428.09     103942.71      3604.97 o                         
  21  33  33      11249.96      15061.02      3564.91 o                         
  23  33  33     188289.34     191354.23      4161.25 o                         
  25  33  33      14478.49      12771.38      4007.43 o                         
  27  33  33     188642.67     215306.97      4136.75 o                         
  29  33  33     309378.72     345744.62      5209.68 o                         
  31  33  33     136682.14     141554.12      4830.39 o                         
  33  33  33     250757.94     301237.16      9340.35 o                         
   2   0  34     515598.22     656595.88     11353.08 o                         
   6   0  34    1579301.00    1772334.62     22832.65 o                         
  10   0  34     167425.50     135121.00      4823.44 o                         
  14   0  34     376017.66     417273.84      6040.94 o                         
  18   0  34     643073.44     492514.22      6743.70 o                         
  22   0  34       6121.94       8198.55      4065.86 o                         
  26   0  34       3243.41        710.20      4038.76 o                         
  30   0  34     111158.88     156523.59      4927.82 o                         
   0   2  34       4384.12      16653.72      4168.47 o                         
   2   2  34       5337.54       4379.17      2477.87 o                         
   4   2  34     258571.94     257740.33      3644.11 o                         
   6   2  34     161923.89     209327.77      3234.90 o                         
   8   2  34    2132372.25    2069491.38     15769.75 o                         
  10   2  34      63484.95      83942.37      2788.52 o                         
  12   2  34    2086863.00    1951657.25     13884.75 o                         
  14   2  34     268147.25     259552.80      3970.28 o                         
  16   2  34     360761.81     336536.78      4388.23 o                         
  18   2  34      25561.45      35778.25      2823.60 o                         
  20   2  34     725317.12     705238.19      7064.13 o                         
  22   2  34     424034.00     500124.06      5157.79 o                         
  24   2  34     114515.56     124582.59      2679.33 o                         
  26   2  34     322811.75     333447.41      4086.63 o                         
  28   2  34     116155.26     123501.45      3373.88 o                         
  30   2  34       4689.17       3748.93      2751.44 o                         
  32   2  34     130762.78     158269.05      3445.80 o                         
   2   4  34     432826.41     401170.12      4938.02 o                         
   4   4  34     624927.44     508388.75      5242.22 o                         
   6   4  34      10199.23       9859.60      2616.00 o                         
   8   4  34        464.77       2930.09      2728.73 o                         
  10   4  34    3014815.50    2891629.50     19660.14 o                         
  12   4  34     255589.22     246644.08      4404.90 o                         
  14   4  34     423770.06     478015.69      5194.97 o                         
  16   4  34      14256.83      15836.10      2749.64 o                         
  18   4  34       5068.25       3262.32      2268.98 o                         
  20   4  34     137774.70     196234.12      3053.72 o                         
  22   4  34     187788.55     184366.88      3537.61 o                         
  24   4  34     421116.16     479987.31      5454.52 o                         
  26   4  34     392437.28     432701.69      4693.07 o                         
  28   4  34     694682.69     791191.75      6614.72 o                         
  30   4  34      11411.55      14552.23      2773.93 o                         
  32   4  34     801166.88     862094.62      7057.18 o                         
   0   6  34    1317676.75    1177664.88     17674.06 o                         
   2   6  34     600164.06     587566.69      8290.89 o                         
   4   6  34      64559.93      61914.93      2310.95 o                         
   6   6  34      79485.53      79879.02      2774.96 o                         
   8   6  34       1396.57      -1267.40      2534.79 o                         
  10   6  34     307415.69     261799.64      3590.95 o                         
  12   6  34     152019.84     160362.41      3331.69 o                         
  14   6  34       3750.22       6492.18      2222.22 o                         
  16   6  34      12122.84      15337.89      2265.99 o                         
  18   6  34     154793.50     173398.44      3767.27 o                         
  20   6  34     659825.81     739278.19      6589.12 o                         
  22   6  34     416650.78     454632.81      5157.93 o                         
  24   6  34     421518.50     431917.03      4426.04 o                         
  26   6  34      54893.43      59893.43      2909.75 o                         
  28   6  34     624028.44     621826.81      6711.07 o                         
  30   6  34     277894.06     287151.25      4167.06 o                         
  32   6  34     463043.09     467024.25      5041.48 o                         
   2   8  34    1065430.62    1005739.38     10719.25 o                         
   4   8  34     224867.14     194535.86      3482.31 o                         
   6   8  34    2084817.00    2115841.75     31091.70 o                         
   8   8  34      96096.18      79067.78      2767.59 o                         
  10   8  34     688740.19     709969.69      7216.00 o                         
  12   8  34     135258.33     159366.81      3724.95 o                         
  14   8  34     306584.97     303487.38      4097.65 o                         
  16   8  34      68970.77      92529.68      2632.55 o                         
  18   8  34      18056.46      12736.23      2255.80 o                         
  20   8  34     904384.69     919262.69      7182.23 o                         
  22   8  34     570261.56     536722.44      5547.14 o                         
  24   8  34      75749.35      80578.70      3193.74 o                         
  26   8  34      45990.95      65672.99      2853.56 o                         
  28   8  34     100307.02     109421.48      3252.62 o                         
  30   8  34     286520.09     322907.69      4423.17 o                         
  32   8  34      97461.74     110952.36      3414.45 o                         
   0  10  34    2183215.25    2158840.00     22678.58 o                         
   2  10  34     427727.38     440524.38      4839.50 o                         
   4  10  34    1147234.00    1202788.00     12062.28 o                         
   6  10  34     318050.16     316779.28      3896.90 o                         
   8  10  34      15355.41      18243.22      2253.59 o                         
  10  10  34     216116.27     222699.12      4204.36 o                         
  12  10  34     300004.75     253722.17      4273.71 o                         
  14  10  34     211311.02     179182.02      3628.56 o                         
  16  10  34      98538.99      88445.92      2749.62 o                         
  18  10  34    1016687.88    1057713.88      7858.68 o                         
  20  10  34    3243284.75    3488558.00     21966.36 o                         
  22  10  34     110044.02     119274.23      2977.54 o                         
  24  10  34        455.05      -1316.02      2632.04 o                         
  26  10  34     274928.22     320297.97      4406.90 o                         
  28  10  34      39442.50      51333.85      3016.68 o                         
  30  10  34      50012.52      58425.81      3034.80 o                         
  32  10  34     251958.58     262758.47      3966.69 o                         
   2  12  34     165527.91     195820.88      3358.15 o                         
   4  12  34     246612.77     284292.31      4440.68 o                         
   6  12  34       6034.99       2235.02      2324.79 o                         
   8  12  34    1563473.88    1539424.00     17212.45 o                         
  10  12  34     692761.12     690221.44      7470.67 o                         
  12  12  34     172344.47     166411.05      2742.22 o                         
  14  12  34     174329.17     162451.58      3109.92 o                         
  16  12  34        811.40      -1276.94      2553.88 o                         
  18  12  34     331966.47     308995.62      3710.08 o                         
  20  12  34      59448.24      85395.43      2803.99 o                         
  22  12  34      66395.91      68883.11      2989.10 o                         
  24  12  34        820.45       2303.34      2700.78 o                         
  26  12  34      96551.52      91274.37      3257.33 o                         
  28  12  34     192588.39     219133.66      3745.11 o                         
  30  12  34       2806.04       1038.01      3375.33 o                         
  32  12  34       3843.43       1766.51      3029.72 o                         
   0  14  34     800770.44     846087.50     12397.47 o                         
   2  14  34      94587.29     106925.93      3065.71 o                         
   4  14  34      34590.02      41273.70      2711.82 o                         
   6  14  34     101654.41     129178.81      3042.83 o                         
   8  14  34     330907.19     306547.03      3706.03 o                         
  10  14  34     140436.55     126397.49      2879.08 o                         
  12  14  34     571824.31     613553.62      5677.69 o                         
  14  14  34     145679.19     140286.17      3532.23 o                         
  16  14  34    1322625.12    1437032.75     12744.28 o                         
  18  14  34      10696.57       6818.27      2487.00 o                         
  20  14  34     387433.53     394289.22      4568.18 o                         
  22  14  34     829395.25     828093.06      7094.38 o                         
  24  14  34     314705.09     341852.94      4229.80 o                         
  26  14  34      71904.70      55344.26      3237.91 o                         
  28  14  34     233601.16     237752.48      4655.02 o                         
  30  14  34     118897.50     126306.66      3864.48 o                         
  32  14  34       7549.08       6944.32      3194.56 o                         
   2  16  34      71195.91      69732.77      2606.39 o                         
   4  16  34    1257531.38    1203569.38     11814.51 o                         
   6  16  34    1619881.88    1629163.50     11946.18 o                         
   8  16  34      98803.95     106124.16      2667.07 o                         
  10  16  34     714268.75     692829.25      6201.21 o                         
  12  16  34     411200.31     415940.12      4204.28 o                         
  14  16  34    1239986.38    1237241.75      9542.85 o                         
  16  16  34      26190.86      15306.66      2459.95 o                         
  18  16  34    1147389.88    1268918.00     10455.60 o                         
  20  16  34         81.23      -1323.93      2647.87 o                         
  22  16  34      29310.42      26495.60      2959.51 o                         
  24  16  34    1036165.06    1104749.00      9383.28 o                         
  26  16  34     309333.50     312027.00      4370.46 o                         
  28  16  34       1413.38       5106.49      3184.11 o                         
  30  16  34       7308.68       6981.29      3516.25 o                         
  32  16  34      94684.44     104543.38      3520.79 o                         
   0  18  34     612945.19     581251.56     10275.96 o                         
   2  18  34      18556.34       8183.50      2382.91 o                         
   4  18  34      93447.75      97336.29      2773.52 o                         
   6  18  34      39049.80      25944.18      2488.18 o                         
   8  18  34     833717.38     867683.06      7447.23 o                         
  10  18  34    1211230.88    1144655.75     11790.74 o                         
  12  18  34        809.16       3297.17      2596.55 o                         
  14  18  34      26091.08      30359.86      2456.04 o                         
  16  18  34     528682.50     652605.88      5877.64 o                         
  18  18  34    1005120.50    1071498.50      8083.76 o                         
  20  18  34       9470.65      18486.20      3203.48 o                         
  22  18  34       7097.98       4903.64      2714.44 o                         
  24  18  34     794427.56     829592.06      6569.31 o                         
  26  18  34        306.29      -1566.48      3132.95 o                         
  28  18  34     523932.94     573317.44      5963.41 o                         
  30  18  34     139159.39     157490.23      3726.77 o                         
  32  18  34     156177.91     162494.86      3705.21 o                         
   2  20  34     458551.47     468203.44      4829.81 o                         
   4  20  34       1309.79      -1249.35      2498.70 o                         
   6  20  34       1715.00       -687.84      2541.74 o                         
   8  20  34     283710.44     300322.25      3904.13 o                         
  10  20  34     431082.38     421060.47      4586.96 o                         
  12  20  34      12847.99       7982.44      2603.97 o                         
  14  20  34      60819.30      52061.77      2558.79 o                         
  16  20  34      38195.42      32581.75      2913.42 o                         
  18  20  34     182047.30     157575.50      3503.43 o                         
  20  20  34      48742.86      45587.49      2889.40 o                         
  22  20  34      18959.01      13872.54      3201.26 o                         
  24  20  34       3569.03       5944.67      2973.50 o                         
  26  20  34      11368.59       6544.05      3241.65 o                         
  28  20  34      81712.59      74570.91      3314.94 o                         
  30  20  34       1694.65       3158.14      3322.22 o                         
  32  20  34     115970.48     102920.70      4016.96 o                         
   0  22  34    3448007.00    3865561.00     45730.44 o                         
   2  22  34       9456.46       2746.27      2772.24 o                         
   4  22  34     218935.11     225776.17      3837.15 o                         
   6  22  34      32384.79      45028.83      2743.00 o                         
   8  22  34     102458.14     122561.46      3048.96 o                         
  10  22  34     866659.12     876986.19      7235.09 o                         
  12  22  34      77492.65      73984.66      2849.32 o                         
  14  22  34      75162.29      84616.56      2937.10 o                         
  16  22  34       1647.13       -838.64      2855.38 o                         
  18  22  34     102557.16     107974.82      3251.28 o                         
  20  22  34      40870.89      29318.04      3142.59 o                         
  22  22  34      90584.66      95435.56      3556.12 o                         
  24  22  34      75060.69      84570.70      3248.82 o                         
  26  22  34      32373.38      38751.11      3410.99 o                         
  28  22  34     373020.69     371337.31      4772.40 o                         
  30  22  34     146055.08     147704.95      4057.43 o                         
  32  22  34      98288.95      86649.63      4317.40 o                         
   2  24  34    2253047.50    2368139.50     16163.92 o                         
   4  24  34    1628555.00    1578130.62     11291.92 o                         
   6  24  34      41106.20      42919.97      2644.76 o                         
   8  24  34     875410.00     896259.75      7345.53 o                         
  10  24  34    1051542.25    1096730.12      8886.93 o                         
  12  24  34      39427.50      29117.55      2929.66 o                         
  14  24  34     802345.81     877940.62      7085.84 o                         
  16  24  34      37456.79      26016.15      2956.51 o                         
  18  24  34      89432.48     100769.09      3235.46 o                         
  20  24  34     815672.69     857883.56      7986.76 o                         
  22  24  34      19428.28      13355.00      3446.87 o                         
  24  24  34     603981.25     658962.81      6736.79 o                         
  26  24  34     615077.19     649417.44      5961.20 o                         
  28  24  34       5896.22       5644.42      3437.09 o                         
  30  24  34     141486.47     154374.19      4006.58 o                         
  32  24  34     434797.69     448635.47      5377.01 o                         
   0  26  34        803.69      -1937.75      3875.49 o                         
   2  26  34     213414.14     213737.83      3798.84 o                         
   4  26  34      20710.45      18460.38      2717.16 o                         
   6  26  34      25306.30      16911.43      2590.57 o                         
   8  26  34     480113.38     521311.22      5268.06 o                         
  10  26  34      52407.48      58591.71      2989.99 o                         
  12  26  34         60.66        697.08      2976.02 o                         
  14  26  34       7959.67       3214.08      2954.47 o                         
  16  26  34    2444063.50    2595870.50     20082.01 o                         
  18  26  34      30276.26      46963.50      3334.58 o                         
  20  26  34     180403.17     195939.39      3521.35 o                         
  22  26  34      87124.78      80953.40      3716.68 o                         
  24  26  34       5521.97       5750.47      3071.02 o                         
  26  26  34      54266.52      53618.54      3787.51 o                         
  28  26  34      17893.46      18371.40      3431.69 o                         
  30  26  34     138174.08     152251.16      3895.95 o                         
  32  26  34     942222.44     969767.12      8900.13 o                         
   2  28  34     317281.72     282280.31      4269.22 o                         
   4  28  34       5760.62      10536.38      3074.20 o                         
   6  28  34     368320.97     384698.69      4729.59 o                         
   8  28  34      45941.31      51356.87      3065.79 o                         
  10  28  34     235339.23     276109.97      4067.40 o                         
  12  28  34     106786.73     114802.20      3401.76 o                         
  14  28  34      15908.66      15663.40      3036.32 o                         
  16  28  34      63804.10      79437.56      3571.47 o                         
  18  28  34     328880.75     362906.97      5290.68 o                         
  20  28  34     158672.12     177421.11      3908.09 o                         
  22  28  34     149120.98     157673.97      4085.66 o                         
  24  28  34      18000.28      19729.52      3504.85 o                         
  26  28  34     222523.92     231443.77      4468.51 o                         
  28  28  34      82294.84      84536.45      3951.10 o                         
  30  28  34     161467.66     176339.45      4259.63 o                         
  32  28  34        189.92      -1796.01      3592.01 o                         
   0  30  34     126402.13      89857.00      4598.46 o                         
   2  30  34        653.10        225.48      3020.95 o                         
   4  30  34     136575.22     124757.69      3292.41 o                         
   6  30  34     834328.06     915549.06      8228.08 o                         
   8  30  34     935904.81    1018132.50      9076.16 o                         
  10  30  34     150462.53     169715.45      4526.52 o                         
  12  30  34      81724.84      72653.66      3216.96 o                         
  14  30  34      42019.16      42244.11      3305.57 o                         
  16  30  34     378675.56     410018.72      4932.01 o                         
  18  30  34      36333.71      46998.09      3208.93 o                         
  20  30  34        447.29      -1569.57      3507.39 o                         
  22  30  34     343147.22     366767.91      4715.47 o                         
  24  30  34      65614.96      57652.11      3746.64 o                         
  26  30  34     230748.69     206135.88      4448.96 o                         
  28  30  34     515045.28     507234.44      6048.34 o                         
  30  30  34       7782.36       7575.61      3781.75 o                         
  32  30  34      15167.35      13180.95      4036.57 o                         
   2  32  34       1016.84         39.52      3171.05 o                         
   4  32  34     429726.53     478601.00      5435.43 o                         
   6  32  34     102928.80     107644.54      3639.03 o                         
   8  32  34       2024.31       5564.57      3200.04 o                         
  10  32  34     349733.97     326767.75      4680.91 o                         
  12  32  34       7499.04       7474.02      3418.37 o                         
  14  32  34     607761.31     635520.31      6251.64 o                         
  16  32  34     179249.81     152484.80      4123.71 o                         
  18  32  34      15522.06      26266.97      3744.26 o                         
  20  32  34        326.00      -1609.42      3510.65 o                         
  22  32  34      42800.54      41602.99      3863.30 o                         
  24  32  34     196945.67     202894.84      4461.93 o                         
  26  32  34     121989.47     114735.44      4072.13 o                         
  28  32  34      21955.50      19678.98      4291.87 o                         
  30  32  34     385593.91     425064.38      5603.13 o                         
  32  32  34        823.44        321.98      4369.43 o                         
   0  34  34       1684.56         44.91      4719.60 o                         
   2  34  34     242541.59     250248.02      4040.68 o                         
   4  34  34      56095.23      52275.42      3482.79 o                         
   6  34  34     221242.38     202490.86      3915.45 o                         
   8  34  34      18797.21      22260.56      3219.80 o                         
  10  34  34     262311.66     281317.03      4720.00 o                         
  12  34  34        258.91       2163.23      3206.35 o                         
  14  34  34      11930.43      13537.49      3422.51 o                         
  16  34  34     204486.53     201682.48      4199.14 o                         
  18  34  34     276047.12     278967.72      4277.95 o                         
  20  34  34      22801.25      31724.83      3979.97 o                         
  22  34  34     205898.17     209495.22      4455.48 o                         
  24  34  34      33398.11      31302.86      3716.35 o                         
  26  34  34      43670.16      50597.48      4465.47 o                         
  28  34  34     199095.70     171073.67      4575.07 o                         
  30  34  34        741.97       -745.30      3907.56 o                         
  32  34  34     171628.66     180448.33      5449.91 o                         
  34  34  34     121898.87     108193.70      8793.67 o                         
   1   1  35    1122304.88    1192981.88     11653.12 o                         
   3   1  35      18990.24      26076.21      2359.28 o                         
   5   1  35     868763.50     938209.44      7762.60 o                         
   7   1  35      24624.22      35059.56      2419.96 o                         
   9   1  35     126430.30     128472.57      3322.25 o                         
  11   1  35       4415.76       7265.23      2412.52 o                         
  13   1  35    1187956.62    1259745.25      9820.10 o                         
  15   1  35      85912.48      79113.45      2866.41 o                         
  17   1  35     395114.25     384231.06      4568.38 o                         
  19   1  35      16596.22      10412.03      2938.25 o                         
  21   1  35        213.92        574.04      2831.38 o                         
  23   1  35      68067.25      70727.40      2781.10 o                         
  25   1  35        247.49      -1347.33      2694.65 o                         
  27   1  35      90092.44      86336.59      3028.22 o                         
  29   1  35       8969.99       7131.65      2723.40 o                         
  31   1  35     851904.25     942557.50      7848.43 o                         
  33   1  35    1286149.75    1356035.12     11064.41 o                         
   1   3  35        604.45      -1593.21      3186.42 o                         
   3   3  35      38402.46      41567.10      2833.97 o                         
   5   3  35     361076.38     415279.22      4771.65 o                         
   7   3  35      76653.75      73784.52      2850.23 o                         
   9   3  35     253872.27     299035.75      3707.35 o                         
  11   3  35    1118819.25    1132139.50      9055.67 o                         
  13   3  35     465864.31     455663.78      4842.86 o                         
  15   3  35    1902456.75    2092840.62     15562.80 o                         
  17   3  35      14874.31      14426.95      2757.65 o                         
  19   3  35      26710.39      27452.04      2584.02 o                         
  21   3  35      38518.16      41333.71      3270.12 o                         
  23   3  35      18852.29      23869.11      2745.78 o                         
  25   3  35     264890.69     264047.38      3796.80 o                         
  27   3  35       9021.62      12558.98      2942.79 o                         
  29   3  35       6496.22       1066.54      2897.93 o                         
  31   3  35      68914.04      69843.27      2959.35 o                         
  33   3  35       8091.76       5397.33      3378.21 o                         
   1   5  35     969038.56     883789.44      7906.95 o                         
   3   5  35      26684.28      34690.43      2947.06 o                         
   5   5  35     197279.14     210343.83      3284.56 o                         
   7   5  35       7827.05       1439.06      2421.23 o                         
   9   5  35      22569.06      23121.79      2575.21 o                         
  11   5  35    1731425.38    1798209.12     12869.18 o                         
  13   5  35     289150.78     325460.62      4068.13 o                         
  15   5  35      96767.35      93168.40      3185.99 o                         
  17   5  35       4847.43        400.06      2298.18 o                         
  19   5  35       3297.60        458.09      2399.30 o                         
  21   5  35     106116.57     135311.27      3321.92 o                         
  23   5  35     336151.94     372415.88      4603.65 o                         
  25   5  35     127005.95     118502.31      3216.68 o                         
  27   5  35     181772.92     203823.09      3692.21 o                         
  29   5  35      33868.25      23700.03      2860.93 o                         
  31   5  35      39141.99      38053.67      3238.99 o                         
  33   5  35     204245.89     229631.45      4365.19 o                         
   1   7  35    1518919.00    1533545.00     13085.01 o                         
   3   7  35     122312.63     122425.98      3538.06 o                         
   5   7  35    1137611.50    1174180.50      9179.90 o                         
   7   7  35     351735.00     484618.12      5169.73 o                         
   9   7  35    1473472.50    1526495.75     11626.35 o                         
  11   7  35     573329.56     576670.38      5670.43 o                         
  13   7  35    1310410.25    1400480.50     12639.25 o                         
  15   7  35     891621.81     812202.94      7770.08 o                         
  17   7  35     134402.64     202219.84      3670.96 o                         
  19   7  35     130714.14     120267.80      2928.44 o                         
  21   7  35      47437.09      44261.96      3294.73 o                         
  23   7  35     630942.12     643125.50      6381.02 o                         
  25   7  35     235814.45     237007.62      3838.45 o                         
  27   7  35       3272.72       3857.15      3061.90 o                         
  29   7  35     605417.12     612327.12      6963.40 o                         
  31   7  35       1554.12       2406.37      3283.98 o                         
  33   7  35      17002.25      11395.44      3250.77 o                         
   1   9  35      91294.32      96889.85      2890.47 o                         
   3   9  35    1169821.75    1294372.88      9999.83 o                         
   5   9  35     668128.25     714386.88      6555.68 o                         
   7   9  35      14395.70      15693.54      2558.77 o                         
   9   9  35     171561.06     207648.52      3414.07 o                         
  11   9  35     146061.23     168375.22      3070.90 o                         
  13   9  35     165143.20     135189.77      3141.08 o                         
  15   9  35      11099.60       1525.53      2188.88 o                         
  17   9  35      60182.75      81372.38      3554.21 o                         
  19   9  35          4.02      -1532.92      3065.84 o                         
  21   9  35      43975.78      44781.70      3005.85 o                         
  23   9  35    1497013.88    1533944.88     12907.37 o                         
  25   9  35      26273.59      19755.84      2971.91 o                         
  27   9  35      39574.27      42169.71      3139.18 o                         
  29   9  35     114494.21     109018.45      3557.14 o                         
  31   9  35    1289012.25    1324118.88     10765.20 o                         
  33   9  35     298586.16     270997.00      4261.88 o                         
   1  11  35      43781.62      31028.27      2489.79 o                         
   3  11  35     521076.31     565953.56      6671.59 o                         
   5  11  35     138315.73     115870.84      2744.53 o                         
   7  11  35      38622.87      48114.29      2503.49 o                         
   9  11  35     799824.81     810066.12      6657.40 o                         
  11  11  35     214666.59     268411.88      4180.91 o                         
  13  11  35      13760.17      13763.37      2154.08 o                         
  15  11  35     716302.62     734595.94      7765.20 o                         
  17  11  35     297960.75     328416.09      4644.40 o                         
  19  11  35     228994.72     218037.59      3718.87 o                         
  21  11  35       4987.34       9893.88      2943.96 o                         
  23  11  35      81848.59      97883.21      3044.17 o                         
  25  11  35      21081.50      39709.51      2942.49 o                         
  27  11  35      77745.17      70697.98      3315.84 o                         
  29  11  35     166763.98     181521.61      3577.17 o                         
  31  11  35      18988.52      13904.74      3417.41 o                         
  33  11  35      73390.05      85282.57      3825.99 o                         
   1  13  35      37094.37      34502.96      2598.48 o                         
   3  13  35        272.49       5001.83      2381.69 o                         
   5  13  35       2848.91       6725.02      2432.94 o                         
   7  13  35        141.62      -1366.07      2732.13 o                         
   9  13  35      13550.47      13740.25      2255.02 o                         
  11  13  35      36370.75      32325.56      2726.01 o                         
  13  13  35     293231.28     278855.81      3835.72 o                         
  15  13  35      10095.27       9050.21      2468.11 o                         
  17  13  35     118791.95     141185.16      3318.29 o                         
  19  13  35       1526.39      -1567.51      3135.02 o                         
  21  13  35      69314.58      58205.17      2845.81 o                         
  23  13  35     159599.25     162396.72      3169.83 o                         
  25  13  35      18911.02      25245.49      2956.05 o                         
  27  13  35      51166.01      59891.54      3234.59 o                         
  29  13  35      39315.09      34292.62      3065.21 o                         
  31  13  35      68677.18      84059.10      3509.47 o                         
  33  13  35       5970.90       7016.20      3252.50 o                         
   1  15  35      44131.20      34810.34      2481.47 o                         
   3  15  35     445980.97     468869.03      4908.94 o                         
   5  15  35     657616.56     751898.38      6906.13 o                         
   7  15  35       8819.07       7624.31      2458.46 o                         
   9  15  35      51846.84      61325.88      2686.91 o                         
  11  15  35     100067.39     152780.14      3018.36 o                         
  13  15  35      20212.66      31518.63      2381.63 o                         
  15  15  35      16470.13      26178.76      2838.47 o                         
  17  15  35       6871.49       5878.31      2845.52 o                         
  19  15  35    1057217.88    1077826.50      9113.90 o                         
  21  15  35      26173.42      30732.82      3321.29 o                         
  23  15  35      17919.05      18499.73      2942.63 o                         
  25  15  35        326.68       4215.51      3062.22 o                         
  27  15  35     245899.08     236989.25      4003.21 o                         
  29  15  35        404.66      -1672.26      3344.52 o                         
  31  15  35     242686.27     275040.19      4256.52 o                         
  33  15  35     201888.30     200502.97      3939.38 o                         
   1  17  35     754343.81     837040.50      8759.83 o                         
   3  17  35     140042.31     166774.80      3653.47 o                         
   5  17  35     228053.52     228630.39      3816.02 o                         
   7  17  35      21500.69      24493.40      2483.68 o                         
   9  17  35     166985.80     155889.06      3259.13 o                         
  11  17  35      97820.78     117060.91      3054.69 o                         
  13  17  35     131657.81     123208.13      2853.53 o                         
  15  17  35       5811.87       3536.14      2657.80 o                         
  17  17  35    2003877.62    2184938.75     15492.80 o                         
  19  17  35     374415.66     398388.41      4590.83 o                         
  21  17  35     184504.33     172268.09      3663.07 o                         
  23  17  35     581349.25     600105.38      6116.83 o                         
  25  17  35     182595.58     186643.19      4011.64 o                         
  27  17  35     878428.19     882204.62      8221.69 o                         
  29  17  35     170245.52     176100.28      3801.87 o                         
  31  17  35      95318.03      85903.99      4150.49 o                         
  33  17  35       3078.08       3812.49      3265.92 o                         
   1  19  35     467552.50     449768.72      4574.13 o                         
   3  19  35     595551.81     599340.06      6226.85 o                         
   5  19  35     455223.62     470037.25      4492.02 o                         
   7  19  35      43652.66      50271.11      2659.42 o                         
   9  19  35      52135.58      59878.93      2725.30 o                         
  11  19  35      93072.63     102903.69      3036.86 o                         
  13  19  35      38602.14      40575.71      2903.12 o                         
  15  19  35     327996.03     397455.66      5269.52 o                         
  17  19  35      13896.62      16859.54      2895.81 o                         
  19  19  35     369728.09     373886.88      4582.32 o                         
  21  19  35     634856.38     660678.62      5774.04 o                         
  23  19  35     256044.58     242050.55      3982.88 o                         
  25  19  35     221585.52     226220.12      3847.93 o                         
  27  19  35     570158.88     633354.25      6328.75 o                         
  29  19  35      32451.46      34029.35      3353.77 o                         
  31  19  35       1982.02       2773.81      3369.97 o                         
  33  19  35       9374.49       8358.49      3333.17 o                         
   1  21  35      11828.49       5199.12      2619.44 o                         
   3  21  35    1394349.75    1399780.00     15605.70 o                         
   5  21  35     818139.12     894652.50      7116.61 o                         
   7  21  35       2596.56       3295.89      2759.66 o                         
   9  21  35     364958.62     329705.25      3924.56 o                         
  11  21  35     162153.06     163908.83      3046.73 o                         
  13  21  35     918053.12     913330.38      7288.70 o                         
  15  21  35     245983.33     238378.75      3615.68 o                         
  17  21  35       9842.22       7402.28      3001.09 o                         
  19  21  35       3941.23        173.04      2839.42 o                         
  21  21  35     138149.70     147370.89      3498.55 o                         
  23  21  35     142685.91     162837.89      3572.41 o                         
  25  21  35      91549.70      85904.78      3636.41 o                         
  27  21  35        727.11       3931.16      3227.50 o                         
  29  21  35       2116.15        532.85      3356.26 o                         
  31  21  35      18680.65      21518.07      3654.09 o                         
  33  21  35      73951.28      68057.22      3892.01 o                         
   1  23  35      37163.34      38604.82      2670.38 o                         
   3  23  35     837384.50     836689.19      7453.71 o                         
   5  23  35     103593.98      97017.96      3011.90 o                         
   7  23  35     130397.30     146271.06      3597.82 o                         
   9  23  35    1159722.25    1233169.00      9429.02 o                         
  11  23  35    1037812.31     942619.44      7686.28 o                         
  13  23  35     222220.81     266953.22      4041.51 o                         
  15  23  35     240725.06     213833.36      4083.94 o                         
  17  23  35      52474.83      54923.72      2938.18 o                         
  19  23  35      32323.99      34232.55      3299.05 o                         
  21  23  35      38192.69      35824.69      3244.34 o                         
  23  23  35     319802.00     313390.72      5725.42 o                         
  25  23  35       3715.62       1562.27      3220.76 o                         
  27  23  35      13148.76       6204.74      3439.67 o                         
  29  23  35         44.80         98.06      3559.27 o                         
  31  23  35       9191.87       7623.76      3459.77 o                         
  33  23  35     562968.38     578437.50      6620.93 o                         
   1  25  35     139421.39     123820.98      3230.17 o                         
   3  25  35     550294.50     598891.00      6868.84 o                         
   5  25  35       2705.15       4539.47      2790.90 o                         
   7  25  35     110756.23     118162.32      3435.32 o                         
   9  25  35       2114.94        424.81      2891.22 o                         
  11  25  35      72934.18      72566.71      2999.63 o                         
  13  25  35     472553.59     518908.84      5517.41 o                         
  15  25  35      53143.39      48299.41      3103.23 o                         
  17  25  35      49552.02      52212.82      3553.07 o                         
  19  25  35     170821.52     176455.25      3726.66 o                         
  21  25  35      80060.92      82243.50      3448.47 o                         
  23  25  35      14573.83      13781.27      3204.83 o                         
  25  25  35     147144.02     160643.61      3823.63 o                         
  27  25  35     143411.92     167988.23      3692.87 o                         
  29  25  35       9624.44      13332.96      4159.14 o                         
  31  25  35      36887.84      28458.40      3929.92 o                         
  33  25  35     125773.87     145992.72      4343.49 o                         
   1  27  35     775914.62     905970.31      7772.51 o                         
   3  27  35       2028.78      -1018.33      3051.82 o                         
   5  27  35      18777.46      16745.63      3208.90 o                         
   7  27  35      32800.94      32607.40      3412.94 o                         
   9  27  35      85587.33     107470.01      3482.89 o                         
  11  27  35    1665840.88    1739285.25     12740.38 o                         
  13  27  35       5347.90       3254.75      3007.97 o                         
  15  27  35     154963.39     120180.38      3586.96 o                         
  17  27  35     389857.59     431444.59      4777.36 o                         
  19  27  35     177785.47     185544.03      3975.36 o                         
  21  27  35     560416.31     622736.31      6450.93 o                         
  23  27  35     128654.07     112152.31      4188.91 o                         
  25  27  35     122028.09     120078.52      4100.37 o                         
  27  27  35      68788.95      85196.78      3738.73 o                         
  29  27  35     165154.55     156713.00      4161.48 o                         
  31  27  35        186.51      -2044.21      4088.43 o                         
  33  27  35     329397.34     363390.50      5700.51 o                         
   1  29  35     290090.59     332123.97      4221.95 o                         
   3  29  35        379.37       1337.78      3111.15 o                         
   5  29  35      64497.02      69208.88      3189.62 o                         
   7  29  35     476697.97     477013.84      5180.52 o                         
   9  29  35     250842.94     278924.56      4680.94 o                         
  11  29  35     207190.16     207375.72      4187.61 o                         
  13  29  35     111763.48     125370.84      3532.61 o                         
  15  29  35      47592.73      57241.72      3142.02 o                         
  17  29  35      49736.62      45478.71      3450.99 o                         
  19  29  35       7891.84       4412.69      3444.17 o                         
  21  29  35     261751.81     281914.81      4311.76 o                         
  23  29  35     112330.10     115017.73      3957.70 o                         
  25  29  35      20266.09      20495.73      3838.64 o                         
  27  29  35      36452.72      29158.01      4034.71 o                         
  29  29  35       1166.55       4704.55      4062.32 o                         
  31  29  35     193286.77     202213.08      4264.82 o                         
  33  29  35      41725.00      52020.52      4186.94 o                         
   1  31  35     163015.47     175684.97      3855.55 o                         
   3  31  35     135811.31     137138.36      3619.72 o                         
   5  31  35       1161.70       8916.98      3149.60 o                         
   7  31  35     369980.72     380754.09      5006.27 o                         
   9  31  35     136048.84     143098.08      3938.40 o                         
  11  31  35       7451.92      11105.66      3254.60 o                         
  13  31  35        304.20      -1663.77      3327.55 o                         
  15  31  35      44391.18      40424.84      3244.60 o                         
  17  31  35        443.05      -1719.59      3439.19 o                         
  19  31  35      36043.66      40254.62      3470.86 o                         
  21  31  35      23355.98      13445.72      3293.22 o                         
  23  31  35     275851.62     287393.78      4923.70 o                         
  25  31  35        920.01      -1242.34      3540.08 o                         
  27  31  35       9895.28       7240.28      4310.76 o                         
  29  31  35     157003.53     175306.41      4845.93 o                         
  31  31  35     622414.44     641506.94      6893.82 o                         
  33  31  35      18620.89      28706.07      4402.29 o                         
   1  33  35      14948.93      17404.48      3153.95 o                         
   3  33  35         48.25       1250.06      3358.37 o                         
   5  33  35     130463.67     117415.56      3414.65 o                         
   7  33  35      74299.89      77594.66      3748.29 o                         
   9  33  35       1304.21       -920.28      3382.20 o                         
  11  33  35      55817.88      50013.74      3387.77 o                         
  13  33  35     226369.09     227913.97      4537.72 o                         
  15  33  35       1364.19       4062.76      3200.40 o                         
  17  33  35       2416.87       4918.73      3534.61 o                         
  19  33  35      72291.65      63815.77      4100.87 o                         
  21  33  35     323674.00     371543.91      4899.16 o                         
  23  33  35      20656.18      25385.15      3836.69 o                         
  25  33  35     244932.38     259975.88      5172.98 o                         
  27  33  35       3466.10       2594.46      3903.06 o                         
  29  33  35     474455.56     456074.28      6318.56 o                         
  31  33  35     203989.48     217877.42      5220.12 o                         
  33  33  35      12053.13       6595.09      4477.48 o                         
   1  35  35     469715.25     539735.62      5908.93 o                         
   3  35  35     232946.86     240092.70      4325.17 o                         
   5  35  35     108688.28     108193.49      3575.79 o                         
   7  35  35       2203.66       5634.93      3316.94 o                         
   9  35  35     213683.75     226401.62      4062.08 o                         
  11  35  35      35152.34      43755.93      4068.97 o                         
  13  35  35      51303.85      52588.28      3816.48 o                         
  15  35  35      51063.17      50939.88      3709.58 o                         
  17  35  35        260.35       4299.81      3814.49 o                         
  19  35  35     141214.94     129549.54      4303.99 o                         
  21  35  35      10387.03       4618.72      3685.32 o                         
  23  35  35      42042.09      40687.21      4239.41 o                         
  25  35  35     645073.81     630133.31      6985.42 o                         
  27  35  35       2712.42       2921.24      4589.37 o                         
  29  35  35     191155.34     210602.38      4656.18 o                         
  31  35  35      14426.58      15823.82      4624.28 o                         
  33  35  35     245135.36     246277.16      5738.24 o                         
  35  35  35       9172.37       9163.19      8134.88 o                         
   0   0  36      32718.35      22410.00      5928.17 o                         
   4   0  36     422349.88     380188.56      6754.33 o                         
   8   0  36    4599306.00    4752789.00     42930.06 o                         
  12   0  36     676465.62     648724.00      8708.64 o                         
  16   0  36     454293.88     554688.88      8235.42 o                         
  20   0  36     110717.91     130121.96      4487.02 o                         
  24   0  36       8426.89       5573.73      3547.97 o                         
  28   0  36     591050.69     616646.12      9013.68 o                         
  32   0  36     178663.30     199914.92      5575.53 o                         
   2   2  36     102136.59     130351.45      3165.31 o                         
   4   2  36     129176.52     129611.66      2904.85 o                         
   6   2  36      13257.47      12563.97      2774.07 o                         
   8   2  36     145862.38     175219.86      3606.56 o                         
  10   2  36     390154.66     334597.09      4503.65 o                         
  12   2  36     528337.56     424093.66      4532.61 o                         
  14   2  36     754482.19     765025.06      6662.22 o                         
  16   2  36        353.99      -1379.02      2758.05 o                         
  18   2  36     114548.97     130206.65      3150.71 o                         
  20   2  36      46850.03      62054.29      3181.48 o                         
  22   2  36     965095.50    1009764.38      9353.68 o                         
  24   2  36      91047.08      89510.04      2857.05 o                         
  26   2  36     178919.72     188759.53      4453.62 o                         
  28   2  36        150.02      -1328.15      2935.31 o                         
  30   2  36      93016.13      94024.84      3268.62 o                         
  32   2  36     220099.84     229949.31      4276.57 o                         
  34   2  36     272822.38     290203.25      4360.12 o                         
   0   4  36      54784.71      77203.38      4985.90 o                         
   2   4  36      19273.81      18464.16      2903.83 o                         
   4   4  36      23291.24      15012.38      2874.13 o                         
   6   4  36      10554.50      11423.08      2476.95 o                         
   8   4  36     943821.56     990125.88      8555.12 o                         
  10   4  36      97249.66      82451.44      2723.32 o                         
  12   4  36       7913.68       6192.11      2635.15 o                         
  14   4  36     216274.11     208295.03      3772.20 o                         
  16   4  36     792032.00     833996.31      8234.81 o                         
  18   4  36      68117.05      79536.22      3013.43 o                         
  20   4  36     103467.30      94765.38      3449.74 o                         
  22   4  36      22601.22      14942.55      2729.72 o                         
  24   4  36      50714.84      44857.40      2885.50 o                         
  26   4  36     126264.47     146969.02      3244.70 o                         
  28   4  36     433978.84     439418.38      5201.15 o                         
  30   4  36    2552235.25    2755108.50     19757.58 o                         
  32   4  36     144014.16     129233.64      3365.16 o                         
  34   4  36     193016.44     194620.59      4093.56 o                         
   2   6  36     574941.56     606289.62      6228.32 o                         
   4   6  36     322115.31     306819.22      4145.78 o                         
   6   6  36    1912902.50    2000926.00     15752.74 o                         
   8   6  36    1428369.38    1412770.38     11474.78 o                         
  10   6  36     675305.19     661425.69      5883.04 o                         
  12   6  36    1466484.50    1481889.75     11994.30 o                         
  14   6  36      74022.53      68587.40      2993.66 o                         
  16   6  36     858632.81     993156.75      9184.44 o                         
  18   6  36      25286.74      54532.41      2647.52 o                         
  20   6  36      26765.51      20704.99      2377.86 o                         
  22   6  36      29252.89      20584.54      2816.84 o                         
  24   6  36        102.97      -1451.25      2902.51 o                         
  26   6  36     322646.22     326143.91      4271.16 o                         
  28   6  36     991328.38     962823.44      8072.86 o                         
  30   6  36      58398.30      50635.93      3262.33 o                         
  32   6  36     489953.78     470738.28      5158.14 o                         
  34   6  36       6018.56       5328.65      3186.19 o                         
   0   8  36     972419.94    1075477.38     22579.17 o                         
   2   8  36    1149130.38    1205807.88     15399.14 o                         
   4   8  36     192594.14     159217.66      4052.85 o                         
   6   8  36      82025.52      83178.83      3101.10 o                         
   8   8  36     373910.56     339344.34      5296.07 o                         
  10   8  36      85635.02      90229.03      3318.56 o                         
  12   8  36     664270.44     645744.56      8869.45 o                         
  14   8  36     465684.47     512558.12      5279.17 o                         
  16   8  36      41522.62      34965.81      2807.47 o                         
  18   8  36       2527.02       3872.31      2896.55 o                         
  20   8  36     237311.50     246421.31      4080.46 o                         
  22   8  36     393103.31     424240.72      5901.94 o                         
  24   8  36      60521.47      58254.68      2838.90 o                         
  26   8  36     346819.81     352340.97      4574.77 o                         
  28   8  36       7285.56       2819.46      3122.86 o                         
  30   8  36     101176.16     106452.54      3298.80 o                         
  32   8  36     344646.38     375958.31      4912.76 o                         
  34   8  36      97905.08     100992.12      3746.84 o                         
   2  10  36     748764.31     731803.44      9775.25 o                         
   4  10  36     697035.44     708238.25      7307.19 o                         
   6  10  36     954001.94    1050461.12      9090.32 o                         
   8  10  36     481451.84     476851.59      6027.19 o                         
  10  10  36     174440.95     202512.34      3352.02 o                         
  12  10  36      74962.28      73904.42      2818.02 o                         
  14  10  36     109028.02      87568.02      2598.77 o                         
  16  10  36     640259.50     663249.62      6726.16 o                         
  18  10  36     275173.56     330799.09      4026.74 o                         
  20  10  36     893116.62    1037444.12      7912.98 o                         
  22  10  36     725262.94     737194.19      6710.34 o                         
  24  10  36     133297.06     105862.21      3120.83 o                         
  26  10  36      50679.96      58478.65      3148.99 o                         
  28  10  36     895360.50     943437.12      7728.64 o                         
  30  10  36       4197.76       6785.63      3198.29 o                         
  32  10  36     197698.14     193606.78      4232.57 o                         
  34  10  36     137999.42     116648.77      3718.39 o                         
   0  12  36     140061.95     145636.28      4468.52 o                         
   2  12  36     362807.16     356791.84      4045.18 o                         
   4  12  36     281734.34     241416.50      3556.70 o                         
   6  12  36    1837876.12    1983155.88     15431.26 o                         
   8  12  36     767068.69     733137.88      6575.87 o                         
  10  12  36      27547.20      20729.76      2557.08 o                         
  12  12  36      65662.48      55451.29      2700.99 o                         
  14  12  36     394578.88     319470.97      4107.56 o                         
  16  12  36     595425.75     662139.19      6226.88 o                         
  18  12  36    1250313.88    1296806.12      9772.45 o                         
  20  12  36     484098.72     410891.78      4623.01 o                         
  22  12  36    1399097.88    1400842.38     11304.58 o                         
  24  12  36      15895.82      19640.22      3024.97 o                         
  26  12  36     858625.81     895842.06      6879.61 o                         
  28  12  36     588895.75     612323.19      6120.53 o                         
  30  12  36      18233.76      16826.90      3392.44 o                         
  32  12  36      68041.00      64625.05      3742.75 o                         
  34  12  36      34235.34      37098.48      3588.19 o                         
   2  14  36     926595.31     918052.94      9635.72 o                         
   4  14  36       1677.31      -1232.07      2573.88 o                         
   6  14  36      84541.38      94169.24      2994.31 o                         
   8  14  36      45774.05      38639.66      2864.61 o                         
  10  14  36    2406674.75    2583410.50     22307.45 o                         
  12  14  36     406425.66     427264.66      5252.05 o                         
  14  14  36     114599.29     113340.76      2739.78 o                         
  16  14  36     296696.78     296935.72      4274.41 o                         
  18  14  36      65876.90      67734.73      2748.21 o                         
  20  14  36     282807.97     322277.78      4147.64 o                         
  22  14  36      82024.25      78020.09      2932.02 o                         
  24  14  36    1116113.62    1095074.12      8479.53 o                         
  26  14  36     201066.91     194497.19      4000.17 o                         
  28  14  36       5314.40       4209.17      3641.96 o                         
  30  14  36     109504.58     112305.54      3616.97 o                         
  32  14  36       2005.53       -385.28      3251.06 o                         
  34  14  36      76376.59      64787.98      3762.18 o                         
   0  16  36    2148882.00    2260357.75     30324.46 o                         
   2  16  36      54532.40      54166.53      2795.46 o                         
   4  16  36     857819.31     898150.75      7496.94 o                         
   6  16  36       3026.03          6.34      2602.47 o                         
   8  16  36     262006.31     283659.69      3962.32 o                         
  10  16  36       5676.09       3069.96      2495.39 o                         
  12  16  36      92770.79      88309.46      2813.06 o                         
  14  16  36        232.56      -1419.41      2838.82 o                         
  16  16  36     140540.55     143245.98      3737.66 o                         
  18  16  36      10765.17       9887.48      2786.92 o                         
  20  16  36     400983.34     416319.50      4884.47 o                         
  22  16  36       5269.55       1301.21      2941.16 o                         
  24  16  36      19921.47      21457.69      3172.12 o                         
  26  16  36     125660.36     141532.28      4093.23 o                         
  28  16  36      17696.52      13786.26      3287.44 o                         
  30  16  36     244339.28     210276.11      4485.76 o                         
  32  16  36       3745.14       4653.97      3712.36 o                         
  34  16  36      11109.73      16519.78      3665.36 o                         
   2  18  36     293094.25     343579.47      4456.26 o                         
   4  18  36        330.66       -855.70      2456.32 o                         
   6  18  36      35476.89      32937.82      3006.86 o                         
   8  18  36    1846715.12    1901084.12     14155.71 o                         
  10  18  36     317521.16     374981.25      4668.18 o                         
  12  18  36      23573.66      13983.02      2615.70 o                         
  14  18  36        889.44       6347.18      2963.01 o                         
  16  18  36        667.41         41.69      2571.96 o                         
  18  18  36      86280.20      89024.66      3455.69 o                         
  20  18  36     317283.19     277281.19      4309.32 o                         
  22  18  36     153835.81     174864.88      3776.29 o                         
  24  18  36     419201.56     429649.66      5051.53 o                         
  26  18  36     435439.41     484712.78      6073.44 o                         
  28  18  36      98385.06      91832.45      3198.32 o                         
  30  18  36      64051.86      65311.12      3434.60 o                         
  32  18  36      50086.27      37731.35      3502.11 o                         
  34  18  36     119596.50     111237.80      4292.83 o                         
   0  20  36      61417.22     103259.32      4676.51 o                         
   2  20  36     192941.59     184979.28      3120.72 o                         
   4  20  36        443.85        894.64      2556.79 o                         
   6  20  36      57675.51      69796.59      2926.50 o                         
   8  20  36     316177.75     350372.50      4458.82 o                         
  10  20  36      15479.94      20604.57      2805.04 o                         
  12  20  36     301708.22     354124.56      4229.72 o                         
  14  20  36     641895.31     684266.88      5945.69 o                         
  16  20  36     369435.38     368799.38      4606.19 o                         
  18  20  36     150380.94     122134.02      3554.98 o                         
  20  20  36     583079.62     596528.56      6386.83 o                         
  22  20  36     188025.56     150493.77      3651.02 o                         
  24  20  36      95170.51     113645.34      3349.48 o                         
  26  20  36      31118.58      24085.97      3642.03 o                         
  28  20  36     664741.44     714354.44      6979.22 o                         
  30  20  36       7998.27       9103.63      3749.15 o                         
  32  20  36      19272.56      17237.41      3817.10 o                         
  34  20  36      57650.15      54222.01      3730.41 o                         
   2  22  36      80041.98      85774.39      3163.16 o                         
   4  22  36      14068.77      17452.43      2957.31 o                         
   6  22  36     640362.19     678926.50      7244.14 o                         
   8  22  36       8723.32       9779.60      2859.49 o                         
  10  22  36       2987.85        738.22      2699.45 o                         
  12  22  36      92666.85      91179.32      2779.52 o                         
  14  22  36     353427.75     377075.06      4636.02 o                         
  16  22  36     116508.18     140157.66      3527.22 o                         
  18  22  36      37117.50      22580.47      2970.78 o                         
  20  22  36       3484.13       4479.96      3232.37 o                         
  22  22  36      21497.01      26028.08      3175.48 o                         
  24  22  36     186892.72     202820.19      4483.64 o                         
  26  22  36       9434.64       5812.67      3347.26 o                         
  28  22  36       9061.39       9889.00      3220.38 o                         
  30  22  36      25980.43      20851.48      3988.35 o                         
  32  22  36      31359.24      29495.47      3585.60 o                         
  34  22  36      29643.37      17098.81      3974.61 o                         
   0  24  36      31869.18      31917.33      4687.36 o                         
   2  24  36     150499.00     183346.77      3483.70 o                         
   4  24  36     846836.69     855329.25     10734.17 o                         
   6  24  36     285693.03     279892.75      4051.09 o                         
   8  24  36     553840.50     567302.88      6909.84 o                         
  10  24  36    1117305.38    1178845.88     10066.75 o                         
  12  24  36     130738.91     134707.44      3737.30 o                         
  14  24  36       1132.80        594.92      3097.70 o                         
  16  24  36      27682.21      28138.56      3240.88 o                         
  18  24  36    1508353.12    1599356.62     12323.16 o                         
  20  24  36      41743.23      38090.44      3243.16 o                         
  22  24  36    1125030.38    1150852.12      9669.47 o                         
  24  24  36       4501.69       7000.53      3451.92 o                         
  26  24  36     140976.00     127339.88      3820.22 o                         
  28  24  36      19476.72      25908.90      3862.18 o                         
  30  24  36        394.82      -1040.84      3598.35 o                         
  32  24  36        585.37       -813.04      3814.87 o                         
  34  24  36      82100.03     107193.18      4602.68 o                         
   2  26  36      44323.20      50318.75      3275.76 o                         
   4  26  36     188442.25     187995.34      3592.90 o                         
   6  26  36    1092718.88    1204943.25      9913.94 o                         
   8  26  36     190524.89     201280.09      3722.73 o                         
  10  26  36     280275.53     287430.03      4672.17 o                         
  12  26  36     132800.78     121604.62      3326.97 o                         
  14  26  36    2626521.25    2800329.50     18445.88 o                         
  16  26  36      57566.30      57583.32      3455.78 o                         
  18  26  36     183933.72     197047.30      3837.53 o                         
  20  26  36     286153.31     306204.34      4146.04 o                         
  22  26  36      28453.55      23804.22      3542.77 o                         
  24  26  36      32310.23      36964.75      3382.26 o                         
  26  26  36      79160.69      68947.77      3685.71 o                         
  28  26  36      14631.77       5645.31      3942.10 o                         
  30  26  36     253481.52     242586.16      4420.96 o                         
  32  26  36     240863.95     223232.78      4627.60 o                         
  34  26  36     468546.94     495247.09      6004.14 o                         
   0  28  36      82613.22      65094.15      4466.38 o                         
   2  28  36      11785.45      26876.57      3034.74 o                         
   4  28  36    1327100.12    1361885.25     11893.98 o                         
   6  28  36      54917.46      68216.47      3292.82 o                         
   8  28  36     125772.70     132715.69      3686.73 o                         
  10  28  36      67115.00      69711.62      3598.38 o                         
  12  28  36     550621.00     575274.25      6283.73 o                         
  14  28  36      71511.28      63730.82      3445.35 o                         
  16  28  36      30748.93      32370.51      3288.41 o                         
  18  28  36      51311.03      47281.46      3599.33 o                         
  20  28  36     281931.69     289492.84      4473.09 o                         
  22  28  36     214646.92     233586.20      4480.22 o                         
  24  28  36       2039.47        324.13      3540.94 o                         
  26  28  36       1794.68       1347.67      3815.72 o                         
  28  28  36     506760.19     577411.06      5913.80 o                         
  30  28  36     122659.69     111756.08      4127.33 o                         
  32  28  36        145.29       2212.70      4528.55 o                         
  34  28  36       9383.53      10981.29      4811.48 o                         
   2  30  36      27836.74      19415.52      3263.15 o                         
   4  30  36     320663.75     324679.59      4345.16 o                         
   6  30  36     372369.75     407872.16      5568.51 o                         
   8  30  36     197396.50     221223.27      3935.43 o                         
  10  30  36     226517.89     251216.23      4008.15 o                         
  12  30  36     522720.53     519689.25      6697.84 o                         
  14  30  36       4262.36      -1663.82      3327.64 o                         
  16  30  36      24259.42      19228.42      3405.84 o                         
  18  30  36      14147.56      11370.67      3411.25 o                         
  20  30  36     397673.72     448410.41      6369.61 o                         
  22  30  36     218899.77     229800.88      4633.63 o                         
  24  30  36     379361.41     370499.25      5043.34 o                         
  26  30  36      22031.61      16596.38      3850.62 o                         
  28  30  36      94939.98      72679.59      4196.42 o                         
  30  30  36      64768.15      50750.28      3871.19 o                         
  32  30  36      40349.89      45257.28      4324.32 o                         
  34  30  36      91782.95     107500.55      4266.69 o                         
   0  32  36      36623.74      60272.37      4919.23 o                         
   2  32  36       6510.52       7210.35      3332.91 o                         
   4  32  36     297128.75     326974.47      4931.79 o                         
   6  32  36     206703.50     209932.25      4431.02 o                         
   8  32  36       5783.39       4352.92      3655.77 o                         
  10  32  36     150491.47     155763.97      3847.36 o                         
  12  32  36      96221.23     108951.12      3949.33 o                         
  14  32  36      92752.93      88794.16      3800.18 o                         
  16  32  36     148846.95     171215.17      3804.33 o                         
  18  32  36     166640.48     153771.94      4077.86 o                         
  20  32  36      29568.32      38330.73      3459.16 o                         
  22  32  36      11382.30      12350.62      3874.04 o                         
  24  32  36     136862.88     150813.02      4449.90 o                         
  26  32  36      17986.33      13631.57      4144.14 o                         
  28  32  36     566374.69     576279.50      7088.30 o                         
  30  32  36     216885.73     204883.00      4817.28 o                         
  32  32  36     709386.06     758816.25      7810.86 o                         
  34  32  36       8959.55       5588.18      4588.96 o                         
   2  34  36    1478632.12    1485487.00     10876.32 o                         
   4  34  36      36570.42      43158.74      3434.24 o                         
   6  34  36     215642.44     220936.22      4465.93 o                         
   8  34  36      73461.69      86880.60      3704.50 o                         
  10  34  36     169105.73     161945.67      3980.78 o                         
  12  34  36       2520.62       2271.26      3323.67 o                         
  14  34  36     173204.72     192760.31      4351.25 o                         
  16  34  36      57367.14      73048.33      3616.65 o                         
  18  34  36       7043.87       5177.22      3798.99 o                         
  20  34  36      69135.38      84331.56      3919.18 o                         
  22  34  36     462650.94     444401.88      5938.81 o                         
  24  34  36     336410.62     340238.47      5343.31 o                         
  26  34  36      32244.96      36352.66      4390.56 o                         
  28  34  36      44107.35      41683.15      4299.58 o                         
  30  34  36      12190.02      11410.59      4639.86 o                         
  32  34  36      28633.29      33048.38      4713.19 o                         
  34  34  36      80897.04      73431.66      5566.44 o                         
   0  36  36     740100.94     763658.31     10062.23 o                         
   2  36  36      29337.66      18336.00      3474.04 o                         
   4  36  36      19757.88      26296.99      3566.18 o                         
   6  36  36       4555.03       8652.31      3884.54 o                         
   8  36  36     408890.22     411074.12      6033.42 o                         
  10  36  36     170180.36     163995.70      4337.59 o                         
  12  36  36        198.08      -1750.61      3501.22 o                         
  14  36  36        371.09       5366.76      3495.76 o                         
  16  36  36      13753.96      19785.14      3782.12 o                         
  18  36  36     398472.12     409168.88      6191.59 o                         
  20  36  36     356537.78     345621.25      5560.01 o                         
  22  36  36     104551.59      91735.53      4068.37 o                         
  24  36  36      23301.11      27375.70      3915.43 o                         
  26  36  36     168385.03     173770.28      4920.49 o                         
  28  36  36     467014.78     508121.22      6955.20 o                         
  30  36  36      35731.25      39007.53      4617.45 o                         
  32  36  36      58496.87      52971.14      5141.58 o                         
  34  36  36      54490.93      62665.24      5143.38 o                         
  36  36  36     256265.44     221556.20     14845.17 o                         
   1   1  37     900910.38     907356.69     10825.67 o                         
   3   1  37     990601.75    1059423.38     10038.86 o                         
   5   1  37     559836.94     614418.44      6186.27 o                         
   7   1  37     961197.06     969573.88      8484.97 o                         
   9   1  37      35005.21      30742.36      3221.75 o                         
  11   1  37        734.77       3517.75      2755.19 o                         
  13   1  37      27118.18      15742.59      2690.99 o                         
  15   1  37       2255.94      -1469.48      2938.96 o                         
  17   1  37     853358.12     957566.94      8018.27 o                         
  19   1  37     337705.69     344805.91      4456.57 o                         
  21   1  37      60877.68      74034.11      3342.93 o                         
  23   1  37     647503.75     619795.19      6504.27 o                         
  25   1  37     292158.06     334208.69      4431.40 o                         
  27   1  37      77254.88      62795.33      3260.45 o                         
  29   1  37     140312.53     133024.11      3194.31 o                         
  31   1  37     137994.25     178658.58      3636.13 o                         
  33   1  37      64755.30      80729.14      3348.66 o                         
  35   1  37     568041.00     540482.44      5947.98 o                         
   1   3  37    1055513.62    1074803.62     13612.05 o                         
   3   3  37         43.06        573.77      2581.01 o                         
   5   3  37    1447985.12    1504285.12     13150.48 o                         
   7   3  37     231266.30     294207.16      4216.31 o                         
   9   3  37     639770.62     692904.94      6865.18 o                         
  11   3  37     841690.50     854825.25      6892.63 o                         
  13   3  37      14291.94       8308.94      2577.05 o                         
  15   3  37     123029.83      89482.27      3419.86 o                         
  17   3  37       1826.20       3235.33      2974.57 o                         
  19   3  37     188917.03     191702.72      3714.88 o                         
  21   3  37     539498.12     581001.50      5748.40 o                         
  23   3  37      97289.39      93139.87      3080.33 o                         
  25   3  37      12740.76      21792.68      2973.23 o                         
  27   3  37     404752.75     411120.16      4924.39 o                         
  29   3  37     610816.75     661182.06      7199.96 o                         
  31   3  37       9054.04      12700.68      3064.95 o                         
  33   3  37     286972.66     293808.56      4506.98 o                         
  35   3  37       6471.59      13079.56      3595.97 o                         
   1   5  37      98760.95      85484.48      3077.19 o                         
   3   5  37      94088.17      95129.58      2978.44 o                         
   5   5  37     689190.19     747938.12      7104.63 o                         
   7   5  37     341867.91     353839.59      4465.57 o                         
   9   5  37      26061.79      19670.85      2585.77 o                         
  11   5  37    1514201.12    1517538.75     11457.12 o                         
  13   5  37     101309.80     122547.19      3270.23 o                         
  15   5  37     991616.69     960104.19      7983.71 o                         
  17   5  37      99497.56     110168.67      3345.03 o                         
  19   5  37     549895.00     566120.62      5503.91 o                         
  21   5  37     149578.53     162268.81      3685.94 o                         
  23   5  37     642983.44     654669.44      6136.94 o                         
  25   5  37     604024.75     567102.25      5860.82 o                         
  27   5  37     107772.13     103071.01      3250.67 o                         
  29   5  37     225973.61     213482.44      4576.37 o                         
  31   5  37      24259.20      35125.70      3171.72 o                         
  33   5  37      14219.31      15449.31      3394.96 o                         
  35   5  37      64247.66      70859.34      3628.62 o                         
   1   7  37     237987.91     204496.09      3938.13 o                         
   3   7  37     214811.38     170372.41      3398.79 o                         
   5   7  37     127155.79     123718.41      3130.43 o                         
   7   7  37     134179.09     128043.42      3140.49 o                         
   9   7  37     302671.53     257570.52      5723.87 o                         
  11   7  37     454168.50     471645.34      6325.29 o                         
  13   7  37      95748.12      71179.87      2968.50 o                         
  15   7  37     290939.12     254986.08      3646.40 o                         
  17   7  37     613124.50     650095.62      6464.33 o                         
  19   7  37     287939.59     261161.06      4933.44 o                         
  21   7  37    1810376.00    1974347.38     19902.32 o                         
  23   7  37     297490.53     292483.72      4282.99 o                         
  25   7  37      10059.89       9259.55      3366.95 o                         
  27   7  37     243374.56     235074.86      3734.37 o                         
  29   7  37      16841.02      18086.23      3716.69 o                         
  31   7  37      36667.27      33487.45      3454.52 o                         
  33   7  37      11013.85       8342.82      3599.21 o                         
  35   7  37    1280623.62    1341305.12     10443.19 o                         
   1   9  37     126267.11     110925.25      3639.27 o                         
   3   9  37     750843.00     775582.62     10032.98 o                         
   5   9  37       1751.03      -1077.92      2601.82 o                         
   7   9  37     642296.31     610878.62      6044.91 o                         
   9   9  37    1404555.62    1302771.88     11296.53 o                         
  11   9  37     155607.47     147879.45      3730.18 o                         
  13   9  37     176034.30     161955.53      3371.46 o                         
  15   9  37      89685.07      97245.23      2954.75 o                         
  17   9  37      98035.55      87434.51      3496.74 o                         
  19   9  37     176361.09     179410.84      3325.11 o                         
  21   9  37     136037.42     148238.23      3319.43 o                         
  23   9  37     280993.81     263113.31      4881.15 o                         
  25   9  37     175572.31     220647.91      4058.44 o                         
  27   9  37     297574.59     337534.28      4933.72 o                         
  29   9  37     450209.16     474262.84      5962.84 o                         
  31   9  37     190499.16     203304.70      4086.88 o                         
  33   9  37      16788.01      23776.81      3327.89 o                         
  35   9  37      16536.59      19605.44      3703.45 o                         
   1  11  37     511274.44     618012.06      6511.15 o                         
   3  11  37     413938.66     482278.75      5145.01 o                         
   5  11  37     152036.58     183964.25      3816.37 o                         
   7  11  37     936734.94     895281.75     11794.00 o                         
   9  11  37     192533.83     162282.62      3753.26 o                         
  11  11  37     266622.72     237302.56      4452.00 o                         
  13  11  37     346487.53     349418.75      4047.03 o                         
  15  11  37      12200.64      22482.88      2658.14 o                         
  17  11  37     246021.98     295423.06      4078.00 o                         
  19  11  37      95572.57     120147.71      3497.31 o                         
  21  11  37     624493.88     660971.56      6655.97 o                         
  23  11  37      90313.90      94876.06      3473.71 o                         
  25  11  37      13760.78      14641.49      3066.76 o                         
  27  11  37      18957.48      19710.17      3652.96 o                         
  29  11  37     612757.38     682171.69      6183.09 o                         
  31  11  37     147644.75     134911.39      3949.46 o                         
  33  11  37      64325.27      71205.20      3769.36 o                         
  35  11  37       9500.34       7204.65      3742.55 o                         
   1  13  37    1630565.25    1694485.25     14611.83 o                         
   3  13  37        634.43      -1166.81      2333.63 o                         
   5  13  37        111.46       -826.77      2583.93 o                         
   7  13  37       2506.61       7519.40      2612.26 o                         
   9  13  37    1870097.25    2008422.50     14174.30 o                         
  11  13  37     178732.38     238185.83      3501.34 o                         
  13  13  37     101358.05     130757.76      3357.27 o                         
  15  13  37     126106.53     122317.04      3297.48 o                         
  17  13  37     158242.78     170355.14      3143.31 o                         
  19  13  37       1184.52      -1388.47      2776.95 o                         
  21  13  37     205123.28     227248.05      3863.47 o                         
  23  13  37     509191.41     537320.06      5263.43 o                         
  25  13  37     251439.27     250601.84      4224.21 o                         
  27  13  37     101995.38     130566.76      3463.71 o                         
  29  13  37     659830.50     676099.44      6391.65 o                         
  31  13  37     503879.09     561953.50      6133.35 o                         
  33  13  37      12512.95      11340.96      4085.40 o                         
  35  13  37      97294.72      97889.91      4068.00 o                         
   1  15  37     232048.58     222248.50      3689.20 o                         
   3  15  37     539939.06     574080.12      6462.95 o                         
   5  15  37     455306.62     522111.25      5254.16 o                         
   7  15  37     122475.11     129663.47      2873.00 o                         
   9  15  37    1108366.12    1246262.62     10414.63 o                         
  11  15  37     423401.56     395900.28      4519.80 o                         
  13  15  37     189494.08     198444.31      3440.47 o                         
  15  15  37     167056.19     205100.67      3626.57 o                         
  17  15  37     692516.81     744627.12      7600.86 o                         
  19  15  37      42884.49      33093.45      2912.62 o                         
  21  15  37     511667.25     558505.94      5393.29 o                         
  23  15  37      25408.34      18481.89      2984.99 o                         
  25  15  37       5645.59       4752.55      3252.01 o                         
  27  15  37      93035.42     101998.82      3843.21 o                         
  29  15  37     307028.81     289319.72      4344.72 o                         
  31  15  37      52213.86      53238.96      3618.12 o                         
  33  15  37     332000.78     319060.03      4818.10 o                         
  35  15  37      13850.58      12239.06      4028.93 o                         
   1  17  37     510259.88     484090.88      4852.11 o                         
   3  17  37     103237.50     101344.88      2954.60 o                         
   5  17  37      54052.05      65436.26      3547.26 o                         
   7  17  37    1058918.50    1189776.25      9335.10 o                         
   9  17  37     517975.81     526939.69      5068.73 o                         
  11  17  37      10017.61      15886.27      2603.62 o                         
  13  17  37      45326.10      51325.40      2747.08 o                         
  15  17  37    1707925.75    1870165.00     14127.76 o                         
  17  17  37     301542.47     332569.44      4160.06 o                         
  19  17  37      56176.66      73831.11      2960.16 o                         
  21  17  37      85601.23      83413.34      3492.17 o                         
  23  17  37       1930.49       -650.86      3072.77 o                         
  25  17  37     117764.81     107546.92      3314.25 o                         
  27  17  37      89380.79      76347.93      3487.04 o                         
  29  17  37      44907.71      53437.76      3408.43 o                         
  31  17  37      71385.18      68061.95      4046.80 o                         
  33  17  37     638886.88     651563.00      7150.07 o                         
  35  17  37     258436.20     274619.38      5365.84 o                         
   1  19  37     664585.38     679760.81      7382.81 o                         
   3  19  37      41714.06      29790.79      3091.78 o                         
   5  19  37     251366.27     264026.06      3650.22 o                         
   7  19  37       1519.83       -881.89      2594.64 o                         
   9  19  37     206708.05     201038.12      3492.89 o                         
  11  19  37      16633.01       7957.10      2694.67 o                         
  13  19  37        702.09       2576.03      3466.72 o                         
  15  19  37     408092.59     411097.81      5001.55 o                         
  17  19  37     300508.56     296558.97      4007.49 o                         
  19  19  37      19476.65      20614.77      3233.49 o                         
  21  19  37      87878.84      74665.67      3226.49 o                         
  23  19  37     206208.86     217899.97      4535.60 o                         
  25  19  37     225556.08     243699.95      3935.38 o                         
  27  19  37    1331618.88    1390645.75     11138.79 o                         
  29  19  37      30027.99      29145.73      3536.42 o                         
  31  19  37      49823.38      44892.45      3683.04 o                         
  33  19  37     122058.55     126416.73      4323.80 o                         
  35  19  37     318863.62     337364.97      5182.55 o                         
   1  21  37     224763.88     206240.45      3738.20 o                         
   3  21  37     744019.38     720102.12      6918.83 o                         
   5  21  37      44703.06      42155.23      2925.57 o                         
   7  21  37     175013.92     156037.11      3645.65 o                         
   9  21  37     880609.12     911035.81      8485.48 o                         
  11  21  37      51527.21      35011.91      2775.19 o                         
  13  21  37      34314.07      36509.76      2859.47 o                         
  15  21  37    1233592.38    1297876.00      9882.08 o                         
  17  21  37     354806.22     365028.94      4384.52 o                         
  19  21  37     475713.28     509206.44      5476.22 o                         
  21  21  37     105611.80     109884.30      3286.60 o                         
  23  21  37      33575.00      37564.76      3628.83 o                         
  25  21  37     176879.47     181579.58      4184.36 o                         
  27  21  37      69605.10      79842.11      3650.34 o                         
  29  21  37      20272.70      23672.49      3742.89 o                         
  31  21  37     363873.44     387265.19      5352.45 o                         
  33  21  37     209403.66     199001.31      4199.20 o                         
  35  21  37        681.19       3915.50      3964.35 o                         
   1  23  37      85282.11      74960.79      3037.61 o                         
   3  23  37      13016.00       9329.93      2749.09 o                         
   5  23  37     113205.49      95506.02      3176.65 o                         
   7  23  37        844.17        736.68      3026.48 o                         
   9  23  37     111582.21     127164.12      3321.62 o                         
  11  23  37      35227.31      36470.98      3028.44 o                         
  13  23  37     336548.66     341443.09      4637.11 o                         
  15  23  37     964533.81    1041409.50      9514.70 o                         
  17  23  37      42860.95      34205.36      3173.82 o                         
  19  23  37     388125.31     401746.44      4812.89 o                         
  21  23  37      52692.91      56949.61      3606.40 o                         
  23  23  37     198378.33     215618.05      4241.50 o                         
  25  23  37        206.40        262.85      3470.29 o                         
  27  23  37      99909.20     103828.94      3584.04 o                         
  29  23  37      34332.45      39948.20      3675.85 o                         
  31  23  37      68718.95      54188.14      3980.37 o                         
  33  23  37      39975.10      42787.94      3786.52 o                         
  35  23  37       5166.00        207.27      4292.77 o                         
   1  25  37      54099.40      61196.04      3197.39 o                         
   3  25  37       2208.41       2452.54      2904.83 o                         
   5  25  37     386767.19     424251.16      5657.54 o                         
   7  25  37      48965.14      59668.10      3211.24 o                         
   9  25  37    1458352.62    1567744.62     12348.62 o                         
  11  25  37      55893.46      53439.22      3062.59 o                         
  13  25  37      35923.41      42151.40      3232.14 o                         
  15  25  37       2432.80       7410.28      3307.52 o                         
  17  25  37     335524.56     371969.03      4804.79 o                         
  19  25  37     108707.30     103788.46      3493.90 o                         
  21  25  37     229124.28     255952.11      4215.15 o                         
  23  25  37      35336.64      40217.34      3429.73 o                         
  25  25  37      23427.45      27860.94      3380.06 o                         
  27  25  37      55834.49      44425.13      3777.23 o                         
  29  25  37     164971.48     167649.27      4218.46 o                         
  31  25  37        726.55       1199.40      3619.47 o                         
  33  25  37     108295.71     110978.33      4664.03 o                         
  35  25  37       1979.00       -362.49      4322.15 o                         
   1  27  37      42660.38      43190.80      2959.45 o                         
   3  27  37     324614.00     382125.81      4791.65 o                         
   5  27  37     121784.91     125759.08      3516.99 o                         
   7  27  37     888948.75     854136.62      7552.34 o                         
   9  27  37     943270.19    1006108.81      9332.42 o                         
  11  27  37     462631.97     460474.16      5318.42 o                         
  13  27  37      99624.22     112537.23      3770.38 o                         
  15  27  37      13418.54      19412.18      3284.33 o                         
  17  27  37     239898.55     220882.95      4111.30 o                         
  19  27  37     192075.38     229261.83      4290.66 o                         
  21  27  37      30013.44      25270.96      3569.04 o                         
  23  27  37      83702.10     106534.20      3891.98 o                         
  25  27  37     309966.06     323872.69      5179.12 o                         
  27  27  37      89731.25      94490.95      4171.58 o                         
  29  27  37       1476.09        622.02      3749.66 o                         
  31  27  37       1216.23      -2109.40      4218.79 o                         
  33  27  37      43620.30      35683.12      3926.63 o                         
  35  27  37     271603.22     273662.62      5323.20 o                         
   1  29  37      18697.09      25239.39      3098.01 o                         
   3  29  37     140900.16     129332.01      3709.34 o                         
   5  29  37      14800.78      11763.33      3683.86 o                         
   7  29  37     281632.62     288252.44      4124.78 o                         
   9  29  37      15450.78      11280.61      3553.84 o                         
  11  29  37      98384.37      91763.91      3459.34 o                         
  13  29  37         61.58      -1653.79      3307.58 o                         
  15  29  37      61382.51      60761.29      3665.97 o                         
  17  29  37      33424.67      39422.71      3742.21 o                         
  19  29  37      88160.84      96559.87      3989.59 o                         
  21  29  37     456158.03     511666.53      6460.13 o                         
  23  29  37      82981.77     104110.38      4033.82 o                         
  25  29  37       2627.59       2451.60      3697.62 o                         
  27  29  37         85.66       5491.46      4138.60 o                         
  29  29  37      10445.37       7953.07      3829.67 o                         
  31  29  37     453742.91     433311.09      5864.63 o                         
  33  29  37      44568.05      47421.32      4831.33 o                         
  35  29  37      11283.00       6599.27      4480.78 o                         
   1  31  37     150629.39     156533.42      3835.25 o                         
   3  31  37      41820.90      44429.23      3265.71 o                         
   5  31  37     577477.88     630743.12      7139.65 o                         
   7  31  37      38048.63      31067.14      3389.16 o                         
   9  31  37     286149.16     297826.97      4631.93 o                         
  11  31  37     431281.22     396528.34      4775.75 o                         
  13  31  37      22451.64      23904.24      3718.54 o                         
  15  31  37      11781.84       9355.68      3397.30 o                         
  17  31  37       8439.71       7849.23      3366.40 o                         
  19  31  37     412397.03     389636.03      5273.34 o                         
  21  31  37     192736.14     207002.69      4599.68 o                         
  23  31  37      29872.44      31295.86      4143.99 o                         
  25  31  37      59494.89      52384.70      3999.67 o                         
  27  31  37       1069.95      -1993.29      4094.43 o                         
  29  31  37       5620.77       8541.04      4368.72 o                         
  31  31  37      13159.50      12028.82      4500.11 o                         
  33  31  37     296088.25     323999.78      5840.60 o                         
  35  31  37      40969.63      29118.97      4664.75 o                         
   1  33  37      47436.80      54302.81      3549.18 o                         
   3  33  37      49352.74      52134.07      3760.57 o                         
   5  33  37       4184.73       6167.51      3273.41 o                         
   7  33  37     523392.56     505906.38      5974.52 o                         
   9  33  37       6292.55       9158.12      3360.99 o                         
  11  33  37     139866.78     128040.75      4026.09 o                         
  13  33  37      28014.75      27635.15      3438.24 o                         
  15  33  37       9000.36      10756.05      3680.51 o                         
  17  33  37      14539.97       7479.22      3642.29 o                         
  19  33  37     230657.98     270777.69      4536.54 o                         
  21  33  37     195649.45     200877.50      4410.43 o                         
  23  33  37    1172923.75    1269809.75     11261.03 o                         
  25  33  37     150194.59     155007.17      4705.51 o                         
  27  33  37     543413.00     571992.25      7173.86 o                         
  29  33  37     455395.41     444635.38      6683.13 o                         
  31  33  37      52193.88      37936.21      4470.70 o                         
  33  33  37     115417.15     111994.36      4548.62 o                         
  35  33  37     164348.28     166900.69      5115.15 o                         
   1  35  37       3522.28      13303.86      3673.28 o                         
   3  35  37      76822.06      94155.22      4071.33 o                         
   5  35  37     289376.72     281745.53      4596.93 o                         
   7  35  37       2615.56       5696.01      4131.39 o                         
   9  35  37     346368.88     367216.06      5402.09 o                         
  11  35  37       1092.44       1725.02      3857.28 o                         
  13  35  37     388562.09     444273.34      6162.10 o                         
  15  35  37      26571.06      22496.64      3840.74 o                         
  17  35  37     619999.00     612484.50      6617.91 o                         
  19  35  37     133251.53     132023.36      4381.41 o                         
  21  35  37      65258.42      54337.46      3920.25 o                         
  23  35  37     161247.77     152177.52      5423.57 o                         
  25  35  37       5194.02       5938.20      4414.61 o                         
  27  35  37      69129.84      51220.99      4546.36 o                         
  29  35  37     385169.53     396354.53      6147.19 o                         
  31  35  37       1396.36        556.01      5243.64 o                         
  33  35  37     383336.41     370559.06      6647.14 o                         
  35  35  37      34738.66      32339.72      5407.84 o                         
   1  37  37     323652.94     383056.19      5273.48 o                         
   3  37  37     661335.81     656828.12      7162.42 o                         
   5  37  37      88255.88      91875.25      4227.13 o                         
   7  37  37      40806.94      38187.79      3998.20 o                         
   9  37  37      20961.16      19105.13      3562.23 o                         
  11  37  37      53745.29      45819.57      3613.93 o                         
  13  37  37     233060.72     253185.33      4876.84 o                         
  15  37  37      25428.83      32491.06      3860.16 o                         
  17  37  37     140457.28     147309.88      4973.25 o                         
  19  37  37        456.10      -1949.33      3898.67 o                         
  21  37  37       1226.75       1169.44      3943.15 o                         
  23  37  37      88511.51      95569.02      4279.43 o                         
  25  37  37      76872.52      85321.40      4979.30 o                         
  27  37  37     121641.16      92504.64      4851.85 o                         
  29  37  37        322.46      -2325.98      4651.97 o                         
  31  37  37      80265.07      92166.38      4855.98 o                         
  33  37  37      27061.25      13992.00      4750.73 o                         
  35  37  37      10960.46       7567.19      5317.74 o                         
  37  37  37      90350.68     106076.85     10263.16 o                         
   2   0  38     383229.06     426760.41     10363.33 o                         
   6   0  38     184433.75     171878.11      4930.08 o                         
  10   0  38     192740.61     183728.31      4336.87 o                         
  14   0  38    2614719.00    2803685.50     27486.49 o                         
  18   0  38      72118.56      84814.99      4339.57 o                         
  22   0  38    1796461.75    1966943.88     20367.38 o                         
  26   0  38     284183.69     304453.53      7043.63 o                         
  30   0  38    1000394.81    1004546.88     11312.22 o                         
  34   0  38     254638.59     256573.72      6349.85 o                         
   0   2  38     185243.97     192768.17      6035.85 o                         
   2   2  38     230837.17     217634.27      4220.21 o                         
   4   2  38     259310.92     250068.70      4068.98 o                         
   6   2  38      59584.07      65968.25      2913.39 o                         
   8   2  38      68958.55      89068.86      2997.27 o                         
  10   2  38     740784.25     725944.25      7492.16 o                         
  12   2  38     234410.73     249180.06      3883.39 o                         
  14   2  38      83315.62      91343.58      3110.68 o                         
  16   2  38      82954.55     105765.06      3438.27 o                         
  18   2  38     105443.19     147267.17      3434.99 o                         
  20   2  38     232049.62     242504.20      4009.02 o                         
  22   2  38        935.88      -1075.90      3193.02 o                         
  24   2  38     215863.11     213329.97      4053.54 o                         
  26   2  38     404777.78     402289.38      4858.30 o                         
  28   2  38      82261.06      90522.93      3162.22 o                         
  30   2  38     139359.95     133407.17      3524.53 o                         
  32   2  38        303.03      -1611.44      3222.89 o                         
  34   2  38       3131.93        221.44      3819.00 o                         
  36   2  38    1441215.62    1479733.25     14222.32 o                         
   2   4  38     879314.81     879575.31      8219.29 o                         
   4   4  38     135933.94     125801.71      3244.93 o                         
   6   4  38     235501.05     230365.34      3609.83 o                         
   8   4  38      94997.50     125968.60      3281.78 o                         
  10   4  38     193110.55     193705.50      3397.20 o                         
  12   4  38      66015.88      89563.92      3029.80 o                         
  14   4  38     125630.55     129258.11      3053.81 o                         
  16   4  38      27322.76      25504.58      3093.02 o                         
  18   4  38      18743.34      11165.70      3051.42 o                         
  20   4  38     149212.36     180132.08      3852.41 o                         
  22   4  38     479056.22     539636.38      5642.08 o                         
  24   4  38       2881.72       3303.62      2985.96 o                         
  26   4  38       6065.46       4296.56      2867.14 o                         
  28   4  38     176293.77     197500.33      3812.83 o                         
  30   4  38      39383.98      36390.51      3257.83 o                         
  32   4  38    1434283.88    1576745.12     13326.26 o                         
  34   4  38      32093.37      32385.02      3327.79 o                         
  36   4  38      79832.08      79105.88      4136.48 o                         
   0   6  38     527954.06     520937.91     12231.02 o                         
   2   6  38     143498.16     125046.48      3538.15 o                         
   4   6  38     193580.39     215131.69      4076.68 o                         
   6   6  38    1084245.62    1163678.12     10714.48 o                         
   8   6  38      80535.06      62043.80      2915.13 o                         
  10   6  38    3359417.25    3339641.00     25544.46 o                         
  12   6  38     740078.31     790716.00      6510.43 o                         
  14   6  38    1176255.12    1204744.88     10092.22 o                         
  16   6  38    1388124.62    1430886.25     11467.39 o                         
  18   6  38      15777.20      10062.84      3068.30 o                         
  20   6  38     406818.91     426084.22      4666.47 o                         
  22   6  38      62702.97      58560.27      3266.26 o                         
  24   6  38     211536.73     220850.73      4166.01 o                         
  26   6  38       6822.69      14847.60      2846.39 o                         
  28   6  38       9759.07       4834.26      3351.67 o                         
  30   6  38       5338.32       5807.27      3018.37 o                         
  32   6  38      85498.40      76326.57      3311.44 o                         
  34   6  38     276019.16     315824.28      5035.73 o                         
  36   6  38      59065.61      65432.88      3759.92 o                         
   2   8  38       4234.01       7665.00      2677.48 o                         
   4   8  38     538041.31     478987.31      5327.12 o                         
   6   8  38     304429.62     270143.84      3897.51 o                         
   8   8  38    1798374.25    1771561.50     17599.79 o                         
  10   8  38      28776.46      24220.56      2986.44 o                         
  12   8  38     371707.00     334426.31      5130.98 o                         
  14   8  38     454480.94     444805.66      5644.02 o                         
  16   8  38       1151.33        252.56      3114.69 o                         
  18   8  38      82061.03      66293.22      3121.40 o                         
  20   8  38    1289583.88    1332610.75     11488.36 o                         
  22   8  38     104013.78     102255.81      3583.56 o                         
  24   8  38     500589.38     462655.84      5786.62 o                         
  26   8  38    1070464.88    1120831.75      9997.56 o                         
  28   8  38     471788.22     492845.56      5528.12 o                         
  30   8  38      34604.80      33701.03      3878.25 o                         
  32   8  38        149.00      -1785.88      3571.77 o                         
  34   8  38     216496.64     214111.83      4248.52 o                         
  36   8  38        807.70       2481.87      3988.97 o                         
   0  10  38     894889.06    1041176.12     12799.94 o                         
   2  10  38     255162.72     244704.55      3782.05 o                         
   4  10  38        289.66      11584.20      2869.36 o                         
   6  10  38     982755.31    1124624.25      9740.11 o                         
   8  10  38     905593.06     986358.94      8379.28 o                         
  10  10  38     455636.38     483421.94      5197.98 o                         
  12  10  38     140208.31     150393.36      3774.92 o                         
  14  10  38        457.23      -1819.88      3639.75 o                         
  16  10  38     969984.69    1008927.31     10839.11 o                         
  18  10  38      11585.65      11108.42      3576.36 o                         
  20  10  38      20688.06      17209.72      3181.84 o                         
  22  10  38     562495.75     561524.56      6413.90 o                         
  24  10  38     150533.19     165634.62      3792.16 o                         
  26  10  38      29798.96      35401.39      3750.92 o                         
  28  10  38     110480.75     105772.50      3908.93 o                         
  30  10  38      91224.49      94383.15      3750.50 o                         
  32  10  38     202773.08     235143.41      4534.17 o                         
  34  10  38       3270.66       4092.90      4161.09 o                         
  36  10  38     174300.69     192508.64      4355.35 o                         
   2  12  38     115446.57      95770.93      2720.50 o                         
   4  12  38     923040.19     996797.56      8103.58 o                         
   6  12  38        594.09       1806.77      2791.97 o                         
   8  12  38    3142852.75    3252292.00     28353.05 o                         
  10  12  38     269758.44     269011.62      4033.88 o                         
  12  12  38    1046349.94    1131488.00      9728.41 o                         
  14  12  38      95562.74     109309.84      3551.45 o                         
  16  12  38        810.95       6540.21      2397.27 o                         
  18  12  38      51434.42      64183.07      3230.09 o                         
  20  12  38    1277790.38    1415932.62     12794.90 o                         
  22  12  38     737832.00     767372.69      8394.71 o                         
  24  12  38     629994.69     662235.00      7057.17 o                         
  26  12  38     566585.44     588689.69      5878.03 o                         
  28  12  38      24994.61      35120.10      3328.99 o                         
  30  12  38     207559.92     211068.59      4496.25 o                         
  32  12  38     630741.62     652840.62      6637.20 o                         
  34  12  38       8818.20       2345.07      3686.56 o                         
  36  12  38         28.11        891.68      3778.49 o                         
   0  14  38    1987545.88    1939826.75     21895.80 o                         
   2  14  38     153542.88     133715.98      3414.14 o                         
   4  14  38     113849.47      74572.29      2923.62 o                         
   6  14  38     532014.81     566915.25      5602.28 o                         
   8  14  38     182785.70     160926.14      3870.20 o                         
  10  14  38     110133.85     111928.87      3338.22 o                         
  12  14  38     116380.56     115382.74      2985.70 o                         
  14  14  38       6524.94       4964.20      3030.73 o                         
  16  14  38     237959.08     252423.44      4331.51 o                         
  18  14  38     134383.28     109212.95      3290.13 o                         
  20  14  38     633750.12     612093.06      6090.22 o                         
  22  14  38     780136.31     774766.75      7988.44 o                         
  24  14  38     888869.69     968562.06      8715.23 o                         
  26  14  38     199102.80     200566.67      4009.32 o                         
  28  14  38        568.74      -1401.00      3272.58 o                         
  30  14  38     109327.83     117110.85      3700.76 o                         
  32  14  38       5369.07       2727.02      3886.52 o                         
  34  14  38      24665.57      19235.69      3933.77 o                         
  36  14  38       5936.58       2429.30      4419.74 o                         
   2  16  38       1259.92      -1351.11      2702.21 o                         
   4  16  38     968906.88    1068101.25      8520.19 o                         
   6  16  38     272263.12     315186.25      3990.11 o                         
   8  16  38      80892.25      83229.81      2831.02 o                         
  10  16  38      80472.57      77133.02      2898.86 o                         
  12  16  38      66530.16      77054.31      2943.00 o                         
  14  16  38    1133644.00    1189822.38      9144.46 o                         
  16  16  38      62907.96      78094.35      2965.98 o                         
  18  16  38      83121.23      97516.25      3127.63 o                         
  20  16  38     194346.36     233460.92      3727.07 o                         
  22  16  38     453286.78     455771.59      5448.36 o                         
  24  16  38       3961.28       1230.90      3283.78 o                         
  26  16  38      28394.83      19767.33      3266.64 o                         
  28  16  38      10475.49       8877.54      3322.98 o                         
  30  16  38     237142.38     280138.75      4986.08 o                         
  32  16  38      61773.28      57877.45      3676.76 o                         
  34  16  38        243.58      -2063.68      4127.37 o                         
  36  16  38      16670.18      12451.76      4400.45 o                         
   0  18  38     338627.66     355284.31      7131.42 o                         
   2  18  38     841707.12     878680.50      8781.19 o                         
   4  18  38      76276.48      78081.88      2954.20 o                         
   6  18  38      15260.90      13124.59      2892.48 o                         
   8  18  38       7807.83       7129.57      2815.20 o                         
  10  18  38       1747.63      -1270.39      2540.78 o                         
  12  18  38      80711.38      83922.41      3437.79 o                         
  14  18  38     805901.06     787349.69      7211.41 o                         
  16  18  38      14928.36      20016.01      3230.60 o                         
  18  18  38     127253.55     109639.19      3225.81 o                         
  20  18  38     394251.12     377249.81      5263.85 o                         
  22  18  38     234556.47     243132.23      4422.90 o                         
  24  18  38     329421.72     335138.28      4619.98 o                         
  26  18  38      16721.70      11090.49      3321.97 o                         
  28  18  38     364407.38     389996.38      5485.43 o                         
  30  18  38      34203.52      46378.42      3582.48 o                         
  32  18  38      34510.92      35476.81      3589.00 o                         
  34  18  38     752110.69     736821.88      7381.29 o                         
  36  18  38        989.37       -123.07      4242.43 o                         
   2  20  38      11723.82       3987.71      2925.19 o                         
   4  20  38      76573.80      82013.10      3330.11 o                         
   6  20  38      37025.73      36737.80      2974.17 o                         
   8  20  38     583236.06     624162.62      6602.41 o                         
  10  20  38        350.13       1678.57      2657.24 o                         
  12  20  38      18076.17      27013.46      2957.27 o                         
  14  20  38     182019.83     199295.16      3985.83 o                         
  16  20  38      64888.75      54601.92      3230.50 o                         
  18  20  38      62882.08      62662.83      3120.23 o                         
  20  20  38       9920.65      14192.89      3410.29 o                         
  22  20  38      28483.51      30488.10      3455.78 o                         
  24  20  38       4191.45       7992.56      3526.73 o                         
  26  20  38       2310.40        893.01      3469.46 o                         
  28  20  38     287125.31     274509.81      4780.22 o                         
  30  20  38      36849.60      31325.18      3600.66 o                         
  32  20  38      30957.19      29847.41      4755.37 o                         
  34  20  38       1237.27       1497.92      4001.93 o                         
  36  20  38     155548.78     157063.06      4709.18 o                         
   0  22  38     435928.44     459644.91      7312.23 o                         
   2  22  38      13583.67      14346.40      3000.47 o                         
   4  22  38     210859.52     185629.28      3459.39 o                         
   6  22  38      46069.66      51754.53      3033.20 o                         
   8  22  38      48348.09      49508.82      3176.07 o                         
  10  22  38      24931.53      21921.57      3002.54 o                         
  12  22  38     376341.75     377497.75      5016.66 o                         
  14  22  38      82836.02      64816.15      3418.23 o                         
  16  22  38     402576.16     382486.72      4949.29 o                         
  18  22  38     111045.91      97595.56      3546.07 o                         
  20  22  38     268557.38     265370.50      4048.84 o                         
  22  22  38     467651.06     425666.22      5590.63 o                         
  24  22  38     198045.73     201567.16      4264.22 o                         
  26  22  38     199165.11     173466.52      5095.76 o                         
  28  22  38     117210.46      96872.07      3720.72 o                         
  30  22  38     438331.00     440773.19      5503.44 o                         
  32  22  38      48170.04      33761.14      3954.72 o                         
  34  22  38        856.00      -1048.60      4077.45 o                         
  36  22  38      81038.95      80427.30      4610.68 o                         
   2  24  38      25642.95      25316.41      2799.74 o                         
   4  24  38        399.39       -457.08      3431.39 o                         
   6  24  38     161726.55     207261.09      4119.72 o                         
   8  24  38     110474.98     111526.98      3176.38 o                         
  10  24  38        516.86       3154.62      3187.85 o                         
  12  24  38     391204.56     411448.69      5148.68 o                         
  14  24  38     251907.70     278596.88      4686.78 o                         
  16  24  38     154407.06     166790.41      4010.76 o                         
  18  24  38      17932.89      23382.81      3047.54 o                         
  20  24  38     135529.81     153592.33      3631.08 o                         
  22  24  38      19553.43      14222.81      3400.48 o                         
  24  24  38     163558.44     171758.14      3800.24 o                         
  26  24  38      52026.75      57295.44      3798.35 o                         
  28  24  38      73096.34      77648.57      3864.02 o                         
  30  24  38       2801.40       4849.00      3978.45 o                         
  32  24  38      23017.61      23446.57      4037.14 o                         
  34  24  38      81078.12      86950.81      4892.60 o                         
  36  24  38     218974.34     214265.48      4806.78 o                         
   0  26  38     450615.16     445234.94      7290.66 o                         
   2  26  38      12745.60       9656.14      3002.75 o                         
   4  26  38      99842.73     114730.91      3131.06 o                         
   6  26  38      46006.19      64747.84      3522.59 o                         
   8  26  38     436266.16     408684.44      5168.23 o                         
  10  26  38         97.59      -1571.62      3143.25 o                         
  12  26  38      24403.67      25021.63      3352.15 o                         
  14  26  38     101820.39     112368.03      3799.52 o                         
  16  26  38      89026.68      90071.76      3700.43 o                         
  18  26  38      71647.81      70359.88      3712.37 o                         
  20  26  38      23073.68      27130.21      3528.82 o                         
  22  26  38     145186.84     139873.34      3888.07 o                         
  24  26  38     246745.28     262225.41      4681.73 o                         
  26  26  38       1684.26       1760.19      3951.17 o                         
  28  26  38    1444749.25    1517784.88     11485.67 o                         
  30  26  38     799008.56     819545.62      7416.65 o                         
  32  26  38      91675.73      86966.03      4775.69 o                         
  34  26  38     128083.95     117097.25      4490.84 o                         
  36  26  38     266774.72     251054.20      5775.57 o                         
   2  28  38       4935.27      12817.77      3000.82 o                         
   4  28  38      10486.56      10678.31      3446.67 o                         
   6  28  38     611217.12     686192.69      7466.73 o                         
   8  28  38       2642.91        965.33      3571.19 o                         
  10  28  38     174438.97     195557.16      4366.39 o                         
  12  28  38     165625.91     169350.28      3886.47 o                         
  14  28  38     151279.11     147098.39      3776.81 o                         
  16  28  38     243320.00     259560.02      4548.64 o                         
  18  28  38     147842.25     155761.75      3837.95 o                         
  20  28  38     633980.12     676592.62      7414.54 o                         
  22  28  38       9941.10      15420.81      3617.35 o                         
  24  28  38     177831.98     182993.33      4269.99 o                         
  26  28  38     101026.98      95381.48      3963.96 o                         
  28  28  38     130930.24     148907.22      4225.49 o                         
  30  28  38      12067.96      10374.28      4571.90 o                         
  32  28  38     437029.97     453824.31      6347.07 o                         
  34  28  38     968218.38     986257.88     10203.60 o                         
  36  28  38     325909.53     357257.84      6030.30 o                         
   0  30  38       4688.86       9546.87      4799.47 o                         
   2  30  38        776.68       7462.24      3647.15 o                         
   4  30  38      55619.16      61694.68      3469.47 o                         
   6  30  38       3993.01       2844.26      3250.72 o                         
   8  30  38        168.24      -1656.68      3407.40 o                         
  10  30  38       1216.25       2759.50      3182.86 o                         
  12  30  38      84249.02      95396.93      3609.42 o                         
  14  30  38        319.79        999.55      3668.22 o                         
  16  30  38      42415.25      40447.11      3716.28 o                         
  18  30  38       2936.64       1604.40      3901.34 o                         
  20  30  38       4242.92       1720.83      3621.11 o                         
  22  30  38     457791.62     505409.97      5868.82 o                         
  24  30  38     259209.08     262308.47      4590.38 o                         
  26  30  38     374306.03     400390.00      6213.16 o                         
  28  30  38      99248.64     121967.05      4257.92 o                         
  30  30  38      51078.46      58393.69      4617.46 o                         
  32  30  38      55998.72      50574.61      4625.06 o                         
  34  30  38      17696.32       9297.41      4723.29 o                         
  36  30  38     292108.41     296858.31      6555.57 o                         
   2  32  38      95998.78     103366.00      3634.22 o                         
   4  32  38     693361.12     685064.88      7099.88 o                         
   6  32  38       3595.95       -643.32      3527.39 o                         
   8  32  38      29919.01      27061.56      3470.18 o                         
  10  32  38      75855.01      69804.17      3833.08 o                         
  12  32  38       3474.00       4465.49      3497.85 o                         
  14  32  38     408343.19     449331.22      6846.44 o                         
  16  32  38      38615.50      31044.56      3805.90 o                         
  18  32  38      53153.29      70352.11      3818.79 o                         
  20  32  38     279349.53     288776.56      5167.04 o                         
  22  32  38      29326.60      23789.14      3918.79 o                         
  24  32  38     386211.81     392650.94      5981.63 o                         
  26  32  38     465645.53     507911.69      6672.08 o                         
  28  32  38      72998.93      71413.87      4452.01 o                         
  30  32  38     446814.16     477746.28      6517.25 o                         
  32  32  38      83916.54      84170.20      5300.97 o                         
  34  32  38       5332.18       3415.48      5061.49 o                         
  36  32  38     170385.80     213332.62      5644.19 o                         
   0  34  38       2507.17       2864.03      4486.98 o                         
   2  34  38       2618.00       1232.46      3496.04 o                         
   4  34  38      48464.54      73625.09      3770.63 o                         
   6  34  38        261.04       1568.24      3901.69 o                         
   8  34  38     431374.28     414188.91      5897.02 o                         
  10  34  38      43977.11      40286.10      3611.88 o                         
  12  34  38        796.46       2188.94      3663.73 o                         
  14  34  38       6017.38       5712.03      3593.48 o                         
  16  34  38      22948.14      20898.45      3945.80 o                         
  18  34  38     335320.00     335005.19      5632.84 o                         
  20  34  38      28763.96      29984.13      3844.85 o                         
  22  34  38     168237.84     163077.56      4554.45 o                         
  24  34  38      79173.13      75941.17      4288.78 o                         
  26  34  38      35505.89      20809.57      4031.06 o                         
  28  34  38      22711.78      20651.54      4802.22 o                         
  30  34  38     168120.50     163979.80      5328.41 o                         
  32  34  38      97327.95      97989.34      5151.64 o                         
  34  34  38     140224.14     152615.14      5262.98 o                         
  36  34  38      67355.97      64584.10      4879.95 o                         
   2  36  38     509589.66     528883.50      6352.99 o                         
   4  36  38     149794.69     147070.83      4037.29 o                         
   6  36  38     193911.34     239133.03      4625.83 o                         
   8  36  38     206294.16     208121.31      4307.66 o                         
  10  36  38       2170.34       2932.25      3982.52 o                         
  12  36  38      75786.77      70562.54      4714.96 o                         
  14  36  38     261739.42     261487.52      4940.84 o                         
  16  36  38      39251.25      44217.14      3944.59 o                         
  18  36  38      88169.38      92384.10      4510.09 o                         
  20  36  38     218951.25     225798.64      4918.58 o                         
  22  36  38      11419.78      10886.96      4260.81 o                         
  24  36  38     259198.75     266069.31      5269.54 o                         
  26  36  38      14098.14      17986.69      4436.10 o                         
  28  36  38     180321.45     198521.52      5263.87 o                         
  30  36  38      39426.43      31134.38      4939.30 o                         
  32  36  38      55910.93      57655.41      5175.69 o                         
  34  36  38       2122.32       4280.51      5743.42 o                         
  36  36  38       2210.25       2652.44      5470.42 o                         
   0  38  38      36324.98      45407.04      6335.84 o                         
   2  38  38     186778.56     154976.52      4356.31 o                         
   4  38  38     213787.22     210002.34      4710.31 o                         
   6  38  38       6220.03       4138.35      3816.55 o                         
   8  38  38      64491.31      62577.09      3884.53 o                         
  10  38  38      46983.94      54530.98      4458.59 o                         
  12  38  38       8895.67       8488.88      4085.56 o                         
  14  38  38       1809.57      -2209.88      4419.77 o                         
  16  38  38      23519.69      18532.82      4516.80 o                         
  18  38  38      48433.72      48537.44      4432.46 o                         
  20  38  38     147318.59     129370.08      4995.83 o                         
  22  38  38      79309.72      68076.20      4432.08 o                         
  24  38  38      24087.43      14984.99      4640.96 o                         
  26  38  38     415273.06     421463.06      6431.67 o                         
  28  38  38     145852.34     140651.62      5713.92 o                         
  30  38  38      27111.86      32621.43      4959.66 o                         
  32  38  38      77505.16      79856.17      5861.73 o                         
  34  38  38     141863.75     137545.98      5536.76 o                         
  36  38  38      22359.09      23157.66      5254.05 o                         
  38  38  38      30047.69      20166.10     10371.48 o                         
   1   1  39      37057.84      48082.52      3447.35 o                         
   3   1  39      67273.45      61340.47      3797.26 o                         
   5   1  39    2265198.50    2331278.50     17117.39 o                         
   7   1  39     788741.62     906495.81      8611.03 o                         
   9   1  39    2209517.00    2283413.00     18684.12 o                         
  11   1  39    1113197.25    1117461.25      9468.78 o                         
  13   1  39     595426.25     589559.44      6008.13 o                         
  15   1  39     125595.55     189841.02      3762.54 o                         
  17   1  39     669652.69     719246.50      6571.37 o                         
  19   1  39      95823.55     102459.15      3627.52 o                         
  21   1  39     132842.05     114038.49      3660.71 o                         
  23   1  39     147450.42     140740.19      4127.67 o                         
  25   1  39      21614.50      19241.16      3347.61 o                         
  27   1  39      30246.01      34333.93      3279.40 o                         
  29   1  39     674981.00     699239.25      6585.47 o                         
  31   1  39      55194.72      56870.06      3784.19 o                         
  33   1  39      52653.65      61888.98      3794.00 o                         
  35   1  39     804788.69     869069.19      9221.11 o                         
  37   1  39      32019.43      34892.79      3989.65 o                         
   1   3  39     198676.84     188330.69      4029.24 o                         
   3   3  39     675535.56     621247.81      6769.78 o                         
   5   3  39      80279.23      56255.57      3288.35 o                         
   7   3  39     307874.25     352199.53      4213.49 o                         
   9   3  39     162271.09     175169.97      3626.39 o                         
  11   3  39      90683.91     128635.85      3064.88 o                         
  13   3  39      20503.28      29253.98      2948.92 o                         
  15   3  39     144806.70     129034.24      3583.64 o                         
  17   3  39     498526.91     523145.69      5673.95 o                         
  19   3  39        420.30       5147.24      3126.70 o                         
  21   3  39      42936.50      38012.82      3363.72 o                         
  23   3  39      17342.36      21306.36      3282.01 o                         
  25   3  39     154607.72     144314.77      3394.09 o                         
  27   3  39     228940.16     227143.25      4634.86 o                         
  29   3  39     125682.02     129845.55      3182.94 o                         
  31   3  39      11369.61      20408.43      3387.69 o                         
  33   3  39       1832.26      -1684.18      3406.23 o                         
  35   3  39      20731.10      16045.39      3606.03 o                         
  37   3  39      33223.61      23678.29      3715.84 o                         
   1   5  39     142901.08     124229.59      3847.26 o                         
   3   5  39    1432622.75    1475389.12     12714.28 o                         
   5   5  39      58291.33      55544.75      3409.92 o                         
   7   5  39     619766.88     673858.81      6336.33 o                         
   9   5  39      53718.12      38860.66      3087.25 o                         
  11   5  39       3655.68      -1381.96      2763.92 o                         
  13   5  39      11618.46       8267.50      2919.65 o                         
  15   5  39      87743.16      90294.63      3327.67 o                         
  17   5  39     754771.44     808822.56      7349.44 o                         
  19   5  39      86418.38     102300.48      3266.43 o                         
  21   5  39     262664.06     314910.53      4254.99 o                         
  23   5  39     437303.16     433941.59      5032.65 o                         
  25   5  39     792801.31     829215.75      8040.20 o                         
  27   5  39      41611.97      41168.07      3718.27 o                         
  29   5  39       4187.12       4524.02      3401.37 o                         
  31   5  39      17095.52      18257.63      3182.54 o
[truncated: 1,007,967 more chars]
