# Supplementary material for: Hierarchical packing of racemic metallosupra­molecular cages with Ni(II)-based triple-stranded helicate building blocks
Source: IUCrJ. 2023 Mar 31;10(Pt 3):321–8. doi: 10.1107/S2052252523002385 (PMC10161775; doi:10.1107/S2052252523002385)
Supplement: Supplementary file 4 [file m-10-00321-sup4.hkl]

data_3                                                                          
_shelx_title ' cv657_84_a.res in Fd-3'                                          
_shelx_refln_list_code          4                                               
_shelx_F_calc_maximum     4162.23                                               
_exptl_crystal_F_000     65344.00                                               
_reflns_d_resolution_high  0.8107                                               
                                                                                
loop_                                                                           
 _space_group_symop_operation_xyz                                               
 'x, y, z'                                                                      
 '-x+1/4, -y+1/4, z'                                                            
 '-x+1/4, y, -z+1/4'                                                            
 'x, -y+1/4, -z+1/4'                                                            
 'z, x, y'                                                                      
 'z, -x+1/4, -y+1/4'                                                            
 '-z+1/4, -x+1/4, y'                                                            
 '-z+1/4, x, -y+1/4'                                                            
 'y, z, x'                                                                      
 '-y+1/4, z, -x+1/4'                                                            
 'y, -z+1/4, -x+1/4'                                                            
 '-y+1/4, -z+1/4, x'                                                            
 'x, y+1/2, z+1/2'                                                              
 '-x+1/4, -y+3/4, z+1/2'                                                        
 '-x+1/4, y+1/2, -z+3/4'                                                        
 'x, -y+3/4, -z+3/4'                                                            
 'z, x+1/2, y+1/2'                                                              
 'z, -x+3/4, -y+3/4'                                                            
 '-z+1/4, -x+3/4, y+1/2'                                                        
 '-z+1/4, x+1/2, -y+3/4'                                                        
 'y, z+1/2, x+1/2'                                                              
 '-y+1/4, z+1/2, -x+3/4'                                                        
 'y, -z+3/4, -x+3/4'                                                            
 '-y+1/4, -z+3/4, x+1/2'                                                        
 'x+1/2, y, z+1/2'                                                              
 '-x+3/4, -y+1/4, z+1/2'                                                        
 '-x+3/4, y, -z+3/4'                                                            
 'x+1/2, -y+1/4, -z+3/4'                                                        
 'z+1/2, x, y+1/2'                                                              
 'z+1/2, -x+1/4, -y+3/4'                                                        
 '-z+3/4, -x+1/4, y+1/2'                                                        
 '-z+3/4, x, -y+3/4'                                                            
 'y+1/2, z, x+1/2'                                                              
 '-y+3/4, z, -x+3/4'                                                            
 'y+1/2, -z+1/4, -x+3/4'                                                        
 '-y+3/4, -z+1/4, x+1/2'                                                        
 'x+1/2, y+1/2, z'                                                              
 '-x+3/4, -y+3/4, z'                                                            
 '-x+3/4, y+1/2, -z+1/4'                                                        
 'x+1/2, -y+3/4, -z+1/4'                                                        
 'z+1/2, x+1/2, y'                                                              
 'z+1/2, -x+3/4, -y+1/4'                                                        
 '-z+3/4, -x+3/4, y'                                                            
 '-z+3/4, x+1/2, -y+1/4'                                                        
 'y+1/2, z+1/2, x'                                                              
 '-y+3/4, z+1/2, -x+1/4'                                                        
 'y+1/2, -z+3/4, -x+1/4'                                                        
 '-y+3/4, -z+3/4, x'                                                            
 '-x, -y, -z'                                                                   
 'x-1/4, y-1/4, -z'                                                             
 'x-1/4, -y, z-1/4'                                                             
 '-x, y-1/4, z-1/4'                                                             
 '-z, -x, -y'                                                                   
 '-z, x-1/4, y-1/4'                                                             
 'z-1/4, x-1/4, -y'                                                             
 'z-1/4, -x, y-1/4'                                                             
 '-y, -z, -x'                                                                   
 'y-1/4, -z, x-1/4'                                                             
 '-y, z-1/4, x-1/4'                                                             
 'y-1/4, z-1/4, -x'                                                             
 '-x, -y+1/2, -z+1/2'                                                           
 'x-1/4, y+1/4, -z+1/2'                                                         
 'x-1/4, -y+1/2, z+1/4'                                                         
 '-x, y+1/4, z+1/4'                                                             
 '-z, -x+1/2, -y+1/2'                                                           
 '-z, x+1/4, y+1/4'                                                             
 'z-1/4, x+1/4, -y+1/2'                                                         
 'z-1/4, -x+1/2, y+1/4'                                                         
 '-y, -z+1/2, -x+1/2'                                                           
 'y-1/4, -z+1/2, x+1/4'                                                         
 '-y, z+1/4, x+1/4'                                                             
 'y-1/4, z+1/4, -x+1/2'                                                         
 '-x+1/2, -y, -z+1/2'                                                           
 'x+1/4, y-1/4, -z+1/2'                                                         
 'x+1/4, -y, z+1/4'                                                             
 '-x+1/2, y-1/4, z+1/4'                                                         
 '-z+1/2, -x, -y+1/2'                                                           
 '-z+1/2, x-1/4, y+1/4'                                                         
 'z+1/4, x-1/4, -y+1/2'                                                         
 'z+1/4, -x, y+1/4'                                                             
 '-y+1/2, -z, -x+1/2'                                                           
 'y+1/4, -z, x+1/4'                                                             
 '-y+1/2, z-1/4, x+1/4'                                                         
 'y+1/4, z-1/4, -x+1/2'                                                         
 '-x+1/2, -y+1/2, -z'                                                           
 'x+1/4, y+1/4, -z'                                                             
 'x+1/4, -y+1/2, z-1/4'                                                         
 '-x+1/2, y+1/4, z-1/4'                                                         
 '-z+1/2, -x+1/2, -y'                                                           
 '-z+1/2, x+1/4, y-1/4'                                                         
 'z+1/4, x+1/4, -y'                                                             
 'z+1/4, -x+1/2, y-1/4'                                                         
 '-y+1/2, -z+1/2, -x'                                                           
 'y+1/4, -z+1/2, x-1/4'                                                         
 '-y+1/2, z+1/4, x-1/4'                                                         
 'y+1/4, z+1/4, -x'                                                             
                                                                                
_cell_length_a    58.0690                                                       
_cell_length_b    58.0690                                                       
_cell_length_c    58.0690                                                       
_cell_angle_alpha  90.000                                                       
_cell_angle_beta   90.000                                                       
_cell_angle_gamma  90.000                                                       
                                                                                
_shelx_F_squared_multiplier     1.000                                           
                                                                                
loop_                                                                           
 _refln_index_h                                                                 
 _refln_index_k                                                                 
 _refln_index_l                                                                 
 _refln_F_squared_calc                                                          
 _refln_F_squared_meas                                                          
 _refln_F_squared_sigma                                                         
 _refln_observed_status                                                         
   2   2   4    2999282.75    2677834.25    111995.05 o                         
   0   4   4     630573.44     656467.69      7323.88 o                         
   2   4   4     171262.05     168837.16      9251.22 o                         
   1   1   5       4698.78      22690.27      2438.50 o                         
   3   1   5     340027.66     476552.41     11664.59 o                         
   3   3   5    2092865.62    2008025.38     19129.20 o                         
   1   5   5    2846295.50    2901347.25     23588.68 o                         
   3   5   5    4087757.00    3686554.50     67959.45 o                         
   0   2   6    7336063.50    7036656.50    227258.12 o                         
   2   2   6     538532.00     495162.22      4776.45 o                         
   4   2   6    4669323.50    4917912.00     46884.68 o                         
   2   4   6    2888012.00    2257202.75     86235.78 o                         
   4   4   6    1004732.06     725214.88      7018.46 o                         
   0   6   6    2650362.25    2036239.62     20396.25 o                         
   2   6   6     285580.41     151269.95      2145.21 o                         
   4   6   6     838407.44     512540.03      5890.57 o                         
   1   1   7     566637.69     517821.75      5228.94 o                         
   3   1   7    2129012.50    1684303.50     16122.58 o                         
   5   1   7    2948314.00    3442390.25     37750.60 o                         
   1   3   7    1462766.12     767669.44     22541.46 o                         
   3   3   7     750572.12     421198.91      7005.45 o                         
   5   3   7     238261.98     149438.12      1760.61 o                         
   1   5   7      14259.28       3736.85       837.97 o                         
   3   5   7    1003749.81     972513.25     14270.70 o                         
   5   5   7     152454.55     169629.56      2713.63 o                         
   1   7   7      67227.89      49414.95      5178.67 o                         
   3   7   7    1369725.75    1670835.38     15418.66 o                         
   5   7   7     114097.72     155492.42      2664.33 o                         
   4   0   8     640664.56     668366.88      8011.02 o                         
   2   2   8    3912642.25    3176890.00     22892.20 o                         
   4   2   8    1857349.00    1963772.00     43105.26 o                         
   6   2   8     950322.00    1207070.50      9091.31 o                         
   0   4   8     882624.50     473588.50      5698.21 o                         
   2   4   8       7056.12      24646.76      1039.09 o                         
   4   4   8     662208.75     917299.00      9477.47 o                         
   6   4   8    5927571.50    6298622.00     55071.73 o                         
   4   6   8    3644451.00    3527143.25     28633.61 o                         
   6   6   8    1733309.00    1692844.75     23547.06 o                         
   0   8   8    6310784.50    6734986.50     64138.41 o                         
   2   8   8    2165047.25    1859944.62     14130.70 o                         
   4   8   8    5947632.50    5263896.50    138139.64 o                         
   6   8   8    1070479.25     937871.38     52172.12 o                         
   8   8   8     541774.94    1384736.00    124598.13 o                         
   1   1   9     878349.25     835518.19      7907.66 o                         
   3   1   9    4100636.25    3513174.25     30087.39 o                         
   5   1   9     423478.94     234872.41      6536.19 o                         
   3   3   9     336369.84     291603.06      2795.92 o                         
   5   3   9     806880.62     549800.56      6058.52 o                         
   7   3   9     941199.81     798463.94      7842.89 o                         
   1   5   9     422065.06     196990.58      2262.52 o                         
   3   5   9     421112.66     459393.81     20513.58 o                         
   5   5   9     341984.38     286900.84      4072.55 o                         
   7   5   9    1170007.88    1127703.62     21485.63 o                         
   1   7   9    3304607.75    2955801.75     71018.17 o                         
   3   7   9    2206018.00    2327516.25     29991.07 o                         
   5   7   9    1874377.12    2347346.00     21744.36 o                         
   7   7   9     654574.88     582882.06     23882.22 o                         
   1   9   9    3167770.00    3062619.75     28742.50 o                         
   3   9   9     573309.94     302610.25     10876.88 o                         
   5   9   9    1097801.00    1128516.50     10147.83 o                         
   7   9   9    7488409.00    7187842.50    203887.14 o                         
   9   9   9    9296123.00   12419918.00    676704.94 o                         
   2   0  10    5947142.50    7807725.50     84769.30 o                         
   6   0  10    2992269.75    3101068.00     29496.63 o                         
   0   2  10    4885269.00    3148380.00     30854.14 o                         
   2   2  10    2499121.00    3409658.25     23607.54 o                         
   4   2  10    2784946.50    2514562.25     19341.88 o                         
   6   2  10    3119246.25    3013844.25     22017.26 o                         
   8   2  10    2687164.00    2490163.25     26094.48 o                         
   2   4  10    1914602.25    2104166.75     14568.20 o                         
   4   4  10     377765.59     364936.78      3224.83 o                         
   6   4  10    1010221.31    1438047.62     45728.16 o                         
   8   4  10   13628072.00   15682447.00   1178474.12 o                         
   0   6  10    2286192.25    4213929.50     41429.36 o                         
   2   6  10     141979.38      83717.13      1516.73 o                         
   4   6  10    1935242.50    1433667.62     11286.72 o                         
   6   6  10     354337.09     432232.03      4441.32 o                         
   8   6  10    7386064.50    7563711.50     58283.73 o                         
   2   8  10    1136853.75     769469.44     24175.49 o                         
   6   8  10    4302468.50    6108573.00     55364.70 o                         
   8   8  10    1225101.25    1192905.62     11962.77 o                         
   0  10  10   12990358.00   11981012.00    106891.76 o                         
   2  10  10    2156331.50    2259295.00     18060.31 o                         
   4  10  10    2074545.88    2172374.25     19851.62 o                         
   6  10  10    1245972.88    1444818.62     12866.39 o                         
   8  10  10     691895.25     631334.19     12093.73 o                         
  10  10  10     670227.12     492188.66     15075.76 o                         
   1   1  11    1979221.12    1970876.38     15156.18 o                         
   3   1  11     644963.00     507376.03      5514.90 o                         
   5   1  11     638565.81     628064.31      5323.50 o                         
   7   1  11    5197099.50    4771791.00     34010.67 o                         
   9   1  11    1059019.75    1170211.62     21871.06 o                         
   1   3  11    1224362.62     756237.81      6060.17 o                         
   3   3  11    1162894.50    1615409.75     10615.84 o                         
   5   3  11    2514243.25    3213796.75     24279.46 o                         
   7   3  11    1102570.00     541566.75      4893.27 o                         
   9   3  11     110680.92      73753.10      1297.29 o                         
   1   5  11     999476.81     672022.31      6326.68 o                         
   3   5  11     270188.91     409487.53      8689.78 o                         
   5   5  11     770536.19     908241.38     20756.54 o                         
   7   5  11    1362782.38    1304685.38     22114.11 o                         
   9   5  11    2804372.50    2761469.75     32613.82 o                         
   1   7  11     959592.62    1549164.00     12888.02 o                         
   3   7  11    2926580.25    2903540.00     29195.04 o                         
   5   7  11    4091873.75    4214424.50     46591.15 o                         
   7   7  11    5318868.00    4899917.00     43675.23 o                         
   9   7  11    1690382.25    1309690.62     23595.17 o                         
   1   9  11    2906227.50    2734838.75     21752.36 o                         
   3   9  11    4912906.50    5178315.50     37728.88 o                         
   5   9  11     409805.34     504611.16     13658.97 o                         
   7   9  11     698690.62    1114420.00     12594.75 o                         
   9   9  11    1245937.00     946051.44     26999.45 o                         
   1  11  11    1660448.88    1470675.25     12112.29 o                         
   3  11  11     652502.75     912216.94     13231.62 o                         
   5  11  11   12209412.00   12522943.00     89968.97 o                         
   7  11  11    1376150.38    1581771.88     13554.57 o                         
   9  11  11    4577883.00    4680871.00    126810.45 o                         
  11  11  11    1704389.62    1557464.38     45367.84 o                         
   0   0  12      54278.75     101947.73      4290.42 o                         
   8   0  12    4134180.25    4766371.00     52959.86 o                         
   2   2  12     443672.91     824124.94      6571.15 o                         
   4   2  12    5189301.50    5980986.00     55004.43 o                         
   6   2  12    6099260.00    7425793.00     81174.49 o                         
   8   2  12    2428875.00    2255435.50     18343.23 o                         
  10   2  12    6748677.50    6975338.50     46759.55 o                         
   0   4  12    1027860.88     868105.94      9368.53 o                         
   2   4  12     369895.25     381734.84      5195.43 o                         
   4   4  12     794567.19     812676.06      7535.24 o                         
   6   4  12    7091828.00    6919062.00     51662.82 o                         
   8   4  12    2295366.75    2012997.75     27862.59 o                         
  10   4  12     537284.62     672803.56     12050.05 o                         
   2   6  12    1822616.25    2214419.25     35328.85 o                         
   4   6  12     659404.00    1248730.88     46842.68 o                         
   6   6  12     955124.44    1267149.50     35052.40 o                         
   8   6  12    4264838.00    5438397.00     83772.29 o                         
  10   6  12    1028216.12    1041962.25     12537.21 o                         
   0   8  12    4199317.50    4132746.25     40339.99 o                         
   2   8  12     527898.81     700299.81     18385.12 o                         
   4   8  12      29363.18      37099.06       957.93 o                         
   6   8  12   13866896.00   14062786.00    143648.64 o                         
   8   8  12    4881092.00    3366692.50     43172.26 o                         
  10   8  12    2995167.75    2996780.25     72853.28 o                         
   2  10  12    2200160.00    2614937.00     65521.12 o                         
   4  10  12    4574034.50    5141713.00     56320.10 o                         
   6  10  12      94201.80     183776.27      2512.27 o                         
   8  10  12    6791175.50    7537610.00     55745.79 o                         
  10  10  12      30559.73      97435.67      1987.34 o                         
   0  12  12     323474.44     424198.44      7508.23 o                         
   2  12  12    3361535.25    2878664.25     24988.40 o                         
   4  12  12   10180207.00   11264395.00     83206.99 o                         
   6  12  12     148478.41     129600.24     23027.48 o                         
   8  12  12    2421572.50    1854080.62     13976.84 o                         
  10  12  12      33342.90      33508.64      1350.36 o                         
  12  12  12     987887.25     892157.88     21166.95 o                         
   1   1  13     244762.08     157674.58      1680.80 o                         
   3   1  13     453193.81     398201.56      5019.46 o                         
   7   1  13    1162379.50    1081355.38     40683.61 o                         
   9   1  13     664337.06     292686.19      4078.43 o                         
  11   1  13    2351069.25    2732050.00     46046.65 o                         
   1   3  13    1358313.75    1011704.00     14765.07 o                         
   3   3  13    5089088.50    4530868.50     37700.38 o                         
   5   3  13    1477779.62    1449944.88     12118.42 o                         
   9   3  13    3852415.75    4385643.00     30715.35 o                         
  11   3  13    5723148.50    5465571.00     92336.34 o                         
   1   5  13    4518609.00    4305284.00     61406.65 o                         
   3   5  13     278090.84     265532.44      2432.71 o                         
   5   5  13     724511.69     866830.06     15745.51 o                         
   7   5  13    5587580.50    6842231.50    194007.61 o                         
   9   5  13    2363225.00    3346589.00     23437.15 o                         
  11   5  13    1754877.25    2916785.75    134201.22 o                         
   1   7  13    1382182.75    1416247.25     13250.16 o                         
   3   7  13    1416727.00    1947637.12     13601.16 o                         
   5   7  13    1088569.25    1633991.88     17438.21 o                         
   7   7  13    3733118.00    3867584.00     43851.17 o                         
   9   7  13    6334863.50    6898575.00     65525.94 o                         
  11   7  13     319195.12     202592.55      2543.90 o                         
   1   9  13      22741.90       2020.01       696.13 o                         
   3   9  13     180155.19     312322.41      3871.44 o                         
   5   9  13     117600.06     155542.30      1817.64 o                         
   7   9  13     581363.00     643353.88      7413.38 o                         
   9   9  13      74187.02      37090.01      1183.41 o                         
  11   9  13    2268455.75    2158472.00     35597.05 o                         
   1  11  13     707868.88     613721.62      5782.01 o                         
   3  11  13     524457.06     992438.88     16198.02 o                         
   5  11  13    1394973.50    1696298.00     23002.30 o                         
   7  11  13    3077658.25    4091463.75     36347.38 o                         
   9  11  13     776532.62     793277.81     23588.92 o                         
  11  11  13      22073.44      23857.04      2807.21 o                         
   1  13  13     372439.81     279708.56      3460.82 o                         
   3  13  13     898546.56    1062627.50     22910.19 o                         
   5  13  13     207129.02     212855.61      5539.01 o                         
   7  13  13    1130769.25    1604465.25     38454.57 o                         
   9  13  13    2157551.75    2204294.00     19798.01 o                         
  11  13  13    1907053.12    1390071.12     17480.09 o                         
  13  13  13     606815.31     314617.88     16642.13 o                         
   2   0  14     969012.69    1233043.00     14563.96 o                         
   6   0  14    4372347.50    4315173.00     40172.40 o                         
  10   0  14    9286259.00    9135408.00     93953.48 o                         
   0   2  14     963773.06    1422341.00     14882.39 o                         
   2   2  14    1226467.75    1168546.25      9581.26 o                         
   4   2  14    5751082.00    6079885.00    113804.89 o                         
   6   2  14    1210338.75    1563070.50     13944.12 o                         
   8   2  14      88550.52     116535.26      3728.98 o                         
  10   2  14    2130217.50    1820028.00     14060.68 o                         
  12   2  14    3219374.75    3539406.75     43541.02 o                         
   2   4  14     236842.83     444655.72     20882.26 o                         
   4   4  14    8203152.00    8425476.00     60549.52 o                         
   6   4  14    4484538.50    4558939.00     33504.69 o                         
   8   4  14     169040.17     250724.25      4751.30 o                         
  10   4  14       5305.72      50962.92      1558.63 o                         
  12   4  14    1135476.25    1334619.62     15494.15 o                         
   0   6  14     173841.84     317491.03      4072.55 o                         
   2   6  14    2287374.50    2238840.25     37247.84 o                         
   4   6  14    1440081.12    1426703.25     18862.77 o                         
   6   6  14     378558.41     525315.81     13927.10 o                         
   8   6  14    3223547.75    3379129.75     29670.38 o                         
  10   6  14     660160.19     733123.88      6206.49 o                         
  12   6  14    1250264.38    1264869.62     13550.00 o                         
   2   8  14      11674.12      17748.28      1332.38 o                         
   4   8  14       5758.72      52038.86      1344.08 o                         
   6   8  14    3096757.75    2706115.75     27703.42 o                         
   8   8  14    1392510.88    2095450.88     16193.35 o                         
  10   8  14    1229546.62    1146206.88     44848.30 o                         
  12   8  14       7487.99      88788.60      2158.72 o                         
   0  10  14    1393841.12    2115277.25     24971.58 o                         
   2  10  14     489294.38     307872.44      3938.47 o                         
   4  10  14    2103263.00    1907834.00     13985.04 o                         
   6  10  14      26923.52      22023.49      1332.38 o                         
   8  10  14      39189.26      99709.13      4022.27 o                         
  10  10  14    2943430.50    3401291.00     26598.23 o                         
  12  10  14     484421.00     516877.66      4920.12 o                         
   2  12  14      42773.80       7928.50       770.30 o                         
   4  12  14     984210.75    1056368.00     13323.73 o                         
   6  12  14    1161173.62    1529931.88     24217.43 o                         
   8  12  14    4108957.00    4649812.00     39115.11 o                         
  10  12  14      57703.13      77132.84      4323.94 o                         
  12  12  14    3527016.50    3128068.75     25527.59 o                         
   0  14  14    1886091.00    1878516.50     22608.50 o                         
   2  14  14       5307.25      51289.70      1634.05 o                         
   4  14  14      47675.98     106966.58      1760.98 o                         
   6  14  14     434696.66     501980.78      4493.23 o                         
   8  14  14      36848.00      45895.64      1568.49 o                         
  10  14  14    3558131.50    4664122.00     41094.20 o                         
  12  14  14     277403.06     357484.47      4910.52 o                         
  14  14  14    7847945.50    7663204.50    115460.54 o                         
   1   1  15      23467.53      95422.85      4407.73 o                         
   3   1  15     197195.61     319571.31      3326.01 o                         
   5   1  15       9616.64     106739.18      2282.68 o                         
   7   1  15     226139.19     398018.72      3376.46 o                         
   9   1  15     671535.94     865630.31      8517.11 o                         
  11   1  15    2475536.50    2736951.25     42200.28 o                         
  13   1  15    3521963.00    3660973.25     66183.05 o                         
   1   3  15    1207356.88    1449888.00     12122.85 o                         
   3   3  15    2408618.50    2237798.25     46658.25 o                         
   5   3  15    3613663.25    3652989.75     47286.93 o                         
   7   3  15    1029093.00    1271112.38     34599.87 o                         
   9   3  15    3697763.50    3473241.75     44831.63 o                         
  11   3  15     431142.28     498162.69      5446.82 o                         
  13   3  15      15772.81      17453.26      2103.31 o                         
   1   5  15     348613.66     375990.56      3586.35 o                         
   3   5  15     493886.06     673140.06      6854.61 o                         
   5   5  15    4147973.75    3922496.00     39577.43 o                         
   7   5  15    9576135.00   10724442.00    202320.03 o                         
   9   5  15    1266228.12    1388299.00     12728.80 o                         
  11   5  15    2654055.50    2711355.25     21007.93 o                         
  13   5  15    4902230.50    5100398.50     34959.57 o                         
   1   7  15    3547240.50    4085255.75     27206.80 o                         
   3   7  15     588678.38     663502.75      6611.55 o                         
   5   7  15     250386.50     417984.16      7809.90 o                         
   7   7  15     112094.16     278857.50      4114.22 o                         
   9   7  15    1682291.12    1683302.88     13236.20 o                         
  11   7  15     869432.12    1233935.00     11260.70 o                         
  13   7  15     112852.94     102406.07      1650.81 o                         
   1   9  15     737674.00     755106.69      6170.10 o                         
   3   9  15    1453161.75    1636344.88     11192.74 o                         
   5   9  15     235305.42     402707.94     16441.03 o                         
   7   9  15    2828274.50    2656547.25     19211.18 o                         
   9   9  15    1635325.25    1826153.62     14002.79 o                         
  11   9  15    2621257.50    2667243.50     21203.94 o                         
  13   9  15     126181.38     153406.36      2870.92 o                         
   1  11  15     284182.72     198289.97      2807.21 o                         
   3  11  15      14755.38      12641.38       941.63 o                         
   5  11  15     329066.56     433144.88     10809.84 o                         
   7  11  15      26275.16      14247.70      1449.69 o                         
   9  11  15      21211.67       6102.93      1092.78 o                         
  11  11  15    2653114.25    2513101.00     44303.60 o                         
  13  11  15    4311337.00    4220281.50     92277.63 o                         
   1  13  15    1719136.75    1952313.12     14807.01 o                         
   3  13  15    1646360.12    1899016.50     37951.70 o                         
   5  13  15      16757.81     127863.66      1979.21 o                         
   7  13  15    1784255.50    2176611.50     17633.19 o                         
   9  13  15      16200.90      22110.38      1497.00 o                         
  11  13  15      55718.03      43160.09      1344.68 o                         
  13  13  15      16491.64       8522.62      1113.92 o                         
   1  15  15     814135.44     840173.75      6519.86 o                         
   3  15  15     342258.09     396639.47      8907.65 o                         
   5  15  15     184275.33     229514.06     21644.83 o                         
   7  15  15     309572.72     490573.53     20873.90 o                         
   9  15  15      78526.67      76490.60      3100.50 o                         
  11  15  15    1289538.75    1248836.00     10767.98 o                         
  13  15  15     302862.81     309642.66      3574.15 o                         
  15  15  15    8153788.00    6641041.50    173401.59 o                         
   0   0  16    7206560.00    7397336.50     85758.09 o                         
   4   0  16     294492.31     632216.75      8597.60 o                         
   8   0  16    3451714.75    2416109.25     24519.07 o                         
  12   0  16     805711.62     552391.50      6787.58 o                         
   2   2  16     781484.69     900440.81      7303.37 o                         
   4   2  16     912263.44    1027627.50      8906.42 o                         
   8   2  16    1563237.50    1409392.38     10633.87 o                         
  10   2  16      99543.55      67384.89      1282.10 o                         
  12   2  16    1729370.62    1711461.75     23681.11 o                         
  14   2  16    3520401.75    3377554.00     51158.26 o                         
   0   4  16      56119.54      71328.22      2128.45 o                         
   2   4  16      34912.34      52619.00      1403.37 o                         
   4   4  16    1888913.88    1973073.00     15286.55 o                         
   6   4  16    1973605.38    2480965.00     23083.88 o                         
   8   4  16    2054841.38    1782240.62     15251.16 o                         
  10   4  16    1776408.12    2078567.50     14555.97 o                         
  12   4  16     613060.88     653084.00      8639.49 o                         
  14   4  16    4724617.00    5356541.00    117919.47 o                         
   2   6  16     375975.78     270140.84      2700.72 o                         
   4   6  16    2894310.75    2949130.25     19804.19 o                         
   6   6  16    2283078.75    1840815.88     13875.26 o                         
   8   6  16     163218.83     187762.80      4566.95 o                         
  10   6  16     516603.41     575034.75      7642.31 o                         
  12   6  16     628846.81     712561.75      5671.08 o                         
  14   6  16     110924.24      79918.45      3393.79 o                         
   0   8  16     421990.09     436315.50      5513.86 o                         
   2   8  16     110620.98      94140.32      2304.39 o                         
   4   8  16       1375.18       9245.36       945.94 o                         
   6   8  16     717941.69     518655.00      4248.42 o                         
   8   8  16    1069574.00    1222567.75     13139.40 o                         
  10   8  16    1438949.00    1590012.62     13427.29 o                         
  12   8  16     629306.25     589167.94      6896.52 o                         
  14   8  16      20549.95      23646.85      4994.32 o                         
   2  10  16      52116.42      31786.41      1063.41 o                         
   4  10  16     269066.94     324221.59     10105.95 o                         
   6  10  16      96970.47      73815.84      1261.73 o                         
   8  10  16    6032745.50    6242791.00     84023.52 o                         
  10  10  16     133706.89      78638.85      1606.04 o                         
  12  10  16     969717.19    1319050.88     85397.76 o                         
  14  10  16     773891.88     970152.75     11915.94 o                         
   0  12  16    1687537.00    1870555.75     20362.73 o                         
   2  12  16      14135.81      35792.98      4256.90 o                         
   4  12  16    3959305.00    3537205.50     26395.74 o                         
   6  12  16      11543.53      12128.79       968.30 o                         
   8  12  16     241208.12     249575.33      2681.81 o                         
  10  12  16     882062.00     882352.81      7227.07 o                         
  12  12  16     361063.84     287572.88      9276.35 o                         
  14  12  16    2067537.75    1710466.50     33879.27 o                         
   2  14  16     455157.91     579108.38      5390.16 o                         
   4  14  16      54507.58      82150.11      1471.10 o                         
   6  14  16     384457.09     374605.81     12083.56 o                         
   8  14  16      47254.34      83654.38      3712.22 o                         
  10  14  16     744680.75     810398.69      6330.01 o                         
  12  14  16     123545.27     155294.73     10147.85 o                         
  14  14  16     123349.49     204244.78      5497.10 o                         
   0  16  16    2261361.50    2510565.75     26513.45 o                         
   2  16  16     412265.44     493306.97      6812.19 o                         
   4  16  16    4821613.00    4618927.50     47320.28 o                         
   6  16  16    2249314.75    2278823.75     19153.84 o                         
   8  16  16    6390900.00    6562207.50     47439.46 o                         
  10  16  16    2241624.25    2140613.25     24653.09 o                         
  12  16  16      22305.31       5424.98      2823.97 o                         
  14  16  16    1464391.25    1449780.88     12514.99 o                         
  16  16  16    8480430.00    7847471.00    414536.56 o                         
   1   1  17     692028.75     943876.38      8358.41 o                         
   5   1  17    2956849.00    2478238.00     32999.36 o                         
   7   1  17    1658167.12    1630514.12     22365.49 o                         
   9   1  17    4454396.00    5067548.50     48619.18 o                         
  11   1  17     708089.19     637247.06      6787.58 o                         
  13   1  17      39199.62      50217.05      1080.98 o                         
  15   1  17     189475.05      99575.39      1389.06 o                         
   1   3  17     103813.01     114491.22      9024.96 o                         
   3   3  17    1010525.38     874850.75      7205.02 o                         
   5   3  17     804307.62     727623.25      5882.80 o                         
   7   3  17     188890.83      34436.15      1356.24 o                         
   9   3  17    6741525.50    7008066.50     46723.67 o                         
  11   3  17     933051.69     909635.94      9470.82 o                         
  13   3  17     456834.44     616898.75      7132.75 o                         
  15   3  17     364812.81     338379.59      3235.31 o                         
   1   5  17     852546.69     743064.06      6474.99 o                         
   3   5  17    6954042.50    7279530.00     48901.98 o                         
   5   5  17    5909748.00    5635008.50     80286.20 o                         
   7   5  17     122535.38     160629.06      1992.39 o                         
   9   5  17     424453.19     390512.56      3966.60 o                         
  11   5  17    2166064.00    2049030.75     22348.66 o                         
  13   5  17     863089.25     735778.50      9251.22 o                         
  15   5  17      82792.25     144519.81      2045.36 o                         
   1   7  17     552834.81     829485.62      8894.58 o                         
   3   7  17     153969.56     286044.75     15519.25 o                         
   5   7  17    1198972.00    1168189.88      8683.09 o                         
   7   7  17     798938.88     980065.81     31482.63 o                         
   9   7  17    1431787.88    1375895.25     27845.86 o                         
  11   7  17    3554618.25    3038402.00     22786.45 o                         
  13   7  17    1509914.00    1397839.50     10741.65 o                         
  15   7  17      28589.59      15273.50      1194.11 o                         
   1   9  17    2192352.75    2609946.00     16785.26 o                         
   3   9  17     314200.34     441887.12      9142.28 o                         
   5   9  17    1743792.12    1648568.38     13047.24 o                         
   7   9  17     469133.78     780506.12     11672.98 o                         
   9   9  17     823027.75     895610.00      7636.66 o                         
  11   9  17    1227150.00    1021310.50     10849.23 o                         
  13   9  17    2123118.25    2232050.25     17612.16 o                         
  15   9  17       8470.09      29765.30      2602.27 o                         
   1  11  17     181133.56     142424.53      1918.96 o                         
   3  11  17     229248.16     202354.62      4298.80 o                         
   5  11  17     607722.44     637099.81      5382.62 o                         
   7  11  17      51121.34      43827.57      1541.87 o                         
   9  11  17     179993.81     202282.72      2381.91 o                         
  11  11  17    2114287.25    2764306.50     22951.98 o                         
  13  11  17     281793.28     331093.78     33225.61 o                         
  15  11  17    2347102.50    2076431.25     34122.21 o                         
   1  13  17      55041.79      53091.18      2024.00 o                         
   3  13  17    1209038.75    1353029.00     32345.72 o                         
   5  13  17     948676.81    1283170.50      9405.85 o                         
   7  13  17       8357.81       6728.20      1174.81 o                         
   9  13  17     197929.97     317405.19      3894.99 o                         
  11  13  17      11036.91      48204.23      2769.90 o                         
  13  13  17     104710.78      72175.41      3955.23 o                         
  15  13  17      96585.36      60760.12      7139.52 o                         
   1  15  17     497331.84     776362.56      8122.88 o                         
   3  15  17    9343614.00    8325594.00    201808.98 o                         
   5  15  17      74406.85     168221.94      4189.86 o                         
   7  15  17    7895068.00    8339613.00     66620.74 o                         
   9  15  17     856888.06    1065246.00      9280.06 o                         
  11  15  17     244780.34     139857.47      1997.04 o                         
  13  15  17    1616639.50    1598565.38     20337.61 o                         
  15  15  17     192728.97     210158.42      2656.84 o                         
   1  17  17     224053.14     311133.44      6879.76 o                         
   3  17  17     512832.53     628733.31     11915.97 o                         
   5  17  17    1396838.12    1652418.00     16804.98 o                         
   7  17  17    3685642.75    3476659.50     23025.31 o                         
   9  17  17     220391.92     165325.95     12862.88 o                         
  11  17  17     496483.53     619157.94     53328.55 o                         
  13  17  17        623.21      53314.29      7147.91 o                         
  15  17  17     979479.75    1015495.00      8463.55 o                         
  17  17  17    3888699.00    3696757.75    131603.62 o                         
   2   0  18       9909.44      24385.00      1726.22 o                         
   6   0  18     212358.53     252849.84      7558.51 o                         
  10   0  18     487090.16     456845.84      7240.08 o                         
  14   0  18     343727.03     358786.31      6016.64 o                         
   0   2  18    8708544.00    9428380.00     90551.30 o                         
   2   2  18       7415.66      29134.21      3050.22 o                         
   4   2  18    1916985.38    1995608.38     17999.63 o                         
   6   2  18      12399.38       -413.63       827.27 o                         
   8   2  18    3666201.25    3655669.25     25848.07 o                         
  10   2  18      30995.67      57117.33      5698.21 o                         
  12   2  18     628045.50     693433.31      9703.74 o                         
  14   2  18      19904.94      17485.91      1424.55 o                         
  16   2  18     736965.62     836221.06      6869.71 o                         
   2   4  18      17727.90      11791.43       959.91 o                         
   4   4  18    1778433.00    1467410.38     12247.44 o                         
   6   4  18       1037.75      10418.07      1382.65 o                         
   8   4  18    2017924.50    2072308.00     15173.32 o                         
  10   4  18     212332.94     189420.67      2874.25 o                         
  12   4  18    1033390.88    1489096.38     63124.48 o                         
  14   4  18    6321330.00    6912743.50     43323.91 o                         
  16   4  18     155607.44     176591.41      7667.45 o                         
   2   6  18    3636938.50    3957984.25     44446.09 o                         
   4   6  18     914111.25     861010.50     22214.66 o                         
   6   6  18     773858.50     752561.75      6886.77 o                         
   8   6  18     482851.84     484478.53      6066.91 o                         
  10   6  18    1591673.88    1556253.75     11233.87 o                         
  12   6  18    2227062.50    2121669.75     36435.03 o                         
  14   6  18    2854184.00    2925575.50     22184.78 o                         
  16   6  18    3752668.75    3957223.25     27646.02 o                         
   2   8  18     570523.75     408770.53     15091.88 o                         
   4   8  18     867967.62     949191.25      8639.49 o                         
   6   8  18     804333.25     689627.56      9519.36 o                         
   8   8  18     143610.39     208750.19      3594.90 o                         
  10   8  18      36158.71      48918.62      1484.40 o                         
  12   8  18    1008958.69     903526.12      7782.27 o                         
  14   8  18     175078.23     320002.66      4425.08 o                         
  16   8  18    3472537.25    2934782.00     48920.84 o                         
   0  10  18     394138.41     239190.88      3167.54 o                         
   2  10  18    1559755.50    1310157.38     13005.30 o                         
   4  10  18     120227.69     103084.41      1967.11 o                         
   6  10  18    3641000.75    3700488.25     25412.69 o                         
   8  10  18     699623.94     658276.94      5320.72 o                         
  10  10  18     156255.62     212750.33      3330.79 o                         
  12  10  18     829415.50     880065.69     20312.45 o                         
  14  10  18    2335666.25    2119785.25     15650.70 o                         
  16  10  18    2576064.75    3025290.25     23618.96 o                         
   2  12  18      19617.37       6778.47      1083.13 o                         
   4  12  18     142091.95      99036.27      1384.11 o                         
   6  12  18     447687.22     655039.00     14999.73 o                         
   8  12  18     414443.03     776792.25      8420.24 o                         
  10  12  18     192312.16     192239.11      6083.68 o                         
  12  12  18     320282.31     386790.19     20488.43 o                         
  14  12  18    9107159.00    9120874.00     93676.98 o                         
  16  12  18     693054.81     770961.12     12980.19 o                         
   0  14  18     966302.00    1161530.50     13340.52 o                         
   2  14  18      11923.22      33706.41      2053.03 o                         
   4  14  18    1942374.75    1953119.75     26957.61 o                         
   6  14  18      30502.13      85799.32      2421.74 o                         
   8  14  18      55077.70      67488.91      1449.69 o                         
  10  14  18      98033.03     177618.67      2302.20 o                         
  12  14  18     816458.69    1059265.25      9136.34 o                         
  14  14  18     921829.94    1118029.00     31256.36 o                         
  16  14  18    2704312.25    3043564.00     25072.78 o                         
   2  16  18    3480164.25    3499069.25     53119.19 o                         
   4  16  18      32922.53       3553.15      1441.31 o                         
   6  16  18    2069307.75    2374433.25     47429.22 o                         
   8  16  18    2610242.25    2743656.50     23121.12 o                         
  10  16  18      21036.54      79230.50      3930.09 o                         
  12  16  18     148391.70     155739.22      4541.81 o                         
  14  16  18    1828956.12    1909621.25     30560.83 o                         
  16  16  18    1115259.12    1152987.50     15242.72 o                         
   0  18  18     178355.19     167041.44      3033.46 o                         
   2  18  18     508644.56     518219.25      6963.55 o                         
   4  18  18     229949.48     356785.00     11471.85 o                         
   6  18  18     655755.50     723349.81      6645.28 o                         
   8  18  18     690481.94     757074.62      6507.69 o                         
  10  18  18      63707.02      52136.52      1563.60 o                         
  12  18  18       6099.74      22020.70      2808.72 o                         
  14  18  18     203289.88     224003.23      2782.39 o                         
  16  18  18     656250.88     743294.31     24158.76 o                         
  18  18  18     474785.50     555317.56     42812.01 o                         
   1   1  19     764022.25     823792.06      7185.89 o                         
   3   1  19     388399.28     329146.50      3003.72 o                         
   5   1  19    1182191.62     857094.06      7096.68 o                         
   7   1  19    2117533.00    2062726.00     16612.88 o                         
   9   1  19     343242.78     370421.16     12779.08 o                         
  11   1  19     576907.62     648981.38      6712.17 o                         
  13   1  19      40929.41      23409.33      2145.21 o                         
  15   1  19    1335113.12    1306263.00     12695.30 o                         
  17   1  19     312703.50     316142.78      4910.52 o                         
   1   3  19    1477386.25    1381754.88     10302.78 o                         
   3   3  19      82156.60     152473.00      1810.02 o                         
   5   3  19     522700.75     489452.41      4346.33 o                         
   7   3  19    2026785.25    2604103.00     45007.47 o                         
   9   3  19       6319.83      14598.25      1675.94 o                         
  11   3  19     665392.00     840546.25      6813.89 o                         
  13   3  19    3132056.00    3021439.25     23521.84 o                         
  15   3  19      12014.64      81922.77      2755.27 o                         
  17   3  19     218154.44     193522.23      3259.71 o                         
   1   5  19    3487600.75    3641059.75     27451.74 o                         
   3   5  19     247043.95     293882.31      4223.27 o                         
   5   5  19     553577.25     497624.78      4546.89 o                         
   7   5  19      71477.98     113283.40      8480.28 o                         
   9   5  19      60217.32     114093.37     16893.53 o                         
  11   5  19      59415.67      53493.63      6293.18 o                         
  13   5  19      59508.09      58296.39      1460.34 o                         
  15   5  19    6030404.00    6022815.00     42243.92 o                         
  17   5  19     963954.75     853677.44      7189.84 o                         
   1   7  19    2108382.00    2195042.25     16017.43 o                         
   3   7  19     453389.25     451629.47      4029.25 o                         
   5   7  19    1579255.50    1753026.00     13658.89 o                         
   7   7  19     544623.31     311813.12      3080.09 o                         
   9   7  19     227878.12     261380.66      3654.54 o                         
  11   7  19    1982742.00    2045649.62     15200.11 o                         
  13   7  19    6658339.50    6784197.00     50879.61 o                         
  15   7  19     213335.06     136866.14      2534.51 o                         
  17   7  19     457290.81     457330.84      4194.93 o                         
   1   9  19     261152.77     138499.53      1723.52 o                         
   3   9  19     332598.81     239856.94      4566.95 o                         
   5   9  19     360326.91     402899.53      4306.33 o                         
   7   9  19      85051.74      35890.32      1194.11 o                         
   9   9  19     338325.22     556018.00      5521.31 o                         
  11   9  19    1088720.00     917755.75      7132.24 o                         
  13   9  19    1665191.75    1987793.88     29018.99 o                         
  15   9  19     280470.94     286349.09      8304.31 o                         
  17   9  19     670260.75     772762.44     28859.78 o                         
   1  11  19     635171.88     701332.88      5396.60 o                         
   3  11  19      22263.52      30638.98      3050.22 o                         
   5  11  19     489421.59     643829.19     14538.83 o                         
   7  11  19     322509.69     405388.06     11061.25 o                         
   9  11  19      35170.11      31665.89      1692.70 o                         
  11  11  19    3428643.50    3131284.50     37340.11 o                         
  13  11  19     821003.25    1111566.00     54526.88 o                         
  15  11  19    1261261.12    1391706.50     34038.44 o                         
  17  11  19    1054570.50    1060277.00     12259.54 o                         
   1  13  19    2181672.25    2572967.25     19878.63 o                         
   3  13  19     379460.84     431204.88      3650.02 o                         
   5  13  19    1460260.88    1615624.62     11518.64 o                         
   7  13  19     405471.91     464024.88      4159.15 o                         
   9  13  19    1481294.75    1422879.88     13566.78 o                         
  11  13  19    1636640.38    1582626.62     66333.88 o                         
  13  13  19    4502183.50    4627266.00     61021.01 o                         
  15  13  19     239758.81     228121.11      5681.45 o                         
  17  13  19     269789.00     243481.78     11354.53 o                         
   1  15  19     139874.09     114002.63      1552.31 o                         
   3  15  19    6058947.50    6895758.50     82255.30 o                         
   5  15  19    2053987.25    1768558.75     13818.16 o                         
   7  15  19       5697.97      58125.93      6066.92 o                         
   9  15  19    2679734.25    2636235.00     22456.82 o                         
  11  15  19    1899620.38    2257365.25     16796.38 o                         
  13  15  19    5129120.00    5107007.00     37219.46 o                         
  15  15  19     292142.34     325122.66      3586.66 o                         
  17  15  19     355838.62     414106.62      6309.93 o                         
   1  17  19      24159.73      24453.36      2091.43 o                         
   3  17  19      62409.58      31627.16      3033.46 o                         
   5  17  19     146136.80     203058.75      2379.85 o                         
   7  17  19    1380737.12    1526289.62     44990.70 o                         
   9  17  19      33546.61       7794.24      1323.66 o                         
  11  17  19     988947.50    1150694.62     28616.73 o                         
  13  17  19    2130049.25    1936343.50     22281.66 o                         
  15  17  19    6664065.50    6606652.50     89696.61 o                         
  17  17  19    2240925.25    2177845.00     16449.50 o                         
   1  19  19      14885.10      20921.23      2488.78 o                         
   3  19  19      77992.41      66973.71      1555.69 o                         
   5  19  19     921286.38     909236.38      7916.20 o                         
   7  19  19     892396.06     848911.62      7759.63 o                         
   9  19  19     999516.25    1358318.25     11407.78 o                         
  11  19  19     410778.25     408985.81      6201.00 o                         
  13  19  19    1116117.00    1405231.00     19466.08 o                         
  15  19  19      64632.57     124945.02      7038.97 o                         
  17  19  19      24028.85      10310.85      1508.97 o                         
  19  19  19   17324134.00   16703597.00    216814.08 o                         
   0   0  20    1076711.75    1220339.50     18720.31 o                         
   4   0  20    2213315.50    2378836.25     28323.47 o                         
   8   0  20    7932256.50    7931761.50     74897.98 o                         
  12   0  20    5500221.00    5740950.00     59529.56 o                         
  16   0  20    4303592.50    4708249.00     43926.52 o                         
   2   2  20     132774.59     154365.16      1771.42 o                         
   4   2  20     693633.75     883123.38      8094.04 o                         
   6   2  20     374247.75     424129.16      3703.36 o                         
   8   2  20     717757.88     759096.88      5889.81 o                         
  10   2  20     463373.78     458207.03      4278.62 o                         
  12   2  20      29208.45      61518.70      1304.58 o                         
  14   2  20    4507482.50    4361125.00     31107.86 o                         
  16   2  20     856002.44     811090.56     23412.95 o                         
  18   2  20     484842.19     412160.91      4359.46 o                         
   0   4  20    1831699.38    2502504.25     28775.97 o                         
   2   4  20     190003.48     198873.19      2257.35 o                         
   4   4  20    1329395.62    1495587.00     11478.65 o                         
   6   4  20    3748183.75    4144722.75     42158.24 o                         
   8   4  20      13251.10      46168.09      2421.74 o                         
  10   4  20     826714.56     963789.38     14203.64 o                         
  12   4  20       1693.19       4579.48      1399.41 o                         
  14   4  20     105131.48     140203.22      2419.60 o                         
  16   4  20      59720.34      75973.27      1823.97 o                         
  18   4  20    1785507.88    1706591.38     37071.89 o                         
   2   6  20      11303.32      48601.32      1149.52 o                         
   4   6  20    2401415.50    2973993.50     20672.66 o                         
   6   6  20      20452.42      12872.26      1064.23 o                         
   8   6  20     184893.92     178506.27      2128.17 o                         
  10   6  20     389905.62     429349.34      5084.41 o                         
  12   6  20    4878740.00    4951136.50     72350.62 o                         
  14   6  20     329695.22     234002.80      2846.51 o                         
  16   6  20      96748.34     132938.78      3934.29 o                         
  18   6  20     536614.19     491243.72      4253.17 o                         
   0   8  20     501427.69     363445.41      5513.86 o                         
   2   8  20      31491.33      72316.63      2262.53 o                         
   4   8  20     411694.69     304062.12      2877.90 o                         
   6   8  20    1512141.62    1625805.38     11541.43 o                         
   8   8  20      89225.18     113084.04      3008.32 o                         
  10   8  20     885316.88     731393.06     11983.02 o                         
  12   8  20     501735.53     448646.34     10038.92 o                         
  14   8  20    3194081.75    2899853.00     21432.20 o                         
  16   8  20     214249.75     222686.56      4726.16 o                         
  18   8  20    1090327.88    1166613.50     16332.08 o                         
   2  10  20    2114115.50    2000860.50     24292.81 o                         
   4  10  20    1836895.12    1703891.50     26505.12 o                         
   6  10  20     495486.19     380767.00      3341.84 o                         
   8  10  20    6717439.50    7316654.00    230031.64 o                         
  10  10  20     171132.97     121297.91      2983.19 o                         
  12  10  20     842276.25     955331.81     30074.85 o                         
  14  10  20     138097.31     134440.66      3821.15 o                         
  16  10  20    4711568.50    4307611.00     29769.61 o                         
  18  10  20    5266631.50    5624957.00     35426.58 o                         
   0  12  20    6395599.50    7314829.50     70925.98 o                         
   2  12  20     267018.22     282113.81      3075.36 o                         
   4  12  20    1761018.12    1658287.38     11323.25 o                         
   6  12  20      15316.92      13794.01      1137.84 o                         
   8  12  20     582599.62     686822.25      6871.38 o                         
  10  12  20     216050.55     315940.16      4910.52 o                         
  12  12  20    5451216.00    5100926.50     38509.55 o                         
  14  12  20    6747426.50    7301441.00     50204.06 o                         
  16  12  20     429945.12     351179.09     18837.62 o                         
  18  12  20    1160537.25    1158320.88      9184.20 o                         
   2  14  20      24781.23      68925.48      2849.11 o                         
   4  14  20     514566.88     576418.81      8890.90 o                         
   6  14  20      21089.83      63566.97     11010.96 o                         
   8  14  20      79747.55      62942.54      6469.15 o                         
  10  14  20      96620.22      86452.92      3284.85 o                         
  12  14  20      28313.54      51859.90      2765.31 o                         
  14  14  20     649380.56     633385.38      9594.79 o                         
  16  14  20     305868.16     327738.84     16080.69 o                         
  18  14  20     680199.69     807136.94      8271.07 o                         
   0  16  20     515411.62     612675.19     12804.22 o                         
   2  16  20     226890.70     385641.72      4579.62 o                         
   4  16  20    3291467.00    2760646.50     25440.83 o                         
   6  16  20      69530.11     126498.90      2782.07 o                         
   8  16  20    1372071.50    1133309.62     13658.94 o                         
  10  16  20     697641.06     860255.81      8715.02 o                         
  12  16  20    1843402.50    2017442.12     64096.51 o                         
  14  16  20      16407.99      60220.75      7055.73 o                         
  16  16  20     106564.79     165204.80     10147.85 o                         
  18  16  20    2535299.75    2504683.25     39527.10 o                         
   2  18  20    1695683.38    1801952.88     14273.70 o                         
   4  18  20    1671699.25    1789356.88     13954.99 o                         
   6  18  20     106542.97      41072.12      3284.85 o                         
   8  18  20    1358664.25    1440914.62     31139.09 o                         
  10  18  20       2741.36      39088.08      1462.12 o                         
  12  18  20     133487.11      51470.36      3687.08 o                         
  14  18  20    2057023.62    1990671.00     15343.13 o                         
  16  18  20    1595012.62    1309317.50     10119.39 o                         
  18  18  20     485872.91     537344.31      5245.72 o                         
   0  20  20    1056062.12    1471747.88     17061.12 o                         
   2  20  20     413376.88     420318.69      5631.18 o                         
   4  20  20     293842.62     441701.47      4974.60 o                         
   6  20  20      13931.96      25393.30      1436.94 o                         
   8  20  20     647050.31     630194.12      6194.61 o                         
  10  20  20     969246.94     834041.31      6660.38 o                         
  12  20  20     236132.72     176774.33      3393.78 o                         
  14  20  20     972956.25     996122.81     10516.54 o                         
  16  20  20      65754.70      61771.84      6427.25 o                         
  18  20  20      90685.46     101198.16      2182.60 o                         
  20  20  20    3985433.75    3794851.25     99383.62 o                         
   1   1  21      88807.85     126602.18      3466.20 o                         
   3   1  21     109424.29      72435.00      1985.99 o                         
   5   1  21     253498.19     144689.05      1775.71 o                         
   7   1  21     584698.50     501912.94      4552.43 o                         
   9   1  21     326907.56     283085.56      2973.89 o                         
  11   1  21    3145330.25    2941503.25     23941.69 o                         
  13   1  21    2212362.50    2131362.75     15840.42 o                         
  15   1  21     703361.31     797847.06     14203.64 o                         
  17   1  21        737.77       8555.19      2011.13 o                         
  19   1  21    1886610.50    2054124.12     14750.79 o                         
   1   3  21       5619.84      22788.02      1036.48 o                         
   3   3  21    1400098.25    1353689.88     14580.74 o                         
   5   3  21      24879.49      17627.56       968.30 o                         
   7   3  21      30564.76      26280.52      2823.97 o                         
   9   3  21     330279.81     440034.62      4639.27 o                         
  11   3  21      20688.90      36147.00      1159.69 o                         
  13   3  21     388232.69     493968.12      4976.63 o                         
  15   3  21    8096388.50    7881475.00     75400.75 o                         
  17   3  21    1371530.25    1720175.88     13929.23 o                         
  19   3  21    3628345.00    3491707.00     41136.14 o                         
   1   5  21     329499.03     230349.81      3301.60 o                         
   3   5  21    1536981.62    1602838.25     11971.43 o                         
   5   5  21      52216.35      57324.26      1278.40 o                         
   7   5  21     397607.62     317235.75      6159.09 o                         
   9   5  21     776040.56     760228.19      8530.55 o                         
  11   5  21     294351.25     339840.91      3285.63 o                         
  13   5  21     423134.38     432810.09      5656.17 o                         
  15   5  21    1615767.12    1553860.25     12249.54 o                         
  17   5  21    1669034.38    1620204.75     13130.77 o                         
  19   5  21     309860.59     367131.69      3674.06 o                         
   1   7  21    5088575.50    4985944.50     33641.32 o                         
   3   7  21     202546.41     235721.30      2616.10 o                         
   5   7  21       7085.14       7801.60       900.65 o                         
   7   7  21     146295.47     155547.75      2013.68 o                         
   9   7  21    4209470.00    4004261.00     31909.85 o                         
  11   7  21    1735105.62    1953370.75     14053.88 o                         
  13   7  21    2621000.00    2815324.75     62462.50 o                         
  15   7  21     907186.62     939608.38     10726.04 o                         
  17   7  21     323936.16     427006.97      6309.94 o                         
  19   7  21    1942227.88    2276582.50     34801.02 o                         
   1   9  21   10786097.00   10190957.00     68011.23 o                         
   3   9  21     461523.09     396727.34      4090.71 o                         
   5   9  21    2385337.00    2509948.25     20939.76 o                         
   7   9  21     782683.75    1017007.38      8732.44 o                         
   9   9  21      19304.45      51260.26      2710.73 o                         
  11   9  21     556327.50     506290.47      4770.75 o                         
  13   9  21      47250.91     179761.42      4489.22 o                         
  15   9  21    2242020.75    2354557.50     17353.26 o                         
  17   9  21      45208.17      41155.26      1994.37 o                         
  19   9  21     391868.41     314040.25      6150.73 o                         
   1  11  21      80097.86      65303.15      2681.81 o                         
   3  11  21    3301779.50    3309528.50     24738.15 o                         
   5  11  21       5835.39      24379.84      1273.72 o                         
   7  11  21      53471.01      54191.03      2622.85 o                         
   9  11  21    5860264.00    5542619.00     36571.23 o                         
  11  11  21    1288456.00    1338859.12     10453.93 o                         
  13  11  21      65416.96      41341.03      2891.01 o                         
  15  11  21     185244.73     167646.83      2439.67 o                         
  17  11  21      63473.55     119242.58      5153.53 o                         
  19  11  21       6605.80      46155.77      4223.38 o                         
   1  13  21    1463893.50    1535864.00     10653.62 o                         
   3  13  21      29156.64      12019.18      1784.88 o                         
   5  13  21    1403332.88    1434475.62     12742.17 o                         
   7  13  21     615596.94     423679.62      6418.89 o                         
   9  13  21     614522.00     592253.50      5074.94 o                         
  11  13  21    1154822.50    1353165.62     20781.71 o                         
  13  13  21     121015.98     137287.02      5723.35 o                         
  15  13  21     336415.44     382918.44      7147.90 o                         
  17  13  21      32059.78      15755.34      1918.59 o                         
  19  13  21     706685.75     739861.69      6518.52 o                         
   1  15  21    1528689.00    1356277.12     22817.97 o                         
   3  15  21    3301834.75    3387385.50     23334.51 o                         
   5  15  21     180679.31     303508.97      3938.48 o                         
   7  15  21    4782342.50    4761820.50     47446.10 o                         
   9  15  21      42493.74      47288.66      3955.23 o                         
  11  15  21     855241.62     813499.88     12393.62 o                         
  13  15  21    2885955.25    2664816.50     25373.83 o                         
  15  15  21     201336.80     217420.92      3687.08 o                         
  17  15  21    2704521.00    2725719.50     43960.11 o                         
  19  15  21     494104.22     496586.72      5019.45 o                         
   1  17  21     727608.12     764589.50      7868.55 o                         
   3  17  21     280855.56     280551.00      4592.09 o                         
   5  17  21      79988.74      88701.75      2572.58 o                         
   7  17  21     872925.50     794045.06      8388.09 o                         
   9  17  21     424693.59     386493.78      4499.92 o                         
  11  17  21        539.70       3357.15      2128.45 o                         
  13  17  21      66166.62      72270.35      2488.78 o                         
  15  17  21     144541.77     163838.52      7550.13 o                         
  17  17  21    1115212.50     970928.94     17002.49 o                         
  19  17  21    1514144.75    1627388.50     20513.55 o                         
   1  19  21    4048120.25    4032088.75     31072.09 o                         
   3  19  21     405933.97     375799.78      3660.95 o                         
   5  19  21     213794.50     199456.31      2698.15 o                         
   7  19  21     214993.45     255248.50      3863.05 o                         
   9  19  21      84385.05      62401.90      1464.33 o                         
  11  19  21      84466.02      89296.88      2076.74 o                         
  13  19  21    1472648.25    1434920.88     21309.63 o                         
  15  19  21    3670287.75    3513879.75     23850.65 o                         
  17  19  21      64231.80      99486.10      2055.11 o                         
  19  19  21      80745.82      78532.56      1786.79 o                         
   1  21  21    1761057.50    1801721.12     13457.42 o                         
   3  21  21     105129.28     190614.48      2803.64 o                         
   5  21  21     282432.62     313811.53      3437.91 o                         
   7  21  21     555498.38     552303.81      5186.28 o                         
   9  21  21     662869.81     638832.75      5583.39 o                         
  11  21  21     565344.00     414708.69      4274.51 o                         
  13  21  21    2659799.50    2562486.75     19700.74 o                         
  15  21  21     676929.56     745219.50      6148.12 o                         
  17  21  21    2394949.00    2146132.50     15074.54 o                         
  19  21  21     695798.19     679623.19     15737.12 o                         
  21  21  21    2827535.50    2320468.50     44999.08 o                         
   2   0  22    1922355.75    1894572.00     19859.95 o                         
   6   0  22     144223.62     186080.17      3217.81 o                         
  10   0  22     284227.75     547765.88      6150.72 o                         
  14   0  22    5646368.50    4693400.00     42468.44 o                         
  18   0  22     277682.03     317256.41      4022.27 o                         
   0   2  22    2323809.00    2403137.50     23345.91 o                         
   2   2  22    1582819.25    1692104.12     13432.67 o                         
   4   2  22     405379.00     525917.31      5883.66 o                         
   6   2  22     454291.59     535615.25     17572.29 o                         
   8   2  22     178784.92     182684.81      7483.09 o                         
  10   2  22     989240.19     905445.38      7037.41 o                         
  12   2  22     538584.19     518546.06      4459.80 o                         
  14   2  22     382845.59     320897.19      6016.64 o                         
  16   2  22    3005799.75    3350775.00     22710.22 o                         
  18   2  22     573207.88     672539.81      5901.09 o                         
  20   2  22     660048.00     813742.56     19767.77 o                         
   2   4  22    1830433.75    1913523.75     20287.28 o                         
   4   4  22     478470.53     379244.12      3348.27 o                         
   6   4  22     436661.16     359880.28      4525.06 o                         
   8   4  22    7965004.00    8304060.50    156910.34 o                         
  10   4  22     389415.50     583028.44      6553.71 o                         
  12   4  22     346844.59     313884.50      4474.77 o                         
  14   4  22     334719.59     399658.38     10198.12 o                         
  16   4  22    1854534.12    1552629.62     13050.63 o                         
  18   4  22      52800.91      16167.18      2187.11 o                         
  20   4  22    1279574.25    1300863.38     14907.51 o                         
   0   6  22      20897.39      76708.00      2027.89 o                         
   2   6  22     728009.94     672506.31     11329.40 o                         
   4   6  22     328987.50     315064.59      3620.05 o                         
   6   6  22    2478465.75    2684238.50     22826.36 o                         
   8   6  22    1510332.62    1251674.00      9272.50 o                         
  10   6  22     459887.94     470494.16      4576.05 o                         
  12   6  22      15295.66      17190.22      2689.89 o                         
  14   6  22    1297519.12    1309445.50     12235.14 o                         
  16   6  22    1077784.88     995615.69     15217.56 o                         
  18   6  22     446915.72     521322.00      5354.66 o                         
  20   6  22        212.81       -734.74      1469.49 o                         
   2   8  22        469.71      15436.54      1756.21 o                         
   4   8  22     259784.11     246663.78      2613.87 o                         
   6   8  22      24362.50      37553.27      1194.11 o                         
   8   8  22     169282.47     237652.77      9703.72 o                         
  10   8  22     226963.25     351202.38      4952.42 o                         
  12   8  22    2056627.50    2190908.75     15545.20 o                         
  14   8  22     108691.96     133352.98      2182.44 o                         
  16   8  22     698019.88     755568.44      6406.51 o                         
  18   8  22    2515099.25    2622658.50     23027.57 o                         
  20   8  22     686334.81     704414.38      6712.17 o                         
   0  10  22    1476718.50    1490836.88     18552.71 o                         
   2  10  22     169525.64     149791.33      3050.22 o                         
   4  10  22    2575799.50    2550170.75     18435.39 o                         
   6  10  22     269673.44     248369.42      2715.02 o                         
   8  10  22    3801543.00    3706620.75     26931.75 o                         
  10  10  22     353321.12     568763.25     26320.72 o                         
  12  10  22     346268.72     414959.59      3875.81 o                         
  14  10  22     148606.19      86099.02      3092.12 o                         
  16  10  22    1211586.25    1200786.25      9562.33 o                         
  18  10  22    3768696.75    3711118.00     25575.50 o                         
  20  10  22    1276111.00    1182946.38     17689.59 o                         
   2  12  22     629960.81     763649.06     15854.45 o                         
   4  12  22      12515.84      16091.34      2145.21 o                         
   6  12  22     254896.06     154581.39      4583.71 o                         
   8  12  22    3090395.75    2928916.25     21123.89 o                         
  10  12  22    2750450.25    2672772.50     39485.26 o                         
  12  12  22      53689.89      60543.14      3167.53 o                         
  14  12  22    2248433.50    2299486.25     25709.04 o                         
  16  12  22    1665161.75    1699919.75     14496.86 o                         
  18  12  22    2652664.25    2532723.50     24736.96 o                         
  20  12  22     398622.22     319613.97      6896.51 o                         
   0  14  22    2126397.75    2040496.62     18854.38 o                         
   2  14  22    1511343.38    1368306.38      9385.75 o                         
   4  14  22    3439419.25    3709067.50     24406.30 o                         
   6  14  22    1867197.00    2026795.25     14502.67 o                         
   8  14  22      23303.03      25766.05      1392.12 o                         
  10  14  22     971296.06     806263.06      9527.74 o                         
  12  14  22    1924717.12    2126231.75     16720.06 o                         
  14  14  22    1242327.88    1039524.44     37717.10 o                         
  16  14  22     175793.83     109892.79      2306.55 o                         
  18  14  22    1416113.62    1304680.50     10686.58 o                         
  20  14  22     253110.80     209532.25      2737.31 o                         
   2  16  22      79979.68      91580.09      1933.00 o                         
   4  16  22    2909188.25    3270770.00     31759.08 o                         
   6  16  22      35583.23      53262.73      1484.40 o                         
   8  16  22     136669.03     161404.25      2609.16 o                         
  10  16  22     406374.62     438013.25     12058.42 o                         
  12  16  22     618890.44     493896.06      6670.25 o                         
  14  16  22     135486.95     122156.91      2157.01 o                         
  16  16  22     118773.34     216501.69      3846.30 o                         
  18  16  22       2954.86       5383.76      5203.81 o                         
  20  16  22     560568.44     513640.72     34331.73 o                         
   0  18  22     419934.34     591692.38      7424.44 o                         
   2  18  22     683035.06     733726.12      6733.85 o                         
   4  18  22     118783.23     165688.91      3117.26 o                         
   6  18  22     659321.12     737305.44     14362.86 o                         
   8  18  22      30492.85      47162.37      1328.39 o                         
  10  18  22     396570.62     315689.94      3650.02 o                         
  12  18  22     708216.81     686662.12      5871.64 o                         
  14  18  22    2385107.00    2436337.00     16734.96 o                         
  16  18  22     643393.50     716788.00     15242.72 o                         
  18  18  22     242212.92     231604.91      5446.82 o                         
  20  18  22     228050.12     225293.69      2862.86 o                         
   2  20  22    1656468.25    1805274.62     12934.37 o                         
   4  20  22     589391.94     600486.75      5757.11 o                         
   6  20  22      34507.70      69554.31      1929.92 o                         
   8  20  22     673340.12     723666.56     11513.73 o                         
  10  20  22      18650.75      26624.93      1344.68 o                         
  12  20  22     747236.62     895713.81     22616.87 o                         
  14  20  22     965590.88     912415.38     25491.16 o                         
  16  20  22     285441.00     304841.00     19072.25 o                         
  18  20  22      39444.17      37410.57      1687.71 o                         
  20  20  22      28369.38      38747.13      2966.42 o                         
   0  22  22      38494.07      63551.83      1944.10 o                         
   2  22  22     444914.75     443793.84      4180.58 o                         
   4  22  22    1481798.00    1409651.88     11631.06 o                         
   6  22  22    2643405.00    2613689.50     19210.65 o                         
   8  22  22     340335.09     336294.97      4751.30 o                         
  10  22  22     865628.38     835101.38      8362.97 o                         
  12  22  22     474670.72     363265.69     12996.96 o                         
  14  22  22     839010.00     744522.06      6605.30 o                         
  16  22  22     131654.03     114679.57      9175.80 o                         
  18  22  22    1058144.25    1044164.56      8531.86 o                         
  20  22  22     153940.42     188958.95      2551.91 o                         
  22  22  22      28313.47      36692.56      3955.89 o                         
   1   1  23    1660796.00    1551699.12     11559.61 o                         
   3   1  23      64719.23      35699.72      1297.29 o                         
   5   1  23     168890.33     145955.44      1927.34 o                         
   7   1  23    1367752.50    1504901.25     12510.92 o                         
   9   1  23    2579679.50    2371668.75     17799.77 o                         
  11   1  23     250996.97     383341.59      3977.56 o                         
  13   1  23     926861.75     863390.50      6841.57 o                         
  15   1  23     276317.66     276605.25      2765.60 o                         
  17   1  23      85611.48      81880.66      4474.77 o                         
  19   1  23     127072.02     108939.49      4114.44 o                         
  21   1  23     931547.44     892042.81      9653.46 o                         
   1   3  23     162681.62     279438.72      4927.28 o                         
   3   3  23     646442.62     534701.31      4919.26 o                         
   5   3  23    2234279.75    2003404.50     14683.25 o                         
   7   3  23      11738.36      23239.07      1036.48 o                         
   9   3  23     278483.22     352605.47      3519.13 o                         
  11   3  23     949620.50     784119.94      6234.69 o                         
  13   3  23       1340.30      -1206.68      2413.36 o                         
  15   3  23     308499.41     251697.75      2934.39 o                         
  17   3  23      60320.78      78119.80      3111.58 o                         
  19   3  23     980501.50     891690.19     17387.93 o                         
  21   3  23    3428668.25    3491346.50     25666.81 o                         
   1   5  23    3675133.50    4072568.75     29093.99 o                         
   3   5  23      22029.06      25814.88      1223.44 o                         
   5   5  23     151103.98     141004.78      4416.11 o                         
   7   5  23     120354.16     142983.94      3167.53 o                         
   9   5  23      23628.07      31145.29      1860.30 o                         
  11   5  23    1470434.25    1787475.50     13756.53 o                         
  13   5  23     600453.50     709933.44      7208.07 o                         
  15   5  23     436757.50     324460.66      3190.35 o                         
  17   5  23     418968.09     386938.44      4167.89 o                         
  19   5  23     471161.12     569776.81      5641.04 o                         
  21   5  23     467157.56     519131.44      4777.79 o                         
   1   7  23     460677.91     422160.28      5748.49 o                         
   3   7  23      28517.93      26731.58      1113.97 o                         
   5   7  23     297553.22     342500.81      3754.11 o                         
   7   7  23    1993387.00    1894590.75     13136.21 o                         
   9   7  23      95574.72      51861.85      1741.94 o                         
  11   7  23    1651162.25    1645101.38     17438.21 o                         
  13   7  23      19349.24      31881.93      1476.38 o                         
  15   7  23    1104662.25    1166506.75     16332.08 o                         
  17   7  23      41335.48      64293.33      1650.99 o                         
  19   7  23      18547.68      13470.92      2438.50 o                         
  21   7  23    1134645.88    1087335.12      8752.58 o                         
   1   9  23    1393684.00    1577482.88     11733.25 o                         
   3   9  23     959416.56    1085402.50     10250.85 o                         
   5   9  23     719277.81     777052.31      6268.73 o                         
   7   9  23     386366.91     361023.31      8798.71 o                         
   9   9  23     257331.45     199510.30      2418.92 o                         
  11   9  23    1272626.00    1457962.25     12370.92 o                         
  13   9  23     107087.63     186719.61      2487.06 o                         
  15   9  23      36696.57      51029.15      1266.27 o                         
  17   9  23     290161.56     269660.78      3086.96 o                         
  19   9  23      43713.37     118690.70      4902.14 o                         
  21   9  23      14937.02      12953.44      1558.63 o                         
   1  11  23    1286481.75    1300528.25      9904.84 o                         
   3  11  23    2101373.25    2037695.38     14001.91 o                         
   5  11  23    2178189.00    1962198.75     13702.13 o                         
   7  11  23    2028951.12    2327062.25     29873.74 o                         
   9  11  23     145453.12     187368.98      2266.15 o                         
  11  11  23      14458.06      13535.35      1151.10 o                         
  13  11  23     774701.31     737983.06      5833.22 o                         
  15  11  23    2623973.25    2972096.25     20625.47 o                         
  17  11  23     757221.81     717056.88      5955.25 o                         
  19  11  23     652023.75     687375.88      5671.08 o                         
  21  11  23     200090.80     244807.66      9477.47 o                         
   1  13  23     414989.06     568115.88      5060.36 o                         
   3  13  23      46602.64      53708.39      1851.20 o                         
   5  13  23      39099.36      67537.62      1902.20 o                         
   7  13  23    1085664.25    1261184.62     10129.09 o                         
   9  13  23      98872.20      65492.16      1759.74 o                         
  11  13  23     121190.71     124387.40      3184.30 o                         
  13  13  23       5032.50       -664.55      1329.09 o                         
  15  13  23     851076.81     961038.44      7837.08 o                         
  17  13  23      47145.42      68533.03      3955.23 o                         
  19  13  23     135076.03      75176.57      2891.01 o                         
  21  13  23     360428.41     386545.78      4927.28 o                         
   1  15  23     121210.29     166822.08      3511.10 o                         
   3  15  23     137535.89      75598.26      1545.81 o                         
   5  15  23     825064.62     943819.12      8413.28 o                         
   7  15  23      32785.34      26043.24      1240.20 o                         
   9  15  23     716891.81     626073.25      5435.67 o                         
  11  15  23     110398.08     100033.51      3209.44 o                         
  13  15  23     337323.00     306816.06      8279.16 o                         
  15  15  23    1502789.38    1399957.62     12076.16 o                         
  17  15  23      25740.98      37003.86      1745.75 o                         
  19  15  23      30702.88      32263.13      1543.53 o                         
  21  15  23    3062174.50    2995146.75     67934.38 o                         
   1  17  23      26757.93      43378.55      1522.51 o                         
   3  17  23     571279.81     483095.50      5128.39 o                         
   5  17  23    1473166.50    1475577.12     12782.97 o                         
   7  17  23     460314.47     371132.72      3964.73 o                         
   9  17  23     692806.19     732447.62      6701.51 o                         
  11  17  23    1701160.38    1554058.38     11944.66 o                         
  13  17  23     306228.84     303230.66      3030.02 o                         
  15  17  23    3324876.50    3110823.00     79087.85 o                         
  17  17  23     532995.56     548956.75      4739.51 o                         
  19  17  23     174403.48     135508.39      3863.05 o                         
  21  17  23     423401.75     367338.41      3605.41 o                         
   1  19  23     866183.19    1080347.12      9304.62 o                         
   3  19  23     192284.61     124139.05      2012.01 o                         
   5  19  23     470676.81     392861.41      4335.57 o                         
   7  19  23     188011.97     255332.94      3039.28 o                         
   9  19  23     308390.28     254656.28      4064.17 o                         
  11  19  23      41624.19      65623.01      4776.44 o                         
  13  19  23      65956.30     112674.99      2530.68 o                         
  15  19  23     199926.47     234069.70      2791.18 o                         
  17  19  23      25391.89      29215.26      2011.13 o                         
  19  19  23    1137227.50    1086590.50     19290.14 o                         
  21  19  23     131685.88     108877.33      4340.69 o                         
   1  21  23    1355985.75    1126730.50      9878.05 o                         
   3  21  23     213003.88     179006.84      6268.04 o                         
   5  21  23    1544717.38    1471329.25     11472.83 o                         
   7  21  23     366169.66     385396.66      4166.05 o                         
   9  21  23     257941.69     276603.25      4726.16 o                         
  11  21  23       7171.47       2684.77      1346.68 o                         
  13  21  23     805361.75     903547.50      8007.62 o                         
  15  21  23    1028100.62    1038679.62      9396.46 o                         
  17  21  23     342292.88     354623.31      8094.82 o                         
  19  21  23     387119.22     310153.69      9117.13 o                         
  21  21  23     458159.00     410052.22      4137.93 o                         
   1  23  23     249853.00     338061.81      3168.06 o                         
   3  23  23    1308937.00    1228334.88     10198.14 o                         
   5  23  23    1538375.25    1492545.75     18862.77 o                         
   7  23  23     795257.38     725172.31      6549.93 o                         
   9  23  23      46173.54      55553.07      2237.39 o                         
  11  23  23    1155264.12    1026452.50      8723.34 o                         
  13  23  23     123692.16     120662.89      6485.91 o                         
  15  23  23     107992.59      77421.11      3142.40 o                         
  17  23  23      13025.00      12411.39      1491.26 o                         
  19  23  23     180188.61     150099.48      4206.62 o                         
  21  23  23      50901.07      62995.86      2622.85 o                         
  23  23  23    2636950.25    2693161.50     38156.98 o                         
   0   0  24    4417601.00    4875324.00     67624.38 o                         
   4   0  24    1532541.12    1366431.50     15971.75 o                         
   8   0  24     128766.01     123617.70      2983.18 o                         
  12   0  24      37919.62      45736.54      3351.89 o                         
  16   0  24     180346.31     157002.53      4474.77 o                         
  20   0  24      38854.85      29982.65      1357.52 o                         
   2   2  24     134838.81      72628.93      1693.53 o                         
   4   2  24    1112787.12    1194289.12     11513.79 o                         
   6   2  24     975420.81    1063913.00      8502.48 o                         
   8   2  24     272716.53     325449.22      3018.52 o                         
  10   2  24    1140011.12    1223891.00     10214.67 o                         
  12   2  24     149563.48     141022.97      3259.71 o                         
  14   2  24    2502106.75    2608927.00     23228.57 o                         
  16   2  24    1193365.12    1208387.38      9666.97 o                         
  18   2  24    1662033.50    1896387.62     12112.29 o                         
  20   2  24     185085.44     151860.69      2293.18 o                         
  22   2  24     222361.36     151896.27      2197.51 o                         
   0   4  24     439221.00     367786.12      8044.54 o                         
   2   4  24    1909791.88    1744638.50     13658.08 o                         
   4   4  24    3561117.50    3383744.50     22975.56 o                         
   6   4  24     744927.81     459210.38      4117.87 o                         
   8   4  24      56409.02      61604.46      1370.86 o                         
  10   4  24     156784.36     192098.70      8681.40 o                         
  12   4  24     416549.03     413588.25      4431.41 o                         
  14   4  24    1086239.88    1212293.12     13927.10 o                         
  16   4  24      55601.43      55470.29      2513.92 o                         
  18   4  24      30057.96      75203.86      1678.12 o                         
  20   4  24    4502299.00    4468627.00     36728.20 o                         
  22   4  24      71929.32      78000.11      2622.85 o                         
   2   6  24     156179.30     203210.00      4365.84 o                         
   4   6  24      64184.45      89813.48      1486.95 o                         
   6   6  24     457399.38     439738.59      3808.33 o                         
   8   6  24     102857.95     132421.42      2321.29 o                         
  10   6  24    1896047.25    1592374.00     20739.82 o                         
  12   6  24    1358752.12    1475142.75     13550.00 o                         
  14   6  24      64485.54      75166.23      1791.84 o                         
  16   6  24     752164.19     820879.00      6626.67 o                         
  18   6  24      93167.73     114818.75      2670.12 o                         
  20   6  24      41715.58      66147.09      6376.97 o                         
  22   6  24     132395.56      93497.95      2213.47 o                         
   0   8  24    1926957.12    1851114.75     19038.73 o                         
   2   8  24     123171.62     119915.49      3050.22 o                         
   4   8  24      63846.55      80254.55      5002.69 o                         
   6   8  24     471305.53     409440.88      5740.12 o                         
   8   8  24    1826541.00    1827255.50     13855.08 o                         
  10   8  24     158236.88     145546.20      1984.33 o                         
  12   8  24     390085.97     498204.25      6603.20 o                         
  14   8  24      25783.05      85967.27      3318.37 o                         
  16   8  24     321184.84     212686.53      3209.44 o                         
  18   8  24     551499.12     521153.44      4603.72 o                         
  20   8  24     752160.69     712884.44      6273.33 o                         
  22   8  24     576137.44     669188.06     13617.05 o                         
   2  10  24     144215.84     109771.49      1987.34 o                         
   4  10  24     376300.94     347452.47      3376.46 o                         
   6  10  24     147314.34     178565.41      2174.00 o                         
   8  10  24    5576837.00    6046363.00     42461.35 o                         
  10  10  24      51872.57      32120.22      1692.70 o                         
  12  10  24    1133895.25    1021697.44      8282.24 o                         
  14  10  24    2735727.00    2604245.50     20329.22 o                         
  16  10  24        256.76       -735.95      1516.73 o                         
  18  10  24    1913479.62    1845539.12     14034.44 o                         
  20  10  24    1236652.75    1202789.50     11077.97 o                         
  22  10  24      92044.53      92254.48      1958.56 o                         
   0  12  24    4180015.25    3883834.75     38546.73 o                         
   2  12  24     340262.66     228075.03      5128.39 o                         
   4  12  24     379475.88     317009.03      3175.95 o                         
   6  12  24    2194145.00    2286894.00     26371.07 o                         
   8  12  24       6922.50      30032.28      1575.39 o                         
  10  12  24      50805.23      39579.05      1533.49 o                         
  12  12  24      16809.06      11393.59      1233.53 o                         
  14  12  24     574660.88     674299.75     12737.17 o                         
  16  12  24     309496.41     272819.38      8798.71 o                         
  18  12  24    1005822.00    1079796.00      9344.69 o                         
  20  12  24     988347.62     963276.62     14295.81 o                         
  22  12  24      37497.38      30703.58      3393.79 o                         
   2  14  24    6032961.50    6532840.50     41624.05 o                         
   4  14  24      16568.35      12903.12      2505.54 o                         
   6  14  24    3853385.75    3774508.75     42719.82 o                         
   8  14  24      70160.71      58564.32      1701.08 o                         
  10  14  24     198991.25     173273.83      3620.04 o                         
  12  14  24         54.07       -618.37      1236.74 o                         
  14  14  24    1821281.12    1975249.12     14004.90 o                         
  16  14  24     621127.75     569237.25      5368.93 o                         
  18  14  24     624805.06     651511.88      6014.20 o                         
  20  14  24    1683491.12    1624694.12     27116.78 o                         
  22  14  24      10493.73      13362.21      3167.54 o                         
   0  16  24    1450142.00    1382403.25     14295.81 o                         
   2  16  24       3518.21       6811.42      1315.62 o                         
   4  16  24     355295.84     359211.47      4139.68 o                         
   6  16  24      84344.83      59365.26      4868.62 o                         
   8  16  24     522936.50     543824.38      8983.07 o                         
  10  16  24    1735212.25    1724574.38     21100.09 o                         
  12  16  24       2185.64       7455.66      1424.55 o                         
  14  16  24    1120453.62     971726.06     30828.99 o                         
  16  16  24     131425.70     151771.73      2172.02 o                         
  18  16  24     743442.31     661333.44     16533.18 o                         
  20  16  24      35567.39      37709.18      1689.10 o                         
  22  16  24     630393.44     499887.38      5698.20 o                         
   2  18  24     231931.58     225039.33      2333.78 o                         
   4  18  24      28716.03      35588.28      1591.44 o                         
   6  18  24     630331.31     563715.38      5053.46 o                         
   8  18  24     241255.61     269867.00      3125.97 o                         
  10  18  24     524024.16     533996.62      4939.92 o                         
  12  18  24     137313.42     211660.69      3340.89 o                         
  14  18  24     291586.56     334645.25     10332.20 o                         
  16  18  24     540596.88     419992.38      4241.99 o                         
  18  18  24    2021131.00    1874070.88     15285.89 o                         
  20  18  24     399934.22     422251.00      3900.91 o                         
  22  18  24     260220.31     256078.14      2910.95 o                         
   0  20  24     997741.00     870469.12     11212.07 o                         
   2  20  24     802161.56     661870.94      5998.07 o                         
   4  20  24    1274592.00    1273676.62      9530.50 o                         
   6  20  24     364581.34     395342.41      4038.89 o                         
   8  20  24     707852.06     647465.75      9159.03 o                         
  10  20  24    1585721.38    1623337.88     21460.46 o                         
  12  20  24     173707.88     200986.20      5228.95 o                         
  14  20  24      11298.95      54124.27      3636.80 o                         
  16  20  24     398282.06     373948.00      4097.69 o                         
  18  20  24    2073573.25    1826253.62     14305.28 o                         
  20  20  24       3529.97       2455.79      1658.54 o                         
  22  20  24     232729.44     201557.55      2737.31 o                         
   2  22  24      35733.14      48804.21      3477.59 o                         
   4  22  24     685556.50     597837.44     10105.95 o                         
   6  22  24     505305.75     580665.75      7147.90 o                         
   8  22  24     890337.94     981772.75      9019.34 o                         
  10  22  24     354584.12     360589.56      4172.98 o                         
  12  22  24     964352.19     965147.12      8925.14 o                         
  14  22  24     110116.96     130548.22      2243.29 o                         
  16  22  24     351993.12     334462.12     10767.94 o                         
  18  22  24     465027.50     427099.44      5471.96 o                         
  20  22  24     204027.66     167184.83      5656.31 o                         
  22  22  24     358954.53     330948.84      3911.09 o                         
   0  24  24     122051.87     122360.75      2798.83 o                         
   2  24  24     308493.69     262505.00      3051.41 o                         
   4  24  24     378884.06     350705.75      3488.21 o                         
   6  24  24      61692.84      19350.71      1802.32 o                         
   8  24  24     314241.09     301085.44      7533.38 o                         
  10  24  24        702.20       -853.62      1707.24 o                         
  12  24  24      17372.39      12346.90      1741.77 o                         
  14  24  24      18724.72      45695.77      1809.37 o                         
  16  24  24      34803.86      30604.89      1944.10 o                         
  18  24  24     151080.09     129451.60      2360.15 o                         
  20  24  24     247883.64     241774.34      5111.64 o                         
  22  24  24      97287.40     145187.81      2405.53 o                         
  24  24  24     807757.25     768645.88     16147.75 o                         
   1   1  25    1820643.50    1682058.00     12087.73 o                         
   3   1  25    1697344.00    1854982.50     14173.46 o                         
   5   1  25    2160001.50    2370014.00     17645.07 o                         
   7   1  25     233307.77     248028.50      3819.87 o                         
   9   1  25     778642.25     726905.31      6439.88 o                         
  11   1  25     334172.94     251963.80      2690.76 o                         
  13   1  25      86856.94     154457.50      2454.63 o                         
  15   1  25     851883.38     903538.25      6835.95 o                         
  17   1  25    1090707.00    1057899.50     25373.78 o                         
  19   1  25     451008.31     525038.44      4994.06 o                         
  21   1  25     225270.59     232039.41      2946.80 o                         
  23   1  25      57906.04      80170.81      1722.63 o                         
   1   3  25      12432.22      14240.31      1290.48 o                         
   3   3  25    2564351.00    2421959.00     19130.98 o                         
   5   3  25     201658.89     248212.58      2958.04 o                         
   7   3  25     887751.62     835178.81      7098.31 o                         
   9   3  25    1342544.75    1126920.62      8893.82 o                         
  11   3  25     544076.62     828698.31      9519.36 o                         
  13   3  25    5156593.00    4927541.00     34104.31 o                         
  15   3  25     650162.06     621362.12      5841.77 o                         
  17   3  25    2842217.25    3068368.50     45887.38 o                         
  19   3  25     551530.50     504339.75      4505.09 o                         
  21   3  25    1356152.88    1469543.38     26999.45 o                         
  23   3  25    1435399.25    1443449.62     13457.84 o                         
   1   5  25     493761.31     416541.66      8614.36 o                         
   3   5  25    4095488.00    3986214.00     26549.74 o                         
   5   5  25    1230728.62    1195440.38      9148.18 o                         
   7   5  25     851403.25     867898.94      9955.12 o                         
   9   5  25    2138642.50    2151033.00     15199.15 o                         
  11   5  25       6158.93       7125.41      1768.12 o                         
  13   5  25    1506223.75    1413085.12     10853.04 o                         
  15   5  25    1052701.12     948496.19      7329.47 o                         
  17   5  25     464971.91     501275.41      4952.42 o                         
  19   5  25    1073805.12    1034850.31      7948.02 o                         
  21   5  25     646631.75     668315.50     11061.22 o                         
  23   5  25     573714.19     550100.44      5404.93 o                         
   1   7  25    1171419.88    1026793.94     15737.15 o                         
   3   7  25      47663.92      27078.07      1339.13 o                         
   5   7  25     135075.61     140695.14      3980.37 o                         
   7   7  25    1022327.25    1025209.94      8346.17 o                         
   9   7  25     824954.00     708539.56     10675.76 o                         
  11   7  25    5387145.50    5832919.00     59646.82 o                         
  13   7  25     531402.88     425839.22      3822.39 o                         
  15   7  25    2380881.50    2382019.75     16440.16 o                         
  17   7  25     534021.94     446903.88      4387.72 o                         
  19   7  25    1052708.38    1035738.62     15452.21 o                         
  21   7  25    4536136.50    4371376.00     30402.73 o                         
  23   7  25    2490884.00    2347152.00     19228.63 o                         
   1   9  25     361334.56     354278.62      3388.75 o                         
   3   9  25     824715.50     812642.75      6580.82 o                         
   5   9  25    1506954.12    1678960.75     11162.17 o                         
   7   9  25     329599.66     412144.88      3753.93 o                         
   9   9  25     280873.59     294925.00      2992.21 o                         
  11   9  25     449488.31     523984.19      4555.01 o                         
  13   9  25    3225691.25    3062039.25     21207.14 o                         
  15   9  25      23368.27      34483.47      3343.51 o                         
  17   9  25     301237.28     259349.14      2946.80 o                         
  19   9  25      37881.77      53562.25      1916.77 o                         
  21   9  25     116043.77     107518.12      2061.92 o                         
  23   9  25    1026048.56    1056509.88      9100.63 o                         
   1  11  25     522681.44     544427.25      4602.62 o                         
   3  11  25     831207.00     812685.12      6229.39 o                         
   5  11  25      14445.17      17690.38      1173.74 o                         
   7  11  25    1198544.62    1490451.12     11256.99 o                         
   9  11  25      35002.95      43074.21      1438.66 o                         
  11  11  25      19028.70      34926.24      1356.24 o                         
  13  11  25     542040.88     538703.00      4904.23 o                         
  15  11  25      98371.05     105402.79      3008.32 o                         
  17  11  25    2770695.00    2855838.25     28608.29 o                         
  19  11  25      63194.72      28241.72      2572.58 o                         
  21  11  25      25843.61      25776.04      1647.12 o                         
  23  11  25        825.31       8239.75      1912.80 o                         
   1  13  25     401444.25     467556.03      8011.02 o                         
   3  13  25    5172056.50    4909922.50     33904.16 o                         
   5  13  25    1507117.62    1608457.88     12694.73 o                         
   7  13  25    1512279.88    1580787.38     11168.00 o                         
   9  13  25       1299.04       -533.54      1067.08 o                         
  11  13  25    1400139.62    1310636.00     14136.59 o                         
  13  13  25     257767.56     256006.02      2733.75 o                         
  15  13  25     202449.73     233501.83      6536.19 o                         
  17  13  25     991793.44    1006349.12     31910.01 o                         
  19  13  25     263742.59     307926.94      3164.63 o                         
  21  13  25    1966006.38    1948318.62     18753.83 o                         
  23  13  25    4125983.00    4093085.75     36074.55 o                         
   1  15  25     944839.69     925874.19      7558.11 o                         
   3  15  25     241809.44     300061.78      6971.92 o                         
   5  15  25    1224997.12    1066948.00     17077.88 o                         
   7  15  25    2241326.25    2615168.25     17836.56 o                         
   9  15  25       7524.56       7731.18      2103.31 o                         
  11  15  25        964.31      12821.57      1223.97 o                         
  13  15  25     970993.50     909113.62     10248.39 o                         
  15  15  25     306718.22     336624.44      3754.49 o                         
  17  15  25     207574.47     156768.48      2544.40 o                         
  19  15  25       6859.13      13199.80      1262.12 o                         
  21  15  25    2714548.75    2713824.00     20130.78 o                         
  23  15  25      83934.94      52480.56      3578.14 o                         
   1  17  25    2036694.62    2060964.12     14969.47 o                         
   3  17  25     462728.97     453128.62      4206.96 o                         
   5  17  25    1685077.75    1868821.88     13433.51 o                         
   7  17  25    1737408.62    1748571.00     27477.15 o                         
   9  17  25    1443713.25    1700163.75     19809.63 o                         
  11  17  25      70043.84     103862.13      2751.17 o                         
  13  17  25    2337594.25    2537573.50     29722.96 o                         
  15  17  25    1215751.25     985838.94     24401.76 o                         
  17  17  25       5832.62      15132.62      3578.14 o                         
  19  17  25     622329.12     632399.44      6102.76 o                         
  21  17  25    1526166.12    1392839.88     15762.26 o                         
  23  17  25     219757.70     221304.34      2991.25 o                         
   1  19  25    1342477.88    1386060.75     22298.49 o                         
   3  19  25     143878.92     123285.50      2249.15 o                         
   5  19  25     301700.84     355960.16      3501.75 o                         
   7  19  25       6775.78       -736.84      1473.67 o                         
   9  19  25       3832.91       3305.72      1715.01 o                         
  11  19  25      56546.30      52176.49      4801.58 o                         
  13  19  25     853305.75     794108.88      6111.21 o                         
  15  19  25     529297.50     557134.00      4874.75 o                         
  17  19  25     673336.75     618611.00      5631.18 o                         
  19  19  25      27643.67      36075.25      3846.29 o                         
  21  19  25       2100.33       -796.32      1592.65 o                         
  23  19  25     553278.62     520569.97      6351.82 o                         
   1  21  25       2800.86       -360.33      2036.27 o                         
   3  21  25      47850.27      72831.70      2715.03 o                         
   5  21  25     324928.88     362056.91      8371.34 o                         
   7  21  25     371772.62     370678.28      4120.50 o                         
   9  21  25     120530.13     129735.29      4323.94 o                         
  11  21  25      65936.97      66445.23      2606.09 o                         
  13  21  25      73883.51      63822.06      1606.22 o                         
  15  21  25      37660.78      34302.23      1877.06 o                         
  17  21  25       8836.74        642.52      1618.54 o                         
  19  21  25     694855.31     711474.38      5881.81 o                         
  21  21  25     123985.66     158009.83      9251.21 o                         
  23  21  25    2160900.25    2112134.00     16942.00 o                         
   1  23  25     634394.88     640462.06      5455.94 o                         
   3  23  25        239.12       7842.33      1897.37 o                         
   5  23  25    1053036.62    1166865.38      9806.42 o                         
   7  23  25     750924.50     756415.19     11765.14 o                         
   9  23  25     843786.44     804595.69      7339.87 o                         
  11  23  25     878990.69     786677.38      7753.83 o                         
  13  23  25     130404.59     161717.08      2580.96 o                         
  15  23  25     513885.34     472202.56      4811.51 o                         
  17  23  25    1660233.25    1638251.62     17463.37 o                         
  19  23  25     603539.38     525175.88      4805.74 o                         
  21  23  25     119716.45     112031.22      2315.83 o                         
  23  23  25     386220.66     470441.53     11966.25 o                         
   1  25  25     835728.69     870856.19      7080.74 o                         
   3  25  25    1299249.50    1250455.50     13139.40 o                         
   5  25  25    1023419.19     937199.62      7336.19 o                         
   7  25  25    1265695.00    1141921.62      9427.46 o                         
   9  25  25       5412.61      27811.29      2482.53 o                         
  11  25  25     145355.75     134959.94      2416.15 o                         
  13  25  25      54014.68      26686.74      2715.03 o                         
  15  25  25       6158.50      11565.31      1700.03 o                         
  17  25  25     201288.86     166931.50      5991.50 o                         
  19  25  25    1419460.12    1389975.62     19851.57 o                         
  21  25  25    1289144.50    1185959.50     17505.26 o                         
  23  25  25      96650.79     122448.21      2482.77 o                         
  25  25  25      16360.31       8853.44      3785.61 o                         
   2   0  26      48332.01      88255.27      2262.53 o                         
   6   0  26    1986585.88    1618024.38     19591.80 o                         
  10   0  26    4863040.00    5523026.50     50663.82 o                         
  14   0  26    1142477.62    1090654.75     13474.60 o                         
  18   0  26    2981168.50    3083923.00     29898.86 o                         
  22   0  26     666444.12     654557.06      7826.66 o                         
   0   2  26    1402369.88    1567762.75     16910.29 o                         
   2   2  26    2111596.50    2127570.50     14227.37 o                         
   4   2  26      67517.14     123821.41      2091.43 o                         
   6   2  26    2654106.00    2658195.00     27276.04 o                         
   8   2  26     417338.91     418887.19      3916.54 o                         
  10   2  26      33197.82      20651.41      1918.96 o                         
  12   2  26     215107.08     201147.08      2524.20 o                         
  14   2  26     200023.39     197446.30      2332.34 o                         
  16   2  26      18187.89      43125.43      3209.43 o                         
  18   2  26       1868.84       -700.44      1400.88 o                         
  20   2  26    1946903.62    1999107.75     20940.92 o                         
  22   2  26    5637313.50    5779346.50     51920.95 o                         
  24   2  26      30621.51      42533.88      1505.23 o                         
   2   4  26     202806.83     206347.55      2464.18 o                         
   4   4  26       6681.85      50997.94      2153.59 o                         
   6   4  26     259002.91     296560.22      4633.99 o                         
   8   4  26     102264.56     109686.07      3687.08 o                         
  10   4  26    5516162.00    5767040.00     40160.84 o                         
  12   4  26      79815.93      95248.67      1576.45 o                         
  14   4  26    2515592.50    2400577.25     25784.33 o                         
  16   4  26     276076.94     268417.09      4005.51 o                         
  18   4  26      65351.55      79374.31      1756.21 o                         
  20   4  26      42699.27      14614.47      2488.78 o                         
  22   4  26       1010.81       -810.21      1620.43 o                         
  24   4  26    1049438.75    1125650.50     10767.93 o                         
   0   6  26      36430.83      54468.21      1893.82 o                         
   2   6  26    1272193.75    1402767.75     18611.39 o                         
   4   6  26     648465.19     640691.38      5740.12 o                         
   6   6  26    4624211.50    4892942.50     73473.38 o                         
   8   6  26     379846.41     282010.19      5404.92 o                         
  10   6  26      28527.38      56041.95      1421.94 o                         
  12   6  26      90956.40      94037.35      1782.86 o                         
  14   6  26      55150.65      78336.34      4541.81 o                         
  16   6  26     955466.44    1044651.69      9072.86 o                         
  18   6  26      45591.71      49293.75      1867.27 o                         
  20   6  26    1010436.69    1019774.81      9611.57 o                         
  22   6  26      89057.12      99267.90      1902.20 o                         
  24   6  26    2369626.75    2247108.75     15915.31 o                         
   2   8  26    1520929.50    1758224.50     15125.44 o                         
   4   8  26    6620526.00    6688530.50     66493.20 o                         
   6   8  26       5550.58       4483.15      1220.62 o                         
   8   8  26     123976.84     201071.45      7483.09 o                         
  10   8  26       7648.30       -303.27      1223.97 o                         
  12   8  26    2183318.50    2176331.50     36502.13 o                         
  14   8  26    1334620.00    1358516.88     11080.86 o                         
  16   8  26    1695178.12    1592461.38     12980.00 o                         
  18   8  26       5332.29      21702.68      4282.04 o                         
  20   8  26     961981.19     946846.50      7870.37 o                         
  22   8  26      14419.34      10354.03      1570.55 o                         
  24   8  26      16154.43       4795.06      1727.47 o                         
   0  10  26      83270.35      86763.67      2078.17 o                         
   2  10  26     683194.69     655369.94      6536.18 o                         
   4  10  26     260901.39     222219.75      5522.24 o                         
   6  10  26     683939.31     858114.50      8143.97 o                         
   8  10  26      66447.91      96955.86      1707.24 o                         
  10  10  26    1715153.38    1914904.62     14702.75 o                         
  12  10  26      23056.08      71857.44      2118.04 o                         
  14  10  26       2876.37       2714.26      1207.62 o                         
  16  10  26       9863.39      19486.10      2120.07 o                         
  18  10  26     300478.72     295296.19      3397.43 o                         
  20  10  26     517251.91     546700.94      5373.12 o                         
  22  10  26     338690.84     303355.44      3430.02 o                         
  24  10  26      85161.35     102634.99      1965.73 o                         
   2  12  26       9499.12      35662.07      1249.20 o                         
   4  12  26      47070.58      44692.86      1650.81 o                         
   6  12  26     193841.58     213713.56      3246.06 o                         
   8  12  26     533290.31     537123.88     19457.72 o                         
  10  12  26     185432.62     172649.92      2250.14 o                         
  12  12  26     172556.09     150842.36      2338.23 o                         
  14  12  26     325974.00     364142.41      5966.37 o                         
  16  12  26    3187642.50    3170118.00     24283.29 o                         
  18  12  26       3553.31      27983.21      1818.18 o                         
  20  12  26    1282197.75    1232554.12      9792.57 o                         
  22  12  26     102268.68     110771.96      2782.07 o                         
  24  12  26     346829.62     382807.44      7256.84 o                         
   0  14  26     333450.38     286821.22      3988.75 o                         
   2  14  26       2029.31       -917.58      1835.16 o                         
   4  14  26     207167.92     140927.36      2393.85 o                         
   6  14  26      14501.02      36877.28      1283.07 o                         
   8  14  26       4965.96      35550.30      1851.92 o                         
  10  14  26       8854.19       4261.20      1360.36 o                         
  12  14  26     739994.94     722009.31      6089.58 o                         
  14  14  26      51939.25      62110.49      1720.59 o                         
  16  14  26    5335384.50    5298808.00     38043.87 o                         
  18  14  26     189245.64     203425.95      3594.90 o                         
  20  14  26     550630.19     473155.72      4777.55 o                         
  22  14  26    1271075.12    1190630.25      8853.44 o                         
  24  14  26       1093.13       -937.65      1875.29 o                         
   2  16  26    2104601.25    2420614.00     20764.98 o                         
   4  16  26      55204.08      64793.91      1503.78 o                         
   6  16  26     145793.45     196599.34      4323.94 o                         
   8  16  26     112154.66     153674.38      2443.45 o                         
  10  16  26     102122.40      90985.04      4315.56 o                         
  12  16  26     253350.59     198147.02      5564.14 o                         
  14  16  26    2080772.25    1874107.25     20630.88 o                         
  16  16  26       1079.38       -788.59      1577.18 o                         
  18  16  26     792065.50     816826.62     24024.66 o                         
  20  16  26      15961.85       3569.53      1441.43 o                         
  22  16  26     380709.38     390848.94      7508.23 o                         
  24  16  26       8469.36       7434.05      1735.56 o                         
   0  18  26    3772205.50    4155002.75     37591.45 o                         
   2  18  26       6443.40        618.45      2262.53 o                         
   4  18  26    2978624.75    2988747.75     20531.14 o                         
   6  18  26    3193817.00    2886461.50     19963.52 o                         
   8  18  26    3117716.00    3308067.00     23339.98 o                         
  10  18  26     328035.06     291195.53      5840.67 o                         
  12  18  26      62321.51      88307.21      5840.67 o                         
  14  18  26     397523.88     380449.72      7826.66 o                         
  16  18  26     176237.41     221531.33     10089.18 o                         
  18  18  26     393238.69     321767.88      4003.45 o                         
  20  18  26    4603473.00    4274315.00     32508.28 o                         
  22  18  26     223832.84     232356.11      6108.81 o                         
  24  18  26    1486781.88    1467015.25     12004.00 o                         
   2  20  26     840016.19     718716.25      8212.15 o                         
   4  20  26    2843206.00    2755744.25     21175.34 o                         
   6  20  26    1401765.75    1298962.62     10884.55 o                         
   8  20  26    1613378.38    1632613.62     25650.38 o                         
  10  20  26    4058645.75    3926277.50     28799.87 o                         
  12  20  26       1474.27        216.42      2027.89 o                         
  14  20  26     391245.16     386184.28      7759.63 o                         
  16  20  26     206324.30     192230.06      2530.39 o                         
  18  20  26     945866.44    1006013.38      7989.73 o                         
  20  20  26     268767.81     209891.73      2772.85 o                         
  22  20  26     379185.25     362950.00      3946.42 o                         
  24  20  26     133259.45     175444.31      2555.82 o                         
   0  22  26    5136989.00    4859587.00     52155.41 o                         
   2  22  26     163592.36     154658.44      2849.10 o                         
   4  22  26     469178.09     334633.50      3738.03 o                         
   6  22  26    1406078.00    1418621.62     64046.28 o                         
   8  22  26    2726765.50    2614529.00     18965.53 o                         
  10  22  26    2997078.25    2989729.25     20724.42 o                         
  12  22  26     691774.12     686356.38     18410.26 o                         
  14  22  26     150259.48     152177.06      2418.92 o                         
  16  22  26     144943.56     113205.09      6921.65 o                         
  18  22  26     687077.38     654279.31      7583.67 o                         
  20  22  26     454757.41     498011.25      4977.56 o                         
  22  22  26     321733.09     312029.31      3442.16 o                         
  24  22  26     132091.09     158739.52      2705.29 o                         
   2  24  26     403718.88     369084.75     12418.76 o                         
   4  24  26    4523177.00    4324809.50     81895.04 o                         
   6  24  26       6174.84      22816.35      2172.02 o                         
   8  24  26     628301.44     526675.00      5446.82 o                         
  10  24  26     763729.12     751628.38      7012.45 o                         
  12  24  26      90596.98      77958.72      2403.89 o                         
  14  24  26     107443.29     103431.22      4030.65 o                         
  16  24  26     100343.77      84489.70      3410.55 o                         
  18  24  26     126867.10     143942.11      9024.96 o                         
  20  24  26      86556.51      62297.21      3117.26 o                         
  22  24  26     185496.41     193246.55      2762.36 o                         
  24  24  26      94593.69     111388.45      2059.40 o                         
   0  26  26      34515.24      44647.17      3703.84 o                         
   2  26  26       1657.43       3253.91      1570.09 o                         
   4  26  26     199750.98     241155.69      3084.23 o                         
   6  26  26      13066.49      20279.67      2036.94 o                         
   8  26  26      90382.84     131791.25      2429.40 o                         
  10  26  26     304995.25     277354.88      4074.12 o                         
  12  26  26     513488.78     461802.78      5270.85 o                         
  14  26  26      69655.12      79835.95      2141.65 o                         
  16  26  26    2451040.00    2184747.50     15227.38 o                         
  18  26  26      72995.98      68378.20      1983.12 o                         
  20  26  26    1901996.12    1764888.75     34943.41 o                         
  22  26  26     169891.08     178591.78      6645.12 o                         
  24  26  26        301.12        282.24      4508.29 o                         
  26  26  26    1443232.50    1423684.88     77168.91 o                         
   1   1  27    1007654.94     995466.44      8253.25 o                         
   3   1  27     215526.92     142555.78      1984.33 o                         
   5   1  27     925059.25     790813.06     15468.96 o                         
   7   1  27       7237.04      26815.15      2007.94 o                         
   9   1  27    3577747.75    3768872.25     25378.89 o                         
  11   1  27     139802.69     206319.75      3076.46 o                         
  13   1  27    3479374.50    3539016.75     24192.88 o                         
  15   1  27     901210.50     995673.88      8490.99 o                         
  17   1  27    1372248.88    1355152.25     10058.36 o                         
  19   1  27     841627.75     833387.81     15536.02 o                         
  21   1  27       9500.65      29620.29      1410.54 o                         
  23   1  27     412899.97     398605.59      7625.55 o                         
  25   1  27     128377.60     129220.57      3284.85 o                         
   1   3  27      40923.21      41027.57      1315.43 o                         
   3   3  27     536163.06     504847.22      4603.72 o                         
   5   3  27    2224371.75    2153005.00     15473.56 o                         
   7   3  27     662009.69     661309.00      5350.81 o                         
   9   3  27     380885.34     367206.22      3687.07 o                         
  11   3  27    1110817.25    1297209.25     10634.23 o                         
  13   3  27       8035.48       8930.67      2103.31 o                         
  15   3  27    2651905.50    2656354.25     20790.24 o                         
  17   3  27      78228.56      62703.23      1625.57 o                         
  19   3  27      50878.97      36741.10      2446.88 o                         
  21   3  27     111824.23     118613.34      5136.77 o                         
  23   3  27     833978.50     732148.25      6536.96 o                         
  25   3  27     484347.41     392145.19      5949.60 o                         
   1   5  27     659635.06     618937.19      5807.93 o                         
   3   5  27     917861.19     951424.06      7305.90 o                         
   5   5  27      41857.11      38919.46      1596.56 o                         
   7   5  27     342687.00     331365.59      6234.50 o                         
   9   5  27    1488909.00    1324070.88      9639.64 o                         
  11   5  27    2531212.50    2275083.50     17278.99 o                         
  13   5  27     131562.45     139334.59      3779.25 o                         
  15   5  27      23069.14      32237.29      1680.80 o                         
  17   5  27    1024437.44    1129070.25      9286.74 o                         
  19   5  27     464162.53     383989.38     10784.70 o                         
  21   5  27     364951.81     373622.69      4206.63 o                         
  23   5  27     349759.66     388214.44      4013.28 o                         
  25   5  27     296911.12     293319.59      5614.41 o                         
   1   7  27      35427.98      45169.11      1327.12 o                         
   3   7  27      91858.91      64706.04      1628.67 o                         
   5   7  27    2406308.00    2437218.25     29362.59 o                         
   7   7  27    2353337.25    1963290.75     13678.91 o                         
   9   7  27     587415.19     589462.12      5265.47 o                         
  11   7  27      17264.50       8092.47      2622.85 o                         
  13   7  27    1014288.25     942246.38      7765.81 o                         
  15   7  27    2451535.50    2296138.25     16146.22 o                         
  17   7  27    1017604.06     936057.81      7953.16 o                         
  19   7  27     448261.78     445406.62      6720.53 o                         
  21   7  27     183577.56     142733.09      2698.72 o                         
  23   7  27     378245.34     393020.34      4592.10 o                         
  25   7  27    2232642.25    2162557.50     16152.53 o                         
   1   9  27     289824.97     339388.69      3420.92 o                         
   3   9  27    1812693.88    1697998.25     12850.11 o                         
   5   9  27      41449.68      36915.12      1451.39 o                         
   7   9  27    1690662.00    1765513.50     13751.16 o                         
   9   9  27      16394.07      21497.76      4248.52 o                         
  11   9  27      61615.14      28154.25      1375.54 o                         
  13   9  27       1481.40       -997.19      1994.37 o                         
  15   9  27       1394.93      -1097.74      2195.49 o                         
  17   9  27    1532327.88    1559361.88     12913.18 o                         
  19   9  27     282744.16     260071.83      3594.91 o                         
  21   9  27     274861.12     256910.12      3463.53 o                         
  23   9  27       3041.26       6396.33      1606.04 o                         
  25   9  27     324315.59     311769.41      3879.42 o                         
   1  11  27     978693.88    1096052.75      7845.46 o                         
   3  11  27    2046013.62    2100374.50     15369.17 o                         
   5  11  27     161751.73     237143.97     15293.00 o                         
   7  11  27     355020.72     388892.75      3980.37 o                         
   9  11  27       1371.19      -1097.74      2195.49 o                         
  11  11  27     405551.94     415447.00      3791.34 o                         
  13  11  27     496198.09     518049.28      4863.41 o                         
  15  11  27      74508.31      82261.96      1700.03 o                         
  17  11  27      99410.65      72293.89      1628.76 o                         
  19  11  27      61438.60      75810.11      1895.85 o                         
  21  11  27     166205.25     222171.83      3030.00 o                         
  23  11  27     710969.12     795342.94     14002.51 o                         
  25  11  27       6784.36       -857.51      1715.01 o                         
   1  13  27     466495.72     491745.47     12351.73 o                         
   3  13  27      66210.54      56339.20      1715.52 o                         
   5  13  27    1018604.56     994248.00      7907.66 o                         
   7  13  27    3281751.75    3117752.75     20590.04 o                         
   9  13  27     780938.19     769591.38      6191.93 o                         
  11  13  27     371600.22     363087.66      3955.23 o                         
  13  13  27     469016.44     603690.81      5200.89 o                         
  15  13  27     748006.56     786141.56      7072.49 o                         
  17  13  27     190576.55     197832.70      6963.56 o                         
  19  13  27      96238.38      97396.92      2798.83 o                         
  21  13  27     149701.48     153950.59      4642.37 o                         
  23  13  27      18512.37      19010.84      1691.55 o                         
  25  13  27    2396063.25    2499261.75     18092.57 o                         
   1  15  27     411977.56     321395.12      5019.45 o                         
   3  15  27     758225.06     744810.94      6125.14 o                         
   5  15  27    1671092.50    1588780.88     13231.57 o                         
   7  15  27     654555.38     508351.44     11781.89 o                         
   9  15  27     897957.75    1028777.75      8360.15 o                         
  11  15  27      19891.44      37837.16      1510.10 o                         
  13  15  27      71908.18      97819.76      1972.05 o                         
  15  15  27      28846.31      34210.34      7868.56 o                         
  17  15  27     120455.20     118279.03      8681.40 o                         
  19  15  27     105694.28     102812.98      2078.17 o                         
  21  15  27     180120.98     197195.38      2822.22 o                         
  23  15  27     877197.62     869125.06      7336.90 o                         
  25  15  27     839277.38     851580.19     15443.83 o                         
   1  17  27     454897.84     444846.88      4216.35 o                         
   3  17  27     104119.30     104257.34      1948.48 o                         
   5  17  27    1228028.25    1145278.50     10206.50 o                         
   7  17  27     166109.83     253700.78      2855.31 o                         
   9  17  27    1450190.88    1475090.75     11022.03 o                         
  11  17  27     587534.62     633873.31      7667.44 o                         
  13  17  27      75810.76      45403.10      4055.79 o                         
  15  17  27     249046.02     273410.25      5497.10 o                         
  17  17  27     114072.17     136877.98      2807.21 o                         
  19  17  27     979044.88    1120460.25     26052.59 o                         
  21  17  27     345728.16     351100.88      3993.17 o                         
  23  17  27     819995.81     776139.75      6749.20 o                         
  25  17  27     356133.38     409423.97      4793.20 o                         
   1  19  27     206675.30     193345.80      2238.94 o                         
   3  19  27    1046776.75    1064198.50      8585.79 o                         
   5  19  27     275874.59     314298.81      3100.50 o                         
   7  19  27      92196.02     105130.59      1929.83 o                         
   9  19  27     133508.11     152678.73      5631.18 o                         
  11  19  27      13131.66      25089.81      1414.75 o                         
  13  19  27     164390.94     220757.59      2801.88 o                         
  15  19  27     914254.31     771087.50     12552.84 o                         
  17  19  27      82937.56      80365.30      1980.92 o                         
  19  19  27     765140.19     660661.75      5990.25 o                         
  21  19  27      63403.12      71296.27      5857.43 o                         
  23  19  27        344.15       3177.13      1491.59 o                         
  25  19  27     464620.47     442240.00      4411.79 o                         
   1  21  27     895327.69     899111.75      8522.63 o                         
   3  21  27      77921.05      85394.06      1897.37 o                         
   5  21  27    2632970.50    2740957.00     24644.70 o                         
   7  21  27     467419.94     459623.94      4591.79 o                         
   9  21  27    2021471.12    1970981.12     15904.41 o                         
  11  21  27     498294.06     525085.75      5066.09 o                         
  13  21  27     107646.02     111973.04      2513.92 o                         
  15  21  27     430402.84     414348.09      7122.77 o                         
  17  21  27        836.94      -1391.09      3075.36 o                         
  19  21  27     620555.50     650337.69     15552.77 o                         
  21  21  27     197903.67     181850.41      7491.47 o                         
  23  21  27     287942.94     318952.78      3768.73 o                         
  25  21  27    1128402.38    1074828.62      9050.39 o                         
   1  23  27     235713.00     280614.78      3312.13 o                         
   3  23  27    4152345.50    3987867.00     46473.92 o                         
   5  23  27     291066.72     281630.03      4977.56 o                         
   7  23  27     150090.73     156446.31      2619.01 o                         
   9  23  27     199422.53     177205.47      2789.02 o                         
  11  23  27     574926.12     608006.38      6018.50 o                         
  13  23  27     831442.88     922731.81     15695.26 o                         
  15  23  27     681230.19     651503.56      5506.59 o                         
  17  23  27     350404.56     335414.88      4047.41 o                         
  19  23  27     464866.44     492579.72      4473.43 o                         
  21  23  27    1595005.38    1620009.12     17957.74 o                         
  23  23  27      33258.95      37688.51      1727.98 o                         
  25  23  27       2476.62       1235.61      1674.66 o                         
   1  25  27     925606.31     881887.50      8706.55 o                         
   3  25  27     160273.77     181367.19      2641.44 o                         
   5  25  27       1054.21       -875.55      1751.10 o                         
   7  25  27    3407185.50    3139062.00     22521.84 o                         
   9  25  27    1744928.12    1787897.12     13776.36 o                         
  11  25  27     882032.00     870328.12      8520.05 o                         
  13  25  27      48461.52      39478.17      1895.85 o                         
  15  25  27      96324.46      72858.69      4701.03 o                         
  17  25  27     922814.00     848648.19      8731.66 o                         
  19  25  27     565511.19     616461.06      7625.55 o                         
  21  25  27     328984.34     290296.59      4340.70 o                         
  23  25  27     392565.34     366998.38      3875.36 o                         
  25  25  27      20062.63      19447.92      1841.25 o                         
   1  27  27     676931.25     764590.50      5903.19 o                         
   3  27  27      24224.54      27394.92      1784.88 o                         
   5  27  27     914948.25     872694.25      7784.75 o                         
   7  27  27     126781.16     178547.12      2603.38 o                         
   9  27  27      42811.62      48361.86      1965.73 o                         
  11  27  27     995531.31     947776.75      8738.16 o                         
  13  27  27     375155.62     392512.59      4467.05 o                         
  15  27  27    2403259.75    2283674.00     18869.44 o                         
  17  27  27      44253.79      39132.54      2555.82 o                         
  19  27  27     293568.25     340528.00      7265.22 o                         
  21  27  27     577472.50     489246.22      8756.82 o                         
  23  27  27      87759.12      65554.69      1987.18 o                         
  25  27  27       7955.09       8643.26      2756.93 o                         
  27  27  27       1131.08      -2000.38      4000.77 o                         
   0   0  28   13637839.00   13370421.00    177214.42 o                         
   4   0  28    1831709.75    1583147.88     17144.92 o                         
   8   0  28     304318.72     420712.50      5329.50 o                         
  12   0  28     229740.03     249363.84      3703.84 o                         
  16   0  28    2345685.25    2474918.25     24150.37 o                         
  20   0  28    2343361.50    2616770.25     28775.97 o                         
  24   0  28      69257.78      70523.77      4122.82 o                         
   2   2  28     254134.84     228643.77      2849.11 o                         
   4   2  28     475424.84     486517.09     11689.73 o                         
   6   2  28    1230693.38    1068517.00      8616.26 o                         
   8   2  28     383865.06     407532.53      4504.05 o                         
  10   2  28    3506600.50    3740973.50     31097.04 o                         
  12   2  28     852976.62     926174.75     15510.88 o                         
  14   2  28     177336.94     257661.38      3086.96 o                         
  16   2  28     458305.69     451133.53     12209.27 o                         
  18   2  28     257488.53     269596.94      3555.17 o                         
  20   2  28     710672.19     677298.31      5870.14 o                         
  22   2  28    1827159.62    1870701.62     13802.94 o                         
  24   2  28     261333.61     231016.03      2644.97 o                         
  26   2  28     445310.25     489313.53      4451.92 o                         
   0   4  28     678459.75     636339.56      7776.38 o                         
   2   4  28     443832.97     463610.69      4574.38 o                         
   4   4  28      86286.03     138312.48      2472.02 o                         
   6   4  28       4316.89       8711.73      1289.12 o                         
   8   4  28     175847.55     146214.55      3645.19 o                         
  10   4  28      11401.66       2650.79      1675.94 o                         
  12   4  28      18325.31      11463.27      1474.52 o                         
  14   4  28       8176.25      15597.09      1730.21 o                         
  16   4  28     443713.84     435437.44      4466.67 o                         
  18   4  28     117196.10     132907.52      2311.58 o                         
  20   4  28      20645.09      42753.79      1810.02 o                         
  22   4  28     601180.69     638318.31      6136.48 o                         
  24   4  28     751439.50     757274.25      7199.13 o                         
  26   4  28      38123.54      38577.73      1810.02 o                         
   2   6  28    1329001.25    1205921.50      8875.81 o                         
   4   6  28      14793.16      22033.18      1505.04 o                         
   6   6  28       4593.77       7160.75      1944.10 o                         
   8   6  28    1175993.62    1164974.75      8925.22 o                         
  10   6  28      24165.93      16918.27      2715.03 o                         
  12   6  28      52796.79     104231.45      5128.39 o                         
  14   6  28     160491.08     152902.56      2416.10 o                         
  16   6  28     256202.17     237693.83      3058.54 o                         
  18   6  28        300.00      11596.35      4860.24 o                         
  20   6  28      91828.72      77706.16      2648.00 o                         
  22   6  28     485027.50     546636.50      7893.71 o                         
  24   6  28      11935.39      29197.84      1727.47 o                         
  26   6  28    2992158.75    2846150.50     27393.27 o                         
   0   8  28    1360878.88    1342917.88     15552.77 o                         
   2   8  28     661849.75     547028.88      4693.28 o                         
   4   8  28      47581.00      74326.55      2108.53 o                         
   6   8  28     112686.45      96476.67      1585.88 o                         
   8   8  28     190383.12     223601.77      2416.15 o                         
  10   8  28       6284.73        549.84      1229.74 o                         
  12   8  28     195356.62     219556.64      3955.23 o                         
  14   8  28     759519.44     882128.31      6948.33 o                         
  16   8  28    1435557.75    1287905.12     24896.13 o                         
  18   8  28    1474366.62    1637461.50     11386.30 o                         
  20   8  28     202616.95     290488.25      2956.59 o                         
  22   8  28    3212147.25    3111307.50     32018.90 o                         
  24   8  28      71650.77      66341.66      1916.77 o                         
  26   8  28    1309700.38    1233646.75      9463.03 o                         
   2  10  28     128314.78     124144.20      3796.01 o                         
   4  10  28    1889653.75    1899136.25     13147.23 o                         
   6  10  28     353388.69     332152.75      3237.77 o                         
   8  10  28     174486.25     214611.55      2782.07 o                         
  10  10  28     170443.09     127763.06      2007.94 o                         
  12  10  28     469705.75     403768.19      4017.05 o                         
  14  10  28      88140.30      53330.11      4910.52 o                         
  16  10  28    1144574.50    1160594.38      9396.66 o                         
  18  10  28    1296507.00    1438745.38     11456.94 o                         
  20  10  28      36946.10      31819.74      1624.72 o                         
  22  10  28     248270.72     193749.47      2644.97 o                         
  24  10  28        750.87        938.41      2371.46 o                         
  26  10  28     488486.91     488873.75      4989.27 o                         
   0  12  28     125106.06      84182.72      2346.32 o                         
   2  12  28      19550.58      12998.26      1304.65 o                         
   4  12  28     626629.88     657189.06      5769.51 o                         
   6  12  28    1361804.12    1269437.50     10112.92 o                         
   8  12  28     115337.44     163274.78      7851.80 o                         
  10  12  28      61166.49      79713.93      1720.59 o                         
  12  12  28     644355.44     743892.75     11220.44 o                         
  14  12  28     518940.34     471687.62      7960.74 o                         
  16  12  28       6785.43       -789.26      1578.53 o                         
  18  12  28      64428.83      54160.52      1273.05 o                         
  20  12  28     174212.88     128142.75      2273.96 o                         
  22  12  28    1842043.75    1808740.88     13207.53 o                         
  24  12  28      13876.60       7675.77      2488.78 o                         
  26  12  28     435731.69     433498.25      9661.82 o                         
   2  14  28    1478453.12    1506797.50     10867.76 o                         
   4  14  28      62478.07      58568.23      1481.29 o                         
   6  14  28     605080.12     557932.00     11530.51 o                         
   8  14  28    1312905.50    1318328.12      9522.32 o                         
  10  14  28    1365553.50    1250882.50      9609.86 o                         
  12  14  28    1324659.25    1353161.62     10083.16 o                         
  14  14  28      80422.62      61486.51      1628.91 o                         
  16  14  28     288294.16     312200.59      8027.78 o                         
  18  14  28      31111.84      61348.01      1958.00 o                         
  20  14  28     428832.94     373046.88      3680.15 o                         
  22  14  28       7909.14       7568.60      1715.01 o                         
  24  14  28       8722.71       7806.33      3661.94 o                         
  26  14  28    3353866.75    3138191.25     25533.00 o                         
   0  16  28    1760888.75    1595181.25     15284.62 o                         
   2  16  28     563861.00     596905.88      5611.00 o                         
   4  16  28      45421.21      33886.51      1290.81 o                         
   6  16  28     830231.44     752711.06      6022.94 o                         
   8  16  28     149598.14     141779.73      2245.77 o                         
  10  16  28     488872.19     543961.06      7281.98 o                         
  12  16  28     571894.31     585793.62      5223.62 o                         
  14  16  28     331387.09     339067.38      3487.03 o                         
  16  16  28    3028530.50    2924088.50     21493.65 o                         
  18  16  28      67494.89      88417.30      1769.60 o                         
  20  16  28    1262768.50    1200503.00      8821.68 o                         
  22  16  28      89120.61     129382.16      2379.97 o                         
  24  16  28     251459.28     202550.59      2599.19 o                         
  26  16  28     103718.84      97134.84      5002.70 o                         
   2  18  28    2253063.50    2147237.75     28792.72 o                         
   4  18  28    2831883.25    2709314.25     19832.77 o                         
   6  18  28      48162.60      45125.12      4256.90 o                         
   8  18  28    1362878.25    1374852.50     16105.86 o                         
  10  18  28    1172261.12    1092804.62     10927.14 o                         
  12  18  28     372460.50     296762.75      6016.64 o                         
  14  18  28    1225837.00    1220616.12      9602.83 o                         
  16  18  28      10106.83      22240.61      1902.20 o                         
  18  18  28     281654.41     277985.19      3221.43 o                         
  20  18  28     594837.19     579764.06     21368.30 o                         
  22  18  28     521715.72     535561.19      9678.57 o                         
  24  18  28      75850.88      59851.17      2103.31 o                         
  26  18  28     233123.27     271931.66      3376.19 o                         
   0  20  28      71151.14      79339.24      2312.80 o                         
   2  20  28      83352.79     112005.85      2041.13 o                         
   4  20  28     691006.56     586578.25      5116.88 o                         
   6  20  28    1391618.25    1229181.75      9252.10 o                         
   8  20  28     103823.06     121081.25      2197.51 o                         
  10  20  28     144295.41     119307.28      2388.95 o                         
  12  20  28     906077.50     882420.62      7145.48 o                         
  14  20  28      45647.49      45241.53      1785.04 o                         
  16  20  28     273205.06     263642.19     12594.73 o                         
  18  20  28    1105820.88    1091149.50      8738.16 o                         
  20  20  28    1363023.75    1296442.50     10788.89 o                         
  22  20  28    1093365.00    1062122.62      8809.44 o                         
  24  20  28     117814.62     156372.11      3460.83 o                         
  26  20  28       7328.46       7944.58      2354.70 o                         
   2  22  28      57406.16      51040.47      1835.03 o                         
   4  22  28      85139.77      76933.46      5765.25 o                         
   6  22  28      66055.73      49185.62      1948.48 o                         
   8  22  28    2933583.00    3007945.75     24862.58 o                         
  10  22  28    1234081.38    1161023.62     12326.59 o                         
  12  22  28    2818382.00    2756450.00     22116.46 o                         
  14  22  28       6190.39       6425.28      1514.45 o                         
  16  22  28      18736.12      26556.22      1633.86 o                         
  18  22  28     310203.06     324903.69      3330.00 o                         
  20  22  28     987013.00     956980.88      7871.87 o                         
  22  22  28     238640.45     297079.38      3806.89 o                         
  24  22  28     525202.88     494721.25      4826.55 o                         
  26  22  28       1890.24       -854.94      1709.88 o                         
   0  24  28    1062926.88    1007058.62     10809.84 o                         
   2  24  28    1108421.75    1159694.50      9035.70 o                         
   4  24  28       1379.59       -827.41      1654.82 o                         
   6  24  28    1109690.62    1027643.44      8333.70 o                         
   8  24  28     301693.00     285126.53      4617.24 o                         
  10  24  28      74733.79      74339.88      2446.88 o                         
  12  24  28      57187.63      52397.09      5111.63 o                         
  14  24  28     433052.66     442785.66      4328.13 o                         
  16  24  28      29521.55      41988.91      2983.18 o                         
  18  24  28      25577.47      23929.05      2664.75 o                         
  20  24  28     117535.20     145348.45      3167.53 o                         
  22  24  28      10141.97      22398.50      1690.85 o                         
  24  24  28     149490.47     146916.17      2916.14 o                         
  26  24  28     533082.81     500761.97      6217.74 o                         
   2  26  28     136821.81     136993.14      2516.70 o                         
   4  26  28       1798.60       -863.74      1727.47 o                         
   6  26  28      21256.71      29321.48      2539.06 o                         
   8  26  28    1070592.12    1104032.12     16105.81 o                         
  10  26  28     362420.22     349704.66      9024.97 o                         
  12  26  28     907689.69     903355.62     11086.36 o                         
  14  26  28      24401.77      29488.71      2047.35 o                         
  16  26  28     122482.59     168131.66      3435.69 o                         
  18  26  28       4318.08       3055.13      4474.77 o                         
  20  26  28      14470.45      20313.48      1837.83 o                         
  22  26  28     644588.75     570656.88      4896.55 o                         
  24  26  28     141164.72     133631.66      2654.23 o                         
  26  26  28     142044.30     163703.94      2480.83 o                         
   0  28  28     490512.22     482957.09      8597.60 o                         
   2  28  28      17748.09      15379.77      1433.26 o                         
   4  28  28       3412.41       -847.10      1694.20 o                         
   6  28  28     780587.81     719316.38      5901.09 o                         
   8  28  28     932411.38     888784.69      7433.26 o                         
  10  28  28     264723.66     244798.55      2847.86 o                         
  12  28  28     702561.75     705072.00     16784.59 o                         
  14  28  28     461477.97     413191.00      4543.35 o                         
  16  28  28    1082681.12    1008818.75     10352.09 o                         
  18  28  28     560379.88     510457.09      6787.58 o                         
  20  28  28    1373160.12    1293024.25     22709.04 o                         
  22  28  28     460306.38     476487.72      4883.21 o                         
  24  28  28     641582.00     646273.31      5736.60 o                         
  26  28  28     217377.48     243344.91      6351.83 o                         
  28  28  28     950491.94     786394.31     21301.27 o                         
   1   1  29     371396.53     424887.59      5111.64 o                         
   3   1  29    1349694.25    1323969.00      9318.55 o                         
   5   1  29    6806274.00    6108309.00     55683.44 o                         
   7   1  29     742735.50     865583.38      7951.41 o                         
   9   1  29      17804.35      25282.65      1503.78 o                         
  11   1  29    2461794.50    2102248.25     14953.54 o                         
  13   1  29    1534660.75    1607586.25     11707.36 o                         
  15   1  29      58981.68      81612.98      1759.08 o                         
  17   1  29    2592756.00    2686079.25     43063.42 o                         
  19   1  29     964205.69    1015704.19      8229.50 o                         
  21   1  29     486416.78     465304.91     10064.06 o                         
  23   1  29     154922.61     133893.42      2700.72 o                         
  25   1  29    1200205.62    1110952.00      8993.59 o                         
  27   1  29     597361.12     593454.50      6155.76 o                         
   1   3  29      10994.09      16167.18      1918.96 o                         
   3   3  29    2024228.38    2294837.50     21661.57 o                         
   5   3  29     497124.16     435352.25      3803.58 o                         
   7   3  29    2357067.50    2534243.75     18642.25 o                         
   9   3  29     150742.17     135171.75      5061.35 o                         
  11   3  29    1493620.00    1571861.75     30007.79 o                         
  13   3  29    1798201.00    1657078.00     13423.38 o                         
  15   3  29    5906472.50    5632128.50     42122.27 o                         
  17   3  29      54265.15      59515.19      2782.07 o                         
  19   3  29    5033451.50    4872698.00     35742.43 o                         
  21   3  29     487512.44     437981.91     13365.65 o                         
  23   3  29        552.96      -1507.45      4617.23 o                         
  25   3  29     913091.31     872169.00      7015.44 o                         
  27   3  29      38804.41      39462.93      1652.13 o                         
   1   5  29      67906.87      38884.10      3393.79 o                         
   3   5  29     346605.78     407901.16      3786.18 o                         
   5   5  29      16764.85      13828.52      2254.15 o                         
   7   5  29       2973.04       6193.41      1265.37 o                         
   9   5  29     984564.00     883672.19      6240.94 o                         
  11   5  29     551204.19     658882.50     16013.67 o                         
  13   5  29     863970.81     745689.69      6072.71 o                         
  15   5  29     430078.81     431774.53      3885.07 o                         
  17   5  29     116820.95     140181.39      2846.51 o                         
  19   5  29    4596960.50    4390641.00     39870.80 o                         
  21   5  29     138412.72     154484.97      2994.15 o                         
  23   5  29      93124.99      96757.89      5974.74 o                         
  25   5  29    1274890.62    1280201.12     10174.63 o                         
  27   5  29      51716.74      61783.79      6678.64 o                         
   1   7  29       8768.08      10100.81      1465.26 o                         
   3   7  29     884601.56     858803.69      6683.02 o                         
   5   7  29      53560.16      48221.16      1661.20 o                         
   7   7  29      53572.73      48074.43      1455.33 o                         
   9   7  29    1140153.62    1157480.50      7859.22 o                         
  11   7  29    1224759.88    1324107.00     10184.82 o                         
  13   7  29       2820.52       1880.29      1418.69 o                         
  15   7  29    1503556.75    1437405.38     15401.94 o                         
  17   7  29    1161725.50    1267840.88     18812.49 o                         
  19   7  29    1628915.12    1818031.00     13288.66 o                         
  21   7  29     448597.84     434537.91      5295.99 o                         
  23   7  29      64650.79      61801.97      3343.51 o                         
  25   7  29    1510058.75    1552368.62     11369.79 o                         
  27   7  29    1272013.00    1227847.38     14455.03 o                         
   1   9  29     158759.59     152501.25      7349.02 o                         
   3   9  29    2032817.38    1831037.62     13271.79 o                         
   5   9  29    1429044.00    1428677.62     10236.99 o                         
   7   9  29     114734.84     129327.88      2941.29 o                         
   9   9  29    1997674.12    1986807.62     13561.44 o                         
  11   9  29     187208.75     194590.17      2798.83 o                         
  13   9  29      73462.12      60612.39      4365.84 o                         
  15   9  29     709662.88     643810.31      5831.88 o                         
  17   9  29    1062148.00    1004552.38     15963.37 o                         
  19   9  29     191880.98     165057.20      2524.60 o                         
  21   9  29      67710.41      42444.99      4650.75 o                         
  23   9  29     544059.12     502638.59      4572.91 o                         
  25   9  29      34576.53      44764.48      1904.52 o                         
  27   9  29    1710711.50    1747825.75     22281.66 o                         
   1  11  29      25807.22      40545.00      1651.12 o                         
   3  11  29      75928.62      85394.35      1969.23 o                         
   5  11  29      57795.32      83023.43      1994.38 o                         
   7  11  29     462283.25     445429.91      3886.98 o                         
   9  11  29     998094.56     996671.31      7181.77 o                         
  11  11  29    1447582.00    1468646.25     11987.52 o                         
  13  11  29     316376.56     352785.31      4267.02 o                         
  15  11  29    2762368.75    2757596.50     20203.16 o                         
  17  11  29     145106.89     126839.29      1902.63 o                         
  19  11  29    1476352.38    1337235.00     15720.37 o                         
  21  11  29      12182.23      24026.13      1715.01 o                         
  23  11  29      71826.80      78686.41      8254.03 o                         
  25  11  29     964592.94     937129.12      7434.39 o                         
  27  11  29       6342.42      22536.50      1967.11 o                         
   1  13  29     451912.69     475598.34      4009.85 o                         
   3  13  29     473551.50     511075.25      7533.36 o                         
   5  13  29    2417003.25    2298170.25     16401.39 o                         
   7  13  29    1033023.88     896076.69      7017.54 o                         
   9  13  29    1409240.25    1434482.12     12011.98 o                         
  11  13  29     319286.09     324702.03      6511.04 o                         
  13  13  29       1774.71      -1537.68      3075.36 o                         
  15  13  29      76260.47      71727.56      1783.71 o                         
  17  13  29    1365071.00    1148736.75      8958.09 o                         
  19  13  29     725941.62     700401.94      9242.84 o                         
  21  13  29     678272.31     675267.81      7214.93 o                         
  23  13  29     152900.75     130551.53      2348.02 o                         
  25  13  29      93356.16      85171.74      2166.89 o                         
  27  13  29         16.23       1552.86      1789.09 o                         
   1  15  29      78272.44      55118.26      1585.88 o                         
   3  15  29      69288.57      86388.12      1712.15 o                         
   5  15  29     727855.75     852211.38      6603.93 o                         
   7  15  29     295599.81     283636.41      4432.87 o                         
   9  15  29     165164.53     219134.83      4206.63 o                         
  11  15  29    1493819.88    1418840.62     10227.14 o                         
  13  15  29     426387.12     384318.94      9955.10 o                         
  15  15  29     598534.06     557694.69      4937.05 o                         
  17  15  29    3957058.00    3817575.50     41496.41 o                         
  19  15  29     195857.47     229335.83      2830.89 o                         
  21  15  29     980118.00     932508.44      8302.73 o                         
  23  15  29      10525.49      19376.06      2007.94 o                         
  25  15  29     205456.28     249153.73      4022.26 o                         
  27  15  29     200409.20     201738.44      3846.29 o                         
   1  17  29      95424.16      67221.47      1973.32 o                         
   3  17  29     158569.61     118531.03      2174.00 o                         
   5  17  29       3657.50      18445.56      1609.61 o                         
   7  17  29       7037.97       3940.48      1594.57 o                         
   9  17  29     200033.33     212725.06      3846.29 o                         
  11  17  29        390.45      -2886.82      5773.63 o                         
  13  17  29     495189.03     459018.81      4526.62 o                         
  15  17  29    1147469.50    1149408.50     11061.25 o                         
  17  17  29       5427.71      -1659.19      3318.37 o                         
  19  17  29    1037500.31    1081864.62      9052.46 o                         
  21  17  29     357808.53     445877.22      4511.06 o                         
  23  17  29      76010.27      83902.84      5991.50 o                         
  25  17  29     791341.50     834147.69      9586.41 o                         
  27  17  29      30526.16      30994.74      1491.80 o                         
   1  19  29      15991.05      15796.38      1340.71 o                         
   3  19  29    3315532.25    3125605.00     36384.70 o                         
   5  19  29     275642.69     290927.25      3210.50 o                         
   7  19  29     791772.25     831616.94      7179.45 o                         
   9  19  29     158198.47     192955.72      2989.33 o                         
  11  19  29     862312.19     798900.69      7359.72 o                         
  13  19  29     128212.52     131889.56      5245.70 o                         
  15  19  29     598454.44     613543.31     12645.00 o                         
  17  19  29      21599.51      25313.40      2807.21 o                         
  19  19  29     755610.69     748789.12      7018.84 o                         
  21  19  29     305008.66     347658.00     21795.66 o                         
  23  19  29    1071743.50     995297.00     16063.92 o                         
  25  19  29       2576.57       7640.85      1739.66 o                         
  27  19  29     278777.75     298604.78     15083.50 o                         
   1  21  29     490500.25     483838.28      4668.78 o                         
   3  21  29     888521.94     909746.31     14907.56 o                         
   5  21  29     368561.62     393462.62      4349.21 o                         
   7  21  29    2547393.50    2445667.75     17140.11 o                         
   9  21  29     333704.56     315302.44      5430.06 o                         
  11  21  29     154730.64     134848.73      2438.50 o                         
  13  21  29     685290.00     771435.81     15896.34 o                         
  15  21  29     376715.91     293662.88      8455.15 o                         
  17  21  29     103588.79     151231.39      2308.42 o                         
  19  21  29    1464304.00    1506588.62     26664.29 o                         
  21  21  29     544823.31     508031.09     18116.96 o                         
  23  21  29     789859.69     881824.88      8245.30 o                         
  25  21  29     565853.31     554798.19      8295.92 o                         
  27  21  29      91153.82     133657.11      4407.74 o                         
   1  23  29    1284963.12    1300967.62     11293.74 o                         
   3  23  29     658193.56     679763.94      7332.26 o                         
   5  23  29     930210.88     878216.88      7402.61 o                         
   7  23  29    1095696.75    1104957.00      9586.41 o                         
   9  23  29    2186997.00    2167547.50     16929.73 o                         
  11  23  29     436065.66     473211.41      4760.98 o                         
  13  23  29      31670.25      51785.66      1705.16 o                         
  15  23  29     374178.25     423522.97      4167.89 o                         
  17  23  29      44422.48      37128.34      1884.63 o                         
  19  23  29       1248.82       -925.41      1850.81 o                         
  21  23  29    1109179.25    1162891.00      9064.85 o                         
  23  23  29     251484.98     271621.28      4390.98 o                         
  25  23  29      94552.25     108220.76      2384.60 o                         
  27  23  29      43898.27      47698.81      2513.92 o                         
   1  25  29     198604.42     174622.66      2559.02 o                         
   3  25  29     637396.81     653644.75      6398.11 o                         
   5  25  29       6432.70       5157.79      1707.24 o                         
   7  25  29       2528.88        451.11      1917.08 o                         
   9  25  29      28721.38      44540.55      1965.51 o                         
  11  25  29      15304.54       4275.12      1983.11 o                         
  13  25  29      77781.09     103128.25      7106.00 o                         
  15  25  29     310517.38     279294.22      3040.83 o                         
  17  25  29     279149.31     289926.06      3260.93 o                         
  19  25  29     162862.62     177451.33      2468.98 o                         
  21  25  29     695274.81     694272.25     16692.42 o                         
  23  25  29      10950.05       3723.05      3142.40 o                         
  25  25  29     232688.25     216297.41      4642.38 o                         
  27  25  29     487757.84     496923.94      5077.79 o                         
   1  27  29     282730.06     291047.59      3235.68 o                         
   3  27  29     534895.81     534341.00      5547.37 o                         
   5  27  29    1482306.38    1347369.12     11066.92 o                         
   7  27  29     100927.15     120558.50      6268.03 o                         
   9  27  29     502946.56     493882.44      4815.26 o                         
  11  27  29     314474.81     265234.31      3704.62 o                         
  13  27  29      48542.20      44632.67      1920.20 o                         
  15  27  29      80573.26      76003.80      2405.88 o                         
  17  27  29      43299.29      71655.86      2306.91 o                         
  19  27  29     207016.42     208317.47      3006.61 o                         
  21  27  29      48096.67      54223.54      1949.05 o                         
  23  27  29     213870.91     251327.92      5522.24 o                         
  25  27  29       4691.01      17668.40      2230.78 o                         
  27  27  29     255387.05     226624.45      3804.40 o                         
   1  29  29     600742.19     580669.75      5320.72 o                         
   3  29  29     518633.22     466849.34      4141.35 o                         
   5  29  29    1602659.00    1533034.38     13001.20 o                         
   7  29  29     457043.22     488822.25      8413.25 o                         
   9  29  29     419943.12     442669.50      4686.86 o                         
  11  29  29      23208.12      36621.14      1929.83 o                         
  13  29  29      69747.45      52893.98      2966.42 o                         
  15  29  29     440706.25     448930.41      4673.82 o                         
  17  29  29     471970.22     456922.72      5924.47 o                         
  19  29  29     314445.25     337255.69      3696.60 o                         
  21  29  29      16923.46      13146.80      2874.25 o                         
  23  29  29       2397.64      -1019.10      2505.54 o                         
  25  29  29      43113.26      34827.02      4122.82 o                         
  27  29  29      60398.71      47463.59      2157.70 o                         
  29  29  29      16855.13      24893.72      3209.43 o                         
   2   0  30      15986.25      15251.10      1860.30 o                         
   6   0  30    2150631.50    2444064.00     25373.81 o                         
  10   0  30      95245.14      73322.59      2580.96 o                         
  14   0  30     194133.88     219113.06      4072.55 o                         
  18   0  30      78625.73      97841.67      3251.33 o                         
  22   0  30    1044752.19    1051303.50     11983.00 o                         
  26   0  30    1816499.12    1645526.50     18401.88 o                         
   0   2  30    1128489.25    1250288.50     13156.17 o                         
   2   2  30     519816.41     441395.00      4206.20 o                         
   4   2  30     578472.06     660287.06      5439.13 o                         
   6   2  30     303704.09     336313.09      5228.95 o                         
   8   2  30     211340.98     209264.59      2574.59 o                         
  10   2  30     265498.47     259560.66      3045.34 o                         
  12   2  30      21784.73      37140.94      1429.32 o                         
  14   2  30     510611.88     553662.19      4876.47 o                         
  16   2  30     395818.97     447112.28      6326.71 o                         
  18   2  30    2489856.25    2371263.25     17743.32 o                         
  20   2  30    1263493.25    1083597.00      9468.83 o                         
  22   2  30     379379.09     392412.50      3741.23 o                         
  24   2  30    2077472.75    2016267.62     15362.34 o                         
  26   2  30     422258.91     400660.62      7491.46 o                         
  28   2  30       1207.39      10498.44      1254.57 o                         
   2   4  30     517910.72     575456.50      7801.52 o                         
   4   4  30     313807.50     294875.28      3104.89 o                         
   6   4  30     559536.62     515372.16      6309.93 o                         
   8   4  30     160616.16     143522.50      4432.87 o                         
  10   4  30     570162.81     558545.31      5209.07 o                         
  12   4  30     166632.08     182799.81      2393.85 o                         
  14   4  30      16538.48      40703.64      3636.80 o                         
  16   4  30    2351094.75    2184189.50     16792.66 o                         
  18   4  30     301605.06     407488.38     10424.38 o                         
  20   4  30     307671.16     265557.41      4483.16 o                         
  22   4  30     267643.91     294327.72      3426.39 o                         
  24   4  30    2183137.50    2061401.75     15238.40 o                         
  26   4  30     348408.62     337967.84      8572.47 o                         
  28   4  30     479080.50     411780.56      8187.00 o                         
   0   6  30      99196.95      64406.57      2212.25 o                         
   2   6  30    1176481.50    1257883.00     11832.17 o                         
   4   6  30     149551.44     196142.62      2622.85 o                         
   6   6  30      29583.10      43520.25      1344.08 o                         
   8   6  30     804777.75     698220.44      5782.45 o                         
  10   6  30    1154717.38    1083990.12     10382.49 o                         
  12   6  30     262628.53     289578.06     10248.40 o                         
  14   6  30     226417.61     224094.42      3301.61 o                         
  16   6  30     252510.34     313105.31      4600.80 o                         
  18   6  30     105962.49     128608.16      4776.44 o                         
  20   6  30     316144.69     333078.53      3863.26 o                         
  22   6  30    2118502.50    2091854.12     14797.77 o                         
  24   6  30       2969.23       -902.05      1804.10 o                         
  26   6  30     382349.56     362948.72      5228.95 o                         
  28   6  30     161709.33     195256.61      6762.44 o                         
   2   8  30     309190.16     313954.25      2910.66 o                         
   4   8  30     200483.58     296510.78      3016.29 o                         
   6   8  30     220613.27     221530.88      3368.65 o                         
   8   8  30       7864.98       9099.14      1350.36 o                         
  10   8  30     725763.44     683652.25     11337.77 o                         
  12   8  30       1575.51      12787.67      3393.79 o                         
  14   8  30     786976.75     804860.56     10902.00 o                         
  16   8  30       1593.87       -806.87      1613.75 o                         
  18   8  30     448206.84     391739.50      6854.62 o                         
  20   8  30     145235.48     150771.11      3008.32 o                         
  22   8  30     482720.69     574945.31      7751.25 o                         
  24   8  30    1297033.25    1269149.62     10938.21 o                         
  26   8  30     450619.84     492206.34      4841.84 o                         
  28   8  30    4403777.50    4373798.50     33131.23 o                         
   0  10  30   10630877.00   10235431.00    100690.77 o                         
   2  10  30      23275.52      17170.05      1414.84 o                         
   4  10  30     107101.19     149277.97      2250.14 o                         
   6  10  30       3595.15       5914.23      2078.17 o                         
   8  10  30     235133.36     239481.16      2633.41 o                         
  10  10  30      33540.39      23859.32      1471.10 o                         
  12  10  30      99444.20     116737.16      3058.59 o                         
  14  10  30     144848.00     109142.80      1856.32 o                         
  16  10  30    1512682.12    1591133.25     12038.37 o                         
  18  10  30     191024.89     187672.59      2361.52 o                         
  20  10  30     735450.50     793386.19      6595.02 o                         
  22  10  30    4934373.50    4796896.00     33268.76 o                         
  24  10  30     828105.81     886591.88      7134.13 o                         
  26  10  30    1503551.38    1502901.12     12729.81 o                         
  28  10  30    1563051.25    1491672.62     12068.40 o                         
   2  12  30      26625.32      40492.13      1514.67 o                         
   4  12  30       2314.33       -812.83      1625.67 o                         
   6  12  30      34889.59      64724.87      7575.27 o                         
   8  12  30     271101.50     246038.83      2866.70 o                         
  10  12  30        308.59       3888.19      1407.79 o                         
  12  12  30    2085048.50    2178129.50     15140.41 o                         
  14  12  30    1888007.00    2006936.62     14765.83 o                         
  16  12  30     233007.75     245890.05      3466.40 o                         
  18  12  30       1831.51       -905.01      1810.02 o                         
  20  12  30      60300.33      65820.88      4206.62 o                         
  22  12  30     584102.44     584238.94      5656.89 o                         
  24  12  30     197604.42     180708.12      3234.57 o                         
  26  12  30     168183.97     163104.31      4541.81 o                         
  28  12  30     295663.50     284385.53      3115.89 o                         
   0  14  30     123142.12     124623.27      3351.89 o                         
   2  14  30     390265.62     433899.25      3660.95 o                         
   4  14  30     164603.94     145054.41      5019.45 o                         
   6  14  30    1529242.50    1544680.00     18703.55 o                         
   8  14  30    1441490.50    1366129.88     10410.38 o                         
  10  14  30      77041.34      98612.19      2346.32 o                         
  12  14  30     743251.69     743383.88      7122.77 o                         
  14  14  30      81719.36      90740.04      1793.26 o                         
  16  14  30     229923.36     242441.91      3408.99 o                         
  18  14  30     839924.06     887107.31      8320.19 o                         
  20  14  30     129460.63     139515.83      2491.87 o                         
  22  14  30     381418.09     392905.78     17572.29 o                         
  24  14  30     650214.44     587560.81      5919.15 o                         
  26  14  30      71667.24      69534.38      2063.56 o                         
  28  14  30     214859.00     249797.09      3904.95 o                         
   2  16  30    1931237.25    1935212.62     14502.98 o                         
   4  16  30     728476.31     627237.38      8094.82 o                         
   6  16  30     212556.53     188815.47      5287.60 o                         
   8  16  30    3476469.25    3528564.75     26573.22 o                         
  10  16  30    1165961.00    1116897.12      8769.53 o                         
  12  16  30      11630.31      21263.69      1530.52 o                         
  14  16  30    1085253.88    1036686.12      8369.17 o                         
  16  16  30     462681.16     442375.53      5379.77 o                         
  18  16  30     417884.66     335610.16      3550.22 o                         
  20  16  30     165359.02     141763.78      5949.60 o                         
  22  16  30    1295085.25    1181336.38      9555.64 o                         
  24  16  30     167550.31     196531.00      3190.35 o                         
  26  16  30      11036.68      22645.12      3033.46 o                         
  28  16  30      58607.03      82990.58      3578.14 o                         
   0  18  30     393311.56     443957.81      5932.85 o                         
   2  18  30     852242.31     834480.69      6758.11 o                         
   4  18  30    1862200.38    1732198.00     13604.38 o                         
   6  18  30    3035065.50    2866044.25     27410.05 o                         
   8  18  30    1045493.69     948433.69     20329.22 o                         
  10  18  30     162675.86     140558.56      2076.74 o                         
  12  18  30    2049227.25    1840419.62     14882.40 o                         
  14  18  30      26830.31      29976.71      1686.72 o                         
  16  18  30      32523.32      63475.25      1922.08 o                         
  18  18  30     547179.19     485962.31      7390.92 o                         
  20  18  30    1340031.88    1196910.38      9131.96 o                         
  22  18  30    1521638.25    1430550.88     31013.32 o                         
  24  18  30      14485.70       6422.59      2446.88 o                         
  26  18  30    2031933.50    2037609.25     16862.14 o                         
  28  18  30      12503.83      33706.02      2281.43 o                         
   2  20  30      68771.55      41367.80      1570.09 o                         
   4  20  30      65199.27      51252.87      1581.77 o                         
   6  20  30      20515.50      18764.09      1505.04 o                         
   8  20  30    2077191.00    2028625.25     29672.63 o                         
  10  20  30     259260.69     254928.09      3509.52 o                         
  12  20  30     381545.53     318278.09      3777.29 o                         
  14  20  30    1951838.62    1931570.62     15014.85 o                         
  16  20  30      27319.99      25298.80      1751.71 o                         
  18  20  30      96565.97     100380.27      5312.75 o                         
  20  20  30    1001699.56     980214.44      7931.50 o                         
  22  20  30     648562.50     686023.19      6299.14 o                         
  24  20  30       9106.06      21839.13      4726.16 o                         
  26  20  30    1220825.25    1150011.88     15787.42 o                         
  28  20  30     197445.88     203051.00      5999.89 o                         
   0  22  30     457391.84     449890.69      6201.00 o                         
   2  22  30     460547.03     470764.56      9092.01 o                         
   4  22  30     834441.75     834910.38      6765.24 o                         
   6  22  30      15221.82      30786.19      1659.10 o                         
   8  22  30      11621.71      35049.82      1874.64 o                         
  10  22  30    1067383.50    1111558.25      9754.01 o                         
  12  22  30     182312.23     160583.00      2534.51 o                         
  14  22  30    2453002.00    2312340.75     18491.45 o                         
  16  22  30     102918.14      82903.92      2472.02 o                         
  18  22  30     143422.56     140868.12      3435.69 o                         
  20  22  30      78280.78     138206.23      2457.72 o                         
  22  22  30      42937.90      46606.16      3393.79 o                         
  24  22  30      92967.64     101931.55      2241.92 o                         
  26  22  30    1092746.62    1161496.62      8875.84 o                         
  28  22  30     139320.81     164519.52      3033.46 o                         
   2  24  30       8621.46       1351.71      1488.18 o                         
   4  24  30     370798.53     416283.53      4290.39 o                         
   6  24  30     214186.64     196357.34      3661.94 o                         
   8  24  30     240931.09     267531.94      3020.82 o                         
  10  24  30      22709.56      30734.18      2057.98 o                         
  12  24  30      88572.48      98654.79      3544.62 o                         
  14  24  30      96806.31     115036.11      2414.54 o                         
  16  24  30    1688300.25    1579984.62     11826.69 o                         
  18  24  30      54608.54      50029.89      2606.09 o                         
  20  24  30     573785.19     599420.25     10474.66 o                         
  22  24  30     149599.47     146083.53      3100.50 o                         
  24  24  30     139467.20     181828.94      2720.92 o                         
  26  24  30     317837.41     366896.81      3959.08 o                         
  28  24  30      60800.34      58984.56      4525.05 o                         
   0  26  30     648261.06     644618.75      7692.59 o                         
   2  26  30      62063.65      88533.72      4114.44 o                         
   4  26  30      40147.61      35410.78      1846.45 o                         
   6  26  30      10198.23      18848.46      3301.61 o                         
   8  26  30     128575.17     139112.77      3527.86 o                         
  10  26  30     420092.72     401649.22      7038.96 o                         
  12  26  30     212454.66     189278.80      2774.47 o                         
  14  26  30     192415.53     161305.03      2889.25 o                         
  16  26  30      36107.36      51600.39      1877.92 o                         
  18  26  30     737998.69     701492.69      6485.70 o                         
  20  26  30     513517.16     515893.69      4818.13 o                         
  22  26  30      62587.43      57056.60      1949.34 o                         
  24  26  30     458271.56     459290.62      7013.83 o                         
  26  26  30     640092.62     680958.81      9242.84 o                         
  28  26  30     511375.19     542994.44      5605.68 o                         
   2  28  30     999330.56     891302.12      7397.98 o                         
   4  28  30      15381.05      20013.61      1808.03 o                         
   6  28  30     567787.88     608259.69      5927.32 o                         
   8  28  30      93928.20      82425.12      2325.07 o                         
  10  28  30      92287.70      99979.41      2268.83 o                         
  12  28  30     300166.44     259031.83      4340.69 o                         
  14  28  30        437.43       4197.20      4860.24 o                         
  16  28  30        829.61      -1041.72      2083.44 o                         
  18  28  30     154480.94     174209.23      6494.29 o                         
  20  28  30       2620.28       4466.29      1846.36 o                         
  22  28  30       6014.21       6054.03      1847.56 o                         
  24  28  30          3.69       -949.59      1899.18 o                         
  26  28  30     324068.81     316413.50     14748.32 o                         
  28  28  30      21696.79      39042.48      3385.41 o                         
   0  30  30      18406.74      14027.66      3167.54 o                         
   2  30  30      20265.66      34822.00      1565.29 o                         
   4  30  30     151826.23     152949.05      2567.31 o                         
   6  30  30       2220.19       3034.70      2375.96 o                         
   8  30  30     163821.39     175104.77      2849.11 o                         
  10  30  30      80482.42      86752.37      2302.40 o                         
  12  30  30       8511.45      17402.75      2111.77 o                         
  14  30  30     276203.66     231830.52      5337.89 o                         
  16  30  30     137630.84     113381.23      2281.43 o                         
  18  30  30       3119.95       2482.07      2263.16 o                         
  20  30  30      16660.76      38332.95      2078.17 o                         
  22  30  30      27809.08      25013.44      2103.31 o                         
  24  30  30      18856.51      17071.52      2530.68 o                         
  26  30  30     270927.66     245411.50      4005.51 o                         
  28  30  30      90273.12      84830.84      2754.66 o                         
  30  30  30      38126.13      46367.63      5002.70 o                         
   1   1  31      90142.17      92694.73      2095.97 o                         
   3   1  31     374446.66     398704.41      4525.05 o                         
   5   1  31    1993720.25    1826280.62     13423.38 o                         
   7   1  31    2374293.75    2109184.50     16489.74 o                         
   9   1  31       9993.09      10411.72      1374.68 o                         
  11   1  31    1233155.88    1213879.12      8745.45 o                         
  13   1  31     958117.94     927928.12      7185.89 o                         
  15   1  31      78080.34      83004.90      1832.49 o                         
  17   1  31    2011092.38    1929253.25     14457.75 o                         
  19   1  31    1302083.38    1246385.25      9218.79 o                         
  21   1  31      86661.62      49464.41      1685.87 o                         
  23   1  31       2433.88       -946.96      1893.91 o                         
  25   1  31     269051.72     300428.62      6988.69 o                         
  27   1  31     100984.88      86590.95      2332.34 o                         
  29   1  31       3637.53      11204.82      2010.70 o                         
   1   3  31      76715.19      68966.06      1533.81 o                         
   3   3  31     120507.07     119682.90      4256.90 o                         
   5   3  31      74735.06      76260.34      1901.79 o                         
   7   3  31     184529.67     155966.02      2333.78 o                         
   9   3  31     388044.31     348585.78      3594.22 o                         
  11   3  31     485839.31     478336.75      4603.58 o                         
  13   3  31     235075.97     259827.53      2973.89 o                         
  15   3  31    2315907.75    2221855.75     17432.66 o                         
  17   3  31    1823558.88    1781401.00     14117.80 o                         
  19   3  31    2830894.25    2702037.25     20593.50 o                         
  21   3  31      20556.54      28200.25      1642.09 o                         
  23   3  31     109989.66     143795.61      4751.30 o                         
  25   3  31     208013.94     230724.56      7600.40 o                         
  27   3  31       6360.86       8625.82      1506.28 o                         
  29   3  31       4112.91      12344.41      1592.65 o                         
   1   5  31     420058.12     405381.47      3653.60 o                         
   3   5  31    1347842.25    1350610.88     14178.48 o                         
   5   5  31     162765.78     168755.41      2597.71 o                         
   7   5  31     423847.00     360931.94      3532.07 o                         
   9   5  31      18125.40      49414.77      3259.71 o                         
  11   5  31     707767.88     813305.38      7274.92 o                         
  13   5  31     265910.12     247715.75      3410.54 o                         
  15   5  31      48889.93      41002.77      1902.20 o                         
  17   5  31     143848.89     177322.09      2932.90 o                         
  19   5  31       3162.46      25816.00      2036.27 o                         
  21   5  31     270809.03     320124.88      5203.80 o                         
  23   5  31     158503.98     136158.69      2345.26 o                         
  25   5  31      74839.84      70612.31      2142.01 o                         
  27   5  31     235362.09     244285.97      4365.84 o                         
  29   5  31     402602.94     448468.22      7818.27 o                         
   1   7  31     636200.94     604351.44      5857.42 o                         
   3   7  31     192898.14     260419.83      3037.61 o                         
   5   7  31    1040868.81     921292.44      7286.34 o                         
   7   7  31       6699.00      13324.51      3343.51 o                         
   9   7  31     924047.06     862593.25      7161.73 o                         
  11   7  31     116872.70     131222.16      2154.21 o                         
  13   7  31     406724.03     353542.16      4499.92 o                         
  15   7  31      22025.32      26454.10      1810.02 o                         
  17   7  31     974658.25    1146992.75      8817.76 o                         
  19   7  31     456747.22     456268.91      4396.57 o                         
  21   7  31      14347.93      40598.05      1722.43 o                         
  23   7  31     900661.94     951529.56      9787.56 o                         
  25   7  31    1415278.50    1444642.25     10461.58 o                         
  27   7  31     762985.19     751260.88      6449.52 o                         
  29   7  31     145349.77     140740.38     10357.34 o                         
   1   9  31    1908418.38    1686001.12     13725.99 o                         
   3   9  31     769700.81     771209.12      6446.27 o                         
   5   9  31       4567.75       -857.51      1715.01 o                         
   7   9  31    1614246.88    1569531.38     10992.68 o                         
   9   9  31      62941.95      47304.88      1667.57 o                         
  11   9  31      47252.44      67385.49      1806.97 o                         
  13   9  31    1960599.00    1851598.62     13138.35 o                         
  15   9  31       4470.73      11272.98      2262.53 o                         
  17   9  31       4484.79       5038.84      1746.67 o                         
  19   9  31      83229.50     108151.98      2117.06 o                         
  21   9  31    3018819.00    3010346.50     51066.10 o                         
  23   9  31      79625.91      98493.20      2396.60 o                         
  25   9  31       8645.22      11810.39      1952.89 o                         
  27   9  31      83737.08      87707.69      2338.23 o                         
  29   9  31      38020.72      40417.50      2000.84 o                         
   1  11  31     477513.06     457949.66     11145.05 o                         
   3  11  31     679409.00     600795.31      5786.22 o                         
   5  11  31      36095.27      38670.54      3418.93 o                         
   7  11  31     372319.69     367047.34      3584.40 o                         
   9  11  31     884749.25     890806.31      7180.10 o                         
  11  11  31     142051.00     139109.08      2058.77 o                         
  13  11  31       7510.61       5574.20      2145.21 o                         
  15  11  31      16324.86       8608.71      1400.88 o                         
  17  11  31      39394.44      40153.58      1405.74 o                         
  19  11  31      59092.08      77048.82      1956.07 o                         
  21  11  31      48394.30      58845.70      2030.66 o                         
  23  11  31     400542.91     358666.66      4218.43 o                         
  25  11  31      37551.59      41962.98      1929.83 o                         
  27  11  31      48551.92      70423.19      5740.11 o                         
  29  11  31     395246.06     392146.31      9955.10 o                         
   1  13  31     858061.00     709523.38      6519.86 o                         
   3  13  31      77360.93      95834.86      1891.88 o                         
   5  13  31     733813.88     687679.62      9117.14 o                         
   7  13  31     119569.09     101263.64      1851.20 o                         
   9  13  31     109924.51     127164.20      2369.29 o                         
  11  13  31    1681043.12    1758848.38     23538.72 o                         
  13  13  31     257919.59     222293.44      4684.26 o                         
  15  13  31       6160.34       1491.02      3301.61 o                         
  17  13  31      78118.82      72494.25      2530.68 o                         
  19  13  31     248779.45     284122.81      3463.53 o                         
  21  13  31     430488.94     420587.03      4359.46 o                         
  23  13  31     387442.94     360284.28      3865.33 o                         
  25  13  31     198482.81     196964.27      8295.93 o                         
  27  13  31     313005.38     346051.09      4365.84 o                         
  29  13  31     109465.52      90048.60      2170.85 o                         
   1  15  31       8644.53      21032.00      1451.39 o                         
   3  15  31      48500.08      64061.46      2024.81 o                         
   5  15  31    1046117.12     948554.81      9720.46 o                         
   7  15  31      63591.52      66629.70      2446.88 o                         
   9  15  31    1273101.62    1432692.38     10024.68 o                         
  11  15  31     172002.56     168292.91      2807.21 o                         
  13  15  31      72477.12      74781.40      1868.35 o                         
  15  15  31     545970.56     542747.38      4755.44 o                         
  17  15  31     204962.19     204173.20      4566.95 o                         
  19  15  31     114417.43     140511.38      2308.42 o                         
  21  15  31    2542515.50    2557172.75     19512.03 o                         
  23  15  31    1148278.75    1183908.00     12527.70 o                         
  25  15  31    1942673.38    2055356.75     15064.10 o                         
  27  15  31     298446.06     313603.28      4089.30 o                         
  29  15  31      32947.81      43256.42      2215.81 o                         
   1  17  31       1594.92       4079.05      3368.65 o                         
   3  17  31     618308.31     618242.88     10449.52 o                         
   5  17  31     558347.81     542117.81      4810.69 o                         
   7  17  31     644359.69     733969.44      9368.53 o                         
   9  17  31     463214.31     412701.47      8547.32 o                         
  11  17  31    1523644.38    1493702.88     11759.06 o                         
  13  17  31     134708.11     126479.19      3276.47 o                         
  15  17  31    2223919.75    2152662.50     15671.09 o                         
  17  17  31      67456.98      64942.59      2983.18 o                         
  19  17  31     255306.70     303212.72      3332.84 o                         
  21  17  31    1473407.12    1490087.50     12017.99 o                         
  23  17  31      10414.39      -1885.44      3770.88 o                         
  25  17  31      20249.92      19299.90      2262.53 o                         
  27  17  31     876305.69     868776.69      7606.39 o                         
  29  17  31       7444.60       8007.36      2053.03 o                         
   1  19  31     140306.86     100648.14      2220.63 o                         
   3  19  31     385335.81     325990.47      3342.64 o                         
   5  19  31      27403.37      21366.30      1705.16 o                         
   7  19  31    1162257.00    1071224.12     11983.00 o                         
   9  19  31      14620.03      22489.51      2371.46 o                         
  11  19  31      12288.45       6287.80      1554.27 o                         
  13  19  31     203855.86     185077.08      3796.01 o                         
  15  19  31     823349.00     792008.62      9435.55 o                         
  17  19  31     282476.62     323931.06      5379.78 o                         
  19  19  31     516628.62     526826.69      8212.12 o                         
  21  19  31     132552.25     119832.64      3008.32 o                         
  23  19  31      43755.38      44684.41      6896.51 o                         
  25  19  31     114579.32     160452.84      4181.48 o                         
  27  19  31      45226.25      35681.84      3511.11 o                         
  29  19  31      35580.50      22014.87      3058.60 o                         
   1  21  31       6840.21       9193.23      1484.40 o                         
   3  21  31       4657.02       5575.82      2128.45 o                         
   5  21  31     224073.55     219617.88      3846.29 o                         
   7  21  31     195018.77     162846.52      2891.00 o                         
   9  21  31     672209.62     606638.06      5188.02 o                         
  11  21  31     306148.47     308710.34      3543.06 o                         
  13  21  31    1197538.75    1152722.25      9606.55 o                         
  15  21  31     432929.47     418214.66      4125.58 o                         
  17  21  31      43340.89      53839.66      2243.29 o                         
  19  21  31     318717.44     253019.28      5681.45 o                         
  21  21  31     486056.03     393671.91     10650.62 o                         
  23  21  31      59238.79      61371.64      2555.82 o                         
  25  21  31      35400.26      51629.02      2932.90 o                         
  27  21  31      21636.53      13326.29      1944.10 o                         
  29  21  31     691047.75     704792.56      9427.19 o                         
   1  23  31      26173.94      18760.46      1902.20 o                         
   3  23  31      80789.62      81308.48      1884.26 o                         
   5  23  31     909935.88     936858.06      7538.84 o                         
   7  23  31    1458407.00    1404617.75     11505.35 o                         
   9  23  31     612137.69     663546.44     16985.69 o                         
  11  23  31      26399.44      29188.91      1960.71 o                         
  13  23  31     842521.44     843552.56     17982.88 o                         
  15  23  31    1047805.56    1089812.75      8458.04 o                         
  17  23  31      33078.74      28497.19      2103.31 o                         
  19  23  31      61818.29      80051.67      2195.49 o                         
  21  23  31       4754.10       4181.66      4349.08 o                         
  23  23  31       6665.74       6729.16      1841.25 o                         
  25  23  31      93901.98      74188.84      4608.85 o                         
  27  23  31      25171.00      23916.98      1789.54 o                         
  29  23  31     160819.55     154596.41      5656.31 o                         
   1  25  31     142727.83     201381.22      6879.75 o                         
   3  25  31      54590.64      43371.36      1598.66 o                         
   5  25  31     777240.38     740377.69      7071.08 o                         
   7  25  31     545553.19     621096.75      6079.09 o                         
   9  25  31      98492.20     117869.39      2294.69 o                         
  11  25  31     303052.09     317926.28      3939.56 o                         
  13  25  31     359612.56     366407.34      4470.40 o                         
  15  25  31      40130.70      35300.44      1809.37 o                         
  17  25  31     286308.59     304569.75      3214.65 o                         
  19  25  31      98620.78      81790.70      3368.65 o                         
  21  25  31     236817.47     186825.56      3209.43 o                         
  23  25  31     344921.38     313909.81      3490.99 o                         
  25  25  31       6387.00       8896.61      1969.24 o                         
  27  25  31     326962.91     306183.00      4248.53 o                         
  29  25  31     213587.34     225588.39      7483.10 o                         
   1  27  31      19965.16      31508.00      1449.57 o                         
   3  27  31     518745.19     514210.69      8664.63 o                         
   5  27  31      93589.54     105716.62      2715.03 o                         
   7  27  31    2001996.12    1911670.12     19994.01 o                         
   9  27  31      11190.88      17067.14      2262.53 o                         
  11  27  31      16792.71      17919.81      2849.11 o                         
  13  27  31        565.80      -1458.07      2916.14 o                         
  15  27  31      20561.29      25484.91      2157.11 o                         
  17  27  31     820839.69     806073.00      6916.49 o                         
  19  27  31      57057.60      56095.64      1983.12 o                         
  21  27  31     460854.59     444044.50      4342.57 o                         
  23  27  31     287470.66     282389.69      3283.28 o                         
  25  27  31     198466.48     202075.52      2813.95 o                         
  27  27  31     769930.25     744484.38      5995.00 o                         
  29  27  31      79809.84      91016.60      2367.85 o                         
   1  29  31      93489.17     137563.50      2941.29 o                         
   3  29  31      10989.60      18561.76      1855.93 o                         
   5  29  31     630715.50     609641.38      5742.74 o                         
   7  29  31      60018.04      46762.23      2177.78 o                         
   9  29  31        594.92        203.57      2262.53 o                         
  11  29  31     171783.94     138658.02      2590.12 o                         
  13  29  31    1207074.25    1272651.25     24628.02 o                         
  15  29  31      78874.18      76300.11      2397.79 o                         
  17  29  31     874552.50     810900.12      7451.04 o                         
  19  29  31     718292.19     723544.38      8346.20 o                         
  21  29  31      95082.03      81601.29      2941.29 o                         
  23  29  31      21024.39      17472.48      1861.37 o                         
  25  29  31      23063.23      18086.53      1911.02 o                         
  27  29  31     642553.38     579992.44      5442.61 o                         
  29  29  31      12686.35      14404.25      1943.95 o                         
   1  31  31     124209.03     106880.60      2941.29 o                         
   3  31  31       2744.02       5374.02      1675.07 o                         
   5  31  31     159429.39     138663.22      3460.83 o                         
   7  31  31     248134.02     271412.19      3499.35 o                         
   9  31  31       2193.04       9119.43      2000.85 o                         
  11  31  31     611486.44     593753.56      9703.74 o                         
  13  31  31      43609.14      43868.98      2539.06 o                         
  15  31  31     719314.12     775782.88      6650.95 o                         
  17  31  31     185216.89     184487.77      3380.92 o                         
  19  31  31     416400.78     397229.00      7625.55 o                         
  21  31  31      95053.85     106684.56      3326.75 o                         
  23  31  31       1952.13       6937.17      2782.07 o                         
  25  31  31      14047.66      19169.04      2251.90 o                         
  27  31  31        783.54      -1072.61      2145.22 o                         
  29  31  31       9290.23       6501.75      2112.67 o                         
  31  31  31       9063.97      10977.12      5907.71 o                         
   0   0  32     750180.06     748963.06     12753.94 o                         
   4   0  32     692874.81     858335.25     10625.49 o                         
   8   0  32     607170.81     576039.06      7910.46 o                         
  12   0  32    1350833.12    1372448.12     15200.82 o                         
  16   0  32     128911.44     176493.78      3251.33 o                         
  20   0  32      30674.81      69434.40      3670.32 o                         
  24   0  32      45864.99      53412.37      3217.81 o                         
  28   0  32     208419.75     170158.69      4290.42 o                         
   2   2  32    2304206.00    2313693.25     15504.19 o                         
   4   2  32     235166.64     208624.06      3553.01 o                         
   6   2  32     128544.05     196501.52      5195.43 o                         
   8   2  32     210473.98     160474.00      2396.60 o                         
  10   2  32     201984.62     197353.28      2423.85 o                         
  12   2  32      14241.32       8481.68      1804.88 o                         
  14   2  32      87926.25      83995.23      1771.42 o                         
  16   2  32      17337.29      19843.46      1522.51 o                         
  18   2  32      46480.83      54015.24      1730.69 o                         
  20   2  32    1379939.75    1293334.50      9138.53 o                         
  22   2  32    1112528.50    1127563.00      8939.10 o                         
  24   2  32     775328.69     785834.88      9393.67 o                         
  26   2  32      14417.91      29429.06      2083.15 o                         
  28   2  32     439328.06     436693.94      7625.55 o                         
  30   2  32     148909.11     121344.15      2445.43 o                         
   0   4  32     217655.69     164108.53      3351.89 o                         
   2   4  32     637129.25     670243.94      5690.19 o                         
   4   4  32     794139.12     799903.69     11077.97 o                         
   6   4  32    2229959.00    2117170.25     19994.01 o                         
   8   4  32     444906.72     438817.72      4234.53 o                         
  10   4  32     806126.56     769023.88      6458.35 o                         
  12   4  32     587053.81     532707.44      4682.91 o                         
  14   4  32      11047.31       9642.04      1324.74 o                         
  16   4  32      57138.59      61707.55      2899.39 o                         
  18   4  32    3619636.25    3771479.00     26918.21 o                         
  20   4  32      82772.01      82503.27      3620.04 o                         
  22   4  32     565122.94     533002.75      4827.85 o                         
  24   4  32    2892798.75    2956908.50     30217.23 o                         
  26   4  32     257653.88     253477.91      3058.61 o                         
  28   4  32      82248.48      77928.98      1878.03 o                         
  30   4  32       5131.89      14630.99      1606.45 o                         
   2   6  32     557675.44     530029.38      4794.23 o                         
   4   6  32       5221.50       -742.20      1484.40 o                         
   6   6  32      13444.48      12412.67      1558.63 o                         
   8   6  32     640236.38     584004.00      4718.49 o                         
  10   6  32      17533.36      24547.51      1918.96 o                         
  12   6  32      92909.46     144085.59      4089.31 o                         
  14   6  32     374151.78     304472.03      5019.46 o                         
  16   6  32      67145.82      77640.64      2024.00 o                         
  18   6  32      46600.57      60567.39      1884.80 o                         
  20   6  32     638097.25     612250.19      6536.18 o                         
  22   6  32     417092.84     485585.78      4395.38 o                         
  24   6  32     223026.64     267684.25      3044.64 o                         
  26   6  32     630310.75     576586.56      5288.33 o                         
  28   6  32    1784091.12    1742382.75     12577.17 o                         
  30   6  32     570292.81     571304.88      5219.77 o                         
   0   8  32    1175753.25    1063068.62     11530.50 o                         
   2   8  32     546127.81     520038.16      4656.61 o                         
   4   8  32     322646.88     312026.69      3281.62 o                         
   6   8  32    2430493.75    2320814.00     18980.10 o                         
   8   8  32     275594.31     352940.62      6083.69 o                         
  10   8  32    1849882.38    1744672.25     15217.61 o                         
  12   8  32     117294.28     227281.22      6720.54 o                         
  14   8  32     312295.50     300723.25      3404.25 o                         
  16   8  32     151706.20     155386.75      2421.74 o                         
  18   8  32     662699.62     665569.69      5833.22 o                         
  20   8  32      66792.45      98340.36      3737.36 o                         
  22   8  32      68268.02      72420.04      1973.32 o                         
  24   8  32       8022.73       9488.55      1781.94 o                         
  26   8  32      25710.26      20369.40      4273.66 o                         
  28   8  32     275244.25     235413.27      3522.93 o                         
  30   8  32     923695.38     975606.62      7303.37 o                         
   2  10  32     567074.38     711598.00     16491.32 o                         
   4  10  32    3527970.50    3547785.75     49255.84 o                         
   6  10  32     284847.38     313616.00      8329.45 o                         
   8  10  32    2653362.75    2560208.25     17236.80 o                         
  10  10  32    2043902.25    2046645.12     27845.81 o                         
  12  10  32     627436.44     727973.88      6074.76 o                         
  14  10  32     344435.00     309828.06      3779.19 o                         
  16  10  32     125262.51     161381.77      2362.16 o                         
  18  10  32    1086706.50    1086285.12      9212.22 o                         
  20  10  32      12089.26      17913.40      1625.57 o                         
  22  10  32     185797.55     180171.95      3871.44 o                         
  24  10  32    1223204.50    1154962.00      8645.16 o                         
  26  10  32     257962.19     275065.44      3447.76 o                         
  28  10  32      64940.45      53393.39      3837.92 o                         
  30  10  32       3369.53       1949.87      2045.36 o                         
   0  12  32     164596.48     167812.38      3938.47 o                         
   2  12  32    5219961.00    4981232.50     88456.22 o                         
   4  12  32     355184.84     380735.97      3857.29 o                         
   6  12  32    1881742.88    1923914.12     14080.40 o                         
   8  12  32     290750.97     241455.92      2766.97 o                         
  10  12  32     326133.41     353925.91      3418.93 o                         
  12  12  32     124380.69     141193.72      3578.15 o                         
  14  12  32      32523.20      57782.93      2463.64 o                         
  16  12  32     372715.19     373377.88      4090.59 o                         
  18  12  32      26312.60      37360.38      2128.45 o                         
  20  12  32     496100.31     449740.53      4525.05 o                         
  22  12  32     702662.31     628212.62      5993.24 o                         
  24  12  32     692957.06     681982.44      5825.43 o                         
  26  12  32     341688.53     414516.94      4181.11 o                         
  28  12  32      48922.38      53681.41      1956.07 o                         
  30  12  32     394370.69     348967.97      9661.82 o                         
   2  14  32    1471820.00    1556863.88     12186.94 o                         
   4  14  32     162319.48     152521.52      2849.11 o                         
   6  14  32       2781.16       7347.81      1650.81 o                         
   8  14  32    1246635.50    1269352.88     10370.85 o                         
  10  14  32     525623.62     560070.44      7349.01 o                         
  12  14  32     105334.19     130792.30      2162.54 o                         
  14  14  32     888785.38     769603.75      6714.67 o                         
  16  14  32     185091.16     149239.47      2266.15 o                         
  18  14  32        537.40       4387.79      3343.51 o                         
  20  14  32     226753.53     203002.91      2899.64 o                         
  22  14  32     408773.47     389981.75      4182.58 o                         
  24  14  32      10218.59      18327.86      2698.27 o                         
  26  14  32     129905.24     134053.98      2588.87 o                         
  28  14  32     405848.50     434553.66      4449.63 o                         
  30  14  32     142492.25     165031.20      2588.04 o                         
   0  16  32     899904.06    1006438.50     10441.14 o                         
   2  16  32     379897.31     393069.31      3852.48 o                         
   4  16  32     136117.44     159444.66      2250.14 o                         
   6  16  32     144671.61     128837.05      6603.23 o                         
   8  16  32     203171.31     215525.56      2683.70 o                         
  10  16  32      58873.95      45898.61      1893.82 o                         
  12  16  32      22013.88      30816.09      7189.80 o                         
  14  16  32      52245.06      59661.45      2011.14 o                         
  16  16  32     297646.12     281833.50      5606.04 o                         
  18  16  32      88160.42      92582.40      2000.85 o                         
  20  16  32     484224.34     484982.09      6133.94 o                         
  22  16  32     667791.88     676863.06      6257.81 o                         
  24  16  32     188072.55     225842.95      5254.09 o                         
  26  16  32     605466.94     537878.00      5378.16 o                         
  28  16  32      25480.20      38221.64      2698.27 o                         
  30  16  32      31728.89      44009.48      2106.46 o                         
   2  18  32      66252.20      48571.50      1650.99 o                         
   4  18  32    2253032.50    2359482.50     16073.59 o                         
   6  18  32     821449.00     829966.31      6385.52 o                         
   8  18  32     515122.16     519195.09      5060.14 o                         
  10  18  32     219731.42     190055.05      8706.54 o                         
  12  18  32      12586.75      22342.33      4550.19 o                         
  14  18  32     237187.36     254432.80      4390.98 o                         
  16  18  32     944453.06     986167.12     12820.97 o                         
  18  18  32      67308.33      83432.89      1977.15 o                         
  20  18  32     894912.88     966463.50      7433.52 o                         
  22  18  32     798319.25     805023.88      6948.78 o                         
  24  18  32    1786640.25    1657879.12     35077.57 o                         
  26  18  32     232599.73     230512.17      3006.93 o                         
  28  18  32    1017867.38     934881.25      7265.40 o                         
  30  18  32      79300.05      74843.07      2916.15 o                         
   0  20  32     749176.62     771906.75      8916.03 o                         
   2  20  32      90988.27     137141.83      1996.61 o                         
   4  20  32      53421.10      41210.77      1534.26 o                         
   6  20  32     482799.59     476168.22      4746.09 o                         
   8  20  32     395598.78     405366.50      4175.40 o                         
  10  20  32     269327.62     267815.41      4047.40 o                         
  12  20  32     261298.67     231841.48      2946.80 o                         
  14  20  32     520993.41     636967.69      5582.90 o                         
  16  20  32      32868.11      39076.67      3435.69 o                         
  18  20  32      71401.26      74093.28      3620.04 o                         
  20  20  32     273912.34     271807.31      3744.28 o                         
  22  20  32      39100.86      41141.28      2849.11 o                         
  24  20  32    1965056.00    1932817.50     24359.92 o                         
  26  20  32        649.19       -860.69      1721.38 o                         
  28  20  32     573607.25     530968.62      4806.50 o                         
  30  20  32      73112.94      88985.75      2382.89 o                         
   2  22  32    2029568.75    2012270.62     16202.25 o                         
   4  22  32     335997.03     273844.66      2820.47 o                         
   6  22  32     265558.25     276270.19      3196.81 o                         
   8  22  32     236112.83     227286.81      3401.73 o                         
  10  22  32     763855.69     772917.50     15535.99 o                         
  12  22  32      90977.59      90871.01      3251.33 o                         
  14  22  32    3114804.00    2896701.75     43038.25 o                         
  16  22  32     713912.88     704786.56      6784.12 o                         
  18  22  32      23806.95      36500.99      1678.98 o                         
  20  22  32      36400.09      27254.46      2555.82 o                         
  22  22  32     394317.03     458019.69      4450.62 o                         
  24  22  32     207104.81     183871.75      2713.63 o                         
  26  22  32       4738.82       3058.33      1902.20 o                         
  28  22  32     338287.41     313533.12      3628.64 o                         
  30  22  32      55600.02      55837.85      2932.90 o                         
   0  24  32    5078681.00    5102046.00     45149.96 o                         
   2  24  32      51696.25      43667.88      1605.90 o                         
   4  24  32     120174.23     120598.19      2082.58 o                         
   6  24  32     107065.92     115753.49      2639.61 o                         
   8  24  32      16992.02      13582.62      2050.17 o                         
  10  24  32      86936.39      99677.99      2163.09 o                         
  12  24  32    1518734.75    1399276.12     11378.60 o                         
  14  24  32      98262.77     101755.48      8999.83 o                         
  16  24  32    1959059.38    1857898.00     20237.06 o                         
  18  24  32    1154039.88    1093060.75      8676.45 o                         
  20  24  32      59921.18      72166.68      2188.87 o                         
  22  24  32        316.19       1718.53      1802.30 o                         
  24  24  32      42186.54      47038.28      4525.05 o                         
  26  24  32     133708.14     123623.87      2450.27 o                         
  28  24  32     567337.06     506413.62      7281.98 o                         
  30  24  32     152716.41     150291.69      2661.41 o                         
   2  26  32     130295.55      97328.35      2103.04 o                         
   4  26  32      55591.12      56291.34      2013.68 o                         
   6  26  32     123385.20     130224.68      2900.87 o                         
   8  26  32    2692771.00    2625289.25     30577.61 o                         
  10  26  32     218113.75     207148.53      2896.18 o                         
  12  26  32      59607.63      48194.88      2221.80 o                         
  14  26  32     523332.03     441694.16      4603.58 o                         
  16  26  32     270791.75     236245.28      4156.35 o                         
  18  26  32       7233.77      13042.13      1785.79 o                         
  20  26  32     218100.44     226434.39      5337.89 o                         
  22  26  32     481562.53     491024.72      8589.22 o                         
  24  26  32     633374.81     676516.31      5694.13 o                         
  26  26  32      15443.95      26231.74      2147.37 o                         
  28  26  32       5115.86       2745.27      3368.65 o                         
  30  26  32      19348.54      11022.49      2175.06 o                         
   0  28  32      18737.29      34960.21      2312.80 o                         
   2  28  32     409399.53     393457.38      4252.34 o                         
   4  28  32      20912.43      19190.22      2182.74 o                         
   6  28  32     194237.47     188159.72      2757.14 o                         
   8  28  32     134965.03     113544.51      5723.35 o                         
  10  28  32        708.91       1993.26      2698.27 o                         
  12  28  32       1536.70        -92.83      2262.53 o                         
  14  28  32      24095.80      18300.57      2310.74 o                         
  16  28  32     316612.75     333347.41      3931.01 o                         
  18  28  32     113976.27     135434.61      3368.65 o                         
  20  28  32     642457.44     630512.50      5922.76 o                         
  22  28  32     105392.34     159574.83      2654.23 o                         
  24  28  32       8520.93      13767.80      2070.93 o                         
  26  28  32      13225.39      16055.34      2138.48 o                         
  28  28  32     431861.12     387403.00      4411.79 o                         
  30  28  32      11355.72      11847.19      6695.40 o                         
   2  30  32     339356.81     325164.56     10558.45 o                         
   4  30  32    1334696.38    1362020.62      9894.65 o                         
   6  30  32      60049.74      40208.02      3594.90 o                         
   8  30  32     345833.56     327061.62      8078.05 o                         
  10  30  32       8131.75       2553.89      1850.81 o                         
  12  30  32     194555.64     194103.39      3040.24 o                         
  14  30  32     145399.06     120139.86      2568.89 o                         
  16  30  32       4154.23      24807.86      2782.07 o                         
  18  30  32      21994.78      14351.76      3301.61 o                         
  20  30  32     109273.48     146436.34      2642.90 o                         
  22  30  32     388781.00     371930.50      5044.60 o                         
  24  30  32      84739.34      77895.73      3418.93 o                         
  26  30  32      80790.30      84795.05      5228.95 o                         
  28  30  32     238066.58     203984.44      3354.66 o                         
  30  30  32     109925.50     115096.26      2640.46 o                         
   0  32  32     160008.70     220554.38      4977.56 o                         
   2  32  32     197459.19     175106.45      2890.41 o                         
   4  32  32       1885.32        225.10      1705.16 o                         
   6  32  32    1210373.00    1124309.25     10927.14 o                         
   8  32  32     830870.38     800255.94      6856.95 o                         
  10  32  32       1163.40       2915.37      1927.22 o                         
  12  32  32     442084.56     366085.44      4314.02 o                         
  14  32  32       1640.68       5614.17      4298.80 o                         
  16  32  32      46164.63      36683.95      3184.30 o                         
  18  32  32       4891.24      21599.93      2407.28 o                         
  20  32  32       5078.04      17267.28      2371.46 o                         
  22  32  32       9998.22       6471.63      1866.72 o                         
  24  32  32       4248.84       3848.38      2505.54 o                         
  26  32  32      18855.40      28165.28      2874.25 o                         
  28  32  32     120400.22     114339.23      2983.18 o                         
  30  32  32     204556.92     218497.95      4659.13 o                         
  32  32  32      91691.35      99459.84     16684.03 o                         
   1   1  33     183611.81     146982.02      2041.13 o                         
   3   1  33      43778.86      25043.26      1433.94 o                         
   5   1  33      35188.61      36551.95      3050.22 o                         
   7   1  33    1078071.50    1129586.88      9740.23 o                         
   9   1  33     371810.19     367887.28      3673.72 o                         
  11   1  33     836968.50     712221.31      6043.55 o                         
  13   1  33     363170.91     341815.00      3349.74 o                         
  15   1  33     651578.56     600026.00      6167.49 o                         
  17   1  33        184.02       5798.01      1638.74 o                         
  19   1  33       5499.89      15293.36      2983.18 o                         
  21   1  33     913671.06     896896.44      7051.15 o                         
  23   1  33    1285154.25    1092132.88      8575.54 o                         
  25   1  33     660952.94     714592.19      9653.43 o                         
  27   1  33      17204.76      37622.13      2061.92 o                         
  29   1  33     984077.50     988297.00      8524.36 o                         
  31   1  33    1256015.62    1273335.88     12686.92 o                         
   1   3  33     736928.12     599369.62      7122.77 o                         
   3   3  33    1538231.62    1373010.88     11358.72 o                         
   5   3  33     672019.75     677364.88      6059.49 o                         
   7   3  33     947548.12     953439.44     12343.37 o                         
   9   3  33    1542967.25    1531831.38     12213.68 o                         
  11   3  33     780760.75     762652.44      6008.32 o                         
  13   3  33      26965.52      22527.89      1433.94 o                         
  15   3  33     327853.41     305904.06      3376.46 o                         
  17   3  33     346841.50     348012.41      3613.95 o                         
  19   3  33     795403.38     802681.69      7238.90 o                         
  21   3  33     127166.53     167230.98      2731.79 o                         
  23   3  33      69658.23      85034.32      5363.02 o                         
  25   3  33      98670.97     106032.73      2715.03 o                         
  27   3  33      22655.60      24545.47      1432.87 o                         
  29   3  33        622.98         82.99      1357.52 o                         
  31   3  33      67214.66      60887.83      2916.14 o                         
   1   5  33    1067456.50     956801.25      8040.65 o                         
   3   5  33    1026272.31    1100839.50      9267.97 o                         
   5   5  33     430651.59     453050.53      4042.33 o                         
   7   5  33         63.12       -624.60      1249.20 o                         
   9   5  33    1170127.38    1240136.75      9452.52 o                         
  11   5  33     387715.62     424136.84      4659.12 o                         
  13   5  33      25161.55      27709.91      2262.53 o                         
  15   5  33       2517.06      15234.16      1628.67 o                         
  17   5  33     835829.81     750483.75     10441.13 o                         
  19   5  33     380138.94     359324.09      3764.29 o                         
  21   5  33     186733.97     153984.91      2289.10 o                         
  23   5  33     741276.25     766668.25      7035.13 o                         
  25   5  33     853586.19     909758.38      7630.38 o                         
  27   5  33     135966.97     151378.52      2647.99 o                         
  29   5  33     100086.41     114803.48      2154.69 o                         
  31   5  33     221288.05     241502.05      4298.79 o                         
   1   7  33    2582610.50    2729050.25     25424.06 o                         
   3   7  33    3932774.50    4067664.25     54418.09 o                         
   5   7  33     330686.66     390932.72      3670.05 o                         
   7   7  33      21055.91      52495.64      3142.40 o                         
   9   7  33     584458.12     462624.56      4076.60 o                         
  11   7  33     573281.56     547115.31      4799.15 o                         
  13   7  33      75800.41      94268.42      1825.01 o                         
  15   7  33     143570.33     157009.58      2429.13 o                         
  17   7  33      84998.15      79153.99      2019.51 o                         
  19   7  33     312766.34     317699.12      3653.07 o                         
  21   7  33     969246.69     992446.75      8432.67 o                         
  23   7  33      50866.47      59923.57      1916.77 o                         
  25   7  33      18368.78      30090.37      6561.32 o                         
  27   7  33      30674.14      46726.97      3594.90 o                         
  29   7  33      50949.77      53959.82      3871.43 o                         
  31   7  33     508980.62     556397.25      5457.18 o                         
   1   9  33     263592.38     278390.69      3913.33 o                         
   3   9  33     131411.95      87594.28      2010.70 o                         
   5   9  33    5449652.50    5453444.50     37483.15 o                         
   7   9  33     499389.66     524141.09      5089.58 o                         
   9   9  33     430394.44     400071.97      4091.75 o                         
  11   9  33    2952629.00    2964681.75     20748.31 o                         
  13   9  33     151699.22     125010.88      3569.76 o                         
  15   9  33     112135.53     109439.15      4298.80 o                         
  17   9  33      20212.15      31216.12      1985.99 o                         
  19   9  33     665849.50     643165.44     14253.92 o                         
  21   9  33     101370.26      62047.60      2220.63 o                         
  23   9  33     416566.59     470439.22      5790.39 o                         
  25   9  33      28349.09      21113.00      1916.77 o                         
  27   9  33      30860.49      23580.17      2068.66 o                         
  29   9  33     710514.88     725428.94      8957.93 o                         
  31   9  33      22846.60      38199.86      1895.85 o                         
   1  11  33    1458899.88    1427020.62     32840.14 o                         
   3  11  33    3234184.50    3160414.00     22915.47 o                         
   5  11  33     370566.72     365579.50      7441.20 o                         
   7  11  33     113242.47     119462.11      4684.26 o                         
   9  11  33     845134.50     862488.62     13591.92 o                         
  11  11  33     697277.44     717661.75      6113.08 o                         
  13  11  33     202211.53     181914.95      2405.02 o                         
  15  11  33     334771.72     360899.84      3785.18 o                         
  17  11  33     698673.69     697259.38      8957.90 o                         
  19  11  33       9569.85      12897.00      1892.32 o                         
  21  11  33       2581.82      14746.36      2178.73 o                         
  23  11  33      53237.16      60049.02      2001.62 o                         
  25  11  33     568404.56     584130.19      5374.06 o                         
  27  11  33     468450.97     503065.53      4695.14 o                         
  29  11  33      12977.13       5837.92      2039.14 o                         
  31  11  33      10711.48      30990.16      2072.49 o                         
   1  13  33      66466.78     114961.05      2221.80 o                         
   3  13  33     838973.62     824324.38      6946.21 o                         
   5  13  33          0.20       -825.40      1650.81 o                         
   7  13  33    1308572.75    1139435.75      8449.56 o                         
   9  13  33     802104.50     820784.00     11371.29 o                         
  11  13  33       9459.60      11234.98      1540.59 o                         
  13  13  33    1311037.62    1283620.62      9159.70 o                         
  15  13  33     809203.06     809099.69      6740.63 o                         
  17  13  33     332629.75     331762.78      3572.54 o                         
  19  13  33      73850.80      75096.91      2105.64 o                         
  21  13  33     688498.00     672058.31      6315.69 o                         
  23  13  33      25833.53      19348.79      1832.49 o                         
  25  13  33      48289.34      61288.87      3209.43 o                         
  27  13  33     256570.36     265448.31      5471.96 o                         
  29  13  33      66795.68      92707.36      2423.85 o                         
  31  13  33     177138.30     160841.31      7256.84 o                         
   1  15  33      43855.04      31136.79      2036.27 o                         
   3  15  33     717796.31     689697.56      6442.09 o                         
   5  15  33      39978.70      41050.99      1647.12 o                         
   7  15  33    2403260.00    2418475.50     17907.47 o                         
   9  15  33    1175694.88    1143930.00      8632.70 o                         
  11  15  33     679905.50     688036.62      5891.53 o                         
  13  15  33    1523478.38    1500560.62     10786.49 o                         
  15  15  33     224240.14     241990.34      2889.69 o                         
  17  15  33     210466.88     180312.36      3008.32 o                         
  19  15  33     889181.94     824472.25      7311.87 o                         
  21  15  33     218070.42     204402.38      2935.54 o                         
  23  15  33    2083472.88    2048955.75     15858.73 o                         
  25  15  33     279043.22     312313.78      3703.09 o                         
  27  15  33       1516.52       2463.21      2039.14 o                         
  29  15  33       7316.64      11707.89      1939.49 o                         
  31  15  33       4428.13       1569.19      2128.40 o                         
   1  17  33      18395.51      18021.68      1419.72 o                         
   3  17  33       4164.06       5663.19      1541.87 o                         
   5  17  33    1652884.75    1563473.75     11054.71 o                         
   7  17  33    1115832.12    1186618.75     10284.23 o                         
   9  17  33     768947.94     746274.50      5746.85 o                         
  11  17  33    1232485.00    1232416.88     10011.28 o                         
  13  17  33      73984.61      81679.45      2991.56 o                         
  15  17  33     491373.06     536084.88      4903.98 o                         
  17  17  33     629564.12     600819.38      5655.13 o                         
  19  17  33      35393.48      70389.26      2006.69 o                         
  21  17  33      11129.55      11887.82      3502.73 o                         
  23  17  33     727824.69     776909.56      7202.37 o                         
  25  17  33     282867.88     287934.06      4458.01 o                         
  27  17  33     357081.16     336493.62     12779.08 o                         
  29  17  33     338549.09     355022.47      3931.25 o                         
  31  17  33       2542.56       3277.65      2073.61 o                         
   1  19  33       9627.32      16882.38      1625.67 o                         
   3  19  33     554444.88     493110.25      6619.98 o                         
   5  19  33       1013.00       -951.10      1902.20 o                         
   7  19  33     178325.98     129272.18      2083.98 o                         
   9  19  33    2577508.00    2541061.25     18651.84 o                         
  11  19  33     264878.88     319547.16      7985.88 o                         
  13  19  33     124570.75     149126.80      2498.93 o                         
  15  19  33    1446302.00    1523808.88     12227.24 o                         
  17  19  33      65406.85      66988.52      1912.56 o                         
  19  19  33     234841.36     207547.19      2822.22 o                         
  21  19  33      66873.80      57498.31      1810.78 o                         
  23  19  33     139946.56     179134.88      4902.14 o                         
  25  19  33    1029394.56    1038617.12     13658.94 o                         
  27  19  33        208.57       4080.30      1973.32 o                         
  29  19  33     564644.75     564888.38      9427.19 o                         
  31  19  33     133905.70     129952.74      2685.11 o                         
   1  21  33     128755.93     131875.59      2756.93 o                         
   3  21  33       5672.83      19509.25      1701.35 o                         
   5  21  33      23039.03      10922.79      1569.38 o                         
   7  21  33       6438.27       1716.02      1494.87 o                         
   9  21  33      26009.32      27967.86      1638.74 o                         
  11  21  33     290508.88     291806.34      3556.06 o                         
  13  21  33      94094.32     125125.75      2423.55 o                         
  15  21  33     139487.05     115354.70      5874.19 o                         
  17  21  33     195827.98     211996.41      2690.71 o                         
  19  21  33      33237.63      31156.87      2118.28 o                         
  21  21  33      52126.17      50302.99      2287.66 o                         
  23  21  33      67257.05      62429.01      2597.71 o                         
  25  21  33      39819.03      42889.81      2112.67 o                         
  27  21  33     299474.75     310190.66      4432.87 o                         
  29  21  33     324874.19     331207.72      3608.21 o                         
  31  21  33      25448.23      24163.47      2189.73 o                         
   1  23  33     954033.75    1009299.62      8141.42 o                         
   3  23  33     129351.28     129913.60      2622.85 o                         
   5  23  33     219051.67     214583.20      2866.70 o                         
   7  23  33     680147.75     637497.94      7147.90 o                         
   9  23  33      45535.98      48148.55      2057.02 o                         
  11  23  33     536383.69     494532.06      5000.60 o                         
  13  23  33      36329.97      47611.36      2257.35 o                         
  15  23  33      84955.48      59407.49      3209.44 o                         
  17  23  33       2757.89      -1265.34      2530.68 o                         
  19  23  33      43930.76      26105.61      2237.39 o                         
  21  23  33      64095.47      78017.09      2188.87 o                         
  23  23  33     246886.56     244101.12      3243.68 o                         
  25  23  33     229181.08     191211.72      2942.19 o                         
  27  23  33     718908.75     699346.62     13801.41 o                         
  29  23  33      15819.36      18017.02      3326.75 o                         
  31  23  33     358576.03     327163.25      4843.48 o                         
   1  25  33       1706.05      -1198.30      2396.60 o                         
   3  25  33     304717.81     340620.28      3596.56 o                         
   5  25  33      15718.99       9563.73      1798.07 o                         
   7  25  33     899102.94     868505.31     20538.71 o                         
   9  25  33     435907.09     447858.59     12234.40 o                         
  11  25  33      71963.04      79087.29      3997.13 o                         
  13  25  33      77516.67      99181.66      7893.70 o                         
  15  25  33     199594.88     215928.92      3032.07 o                         
  17  25  33     398403.38     422837.97      7550.14 o                         
  19  25  33      13521.45      14379.39      1994.36 o                         
  21  25  33     199791.89     143960.22      2377.97 o                         
  23  25  33       3848.98       1670.62      1976.27 o                         
  25  25  33    1033336.12    1011154.75      9184.15 o                         
  27  25  33      69940.37      92058.92      5430.06 o                         
  29  25  33     161680.61     156409.00      2747.34 o                         
  31  25  33      86235.25      86600.73      2423.33 o                         
   1  27  33    1191036.88    1186514.25     21192.31 o                         
   3  27  33     396633.19     385463.47      5312.74 o                         
   5  27  33      82111.70      74823.22      2362.16 o                         
   7  27  33     175950.38     169812.88      3796.01 o                         
   9  27  33      57159.53      60490.90      2068.66 o                         
  11  27  33      73035.59      71515.55      2314.97 o                         
  13  27  33      90004.32      81187.90      2439.67 o                         
  15  27  33     811014.31     832257.50      6878.36 o                         
  17  27  33     192701.22     218866.09      3125.97 o                         
  19  27  33      39020.07      39516.24      1875.48 o                         
  21  27  33      77092.21      83418.15      2218.01 o                         
  23  27  33     340909.47     368476.78      3824.78 o                         
  25  27  33     102921.91     119175.19      2344.98 o                         
  27  27  33      40138.56      35359.89      2120.99 o                         
  29  27  33     320559.81     282701.78      4994.32 o                         
  31  27  33          6.69        157.51      3703.84 o                         
   1  29  33     994636.81     971349.44      8606.15 o                         
   3  29  33     102687.52      90145.66      3955.23 o                         
   5  29  33     268343.78     289408.56      3327.74 o                         
   7  29  33     159777.25     152003.47      2743.90 o                         
   9  29  33       8460.78       1795.23      2036.94 o                         
  11  29  33      65018.75      84439.12      2388.95 o                         
  13  29  33    1531081.25    1485881.00     12159.46 o                         
  15  29  33     758609.81     734787.25      7159.23 o                         
  17  29  33     396514.47     402372.88      4275.08 o                         
  19  29  33     154275.69     148248.48      2806.68 o                         
  21  29  33     151971.39     164409.50      2966.42 o                         
  23  29  33     516152.09     524755.19      4622.44 o                         
  25  29  33      24262.29      29439.73      2078.42 o                         
  27  29  33       3566.79       9230.33      2072.89 o                         
  29  29  33       5025.52       4287.87      2137.42 o                         
  31  29  33      96679.30      79865.33      2551.02 o                         
   1  31  33     806050.88     719667.06      7122.77 o                         
   3  31  33      45489.00      48428.34      2001.62 o                         
   5  31  33      83352.46      80310.23      2266.54 o                         
   7  31  33      63140.04      73538.45      2515.03 o                         
   9  31  33     143399.03     139909.12      2609.16 o                         
  11  31  33      72557.15      72389.95      2447.27 o                         
  13  31  33      28908.63      33563.52      2141.65 o                         
  15  31  33     377029.16     385869.44      4397.71 o                         
  17  31  33     223225.91     193320.73      3260.98 o                         
  19  31  33     543326.12     465298.50      4622.59 o                         
  21  31  33      16444.91      22196.11      1963.00 o                         
  23  31  33     257827.73     262593.72      3197.61 o                         
  25  31  33     266876.53     260171.64      3377.03 o                         
  27  31  33     163360.42     184176.70      2940.38 o                         
  29  31  33      13373.82      17601.23      2117.90 o                         
  31  31  33     447224.97     486947.34      5029.35 o                         
   1  33  33     709286.75     750480.62      9636.68 o                         
   3  33  33     351713.09     346537.88      4407.73 o                         
   5  33  33      25156.11      14057.76      3930.09 o                         
   7  33  33      38990.36      29192.36      3796.02 o                         
   9  33  33     605481.69     607845.38      5608.81 o                         
  11  33  33        382.77       6298.28      2505.54 o                         
  13  33  33     208671.72     180145.52      8161.85 o                         
  15  33  33      13557.61      19996.12      2254.46 o                         
  17  33  33     352620.19     352086.12      4459.71 o                         
  19  33  33      61003.69      36133.30      6762.44 o                         
  21  33  33       3803.87       1893.42      3326.75 o                         
  23  33  33     166346.34     194760.56      5698.21 o                         
  25  33  33      41063.81      38250.76      2257.69 o                         
  27  33  33     101603.33     130361.42      2542.13 o                         
  29  33  33     878541.56     888557.62     20019.18 o                         
  31  33  33      36012.03      45313.92      6561.32 o                         
  33  33  33    1271004.00    1242833.38     19273.37 o                         
   2   0  34     301108.41     301117.06      4525.05 o                         
   6   0  34    2295576.50    2336820.50     23479.99 o                         
  10   0  34    2771294.75    2719438.75     25876.59 o                         
  14   0  34     576001.81     500370.12      6418.87 o                         
  18   0  34     497792.47     433918.94      5832.29 o                         
  22   0  34    1252402.38    1253757.75     13608.67 o                         
  26   0  34     143086.72     135835.34      4022.27 o                         
  30   0  34      44758.19      70976.27      3485.97 o                         
   0   2  34    4278592.50    5054583.50     51300.68 o                         
   2   2  34      11944.28      25303.58      2807.21 o                         
   4   2  34      49808.16      50429.41      1581.77 o                         
   6   2  34      85271.19     110839.33      2097.37 o                         
   8   2  34    1065143.25    1122102.00      9255.05 o                         
  10   2  34     365576.72     347496.66      3587.55 o                         
  12   2  34      52310.55     105770.45      2190.85 o                         
  14   2  34      68929.48      87919.79      4994.32 o                         
  16   2  34     222439.73     205618.75      2538.48 o                         
  18   2  34      15637.42      28141.75      1747.35 o                         
  20   2  34      80096.95      88532.95      5614.42 o                         
  22   2  34     110695.95     154344.50      2560.88 o                         
  24   2  34    2027681.88    2191655.75     15657.20 o                         
  26   2  34      59440.08      55105.12      2213.47 o                         
  28   2  34       9326.05      28353.56      2109.43 o                         
  30   2  34       2756.50        238.77      2060.39 o                         
  32   2  34     403033.19     447769.22      4538.83 o                         
   2   4  34     484921.69     502015.66      4421.95 o                         
   4   4  34     355915.69     374731.94      3610.74 o                         
   6   4  34     113163.95     105022.91      1965.51 o                         
   8   4  34     644430.81     523344.56      4668.78 o                         
  10   4  34     835367.12     815810.94      6989.23 o                         
  12   4  34     146309.28     132004.02      2060.39 o                         
  14   4  34     584511.19     518507.19      4215.78 o                         
  16   4  34     557345.81     498124.38      5011.13 o                         
  18   4  34      57839.79      38833.73      1916.01 o                         
  20   4  34     146790.91     102580.58      2153.98 o                         
  22   4  34      15903.33      25280.76      1965.73 o                         
  24   4  34    2151382.25    2421599.50     17309.13 o                         
  26   4  34        417.09      -2115.88      4231.76 o                         
  28   4  34       2482.73       1371.60      1944.10 o                         
  30   4  34      82577.06      88311.68      4633.99 o                         
  32   4  34     131325.70     161818.42      2382.89 o                         
   0   6  34    3369997.25    3528300.00     32798.24 o                         
   2   6  34      56288.60      58919.22      1598.66 o                         
   4   6  34     525768.19     455130.38      4270.66 o                         
   6   6  34      11949.19       5631.18      1540.59 o                         
   8   6  34    1345257.75    1393963.88     10705.95 o                         
  10   6  34     656262.38     545971.38      4575.90 o                         
  12   6  34      51401.93      63267.78      1704.53 o                         
  14   6  34      98114.46      76095.66      1693.29 o                         
  16   6  34     770241.81     744144.56      7055.71 o                         
  18   6  34      77604.64      75477.79      2002.00 o                         
  20   6  34      15789.84      38753.60      1916.01 o                         
  22   6  34      25007.88      21959.80      1916.77 o                         
  24   6  34       1048.74       8855.32      1841.09 o                         
  26   6  34     367961.62     381204.25      3613.27 o                         
  28   6  34     124296.80     127430.69      3938.47 o                         
  30   6  34    1783074.25    1739049.88     12221.65 o                         
  32   6  34      20946.58      14970.32      1887.67 o                         
   2   8  34     489241.78     498135.62      4515.12 o                         
   4   8  34     129248.30     162299.14      2405.02 o                         
   6   8  34      60035.99     118478.60      4592.09 o                         
   8   8  34     210438.09     189348.81      2530.68 o                         
  10   8  34      69868.69      80645.05      4566.95 o                         
  12   8  34    1092522.00     959477.06      7338.93 o                         
  14   8  34     412403.44     409112.03      4371.33 o                         
  16   8  34      10725.77      21035.22      1565.73 o                         
  18   8  34     263892.50     257063.25      3080.96 o                         
  20   8  34      56037.91      67303.42      1872.30 o                         
  22   8  34     115621.83      98208.18      2052.51 o                         
  24   8  34     852563.38     918486.38      8005.17 o                         
  26   8  34     129088.09     129835.60      2346.82 o                         
  28   8  34     198104.50     207360.03      5388.16 o                         
  30   8  34     781043.50     739247.62      6208.88 o                         
  32   8  34      41218.50      48936.45      2456.16 o                         
   0  10  34    1596410.62    1551305.00     18049.93 o                         
   2  10  34     337713.28     352479.00      3567.01 o                         
   4  10  34    2422233.00    2346264.75     17259.47 o                         
   6  10  34     255523.80     250158.78      3157.97 o                         
   8  10  34     456332.53     443436.53      3993.81 o                         
  10  10  34     744579.44     744385.00      5928.69 o                         
  12  10  34     404966.97     355774.88      3528.59 o                         
  14  10  34     305369.59     281405.66      3107.02 o                         
  16  10  34    1350614.75    1354142.75     10102.69 o                         
  18  10  34     545651.44     547416.44      7457.95 o                         
  20  10  34     304640.50     333854.09      3496.46 o                         
  22  10  34     512314.84     488599.00      4856.02 o                         
  24  10  34     432965.22     423002.06     10131.08 o                         
  26  10  34        102.40      -1051.66      2103.31 o                         
  28  10  34     688244.69     732392.12     10759.56 o                         
  30  10  34       1989.92       1361.20      2106.46 o                         
  32  10  34     270254.94     259496.06      5698.20 o                         
   2  12  34    1039928.88     945116.50     10064.06 o                         
   4  12  34     474706.09     494490.22      8865.74 o                         
   6  12  34     116624.38      99000.56      3259.71 o                         
   8  12  34     306486.47     312702.53      3217.32 o                         
  10  12  34      32945.64      23356.36      1594.57 o                         
  12  12  34       5374.30      13214.86      3343.51 o                         
  14  12  34      47068.77      54714.69      6427.25 o                         
  16  12  34     243782.08     206368.84      3217.82 o                         
  18  12  34     481844.50     494878.88      4788.85 o                         
  20  12  34     310940.09     300698.06      3777.29 o                         
  22  12  34      66037.70      61538.07      4474.77 o                         
  24  12  34      53141.92      75783.30      4382.60 o                         
  26  12  34     134596.69     155060.66      2726.45 o                         
  28  12  34      51989.28      43323.75      2206.03 o                         
  30  12  34     211827.30     191933.73      2741.39 o                         
  32  12  34     142006.92     142956.14      4139.59 o                         
   0  14  34    1234117.25    1235724.62     12670.14 o                         
   2  14  34     678617.00     657572.81      5545.53 o                         
   4  14  34    1375769.75    1462119.75     11161.10 o                         
   6  14  34      27776.44      31821.38      1972.05 o                         
   8  14  34     258587.39     278811.38      3846.29 o                         
  10  14  34     231560.30     189710.05      2370.14 o                         
  12  14  34     188993.22     180285.09      4432.88 o                         
  14  14  34     261527.17     228329.61      2913.19 o                         
  16  14  34    1645213.88    1603813.38     12418.76 o                         
  18  14  34     173040.52     224618.72      4868.62 o                         
  20  14  34     677291.19     717306.38      6675.87 o                         
  22  14  34      80921.74      72543.10      4139.58 o                         
  24  14  34     362848.31     326128.38      4004.34 o                         
  26  14  34       4528.11      16290.53      1996.61 o                         
  28  14  34      49827.77      64355.16      2270.96 o                         
  30  14  34      10208.57       6823.47      1985.99 o                         
  32  14  34    1545856.00    1445205.38     19792.91 o                         
   2  16  34       1648.21       4493.58      1491.59 o                         
   4  16  34     124831.04     144392.09      3092.12 o                         
   6  16  34     185102.09     203935.86      2518.87 o                         
   8  16  34     186709.84     200255.80      2765.21 o                         
  10  16  34          7.68       -743.47      1486.95 o                         
  12  16  34      24553.37      13786.34      1598.66 o                         
  14  16  34      45900.68      67377.66      1933.00 o                         
  16  16  34       1955.48       -844.55      1689.10 o                         
  18  16  34     854273.56     926042.06     14111.43 o                         
  20  16  34        896.10       2013.51      2555.82 o                         
  22  16  34      38997.59      42365.27      2106.46 o                         
  24  16  34      29400.95       5575.50      1983.11 o                         
  26  16  34    1238972.75    1182647.88     17413.04 o                         
  28  16  34        355.89      12137.22      2057.02 o                         
  30  16  34      46652.87      54334.12      2392.54 o                         
  32  16  34     184406.25     158510.67      2815.63 o                         
   0  18  34      29403.20      24837.51      2128.45 o                         
   2  18  34      15595.79      17101.55      1533.81 o                         
   4  18  34     126688.73     128766.16      2169.94 o                         
   6  18  34       9805.06       7645.58      1533.81 o                         
   8  18  34        590.29       -740.65      1481.29 o                         
  10  18  34     529357.25     543512.75      7005.44 o                         
  12  18  34      14507.50       5531.79      1663.06 o                         
  14  18  34      94645.84      98331.56      2225.58 o                         
  16  18  34     138772.75     184875.17      2600.80 o                         
  18  18  34     716428.81     719919.44      6153.78 o                         
  20  18  34      45737.16      48277.85      2555.82 o                         
  22  18  34      33742.40      32115.35      3913.33 o                         
  24  18  34      26202.26      25656.93      2849.11 o                         
  26  18  34     147374.03     175075.48      2876.03 o                         
  28  18  34      73015.70      70006.09      3100.50 o                         
  30  18  34     279420.62     278725.19      6904.90 o                         
  32  18  34      12506.63      14973.12      2188.87 o                         
   2  20  34     480151.56     475338.31      4410.95 o                         
   4  20  34      63331.07      69922.86      1645.21 o                         
   6  20  34     478356.22     480358.69      4562.40 o                         
   8  20  34     368703.84     348690.66      3591.41 o                         
  10  20  34     921372.38     957646.56      9628.30 o                         
  12  20  34      87976.03     103536.62      2941.29 o                         
  14  20  34     307117.62     307270.75      9561.27 o                         
  16  20  34      67212.66      63716.16      4064.17 o                         
  18  20  34      50803.13      48594.14      1851.92 o                         
  20  20  34       1521.63       3818.40      1606.39 o                         
  22  20  34     392140.59     372568.03      4659.12 o                         
  24  20  34     165014.30     144373.56      2392.27 o                         
  26  20  34     192272.12     172214.86      2585.88 o                         
  28  20  34      40349.07      61202.32      2428.02 o                         
  30  20  34     167296.69     159498.92      3108.29 o                         
  32  20  34       8205.49       5463.58      2328.12 o                         
   0  22  34      16797.43      18904.66      2178.73 o                         
   2  22  34     347936.38     321476.34      3645.19 o                         
   4  22  34     730584.44     775798.69      6963.55 o                         
   6  22  34    1159381.50     986274.62      8026.97 o                         
   8  22  34     898428.62     876079.06      7521.92 o                         
  10  22  34     245634.36     253889.45      3294.93 o                         
  12  22  34       1802.83       1149.27      2371.46 o                         
  14  22  34     645084.50     627814.19      5360.90 o                         
  16  22  34     146847.34     128421.41      5128.39 o                         
  18  22  34      15921.74      19355.90      1808.03 o                         
  20  22  34       2426.90       9763.79      3460.83 o                         
  22  22  34     784041.69     793190.19      7065.96 o                         
  24  22  34     213825.84     207865.67      6226.13 o                         
  26  22  34     398607.84     397246.19      4201.02 o                         
  28  22  34     117850.53     109580.85      2558.82 o                         
  30  22  34     216627.25     245255.08      3779.25 o                         
  32  22  34      50814.81      50951.07      3117.26 o                         
   2  24  34      48073.84      52141.64      2103.04 o                         
   4  24  34     452046.12     486149.22      4560.05 o                         
   6  24  34    1184677.12    1105769.00      8676.88 o                         
   8  24  34      70361.18      60693.13      2133.12 o                         
  10  24  34     191294.59     210602.12      6787.58 o                         
  12  24  34     289022.19     269602.34      3494.70 o                         
  14  24  34     485986.47     504289.38      9611.55 o                         
  16  24  34    1007519.62     924480.06      8890.88 o                         
  18  24  34    2396840.00    2322764.75     43608.12 o                         
  20  24  34      15184.89       9224.87      2086.55 o                         
  22  24  34     160176.59     166198.33      6645.12 o                         
  24  24  34     538295.38     487751.84      4702.89 o                         
  26  24  34     224514.75     237910.55      3305.45 o                         
  28  24  34        709.55       -681.37      1841.25 o                         
  30  24  34     266207.12     278717.44      7072.49 o                         
  32  24  34     239335.89     255483.08      7466.34 o                         
   0  26  34     323775.31     319619.47      5379.78 o                         
   2  26  34     102029.35     100587.44      2312.98 o                         
   4  26  34     140834.70     123620.88      4097.69 o                         
   6  26  34     263506.50     268621.75      3557.76 o                         
   8  26  34     185184.50     165994.69      2741.39 o                         
  10  26  34     304585.59     354658.09      5019.45 o                         
  12  26  34      82358.69     114792.82      2560.88 o                         
  14  26  34      85101.92      62768.07      2421.74 o                         
  16  26  34     516535.12     507993.25      5367.68 o                         
  18  26  34     114280.65      82088.52      2269.52 o                         
  20  26  34      68793.01      88557.17      5614.42 o                         
  22  26  34       9047.43       2830.00      2069.48 o                         
  24  26  34     253124.06     272964.78      7625.54 o                         
  26  26  34      57498.58      72345.95      2118.42 o                         
  28  26  34     644197.81     641256.12      6052.20 o                         
  30  26  34      44497.77      40195.69      2832.35 o                         
  32  26  34     126905.34     122664.82      4550.19 o                         
   2  28  34      52366.52      58738.36      2021.47 o                         
   4  28  34     335700.91     337885.78      4122.81 o                         
   6  28  34     458082.59     473876.09      9561.27 o                         
   8  28  34     114149.72      92165.68      2418.92 o                         
  10  28  34      88215.95      89006.37      2552.60 o                         
  12  28  34     156169.62     173608.39      2875.22 o                         
  14  28  34    1258059.38    1201261.00     11092.87 o                         
  16  28  34     265351.62     270366.31      5178.68 o                         
  18  28  34     116405.84     122893.01      4843.48 o                         
  20  28  34      61436.38      61656.71      2150.33 o                         
  22  28  34     357371.69     363073.81      4049.11 o                         
  24  28  34      64937.09      38089.19      1977.80 o                         
  26  28  34      45274.11      35526.71      2343.88 o                         
  28  28  34      56922.42      61767.90      3502.73 o                         
  30  28  34     124692.25     117800.74      2489.58 o                         
  32  28  34       5107.04       4826.43      2131.54 o                         
   0  30  34    1106141.12    1070928.88     15150.54 o                         
   2  30  34      46470.52      48664.78      1956.27 o                         
   4  30  34       6510.13        988.76      2024.00 o                         
   6  30  34     189710.17     167932.89      3754.11 o                         
   8  30  34     182739.80     182458.69      2934.39 o                         
  10  30  34      35712.14      40130.10      4483.15 o                         
  12  30  34       6273.22      12328.19      2154.69 o                         
  14  30  34        873.13      -1292.61      2585.23 o                         
  16  30  34      18862.03      20777.27      2287.65 o                         
  18  30  34      17525.35      21928.32      2346.82 o                         
  20  30  34       5439.29       8665.19      1823.80 o                         
  22  30  34      77005.96      76749.42      2187.89 o                         
  24  30  34       1616.85       -926.39      2145.21 o                         
  26  30  34      95088.99      84816.97      2488.78 o                         
  28  30  34      27197.73      29625.82      5069.73 o                         
  30  30  34      39023.08      35257.50      3452.45 o                         
  32  30  34    1239083.62    1221723.12     11463.46 o                         
   2  32  34     170516.41     192563.80      3163.54 o                         
   4  32  34     298501.78     277576.97      8664.63 o                         
   6  32  34     190097.05     168575.20      2655.80 o                         
   8  32  34     130207.48     128519.41      2602.36 o                         
  10  32  34     204692.78     229253.70      3382.10 o                         
  12  32  34       5860.22      12068.65      2112.72 o                         
  14  32  34      22861.89      27931.85      2464.18 o                         
  16  32  34      18167.16      24468.37      2664.75 o                         
  18  32  34      67387.14      97020.45      3202.76 o                         
  20  32  34     178648.55     198085.08      4952.41 o                         
  22  32  34      93073.03      93769.23      4751.31 o                         
  24  32  34     199439.98     212211.91      6033.39 o                         
  26  32  34     292067.09     266695.16      3509.52 o                         
  28  32  34        551.46      -1100.97      2201.94 o                         
  30  32  34     119739.52     141424.05      6083.68 o                         
  32  32  34      49117.07      48363.27      2579.37 o                         
   0  34  34      56065.56      56864.81      3620.04 o                         
   2  34  34     252953.34     309352.78      9251.22 o                         
   4  34  34     633987.56     610781.19      8321.06 o                         
   6  34  34     129748.80     155233.59      2782.07 o                         
   8  34  34      86087.41     111310.77      4525.05 o                         
  10  34  34      86605.47      94072.82      2323.31 o                         
  12  34  34     145878.22     160193.64      3896.57 o                         
  14  34  34       5676.24       8102.72      2207.28 o                         
  16  34  34       4598.35       3861.29      3368.65 o                         
  18  34  34     168621.58     199162.30      3618.78 o                         
  20  34  34     422684.31     434229.53      4960.81 o                         
  22  34  34     190990.67     162395.22      3435.69 o                         
  24  34  34        638.24       -528.78      1934.62 o                         
  26  34  34        268.65      -1055.80      2111.60 o                         
  28  34  34     293504.53     307863.78      5178.68 o                         
  30  34  34       5083.18       3664.76      2492.23 o                         
  32  34  34      11147.31      17789.92      2899.85 o                         
  34  34  34       3895.83       4861.22      3994.90 o                         
   1   1  35     616128.12     681544.12      5887.52 o                         
   3   1  35      27358.79      29127.20      1510.37 o                         
   5   1  35     872025.12     794794.31      6907.02 o                         
   7   1  35     571965.19     555813.88      9184.20 o                         
   9   1  35     381731.84     394838.53      3821.73 o                         
  11   1  35        839.23        883.64      1627.17 o                         
  13   1  35     125370.54     165021.33      2411.43 o                         
  15   1  35      12385.36       7222.85      2170.35 o                         
  17   1  35     258479.72     290032.25      3307.28 o                         
  19   1  35     405398.19     380239.41     10742.80 o                         
  21   1  35      31628.23      12137.43      3008.32 o                         
  23   1  35        197.16      39096.88      2254.15 o                         
  25   1  35      99858.96      85160.54      3301.61 o                         
  27   1  35     984003.19     902615.12      7497.46 o                         
  29   1  35     294426.38     296005.41      3480.24 o                         
  31   1  35     146466.31     152490.61     11941.11 o                         
  33   1  35     113217.71      94253.16      2649.49 o                         
   1   3  35     240824.58     254094.73      3888.19 o                         
   3   3  35     474640.88     418884.00      3803.58 o                         
   5   3  35      48038.37      46420.11      1647.12 o                         
   7   3  35     150332.42     176610.17      2572.58 o                         
   9   3  35     243893.62     247540.39      3039.28 o                         
  11   3  35     927383.12     915584.50      7374.50 o                         
  13   3  35      54088.00      53703.65      1712.15 o                         
  15   3  35     512310.06     544025.00      5073.36 o                         
  17   3  35     164993.45     162197.02      2941.29 o                         
  19   3  35      76425.34      68875.94      1897.37 o                         
  21   3  35    1023253.00     890130.12      8147.29 o                         
  23   3  35    1248437.25    1215529.50     10397.26 o                         
  25   3  35      42431.96      48377.67      6058.54 o                         
  27   3  35      51132.55      53304.20      2457.72 o                         
  29   3  35      53948.33      52359.33      2257.35 o                         
  31   3  35      61296.84     100496.38      2433.75 o                         
  33   3  35        300.03      -1126.81      2253.62 o                         
   1   5  35     799994.19     844019.62      7163.58 o                         
   3   5  35     379707.75     320974.28      4499.91 o                         
   5   5  35      17877.13       8296.10      1486.95 o                         
   7   5  35     215926.70     192048.80      2472.64 o                         
   9   5  35      11690.31      28381.74      1514.67 o                         
  11   5  35     200939.50     217074.12      2910.66 o                         
  13   5  35      60916.05      66044.54      1816.08 o                         
  15   5  35     111059.28     123722.96      3284.85 o                         
  17   5  35      53971.45      83499.20      2057.02 o                         
  19   5  35     827844.75     829820.62      6783.60 o                         
  21   5  35     734752.94     791881.44     14882.40 o                         
  23   5  35       2523.87      27077.52      1711.37 o                         
  25   5  35     796791.12     817389.50      7041.31 o                         
  27   5  35      11599.70       -846.35      1692.70 o                         
  29   5  35      33097.88      51899.25      2006.69 o                         
  31   5  35      32463.04      28910.05      1779.41 o                         
  33   5  35      94761.19      98199.48      2251.10 o                         
   1   7  35     269848.69     277314.59      4273.67 o                         
   3   7  35      65448.38      46692.54      1612.13 o                         
   5   7  35     247629.00     217538.53      2782.07 o                         
   7   7  35     518397.88     608911.31      5310.30 o                         
   9   7  35      97926.91      98711.40      4248.52 o                         
  11   7  35     811861.06     848074.56      6878.36 o                         
  13   7  35      50239.00      47014.95      5178.67 o                         
  15   7  35       7873.43       9532.56      1668.51 o                         
  17   7  35     455268.06     447803.97      4679.94 o                         
  19   7  35      26908.04      56876.91      2075.07 o                         
  21   7  35       4729.92       6760.78      2237.39 o                         
  23   7  35    1128275.62    1066496.50      9131.98 o                         
  25   7  35       7226.95       4018.38      1869.96 o                         
  27   7  35     171586.45     160417.12      2705.65 o                         
  29   7  35      27277.30      23252.42      2304.42 o                         
  31   7  35     245603.52     257252.52      3249.79 o                         
  33   7  35     677607.69     639532.94      5736.31 o                         
   1   9  35     398332.06     402165.03      4272.26 o                         
   3   9  35     455542.81     439076.16      4474.77 o                         
   5   9  35     141220.95     130966.22      2155.27 o                         
   7   9  35    1934334.38    2003274.12     14399.94 o                         
   9   9  35      65640.88      72580.84      3888.19 o                         
  11   9  35    2461867.00    2428216.25     26588.85 o                         
  13   9  35     214301.98     217416.41      2690.11 o                         
  15   9  35     113511.71     101790.30      2145.05 o                         
  17   9  35     446414.59     367112.03      6444.01 o                         
  19   9  35      24476.31      24583.12      6938.41 o                         
  21   9  35     332987.34     265701.59      3040.24 o                         
  23   9  35    1095236.62    1057053.25     10248.39 o                         
  25   9  35       5717.73       5253.62      3553.00 o                         
  27   9  35     106057.02     108958.43      2323.69 o                         
  29   9  35    1028701.38    1033310.12      9402.08 o                         
  31   9  35      17357.40       4549.88      2033.39 o                         
  33   9  35       6482.51      10317.69      3687.08 o                         
   1  11  35       8215.42        948.69      2262.53 o                         
   3  11  35    2187264.25    2086684.12     14597.61 o                         
   5  11  35    1140895.88    1092546.12     10851.75 o                         
   7  11  35    1256752.25    1233568.75      9807.01 o                         
   9  11  35     577422.88     473753.66      4327.05 o                         
  11  11  35      88869.59      54680.68      3754.12 o                         
  13  11  35     306533.12     305979.84      3217.45 o                         
  15  11  35       6252.17      12708.07      1693.29 o                         
  17  11  35       3604.18       5471.40      2078.17 o                         
  19  11  35      66729.14      63853.86      2105.64 o                         
  21  11  35     195326.61     183600.30      2756.93 o                         
  23  11  35    1515439.12    1443267.88     12010.22 o                         
  25  11  35     586039.88     513249.78      5392.20 o                         
  27  11  35    2249749.50    2297922.00     26773.28 o                         
  29  11  35     299459.94     309653.16      3589.49 o                         
  31  11  35      96408.46     111755.38      4659.13 o                         
  33  11  35     229182.94     215764.56      8639.49 o                         
   1  13  35    1267666.12    1241065.75      9587.18 o                         
   3  13  35     648847.50     593336.50      5201.82 o                         
   5  13  35     502315.53     506945.03      6670.28 o                         
   7  13  35     451630.09     467342.75      4331.33 o                         
   9  13  35         27.91       -788.23      1576.45 o                         
  11  13  35      29805.62      23989.90      1759.45 o                         
  13  13  35      11468.42      11639.20      1663.06 o                         
  15  13  35       6481.22      26882.99      2304.43 o                         
  17  13  35     288231.50     254666.53      4290.43 o                         
  19  13  35      61648.51      63313.95      2312.81 o                         
  21  13  35     562445.38     524742.56      5105.19 o                         
  23  13  35     173206.20     170773.42      2782.07 o                         
  25  13  35    1124774.00    1151474.62      9187.00 o                         
  27  13  35      25712.93      30968.41      2253.50 o                         
  29  13  35      90219.59      96119.08      2430.17 o                         
  31  13  35      59323.02      74190.13      6293.17 o                         
  33  13  35     147402.86     129676.62      2862.55 o                         
   1  15  35     174768.53     208192.59      2622.51 o                         
   3  15  35    1403677.25    1354794.88     14270.70 o                         
   5  15  35     148843.11     131013.64      2095.97 o                         
   7  15  35     649520.00     574946.00      4923.71 o                         
   9  15  35      50966.20      41450.93      2966.42 o                         
  11  15  35     345241.19     349237.69      3326.01 o                         
  13  15  35     125623.87      89292.61      1987.67 o                         
  15  15  35     120595.48     114148.73      2580.96 o                         
  17  15  35      29759.35      46790.54      3527.86 o                         
  19  15  35     372713.78     414084.53      7214.94 o                         
  21  15  35     364350.12     337094.56      3933.47 o                         
  23  15  35     491024.66     503651.41      5381.23 o                         
  25  15  35      42410.92      41550.95      2109.75 o                         
  27  15  35     146126.47     161817.53      2849.11 o                         
  29  15  35      92530.32      64294.01      2423.55 o                         
  31  15  35      19103.93      28225.87      2287.65 o                         
  33  15  35      23122.98      27734.22      2673.13 o                         
   1  17  35     451613.44     428521.31      3904.48 o                         
   3  17  35      39223.58      48468.78      1686.71 o                         
   5  17  35      48411.39      33438.64      2287.66 o                         
   7  17  35      26874.82      25393.90      1679.66 o                         
   9  17  35     108576.77      75214.47      2371.46 o                         
  11  17  35     421100.44     426149.19      4141.35 o                         
  13  17  35     419193.09     382103.97      4119.39 o                         
  15  17  35     723514.06     604694.62     13047.24 o                         
  17  17  35    1537459.25    1581800.50     11811.94 o                         
  19  17  35      50278.55      60482.50      1965.85 o                         
  21  17  35      89211.92      89436.58      6879.75 o                         
  23  17  35     286737.50     313955.50      3772.29 o                         
  25  17  35    1309782.38    1310117.50     10279.16 o                         
  27  17  35      72356.67      52385.12      2209.97 o                         
  29  17  35      33106.95      38458.06      2269.52 o                         
  31  17  35      65439.19      60184.12      2237.98 o                         
  33  17  35      16437.13      12411.67      2740.17 o                         
   1  19  35     149697.45     145829.38      2399.22 o                         
   3  19  35     303098.78     281978.50      2902.21 o                         
   5  19  35       9804.81       8497.28      1480.90 o                         
   7  19  35      46710.31      19775.79      1878.86 o                         
   9  19  35      41480.87      51344.65      1782.86 o                         
  11  19  35      17717.75      18694.70      3712.22 o                         
  13  19  35      23122.77      26077.35      2874.25 o                         
  15  19  35     742738.31     722350.44      6278.61 o                         
  17  19  35     547824.56     533255.94      5127.09 o                         
  19  19  35     149124.05     151140.39      2832.34 o                         
  21  19  35      23199.71      15881.17      1844.24 o                         
  23  19  35      10584.40      16226.59      2120.07 o                         
  25  19  35     128484.10     125252.29     11371.29 o                         
  27  19  35      47651.93      42964.59      2178.35 o                         
  29  19  35     457833.31     416422.81      4274.48 o                         
  31  19  35     204825.45     204858.91      3202.65 o                         
  33  19  35     253693.77     274574.53      6536.19 o                         
   1  21  35      47229.64      56084.23      1823.97 o                         
   3  21  35      60383.75      50564.83      2028.02 o                         
   5  21  35     619469.06     582202.44      5032.50 o                         
   7  21  35       2367.82       1018.67      1628.67 o                         
   9  21  35      36748.37      22069.15      1810.02 o                         
  11  21  35    1047382.69    1004762.19     20806.87 o                         
  13  21  35     113040.94     111502.88      2215.85 o                         
  15  21  35       3729.55       2387.20      1835.16 o                         
  17  21  35       4068.13       4412.08      1822.98 o                         
  19  21  35     460976.09     434114.81      4398.62 o                         
  21  21  35     121320.41     123444.04      2306.03 o                         
  23  21  35       1882.01       1808.75      4994.32 o                         
  25  21  35       1920.85       -840.28      1680.56 o                         
  27  21  35     506293.56     474031.53      4801.39 o                         
  29  21  35     357465.66     387906.59      4335.76 o                         
  31  21  35      20636.06       8851.73      2237.39 o                         
  33  21  35      29621.69      41134.15      2622.85 o                         
   1  23  35     115633.80     124428.41      2209.56 o                         
   3  23  35      21673.56       9439.67      1723.52 o                         
   5  23  35     580602.75     558409.19      5156.23 o                         
   7  23  35     188949.38     189795.94      4315.55 o                         
   9  23  35    1109997.00    1062384.38      9099.72 o                         
  11  23  35     312740.22     302314.12      3476.68 o                         
  13  23  35      43841.98      56198.44      2266.15 o                         
  15  23  35      52574.90      76820.79      4089.31 o                         
  17  23  35     270436.78     275408.88     12075.19 o                         
  19  23  35      29347.90      31957.90      6469.15 o                         
  21  23  35     220276.05     228960.72      3487.09 o                         
  23  23  35      50554.64      60678.02      2597.71 o                         
  25  23  35       8267.23       6576.25      1731.09 o                         
  27  23  35      57084.73      60544.55      2139.03 o                         
  29  23  35     296799.25     295587.47      3518.79 o                         
  31  23  35     568732.44     505613.19      5143.51 o                         
  33  23  35     107758.68      87280.33      3594.90 o                         
   1  25  35     260891.55     236565.20      2984.90 o                         
   3  25  35     485931.59     417586.69      4153.48 o                         
   5  25  35      52812.66      24991.10      3142.40 o                         
   7  25  35     181865.17     192421.50      2860.46 o                         
   9  25  35         40.09      -1012.00      2024.00 o                         
  11  25  35      88883.52     101062.45      2673.13 o                         
  13  25  35      21738.64      21431.40      4022.27 o                         
  15  25  35      53213.74      52551.32      2129.95 o                         
  17  25  35     116611.84     126593.46      2730.21 o                         
  19  25  35       1249.83      16969.49      2128.45 o                         
  21  25  35      23225.41      37288.03      2077.79 o                         
  23  25  35      13318.24      17182.04      1903.62 o                         
  25  25  35     450457.56     453656.53      4399.24 o                         
  27  25  35     360286.00     369335.66      3958.84 o                         
  29  25  35     282807.84     273180.53      3342.04 o                         
  31  25  35      35169.04      30621.61      2131.18 o                         
  33  25  35      42045.46      63750.53      2260.48 o                         
   1  27  35       7961.23       8037.72      1693.29 o                         
   3  27  35       4316.82        391.15      2731.79 o                         
   5  27  35       3897.77       5261.00      2107.08 o                         
   7  27  35     104042.20     122217.16      2756.93 o                         
   9  27  35     278284.09     286884.69      3523.19 o                         
  11  27  35     471354.03     471801.38      5029.70 o                         
  13  27  35     511450.78     452964.34      5149.18 o                         
  15  27  35     559329.62     569172.44      5316.00 o                         
  17  27  35     141091.12     151855.73      8027.77 o                         
  19  27  35     702111.25     674701.00     10759.59 o                         
  21  27  35      84594.48      87469.60      3754.12 o                         
  23  27  35         20.49       4995.07      2138.48 o                         
  25  27  35       4835.08       1639.92      2311.58 o                         
  27  27  35     176940.88     193657.53      7617.17 o                         
  29  27  35      88403.82     105611.20      2849.11 o                         
  31  27  35       1014.99      -1290.48      2580.96 o                         
  33  27  35     205509.42     147565.23      2871.17 o                         
   1  29  35     359306.56     375085.81      4709.40 o                         
   3  29  35     134774.55     118091.87      2832.34 o                         
   5  29  35      18679.62      11606.75      2128.40 o                         
   7  29  35     110652.62     123866.25      2472.64 o                         
   9  29  35      59991.59      55556.05      4868.62 o                         
  11  29  35     333291.53     298228.09      3753.93 o                         
  13  29  35      42776.13      27674.71      2514.12 o                         
  15  29  35      72362.45      64757.54      2595.54 o                         
  17  29  35     193950.64     234914.30      3159.88 o                         
  19  29  35      34189.53      35212.20      2146.87 o                         
  21  29  35     102070.34      94624.28      3485.97 o                         
  23  29  35      33167.85      34537.54      2131.54 o                         
  25  29  35      12054.27       9705.28      2054.31 o                         
  27  29  35     194401.14     168503.58      3142.40 o                         
  29  29  35      48874.57      47319.39      2410.43 o                         
  31  29  35      86790.45      93690.22      5337.88 o                         
  33  29  35     369967.34     351944.62      7349.02 o                         
   1  31  35    1178157.25    1224231.00     10778.11 o                         
   3  31  35     337619.78     340847.56      4141.35 o                         
   5  31  35     110932.91     128964.91      4206.63 o                         
   7  31  35      24038.75      20473.32      4474.77 o                         
   9  31  35     165266.48     201559.47      3460.82 o                         
  11  31  35     149742.92     163960.48      2875.30 o                         
  13  31  35      98962.13      91982.95      2384.98 o                         
  15  31  35       1398.54        260.03      2188.87 o                         
  17  31  35       3275.92       7127.76      2352.02 o                         
  19  31  35     272018.19     281651.03     10105.96 o                         
  21  31  35       6040.15       3403.58      1802.93 o                         
  23  31  35      21192.92      25229.27      3578.14 o                         
  25  31  35      29712.96      27507.15      2664.75 o                         
  27  31  35        233.21       4800.72      2263.34 o                         
  29  31  35     421826.25     410152.59      4498.64 o                         
  31  31  35     880877.62     913975.56     16809.73 o                         
  33  31  35        373.59       -775.89      2457.58 o                         
   1  33  35    2547753.75    2442719.50     20452.99 o                         
   3  33  35      24807.34      15089.23      2572.58 o                         
   5  33  35     276013.16     279573.78      3436.65 o                         
   7  33  35     246118.33     232401.66      4768.07 o                         
   9  33  35     144253.55     150931.77      2736.34 o                         
  11  33  35     154943.67     184432.69      3307.28 o                         
  13  33  35      66622.59      63016.85      2602.36 o                         
  15  33  35     834964.25     860390.50      7228.21 o                         
  17  33  35      36861.19      42016.39      2706.59 o                         
  19  33  35       7196.18      14747.49      2520.22 o                         
  21  33  35      11942.59      15885.94      2365.31 o                         
  23  33  35     244364.75     239798.53      3227.78 o                         
  25  33  35     446690.28     421112.12      6854.62 o                         
  27  33  35     210072.55     191886.11      3263.96 o                         
  29  33  35     106171.11     103485.90      3661.94 o                         
  31  33  35      79297.72      60972.32      2517.81 o                         
  33  33  35       7019.73       5156.60      2395.27 o                         
   1  35  35     184260.56     177443.84      3687.08 o                         
   3  35  35     147128.23     158017.00      5044.60 o                         
   5  35  35      76443.67      43317.14      1893.91 o                         
   7  35  35     148994.95     171662.05      4499.91 o                         
   9  35  35      39338.96      32703.57      2118.04 o                         
  11  35  35      66864.33      61991.76      2472.02 o                         
  13  35  35      43915.68      24707.86      2189.73 o                         
  15  35  35     237272.69     217550.09      3212.92 o                         
  17  35  35      25833.20      32415.22      2528.26 o                         
  19  35  35     150191.98     134327.95      2999.25 o                         
  21  35  35       5939.23       4253.62      5128.39 o                         
  23  35  35     213631.73     244875.14      6938.41 o                         
  25  35  35     611584.00     648714.88      5736.70 o                         
  27  35  35     313684.31     305732.75      3939.02 o                         
  29  35  35     222107.91     243927.86      3536.48 o                         
  31  35  35      11060.06      12167.30      3728.98 o                         
  33  35  35     262141.17     223477.58      3395.24 o                         
  35  35  35      27118.13      17652.14      4348.38 o                         
   0   0  36     371758.88     534207.50      9452.33 o                         
   4   0  36    1993775.75    2067596.50     21887.84 o                         
   8   0  36     704908.31     790308.62      9318.25 o                         
  12   0  36     163687.81     212409.25      4072.55 o                         
  16   0  36    1864519.12    1817629.50     16692.41 o                         
  20   0  36     875959.81     910675.00     12083.56 o                         
  24   0  36      42913.44      29580.43      2765.31 o                         
  28   0  36     838015.00     767549.31     10089.19 o                         
  32   0  36     303344.62     374255.28      6066.92 o                         
   2   2  36      66559.35      70772.97      1825.01 o                         
   4   2  36       1641.73       1675.94      1599.85 o                         
   6   2  36     148212.08     168391.27      2207.28 o                         
   8   2  36    1142565.62    1146564.75      9441.59 o                         
  10   2  36    1499526.75    1403846.00     14899.18 o                         
  12   2  36     410616.66     409033.62      3962.46 o                         
  14   2  36     124358.64     168861.56      2249.15 o                         
  16   2  36     108212.04     107381.38      2061.92 o                         
  18   2  36     941908.12     983348.56      7789.41 o                         
  20   2  36     457372.75     422858.84      4180.07 o                         
  22   2  36     112164.55     116417.13      2187.68 o                         
  24   2  36     120699.96     144222.02      2493.54 o                         
  26   2  36      90484.33     109714.45      2766.97 o                         
  28   2  36       6331.43      13934.45      2475.08 o                         
  30   2  36     680482.44     656853.00      8941.15 o                         
  32   2  36       3089.02       7749.81      2148.36 o                         
  34   2  36    1477721.75    1548829.62     12818.55 o                         
   0   4  36     572955.12     489141.28      6284.79 o                         
   2   4  36     129857.99     132073.88      2505.54 o                         
   4   4  36      30889.48      20886.46      1552.31 o                         
   6   4  36     994694.38    1062295.12      7933.89 o                         
   8   4  36      71871.54      62450.26      1741.94 o                         
  10   4  36    1840175.50    1864740.88     14656.82 o                         
  12   4  36      35311.22      42590.12      1640.99 o                         
  14   4  36      35923.51      32299.31      1576.45 o                         
  16   4  36      29799.34      40032.41      1722.43 o                         
  18   4  36     261572.34     270552.31      5681.45 o                         
  20   4  36     208261.47     216550.55      2927.06 o                         
  22   4  36     114114.42     128133.38      2445.43 o                         
  24   4  36    1130816.75    1098124.50      8479.04 o                         
  26   4  36      63017.45      65861.53      2891.01 o                         
  28   4  36     547808.44     509186.28      6108.83 o                         
  30   4  36     848651.44     831473.19      7305.41 o                         
  32   4  36      70589.36      73245.53      2559.02 o                         
  34   4  36      28648.28      21851.62      2603.38 o                         
   2   6  36        898.92       -287.04      1585.88 o                         
   4   6  36     385443.03     429366.50      4232.15 o                         
   6   6  36    2101828.50    2007957.25     14305.29 o                         
   8   6  36     112962.88     111721.51      3527.87 o                         
  10   6  36    1962542.88    1925514.38     17010.78 o                         
  12   6  36    2504998.50    2498259.75     17408.94 o                         
  14   6  36       8704.32       4247.88      1663.06 o                         
  16   6  36     397292.00     380015.12      4130.51 o                         
  18   6  36      60708.71      56965.32      1907.25 o                         
  20   6  36        238.68       2671.61      1723.52 o                         
  22   6  36      40851.16      37870.41      1823.97 o                         
  24   6  36     272354.12     264112.84      3754.11 o                         
  26   6  36     507848.06     516995.03      5446.82 o                         
  28   6  36     121837.05     121797.75      2649.66 o                         
  30   6  36     438361.91     434634.19      4206.88 o                         
  32   6  36     340552.25     353939.03      6896.51 o                         
  34   6  36      32754.25      27995.87      4449.63 o                         
   0   8  36    2085155.25    1927772.50     19457.72 o                         
   2   8  36     105858.69     137670.16      7055.73 o                         
   4   8  36     392758.12     383678.97      4025.66 o                         
   6   8  36    2344562.50    2317676.00     19290.14 o                         
   8   8  36     369602.25     384810.66      3914.39 o                         
  10   8  36      25187.39      44742.86      2011.13 o                         
  12   8  36     377995.47     359044.50      4315.55 o                         
  14   8  36      82508.77      78448.30      2153.59 o                         
  16   8  36      85230.27      73434.20      2011.07 o                         
  18   8  36     187502.70     194916.81      2755.27 o                         
  20   8  36     486228.97     548075.81      5040.08 o                         
  22   8  36      61001.12     113562.96      2439.41 o                         
  24   8  36     343256.41     304836.88      4181.47 o                         
  26   8  36     439661.72     359643.19      4382.59 o                         
  28   8  36     339273.81     310701.81      5471.96 o                         
  30   8  36     323672.69     301416.56      6779.19 o                         
  32   8  36       1902.01       1887.60      2083.98 o                         
  34   8  36      10837.92       5343.87      2172.02 o                         
   2  10  36    1624576.50    1590411.62     12055.73 o                         
   4  10  36    1608779.88    1491709.75     15334.89 o                         
   6  10  36    1265869.62    1152635.50      9001.38 o                         
   8  10  36     379653.31     387391.75      4086.94 o                         
  10  10  36     426727.25     373774.34      3931.01 o                         
  12  10  36      43778.43      35500.88      7483.09 o                         
  14  10  36    1018758.69     972945.50      7880.30 o                         
  16  10  36     370006.88     381669.78      3883.27 o                         
  18  10  36    1882549.88    1872491.50     14879.25 o                         
  20  10  36      28255.34      37428.08      1846.45 o                         
  22  10  36      43556.50      61165.36      2233.77 o                         
  24  10  36     998805.69     956713.56      7628.67 o                         
  26  10  36     577710.38     547346.81      5721.54 o                         
  28  10  36     113756.05      99497.75      2469.40 o                         
  30  10  36       1417.03       -991.56      1983.11 o                         
  32  10  36     615256.38     612351.69      5524.09 o                         
  34  10  36     549836.75     556671.69      5520.56 o                         
   0  12  36     107171.72      96081.92      2798.83 o                         
   2  12  36     601896.00     532041.75      4713.83 o                         
   4  12  36      56732.76      47167.45      3368.65 o                         
   6  12  36    2254463.00    2087531.50     14155.26 o                         
   8  12  36     575433.06     576805.56      5147.90 o                         
  10  12  36     554411.12     572295.25      5137.20 o                         
  12  12  36      98913.07     139993.39      2371.46 o                         
  14  12  36     165304.03     113547.79      2225.58 o                         
  16  12  36      15678.04       6595.06      1563.60 o                         
  18  12  36      80921.37     112723.77      3687.08 o                         
  20  12  36     400160.41     392803.84      4633.99 o                         
  22  12  36      12313.86      10045.55      1937.56 o                         
  24  12  36      15721.93      14964.56      3444.07 o                         
  26  12  36     147893.95     149053.98      4248.52 o                         
  28  12  36        757.67       7859.01      2421.74 o                         
  30  12  36     521705.00     513301.94      4927.17 o                         
  32  12  36      37101.75      38716.15      3393.79 o                         
  34  12  36      28575.57      37298.48      2414.54 o                         
   2  14  36     718136.94     677526.06      6086.62 o                         
   4  14  36     961264.75     909183.38      7893.69 o                         
   6  14  36     102236.91     127992.38      2144.98 o                         
   8  14  36     850487.12     844031.12      6897.48 o                         
  10  14  36     222429.81     198095.03      2428.62 o                         
  12  14  36     119698.20      88447.84      1870.61 o                         
  14  14  36    2130793.00    1998745.50     15116.32 o                         
  16  14  36       1097.33       -928.70      1857.41 o                         
  18  14  36     155585.72     144903.98      2338.23 o                         
  20  14  36     557689.25     559160.50      8907.65 o                         
  22  14  36       9765.17      11805.14      2105.64 o                         
  24  14  36      72283.29      70315.05      2403.25 o                         
  26  14  36    2113363.25    2145265.50     16051.05 o                         
  28  14  36      16220.35      16560.41      2166.44 o                         
  30  14  36     582949.06     577105.56      5752.06 o                         
  32  14  36      66511.67      64628.00      2741.39 o                         
  34  14  36     422685.47     434794.94      4531.35 o                         
   0  16  36    1404951.25    1441614.38     17061.12 o                         
   2  16  36      91774.83      97211.03      2125.20 o                         
   4  16  36     471093.88     476237.31      4544.46 o                         
   6  16  36     568190.31     562155.44      4978.35 o                         
   8  16  36      85170.72      63151.74      2304.42 o                         
  10  16  36     605985.38     588534.06      4953.60 o                         
  12  16  36       3190.72       7904.48      1612.13 o                         
  14  16  36     383437.19     359144.50      3877.64 o                         
  16  16  36     388495.84     372479.81      9335.01 o                         
  18  16  36      24821.11      36545.91      3142.40 o                         
  20  16  36     195279.05     215742.61      6519.43 o                         
  22  16  36     364059.22     448391.66      4758.62 o                         
  24  16  36       1772.03      -1026.18      2052.37 o                         
  26  16  36       4353.24       2722.29      2084.75 o                         
  28  16  36     396218.34     378142.75      4090.59 o                         
  30  16  36       2402.88      -1336.57      2673.13 o                         
  32  16  36     182218.64     172734.23      3080.09 o                         
  34  16  36      77071.18      74427.27      2443.35 o                         
   2  18  36     374865.94     418491.88      3927.96 o                         
   4  18  36       7377.90        849.56      4072.55 o                         
   6  18  36      94459.84      81189.53      1878.86 o                         
   8  18  36      21053.67      23339.97      1680.80 o                         
  10  18  36     285036.19     267432.81      3056.38 o                         
  12  18  36    1138658.75    1139789.25      9172.14 o                         
  14  18  36      53953.12      35450.14      1751.10 o                         
  16  18  36     275727.31     282773.28      4030.65 o                         
  18  18  36      18024.29      13760.78      1694.20 o                         
  20  18  36       6948.06       2949.66      1877.92 o                         
  22  18  36       9539.67       9681.38      1345.49 o                         
  24  18  36     941786.62     882001.75      6736.90 o                         
  26  18  36     316899.22     317587.97      3779.25 o                         
  28  18  36      20487.70      20934.33      2130.18 o                         
  30  18  36      60342.90      56451.25      2172.98 o                         
  32  18  36      14931.22      19756.99      2179.15 o                         
  34  18  36      41231.93      50746.56      2335.56 o                         
   0  20  36       1827.24      -1240.20      2480.40 o                         
   2  20  36       5475.53      18663.43      1640.99 o                         
   4  20  36      57154.52      64120.41      3368.65 o                         
   6  20  36      49771.16      57703.42      1897.37 o                         
   8  20  36      95453.84      74815.18      2025.54 o                         
  10  20  36     769793.38     782360.88      6332.12 o                         
  12  20  36     216427.97     198300.38      2725.10 o                         
  14  20  36     394622.22     448362.44      4578.14 o                         
  16  20  36     230974.34     224252.78      2809.14 o                         
  18  20  36       3769.09       3087.80      1779.41 o                         
  20  20  36    1293003.38    1271435.38     15108.67 o                         
  22  20  36      76919.03      82547.00      9728.86 o                         
  24  20  36      77945.16      81014.93      2008.63 o                         
  26  20  36     451213.84     421427.66      4828.87 o                         
  28  20  36      88679.88      80247.02      3234.57 o                         
  30  20  36     177194.19     237468.44      3702.75 o                         
  32  20  36     125993.73     111120.86      3728.98 o                         
  34  20  36       3547.71      12932.73      2375.96 o                         
   2  22  36     622354.88     628036.75      5166.26 o                         
   4  22  36     299002.84     285111.12      3417.42 o                         
   6  22  36       1029.83       -876.95      1753.91 o                         
   8  22  36      62970.28     100657.39      2163.95 o                         
  10  22  36     105476.38      75835.77      3075.36 o                         
  12  22  36     750923.38     695383.31      6498.26 o                         
  14  22  36     255190.19     225526.72      3167.53 o                         
  16  22  36      70474.01      89778.23      2215.81 o                         
  18  22  36    1042142.12    1022694.88      8191.44 o                         
  20  22  36      31934.80      45178.20      2117.55 o                         
  22  22  36      55798.29      56900.87      2221.47 o                         
  24  22  36     627458.06     609090.19      9267.97 o                         
  26  22  36     150075.47     170865.77      2823.97 o                         
  28  22  36      18601.57      27937.14      2731.79 o                         
  30  22  36      28115.10      15722.65      2740.17 o                         
  32  22  36     363767.94     330997.72      5631.18 o                         
  34  22  36     237609.39     215636.05      3317.93 o                         
   0  24  36     470171.59     456527.41      6201.00 o                         
   2  24  36        427.65       -870.06      1740.12 o                         
   4  24  36      77362.02      53844.05      4047.41 o                         
   6  24  36     133921.92     146266.84      2760.28 o                         
   8  24  36      14706.94      22588.96      1817.64 o                         
  10  24  36     613439.44     584843.88      5686.31 o                         
  12  24  36      32167.12      38593.22      2169.94 o                         
  14  24  36     252423.94     234818.31      3356.85 o                         
  16  24  36      64289.21      52565.81      2807.21 o                         
  18  24  36        144.54        885.92      1867.02 o                         
  20  24  36      99646.16     108279.05      3871.44 o                         
  22  24  36     515652.78     566128.25      5422.84 o                         
  24  24  36      65776.10      58116.84      2513.92 o                         
  26  24  36      68111.56      44348.22      2149.48 o                         
  28  24  36      45746.45      48873.18      2187.65 o                         
  30  24  36     458799.56     463303.06     10131.08 o                         
  32  24  36     445460.62     477261.44      4927.85 o                         
  34  24  36     229491.11     242441.83      3583.43 o                         
   2  26  36     235152.73     269105.25      3195.48 o                         
   4  26  36     397625.28     389181.06     10516.56 o                         
   6  26  36     451881.34     493908.88      4652.92 o                         
   8  26  36    1067261.75    1038912.19     11874.11 o                         
  10  26  36     459901.44     481848.75     12443.90 o                         
  12  26  36     638891.56     711829.81     19382.28 o                         
  14  26  36     125724.53      98297.89      2656.73 o                         
  16  26  36      18199.23      12628.33      1997.06 o                         
  18  26  36    1759785.75    1730285.75     13666.30 o                         
  20  26  36     631256.56     544381.88     13725.97 o                         
  22  26  36      56761.43      42634.66      2262.52 o                         
  24  26  36     130942.31     137502.83      5790.39 o                         
  26  26  36     381525.72     412403.59      4483.88 o                         
  28  26  36     194045.59     209897.58      3042.44 o                         
  30  26  36       5767.70       2296.25      2036.27 o                         
  32  26  36     166252.45     150347.28      2788.94 o                         
  34  26  36       3065.74      15573.77      2207.74 o                         
   0  28  36     617821.62     741588.88      8865.75 o                         
   2  28  36      13511.52      24158.85      1771.81 o                         
   4  28  36    1497633.25    1539816.12     13498.74 o                         
   6  28  36    2278816.75    2224632.00     17238.71 o                         
   8  28  36      18311.09      23536.89      2287.65 o                         
  10  28  36     970064.12    1050971.50      9539.00 o                         
  12  28  36    1165273.25    1179855.25     10101.14 o                         
  14  28  36      62014.13      55697.95      2456.16 o                         
  16  28  36     149547.70     144572.34      4768.07 o                         
  18  28  36     105106.26      94962.60      6167.48 o                         
  20  28  36      69263.33      77485.70      2261.54 o                         
  22  28  36     113401.26      99022.09      2410.43 o                         
  24  28  36      11446.62       5521.51      2664.75 o                         
  26  28  36     104768.76      95483.55      2476.90 o                         
  28  28  36     341419.03     380112.12      4390.97 o                         
  30  28  36     513820.47     476451.50      4939.34 o                         
  32  28  36    1420898.50    1385024.25     10230.80 o                         
  34  28  36      70507.08      60733.36      4206.62 o                         
   2  30  36     162505.09     168190.70      4977.56 o                         
   4  30  36    2644807.75    2717484.50     46163.98 o                         
   6  30  36        518.54       1411.38      2226.82 o                         
   8  30  36     560475.12     506864.69      4967.79 o                         
  10  30  36      21002.08      31720.81      3938.47 o                         
  12  30  36     153734.30     128550.34      5019.46 o                         
  14  30  36     176141.73     170589.78      3033.78 o                         
  16  30  36     483854.72     489370.06      9226.08 o                         
  18  30  36      49875.66      45757.28      2388.95 o                         
  20  30  36      47127.18      46346.94      2411.01 o                         
  22  30  36        623.68      -1029.42      2058.84 o                         
  24  30  36     100401.07      84205.69      2318.97 o                         
  26  30  36      27307.54      23788.23      2291.11 o                         
  28  30  36      70209.34      51458.52      2314.08 o                         
  30  30  36      29166.89      34944.68      2383.51 o                         
  32  30  36     195305.53     215540.25      3566.98 o                         
  34  30  36      69384.14      71742.92      2720.58 o                         
   0  32  36     274996.09     252179.45      6234.51 o                         
   2  32  36      15740.59      32708.20      4256.90 o                         
   4  32  36     352996.28     371389.56      4260.37 o                         
   6  32  36    1257664.12    1161544.75      9930.00 o                         
   8  32  36     424706.22     455014.94      4387.72 o                         
  10  32  36     138894.34     113255.33      2639.37 o                         
  12  32  36      22228.80      19366.42      2782.07 o                         
  14  32  36       2218.78      -1209.80      2419.60 o                         
  16  32  36      34573.91      36828.88      2632.05 o                         
  18  32  36        225.14       2156.98      2530.39 o                         
  20  32  36     107039.67     109261.93      2624.82 o                         
  22  32  36      65755.94      79135.57      2202.95 o                         
  24  32  36     299545.44     273853.91      3618.92 o                         
  26  32  36     197227.09     163552.05      2946.60 o                         
  28  32  36      23010.91      40813.37      2590.10 o                         
  30  32  36      67875.80      96145.12      4097.69 o                         
  32  32  36     119236.00     122834.60      2699.76 o                         
  34  32  36       8590.03       9262.04      2632.24 o                         
   2  34  36       3989.61      -1314.79      2629.58 o                         
   4  34  36     113490.27      91468.88      2584.99 o                         
   6  34  36       7826.01      12453.56      2166.44 o                         
   8  34  36     115896.27     106950.55      2641.37 o                         
  10  34  36      39111.41      39957.25      3578.14 o                         
  12  34  36       7423.62       2975.93      2379.97 o                         
  14  34  36     281905.41     265067.69      3895.01 o                         
  16  34  36      22443.71      29482.21      2532.71 o                         
  18  34  36     255780.23     236781.66      3779.19 o                         
  20  34  36     244477.14     196528.75      3730.45 o                         
  22  34  36       1793.57       2287.70      6418.87 o                         
  24  34  36      36475.12      44814.97      3008.10 o                         
  26  34  36       8915.50       6391.36      2334.88 o                         
  28  34  36       4296.89       5805.25      2392.27 o                         
  30  34  36     164470.56     162094.55      2981.37 o                         
  32  34  36      42766.53      46383.20      2966.42 o                         
  34  34  36      36035.38      29202.49      2535.98 o                         
   0  36  36    1882864.00    1946140.75     20664.40 o                         
   2  36  36      14106.88       8604.17      2680.65 o                         
   4  36  36       4375.74       3347.81      2237.44 o                         
   6  36  36      40971.18      48022.90      1964.50 o                         
   8  36  36     199904.80     213350.84      4742.92 o                         
  10  36  36     117713.86     129369.93      3661.94 o                         
  12  36  36      62544.05      63855.62      2346.82 o                         
  14  36  36      35774.08      55320.62      7508.23 o                         
  16  36  36      21100.21      18331.88      2456.16 o                         
  18  36  36     155409.75     164354.52      3421.75 o                         
  20  36  36     103329.14     104521.56      4818.34 o                         
  22  36  36     288241.84     250428.14      3799.07 o                         
  24  36  36      15337.49      14974.04      2781.34 o                         
  26  36  36      58027.74      68417.50      2637.40 o                         
  28  36  36     544922.06     550221.12      5774.86 o                         
  30  36  36      81815.48     105986.92      3896.57 o                         
  32  36  36      21577.86      15472.30      2460.43 o                         
  34  36  36      11362.91      18514.50      5086.49 o                         
  36  36  36      42504.26      30107.87      6083.68 o                         
   1   1  37     108865.31     134894.55      1937.35 o                         
   3   1  37    1091666.12    1144811.00      8828.79 o                         
   5   1  37      23515.96      17922.89      2782.07 o                         
   7   1  37     134971.03     141752.38      2316.61 o                         
   9   1  37     407268.31     417634.94      4111.38 o                         
  11   1  37     920110.12     998046.81      8444.60 o                         
  13   1  37    2541684.00    2378656.25     20647.65 o                         
  15   1  37     233142.42     276937.31      2953.75 o                         
  17   1  37     797829.50     808136.81      6492.12 o                         
  19   1  37     231572.27     216473.70      2937.03 o                         
  21   1  37        937.01       4689.02      2245.77 o                         
  23   1  37        489.84       4923.20      2187.68 o                         
  25   1  37       3154.11      19803.15      4818.34 o                         
  27   1  37      16724.32      14362.23      2475.44 o                         
  29   1  37      40348.07      24362.85      2192.69 o                         
  31   1  37     200790.62     184211.80      2879.73 o                         
  33   1  37     135241.23     148798.41      3930.09 o                         
  35   1  37       8715.03       3861.86      2570.30 o                         
   1   3  37    1042959.62    1057259.38      8706.55 o                         
   3   3  37     208061.45     192415.88      2624.43 o                         
   5   3  37      55317.50      42701.78      2849.11 o                         
   7   3  37     232319.75     193150.59      3846.29 o                         
   9   3  37     559220.44     676017.75      5936.29 o                         
  11   3  37     276173.97     273217.47      3368.89 o                         
  13   3  37      97898.38     131226.17      2226.42 o                         
  15   3  37     222415.22     266922.44      3381.79 o                         
  17   3  37     304945.62     339747.62      3632.12 o                         
  19   3  37      46305.91      33435.39      1901.79 o                         
  21   3  37     475951.06     439416.69     10969.06 o                         
  23   3  37       4270.29      12578.52      1701.35 o                         
  25   3  37     176552.50     184727.08      2698.15 o                         
  27   3  37      25388.16      25641.57      2177.78 o                         
  29   3  37     113335.05      98937.64      2287.10 o                         
  31   3  37       7479.54       5640.49      3351.89 o                         
  33   3  37      12186.57      34606.16      2348.59 o                         
  35   3  37      36298.33      37522.08      2549.81 o                         
   1   5  37    3593762.00    3585674.50     23748.70 o                         
   3   5  37     498061.62     552765.25      9452.33 o                         
   5   5  37    1095548.50    1010436.81     14589.13 o                         
   7   5  37     382423.28     378497.59      6150.71 o                         
   9   5  37      66801.57      69899.77      2095.97 o                         
  11   5  37        705.81       -868.57      1737.13 o                         
  13   5  37     113079.63     115357.48      2170.85 o                         
  15   5  37     577578.31     638753.31      6398.11 o                         
  17   5  37       1478.82       1385.97      2262.53 o                         
  19   5  37       9312.62      14229.76      1904.52 o                         
  21   5  37       1600.28       2271.34      1742.34 o                         
  23   5  37       3647.70       2440.18      1729.14 o                         
  25   5  37     166874.25     174316.27      2629.58 o                         
  27   5  37     598926.88     483306.88      4536.31 o                         
  29   5  37     285540.75     354926.91      3727.95 o                         
  31   5  37     703514.31     718731.62      6037.98 o                         
  33   5  37     118602.30     123923.05      9502.61 o                         
  35   5  37       1459.82        463.61      2338.41 o                         
   1   7  37    1140294.62    1038837.31      7767.33 o                         
   3   7  37      15939.24      13438.46      2555.82 o                         
   5   7  37    1240867.38    1211141.88     17639.31 o                         
   7   7  37     201554.50     202235.52      3527.86 o                         
   9   7  37     764962.75     707669.44      5710.24 o                         
  11   7  37     293463.78     265065.56      3191.77 o                         
  13   7  37    1518161.62    1530080.62     17572.31 o                         
  15   7  37    1684570.50    1661710.88     13417.51 o                         
  17   7  37    1123661.00    1129400.50      8688.54 o                         
  19   7  37       2103.58       5286.23      1872.30 o                         
  21   7  37       4614.89       4397.29      1771.81 o                         
  23   7  37      62686.79      72766.20      2057.70 o                         
  25   7  37     339511.06     399207.47      4063.06 o                         
  27   7  37     182285.14     170720.17      2630.32 o                         
  29   7  37     797929.50     838116.38      6810.42 o                         
  31   7  37       5038.04       3246.74      1820.40 o                         
  33   7  37      22949.22      24870.13      3050.22 o                         
  35   7  37       2178.51      11916.53      2673.13 o                         
   1   9  37    1117664.88    1179538.12      9610.91 o                         
   3   9  37     357995.97     336346.09      3383.94 o                         
   5   9  37     382427.75     371990.34      4069.21 o                         
   7   9  37     348689.47     325186.84      4793.20 o                         
   9   9  37    1560576.88    1494754.00     10741.30 o                         
  11   9  37     347011.09     303520.72      3980.37 o                         
  13   9  37    3431335.00    3342149.50     23651.90 o                         
  15   9  37    1042999.00    1085833.50     12846.13 o                         
  17   9  37     244564.41     257741.66      6737.29 o                         
  19   9  37      93337.85      73506.23      2229.12 o                         
  21   9  37    1872723.50    1979986.25     14058.85 o                         
  23   9  37      91034.05      67611.92      2228.43 o                         
  25   9  37    1278106.00    1302584.62     10362.11 o                         
  27   9  37     646069.62     602313.38      5271.11 o                         
  29   9  37     271674.69     260231.70      3076.45 o                         
  31   9  37        521.32       4540.38      2033.39 o                         
  33   9  37      10700.17      14857.16      2083.44 o                         
  35   9  37      22759.82      16243.04      4709.41 o                         
   1  11  37     285580.88     277586.44      3463.53 o                         
   3  11  37     273728.94     212402.41      2652.58 o                         
   5  11  37    1883277.88    1812696.12     13260.70 o                         
   7  11  37    1467686.62    1473334.62     10701.73 o                         
   9  11  37     439833.84     442282.75      4349.08 o                         
  11  11  37     528552.19     498325.47      4855.73 o                         
  13  11  37     528956.19     488171.72      4313.66 o                         
  15  11  37    1995318.00    1894716.12     20940.92 o                         
  17  11  37        266.53       -233.71      1668.51 o                         
  19  11  37       1945.07       6068.94      1916.77 o                         
  21  11  37     258967.28     296140.34      3584.48 o                         
  23  11  37     601197.00     613945.25      5923.82 o                         
  25  11  37     217530.58     225522.11     10273.55 o                         
  27  11  37     673621.88     689225.00      6288.95 o                         
  29  11  37       5721.95      19239.27      2257.50 o                         
  31  11  37     457332.75     446209.09      5379.79 o                         
  33  11  37      32938.23      43871.57      2318.41 o                         
  35  11  37      47736.12      49816.74      2314.97 o                         
   1  13  37     287470.88     312177.44      5044.60 o                         
   3  13  37      36243.51      29787.68      2782.07 o                         
   5  13  37      85433.49      80740.17      2287.66 o                         
   7  13  37      83013.19      42240.57      1823.97 o                         
   9  13  37     136709.09     129863.44      2209.56 o                         
  11  13  37     132027.95     133983.22      2213.47 o                         
  13  13  37      88621.57      77160.51      1877.12 o                         
  15  13  37      71890.45      80881.68      4005.51 o                         
  17  13  37      59393.57      47706.99      1920.20 o                         
  19  13  37       5200.43       7210.06      1847.23 o                         
  21  13  37      30282.15      17877.32      2111.23 o                         
  23  13  37     363006.75     359699.81      5807.16 o                         
  25  13  37      35365.26      33093.52      2178.58 o                         
  27  13  37     151130.05     139884.88      2464.58 o                         
  29  13  37       2369.61      22639.90      2202.15 o                         
  31  13  37      15760.34      21566.47      2169.94 o                         
  33  13  37      14072.77      31228.40      2715.03 o                         
  35  13  37     171581.67     172637.25      2981.37 o                         
   1  15  37       2503.21        959.57      2622.85 o                         
   3  15  37      47923.46      24844.34      2078.17 o                         
   5  15  37    1238182.75    1153239.62      8435.10 o                         
   7  15  37      10440.96      10227.09      1581.77 o                         
   9  15  37     501262.78     549191.00      6016.64 o                         
  11  15  37      91764.86      98187.23      2057.02 o                         
  13  15  37     297028.84     269950.97      3032.08 o                         
  15  15  37       9115.71      13331.32      1686.71 o                         
  17  15  37    1330698.62    1358694.12     10260.75 o                         
  19  15  37     587509.06     601365.00      5475.20 o                         
  21  15  37     395018.88     426327.19      4399.24 o                         
  23  15  37     547252.75     573879.69      5572.99 o                         
  25  15  37      27393.26      47879.38      2352.25 o                         
  27  15  37       5538.28      16010.25      3636.80 o                         
  29  15  37     199660.75     206039.69      3332.84 o                         
  31  15  37      58519.62      44984.76      4181.48 o                         
  33  15  37       1548.52       3075.88      2999.94 o                         
  35  15  37      40794.60      47805.48      2689.89 o                         
   1  17  37     478853.28     468343.31      4348.78 o                         
   3  17  37     141012.94     147354.16      2396.60 o                         
   5  17  37      74511.48      79516.95      3167.54 o                         
   7  17  37     256185.53     273401.22      3096.91 o                         
   9  17  37       2908.39      20027.46      2304.42 o                         
  11  17  37     176413.98     189016.97      4525.05 o                         
  13  17  37     190434.39     157633.30      2346.82 o                         
  15  17  37    1100589.00    1033238.38     13323.73 o                         
  17  17  37     191953.12     142164.55      2396.36 o                         
  19  17  37       6951.53       2208.55      1851.09 o                         
  21  17  37      36266.95      39702.03      3033.46 o                         
  23  17  37      30152.55      27269.92      2369.81 o                         
  25  17  37       3434.41        390.76      1983.12 o                         
  27  17  37      50813.36      44895.30      2421.74 o                         
  29  17  37      41323.93      34830.38      2302.20 o                         
  31  17  37       2655.69       1542.12      5178.67 o                         
  33  17  37      26674.84      34452.48      2465.80 o                         
  35  17  37     171519.48     152062.02      3016.06 o                         
   1  19  37     650814.88     609767.88      8027.79 o                         
   3  19  37     104549.62     111838.86      2083.15 o                         
   5  19  37     426156.44     436166.94      4366.88 o                         
   7  19  37       2840.96       -335.19      1675.94 o                         
   9  19  37     304105.62     337263.38      3962.46 o                         
  11  19  37     672159.38     729835.00      5949.06 o                         
  13  19  37      49663.43      61375.16      1947.72 o                         
  15  19  37     180486.97     150204.94      5161.91 o                         
  17  19  37       8273.77       9966.16      3033.46 o                         
  19  19  37       5830.08      17014.96      1758.76 o                         
  21  19  37     168130.39     189202.62      4566.95 o                         
  23  19  37     524038.28     541580.88      5845.05 o                         
  25  19  37     137935.58     109242.24      2632.05 o                         
  27  19  37     165705.73     157322.47      2910.97 o                         
  29  19  37     135564.11     126317.66      2760.28 o                         
  31  19  37     176012.12     164618.20      2935.54 o                         
  33  19  37       6146.10      12544.00      3167.54 o                         
  35  19  37     137744.28     144418.39      3796.01 o                         
   1  21  37     716771.06     715608.94      5995.90 o                         
   3  21  37     569405.88     501651.75     11128.27 o                         
   5  21  37     111260.16     101387.09      2111.77 o                         
   7  21  37    1647250.88    1701381.25     11749.41 o                         
   9  21  37     332351.62     334789.31      3905.37 o                         
  11  21  37     643452.94     643772.75      7038.99 o                         
  13  21  37      11056.36      26816.74      1880.52 o                         
  15  21  37    1362198.50    1372276.38     11502.00 o                         
  17  21  37     153904.09     168147.12      2751.17 o                         
  19  21  37      35352.39      31858.76      1989.68 o                         
  21  21  37     168176.75     180490.61      3101.87 o                         
  23  21  37     102773.56     109357.57      5111.63 o                         
  25  21  37     156341.20     158167.12      2546.89 o                         
  27  21  37      10061.98      14486.99      2520.11 o                         
  29  21  37    1414141.25    1298928.00      9959.64 o                         
  31  21  37     613445.12     642524.56      6064.14 o                         
  33  21  37     140312.20     156026.47      3059.81 o                         
  35  21  37     106139.58      97454.66      3955.23 o                         
   1  23  37     882509.81     874136.94      6624.03 o                         
   3  23  37     659870.62     588890.50      5703.75 o                         
   5  23  37     237757.69     235245.64      4868.62 o                         
   7  23  37     590820.19     515249.22      4602.62 o                         
   9  23  37     518920.59     493731.38      5178.67 o                         
  11  23  37      67152.42      70215.99      2347.48 o                         
  13  23  37    1478175.75    1486032.00     11709.82 o                         
  15  23  37      29997.95      29591.45      2036.95 o                         
  17  23  37       7363.47       6779.83      2108.61 o                         
  19  23  37      56307.49      67493.55      2120.99 o                         
  21  23  37      69731.95      72748.95      2510.90 o                         
  23  23  37     127703.54     137189.30      3058.60 o                         
  25  23  37      33808.82      56410.15      2378.02 o                         
  27  23  37      66727.17      55014.50      3636.80 o                         
  29  23  37     389167.41     391150.81     12142.21 o                         
  31  23  37      48017.93      54939.00      2647.72 o                         
  33  23  37     447987.78     446290.12      5228.94 o                         
  35  23  37       8972.87       6061.51      2941.28 o                         
   1  25  37     642882.44     706964.50     10625.51 o                         
   3  25  37       9418.70      15581.35      1759.08 o                         
   5  25  37    1123210.75    1121665.62     12670.14 o                         
   7  25  37     166367.06     158575.75      7122.77 o                         
   9  25  37     329117.03     300801.50      3788.66 o                         
  11  25  37    1242959.75    1262719.38     11380.33 o                         
  13  25  37     129650.27     139918.59      4458.02 o                         
  15  25  37     207210.12     193433.48      3151.81 o                         
  17  25  37      59265.11      82675.76      3594.90 o                         
  19  25  37     122742.66     122098.33      3259.71 o                         
  21  25  37      31265.63      32958.61      2163.60 o                         
  23  25  37     187980.33     200035.84      3055.32 o                         
  25  25  37      83578.80      65620.88      3913.33 o                         
  27  25  37     469662.59     525919.12      5272.18 o                         
  29  25  37       6275.14       4200.73      2091.55 o                         
  31  25  37       2799.23       4798.44      1575.04 o                         
  33  25  37      23158.14      15881.65      2595.49 o                         
  35  25  37      23225.63      19776.40      4550.19 o                         
   1  27  37     127115.17     104084.21      2207.24 o                         
   3  27  37    1140351.62    1080421.00      8295.10 o                         
   5  27  37       1708.82      -1031.78      2063.56 o                         
   7  27  37     130977.12     127086.78      2705.51 o                         
   9  27  37     264901.12     268592.78      3426.73 o                         
  11  27  37     176717.66     172154.09      3080.09 o                         
  13  27  37     134675.00     147790.17      5061.35 o                         
  15  27  37      25855.39      23365.38      2170.85 o                         
  17  27  37     327327.94     343388.50      3997.96 o                         
  19  27  37     768100.50     810549.56      6796.40 o                         
  21  27  37     304993.50     282317.91      3724.56 o                         
  23  27  37     142207.97     133159.70      2537.69 o                         
  25  27  37     404204.47     407932.06      4228.06 o                         
  27  27  37      52961.58      60376.38      2321.19 o                         
  29  27  37       2318.40       8929.01      2916.14 o                         
  31  27  37      32017.64      54882.23      2377.93 o                         
  33  27  37     208674.62     223577.19      3208.05 o                         
  35  27  37     257647.47     284524.94      4994.31 o                         
   1  29  37       7655.16       4106.36      1671.58 o                         
   3  29  37     113448.54     169068.31      2965.97 o                         
   5  29  37       2588.99       2451.10      3728.98 o                         
   7  29  37      81589.06      76052.29      2504.54 o                         
   9  29  37     130590.73     106477.15      3846.29 o                         
  11  29  37      24850.87      23778.56      2109.43 o                         
  13  29  37     190838.80     174796.58      3216.89 o                         
  15  29  37     177445.03     224035.09      3285.63 o                         
  17  29  37     152333.30     124796.56      5404.93 o                         
  19  29  37      12092.44       6358.24      2361.95 o                         
  21  29  37      67991.22      73132.48      2421.92 o                         
  23  29  37        249.01       4061.58      4072.55 o                         
  25  29  37     529410.44     558813.62      5225.88 o                         
  27  29  37      23953.31      35501.94      4231.76 o                         
  29  29  37      17562.92      16902.23      4935.66 o                         
  31  29  37     125185.37     138743.67      8622.74 o                         
  33  29  37     208339.61     210192.81     12418.75 o                         
  35  29  37     100333.29      90112.98      7399.30 o                         
   1  31  37     428021.53     456044.91     12050.05 o                         
   3  31  37     193516.59     199179.08      4483.15 o                         
   5  31  37     277720.16     297896.97     17304.13 o                         
   7  31  37     171660.73     163039.44      5002.70 o                         
   9  31  37      11307.87      18127.62      2390.11 o                         
  11  31  37     357663.66     359221.97      4097.51 o                         
  13  31  37     276194.06     264728.44      3846.29 o                         
  15  31  37     142801.88     149517.61      2789.02 o                         
  17  31  37      19267.87      18638.33      2488.48 o                         
  19  31  37      66062.62      69097.61      2634.31 o                         
  21  31  37     299199.62     330873.56      4042.05 o                         
  23  31  37       3673.21        716.34      3997.13 o                         
  25  31  37     154033.53     175285.08      2855.36 o                         
  27  31  37      22788.45      34298.14      2267.51 o                         
  29  31  37     625888.31     539229.12      8798.71 o                         
  31  31  37      97489.88      98691.41      2802.64 o                         
  33  31  37      31079.66      25090.62      4675.89 o                         
  35  31  37      92833.54      99838.31      6402.11 o                         
   1  33  37      32405.98      28410.24      2511.80 o                         
   3  33  37     554582.25     577791.06     12326.57 o                         
   5  33  37      15624.35       9656.05      2153.98 o                         
   7  33  37      35158.77      25320.64      2432.76 o                         
   9  33  37     353587.16     318193.38      3822.63 o                         
  11  33  37      54230.07      68088.71      2478.99 o                         
  13  33  37      87554.33      80712.48      2601.26 o                         
  15  33  37     482203.53     486623.31      4840.12 o                         
  17  33  37     397669.41     344845.25      6670.25 o                         
  19  33  37       9020.67      14727.05      2539.19 o                         
  21  33  37     232266.11     230313.06      3804.39 o                         
  23  33  37       6442.44       9380.27      2622.85 o                         
  25  33  37     513893.31     522746.97      5511.59 o                         
  27  33  37     198346.81     211365.78      3311.66 o                         
  29  33  37     170139.45     184188.31      3306.70 o                         
  31  33  37     186993.42     173489.78      3216.89 o                         
  33  33  37      79519.89      83582.39      2927.90 o                         
  35  33  37     255394.59     221439.34      3839.17 o                         
   1  35  37     201519.45     175341.80      5027.83 o                         
   3  35  37       6821.13      16370.77      2354.70 o                         
   5  35  37     418341.41     382271.12      3939.56 o                         
   7  35  37     836994.69     828040.38      7286.34 o                         
   9  35  37     126887.82     122903.30      2698.72 o                         
  11  35  37     107464.26     108637.40      2736.34 o                         
  13  35  37     249349.67     243661.42      3963.61 o                         
  15  35  37      36385.68      55731.92      2999.67 o                         
  17  35  37      12383.38      16362.98      2531.17 o                         
  19  35  37     442911.03     450444.34     11941.11 o                         
  21  35  37       8501.12       7460.57      2728.81 o                         
  23  35  37       7736.21      11617.58      2699.81 o                         
  25  35  37     107557.38     100653.17      3134.92 o                         
  27  35  37     892636.31     819412.31      7489.22 o                         
  29  35  37     123340.83      97842.85      6016.64 o                         
  31  35  37      17062.29      19542.80      3527.86 o                         
  33  35  37       7045.93       2708.08      2655.92 o                         
  35  35  37     132368.41     155083.58      7349.02 o                         
   1  37  37     222150.48     248720.72      3839.14 o                         
   3  37  37     241163.77     221526.30      7893.70 o                         
   5  37  37     404741.22     368968.12      4602.62 o                         
   7  37  37      75660.96      74477.84      4952.42 o                         
   9  37  37       7374.13      21969.50      3209.43 o                         
  11  37  37      20807.57      15682.13      2622.85 o                         
  13  37  37     112277.91      86596.22      2590.10 o                         
  15  37  37      47747.79      36083.65      2657.68 o                         
  17  37  37     106938.16     109387.15      2741.61 o                         
  19  37  37      34707.41      32089.47      3008.32 o                         
  21  37  37     119138.59      87835.44      3169.42 o                         
  23  37  37      90739.42      79423.06      3102.06 o                         
  25  37  37     297649.28     302180.12      4024.25 o                         
  27  37  37      41555.12      49502.68      2899.64 o                         
  29  37  37        836.02       6809.74      5061.35 o                         
  31  37  37      72317.43      82437.92      2828.05 o                         
  33  37  37       1028.32       5997.46      4089.31 o                         
  35  37  37       3875.06       4422.18      3016.68 o                         
  37  37  37     330422.44     272113.94      8572.46 o                         
   2   0  38        153.67      -1064.23      2128.45 o                         
   6   0  38      43061.77      42015.94      2798.83 o                         
  10   0  38    2376894.25    2229660.50     25507.88 o                         
  14   0  38    2151644.00    2230800.00     21887.84 o                         
  18   0  38      43641.96      48267.21      3117.26 o                         
  22   0  38      21408.47      28139.12      3033.46 o                         
  26   0  38     743097.88     818028.75     10172.99 o                         
  30   0  38     287698.97     315044.12      5379.78 o                         
  34   0  38      92544.68      92998.20      3804.40 o                         
   0   2  38     327440.41     398087.19      5832.29 o                         
   2   2  38     231894.88     273950.97      3098.54 o                         
   4   2  38      26698.46      23536.34      2379.84 o                         
   6   2  38     303893.19     331648.62      5153.54 o                         
   8   2  38      42204.96      62959.65      1825.01 o                         
  10   2  38     310656.09     334702.03      3660.95 o                         
  12   2  38      62486.73      68076.45      2170.35 o                         
  14   2  38      16027.97       6606.52      2001.62 o                         
  16   2  38     134004.33      97390.00      2162.54 o                         
  18   2  38     460919.28     463537.72      4681.67 o                         
  20   2  38      56963.50      70781.36      2016.25 o                         
  22   2  38      66895.87      60914.13      1965.85 o                         
  24   2  38      18986.84      15914.84      2162.54 o                         
  26   2  38       2172.09       2741.68      3527.86 o                         
  28   2  38       8701.76      17474.03      2345.01 o                         
  30   2  38      29725.50      19979.02      2475.08 o                         
  32   2  38        941.39      -1172.50      2345.01 o                         
  34   2  38     101302.12      78213.41      2605.87 o                         
  36   2  38     708372.94     734511.81      7113.69 o                         
   2   4  38    2252164.50    2017403.62     13859.27 o                         
   4   4  38      11337.67      52064.68      1759.08 o                         
   6   4  38       7295.23      12389.68      2622.85 o                         
   8   4  38    1138871.00    1213748.50      9701.80 o                         
  10   4  38      87732.20      68047.46      2023.06 o                         
  12   4  38     978358.00    1025925.81      8517.11 o                         
  14   4  38      82025.52      66435.68      5295.99 o                         
  16   4  38    1283549.25    1325250.38     10698.37 o                         
  18   4  38       9305.11      14975.20      2083.15 o                         
  20   4  38     158413.27     175535.91      2512.27 o                         
  22   4  38     147941.80     121307.99      2359.41 o                         
  24   4  38     240529.34     254654.36      3703.99 o                         
  26   4  38      13043.00      16760.47      5178.67 o                         
  28   4  38      59403.53      71921.26      2377.66 o                         
  30   4  38      17271.45      25939.12      2316.61 o                         
  32   4  38     760417.56     780892.88      7225.41 o                         
  34   4  38     109793.07     105441.10      2534.51 o                         
  36   4  38      38780.88      41888.11      2630.32 o                         
   0   6  38     205315.48     154740.00      3569.76 o                         
   2   6  38      52824.44     131791.27      2541.79 o                         
   4   6  38      65721.88      66471.03      1872.30 o                         
   6   6  38     477252.78     420431.91      4022.92 o                         
   8   6  38      36414.14      35604.41      2874.25 o                         
  10   6  38    1068717.12    1183590.12      9306.25 o                         
  12   6  38      25117.94      28056.39      1835.03 o                         
  14   6  38     525428.25     568161.50      5469.20 o                         
  16   6  38     311234.06     303885.88      5589.27 o                         
  18   6  38       4406.95       4735.17      3410.55 o                         
  20   6  38       1522.97      10003.83      1893.91 o                         
  22   6  38       3107.51      -1046.33      2092.66 o                         
  24   6  38      50208.14      49223.66      2145.05 o                         
  26   6  38      51572.70      54165.93      1989.77 o                         
  28   6  38     766465.56     791318.56      6987.28 o                         
  30   6  38      72762.77      59008.49      2077.79 o                         
  32   6  38       2886.33       -952.91      1905.82 o                         
  34   6  38     117391.39     122302.70      2476.90 o                         
  36   6  38       6911.24       8718.15      1834.80 o                         
   2   8  38     269340.06     305472.06      3452.64 o                         
   4   8  38     195539.52     190127.97      2748.68 o                         
   6   8  38      15287.75      15940.95      1625.57 o                         
   8   8  38     259014.66     220448.30      5706.59 o                         
  10   8  38     572088.88     584262.56      4986.45 o                         
  12   8  38    2657642.25    2679495.00     26932.45 o                         
  14   8  38       9557.17       5522.38      1771.81 o                         
  16   8  38      86436.62     100786.26      2493.81 o                         
  18   8  38     326631.41     266379.62      3368.48 o                         
  20   8  38     159120.00     161148.31      2639.61 o                         
  22   8  38       3610.00      15363.36      2036.94 o                         
  24   8  38      66111.37      50995.00      2092.66 o                         
  26   8  38     222269.28     231258.91      3030.02 o                         
  28   8  38     130186.59     154432.91      2624.82 o                         
  30   8  38      14580.21      18171.45      2057.97 o                         
  32   8  38     149647.17     125780.91      2725.10 o                         
  34   8  38      93112.98     105355.06      2443.15 o                         
  36   8  38     320728.47     294908.84      3447.77 o                         
   0  10  38      58263.41      40976.86      3033.46 o                         
   2  10  38     214912.80     223204.47      2672.16 o                         
   4  10  38     384297.69     405847.62      4234.53 o                         
   6  10  38    1625706.25    1592178.00     11400.66 o                         
   8  10  38     135007.34     106732.94      3846.29 o                         
  10  10  38     874617.75     955263.19     13684.11 o                         
  12  10  38     465553.06     436644.78      4359.18 o                         
  14  10  38     171722.11     180259.98      4432.88 o                         
  16  10  38     934802.62     922915.31      8597.55 o                         
  18  10  38      51894.14      55686.38      2250.14 o                         
  20  10  38      27535.80      51017.75      2138.70 o                         
  22  10  38      17707.17      14273.47      2043.61 o                         
  24  10  38     179414.45     231233.20      2860.46 o                         
  26  10  38      13721.65      23533.88      1987.99 o                         
  28  10  38     194081.42     175037.36      2890.95 o                         
  30  10  38     144075.97     121788.26      6108.82 o                         
  32  10  38      23247.75      22998.94      2057.98 o                         
  34  10  38      81400.05      74191.36      2380.58 o                         
  36  10  38      17822.63      19522.06      2332.34 o                         
   2  12  38     266453.56     294643.31      3020.82 o                         
   4  12  38     207241.53     241406.86      4910.52 o                         
   6  12  38     544621.44     562142.19      8094.82 o                         
   8  12  38     537837.38     504206.06      4799.15 o                         
  10  12  38     212152.86     191627.78      2698.27 o                         
  12  12  38    1151538.50    1183114.00     11044.47 o                         
  14  12  38      28468.09      23653.87      1747.35 o                         
  16  12  38       4073.40       1524.83      3251.33 o                         
  18  12  38     392382.59     350688.56      3805.28 o                         
  20  12  38      65153.78      56414.52      2141.65 o                         
  22  12  38      17527.64      20445.07      2075.07 o                         
  24  12  38     113387.93     121718.75      2566.13 o                         
  26  12  38     299579.41     327195.06      5446.82 o                         
  28  12  38     534446.88     554984.50      5289.95 o                         
  30  12  38     234719.11     258980.81      3417.07 o                         
  32  12  38      74550.23      88883.40      2469.40 o                         
  34  12  38      63477.46      53024.27      2443.35 o                         
  36  12  38      14157.96      26847.45      2465.80 o                         
   0  14  38    3348092.50    3502021.25     33787.05 o                         
   2  14  38       3410.13       5875.30      2128.45 o                         
   4  14  38    1421164.12    1242412.12      9873.69 o                         
   6  14  38     836108.06     879203.06      7198.90 o                         
   8  14  38     745260.62     668317.31      5481.36 o                         
  10  14  38       2983.39      17726.65      1691.55 o                         
  12  14  38     676277.81     629004.12      5201.02 o                         
  14  14  38      54497.44      46659.55      2706.65 o                         
  16  14  38    1540706.50    1604656.00     11103.17 o                         
  18  14  38    1592989.75    1537820.88     11479.52 o                         
  20  14  38      77228.05      82046.95      2567.31 o                         
  22  14  38      69445.63      65852.66      2403.31 o                         
  24  14  38      51752.55      61308.41      2035.93 o                         
  26  14  38      23773.84       7915.38      2379.84 o                         
  28  14  38      82321.53      71238.18      2536.65 o                         
  30  14  38       5175.49       2067.17      2513.92 o                         
  32  14  38    1399423.00    1443034.88     12047.63 o                         
  34  14  38      34796.00      35830.25      7466.33 o                         
  36  14  38     845364.19     804277.38      6881.86 o                         
   2  16  38     265790.19     277591.09      3620.05 o                         
   4  16  38       5881.60       5869.83      1775.71 o                         
   6  16  38     565309.81     495811.66      4314.21 o                         
   8  16  38       5461.45       7452.98      4298.80 o                         
  10  16  38    1843456.38    1741148.12     11822.26 o                         
  12  16  38      79762.82      91439.61      2232.99 o                         
  14  16  38     135770.73     119554.38      2288.36 o                         
  16  16  38      44225.00      43546.60      1943.24 o                         
  18  16  38     194397.27     200707.16      4248.52 o                         
  20  16  38      12854.13      10956.60      2807.21 o                         
  22  16  38     170023.20     185353.33      2785.94 o                         
  24  16  38       6813.69       8635.17      2083.98 o                         
  26  16  38     337738.84     336067.19      4267.74 o                         
  28  16  38     118999.90     129491.20      5337.89 o                         
  30  16  38     114387.88     103996.22      3863.05 o                         
  32  16  38      60746.48      52112.47      3075.36 o                         
  34  16  38      22057.91      30728.83      3100.50 o                         
  36  16  38      31505.13      18242.52      4516.67 o                         
   0  18  38     120037.15     157773.47      3217.81 o                         
   2  18  38       7669.26       9845.45      1609.61 o                         
   4  18  38       1687.23       -783.08      1566.17 o                         
   6  18  38      36703.42      36364.16      1730.21 o                         
   8  18  38      27309.41       9117.88      1740.12 o                         
  10  18  38       4023.26       6368.65      1645.21 o                         
  12  18  38      14204.51      20875.72      1775.26 o                         
  14  18  38      48036.94      49273.18      2036.27 o                         
  16  18  38      10006.11       2627.07      4189.86 o                         
  18  18  38       6303.41      15180.96      1866.35 o                         
  20  18  38     456829.41     477788.97      6938.41 o                         
  22  18  38       8110.71      19812.77      2513.92 o                         
  24  18  38     176704.92     160204.45      2803.00 o                         
  26  18  38       3897.15       3659.46      2236.83 o                         
  28  18  38     249469.27     257229.12      3301.97 o                         
  30  18  38      96279.64     103043.52      2638.39 o                         
  32  18  38      10869.01      19767.35      3142.40 o                         
  34  18  38     355147.44     332464.62      8027.78 o                         
  36  18  38       2885.76      -1315.63      2631.25 o                         
   2  20  38      14795.26      12300.48      1817.64 o                         
   4  20  38        794.90       -845.77      1691.55 o                         
   6  20  38     218246.36     219903.70      2962.83 o                         
   8  20  38     717297.25     781443.12     17429.84 o                         
  10  20  38      14410.47      35683.27      2023.06 o                         
  12  20  38    1114953.38    1118521.38     15628.16 o                         
  14  20  38      47926.16      53994.15      2263.02 o                         
  16  20  38     138793.36     152932.81      3511.11 o                         
  18  20  38     166191.19     173015.78      2677.32 o                         
  20  20  38      44865.80      66860.92      2304.42 o                         
  22  20  38     441583.22     423149.47      4421.46 o                         
  24  20  38       1998.51       3714.90      2280.49 o                         
  26  20  38        397.51       5396.05      2371.46 o                         
  28  20  38     605034.00     542858.88     12888.00 o                         
  30  20  38      96880.69     115902.34      2880.56 o                         
  32  20  38      27388.88      30799.34      2531.98 o                         
  34  20  38      73586.64      87432.36      3184.29 o                         
  36  20  38       3511.84      18654.82      2680.23 o                         
   0  22  38     346823.75     299893.59      4877.00 o                         
   2  22  38      52403.61      56245.35      1937.35 o                         
   4  22  38     222745.86     244683.08      2985.25 o                         
   6  22  38     319713.94     335909.44      3659.05 o                         
   8  22  38     416411.88     385353.12      4726.18 o                         
  10  22  38     594213.56     630626.06     14429.89 o                         
  12  22  38     431395.94     425239.22      4076.60 o                         
  14  22  38     480403.47     539421.12      7910.46 o                         
  16  22  38      31734.73      33662.75      2021.01 o                         
  18  22  38     161016.89     160873.31      2728.08 o                         
  20  22  38      44934.52      43680.79      2202.56 o                         
  22  22  38     313924.62     289013.78      3526.60 o                         
  24  22  38      64889.99      64190.56      2058.60 o                         
  26  22  38     498603.53     512910.72      5150.11 o                         
  28  22  38      89057.28     107525.31      2702.31 o                         
  30  22  38      91157.68      96849.73      2704.52 o                         
  32  22  38     302044.94     304881.88      4299.41 o                         
  34  22  38      77004.89      76295.20      2591.32 o                         
  36  22  38      99672.41     110614.53      2934.20 o                         
   2  24  38     260028.28     244049.03      3980.37 o                         
   4  24  38        267.12      -1525.11      3050.22 o                         
   6  24  38     113317.47     110851.39      8279.17 o                         
   8  24  38     242616.94     246119.97      3002.04 o                         
  10  24  38     169641.31     169652.70      2801.76 o                         
  12  24  38     379970.84     369384.44      3944.28 o                         
  14  24  38      33224.36      41122.63      2242.10 o                         
  16  24  38      59159.36      44929.90      2298.16 o                         
  18  24  38     712783.62     744327.12      7617.17 o                         
  20  24  38       7595.83      12512.41      2580.96 o                         
  22  24  38     283639.12     264009.53      3587.90 o                         
  24  24  38      85740.18      92439.66      3955.23 o                         
  26  24  38     484143.72     495131.12     12712.05 o                         
  28  24  38     186338.89     198250.84      4617.23 o                         
  30  24  38      83441.00      86545.79      3191.93 o                         
  32  24  38     399822.03     338354.50      8136.71 o                         
  34  24  38      14569.12      12180.59      2550.21 o                         
  36  24  38     173578.77     157911.05     12955.05 o                         
   0  26  38      38139.36      19457.72      2765.31 o                         
   2  26  38     511301.34     447665.12     12485.79 o                         
   4  26  38      16646.12      10447.79      2421.74 o                         
   6  26  38      79878.87      80463.45      2485.28 o                         
   8  26  38    1459099.00    1393297.00     12205.53 o                         
  10  26  38      11700.49      13140.54      2172.98 o                         
  12  26  38     642013.50     612791.69      6019.95 o                         
  14  26  38     151429.86     163723.11      3064.15 o                         
  16  26  38     150112.56     153921.41      2486.46 o                         
  18  26  38     145599.75     136056.48      2794.62 o                         
  20  26  38       7410.50       6793.41      2832.35 o                         
  22  26  38     117522.40     132306.06      2548.27 o                         
  24  26  38      31294.44      27156.77      2149.48 o                         
  26  26  38       2844.83       -651.39      2001.30 o                         
  28  26  38      59426.36      57174.91      2495.80 o                         
  30  26  38     204938.94     203718.03      3377.03 o                         
  32  26  38     674837.31     678419.69     10131.08 o                         
  34  26  38      56351.20      50411.15      2633.49 o                         
  36  26  38      22951.50      25257.68      2754.55 o                         
   2  28  38        246.59       -539.37      1842.53 o                         
   4  28  38      13474.18      10849.13      2299.32 o                         
   6  28  38      52637.54      67269.83      3117.26 o                         
   8  28  38      48441.95      59236.10      2312.80 o                         
  10  28  38     107350.10      63140.46      2941.29 o                         
  12  28  38     211675.88     200330.00      5404.93 o                         
  14  28  38     611315.50     610429.69      6781.07 o                         
  16  28  38     310529.69     321807.12      3833.13 o                         
  18  28  38      46416.33      56009.70      2230.78 o                         
  20  28  38      82664.97     108009.91      3712.22 o                         
  22  28  38        756.22       -800.95      1949.05 o                         
  24  28  38     138019.33     148984.14      2878.01 o                         
  26  28  38    1823418.00    1721524.25     12633.67 o                         
  28  28  38      42539.59      67421.08      2516.25 o                         
  30  28  38       5595.82       5657.91      2476.90 o                         
  32  28  38        222.39        964.92      4223.38 o                         
  34  28  38      21329.21      18432.51      2246.27 o                         
  36  28  38       3986.84       4778.63      2606.42 o                         
   0  30  38    1875441.50    1901996.50     24418.52 o                         
   2  30  38     472936.00     481459.84      4976.63 o                         
   4  30  38     169375.20     154000.12      5178.67 o                         
   6  30  38      10772.49      10082.07      2125.20 o                         
   8  30  38      37267.37      29827.30      2323.69 o                         
  10  30  38      56312.83      71811.69      2648.10 o                         
  12  30  38     578776.50     566455.00      5401.43 o                         
  14  30  38      26648.52      30228.30      2644.97 o                         
  16  30  38     418331.00     398056.50      4585.49 o                         
  18  30  38      27927.90      23397.43      2456.16 o                         
  20  30  38      15336.35       7390.10      4768.06 o                         
  22  30  38     120684.80     133027.31      2774.79 o                         
  24  30  38       4963.02       7546.61      2220.63 o                         
  26  30  38     745686.50     742146.88      6716.08 o                         
  28  30  38     166566.41     165827.20      2961.54 o                         
  30  30  38      52450.86      71412.70      3955.23 o                         
  32  30  38     805900.19     779417.69      7305.84 o                         
  34  30  38     135189.97     146775.72      5404.93 o                         
  36  30  38      39102.52      29826.12      2681.50 o                         
   2  32  38      32051.85      33839.30      2083.20 o                         
   4  32  38     212309.28     269965.44      3521.00 o                         
   6  32  38     211589.62     169274.03      3318.37 o                         
   8  32  38      27608.51      29889.99      2616.37 o                         
  10  32  38      83026.38      95700.32      6360.21 o                         
  12  32  38     275374.28     315811.28      3859.35 o                         
  14  32  38     408801.94     397088.25      4586.34 o                         
  16  32  38      49261.58      72826.62      3326.75 o                         
  18  32  38      37655.50      53561.49      2528.55 o                         
  20  32  38     142487.55     152353.00      4231.76 o                         
  22  32  38        830.33      -2635.42      5270.85 o                         
  24  32  38     527069.88     523429.94     13047.24 o                         
  26  32  38     139991.36     150072.34      2702.87 o                         
  28  32  38     341717.84     349070.50      4144.18 o                         
  30  32  38       5398.78      18007.31      2454.92 o                         
  32  32  38      56379.48      52981.49      2691.42 o                         
  34  32  38      26631.63      38993.95      4365.84 o                         
  36  32  38        422.59      -1525.11      3050.22 o                         
   0  34  38      76663.27      87886.55      4156.34 o                         
   2  34  38      52825.13      52576.89      2560.88 o                         
   4  34  38     197347.47     191052.78      3050.73 o                         
   6  34  38     652345.06     660753.56      6837.53 o                         
   8  34  38     336538.78     314231.56      6988.69 o                         
  10  34  38      30366.97      28694.81      5002.70 o                         
  12  34  38       8163.34      22720.54      2520.16 o                         
  14  34  38      38625.76      43478.23      2894.74 o                         
  16  34  38      65891.02      78709.80      4022.27 o                         
  18  34  38     162262.41     181913.17      3619.56 o                         
  20  34  38     250899.12     242531.64      6351.83 o                         
  22  34  38       1195.74       8830.52      2608.90 o                         
  24  34  38      50283.07      44459.91      2681.07 o                         
  26  34  38     215457.22     226662.05      6586.46 o                         
  28  34  38     267139.06     267073.88      4085.59 o                         
  30  34  38       6857.81       8560.22      2557.15 o                         
  32  34  38      33923.03      26373.15      3318.37 o                         
  34  34  38      12847.47      27240.99      3048.66 o                         
  36  34  38      68955.08      74739.34      3346.63 o                         
   2  36  38     507409.50     539101.19      7960.74 o                         
   4  36  38     459301.06     462580.78      5291.55 o                         
   6  36  38      29684.52      28485.02      2215.85 o                         
   8  36  38     378207.78     369208.47      3982.40 o                         
  10  36  38     142926.52     140119.72      3245.56 o                         
  12  36  38       3504.20        201.36      4206.62 o                         
  14  36  38     326078.31     330215.25      6083.68 o                         
  16  36  38      47671.21      36404.64      2338.23 o                         
  18  36  38      88952.93      97017.66      4483.15 o                         
  20  36  38       6515.74      23429.24      2811.72 o                         
  22  36  38     354355.72     323144.88      4633.99 o                         
  24  36  38      99976.77     127753.97      2961.54 o                         
  26  36  38     160377.00     172043.78      3761.04 o                         
  28  36  38      35208.27      33418.01      2544.85 o                         
  30  36  38     155917.03     146846.23      3419.71 o                         
  32  36  38       6603.54       7743.44      2438.89 o                         
  34  36  38     193553.67     196971.88      3749.75 o                         
  36  36  38        170.07        134.73      2816.58 o                         
   0  38  38    1094011.75    1096218.88     12703.66 o                         
   2  38  38     313935.66     296612.62      4398.23 o                         
   4  38  38     165939.23     147152.34      3003.72 o                         
   6  38  38      25899.17      31173.80      1985.99 o                         
   8  38  38      30973.76      32445.01      3502.73 o                         
  10  38  38     243077.09     266123.56      3779.75 o                         
  12  38  38       2553.18       7667.80      2683.99 o                         
  14  38  38      16569.63      14479.61      2762.36 o                         
  16  38  38       1853.10       4632.17      2516.70 o                         
  18  38  38      20883.70      41847.14      5564.14 o                         
  20  38  38      47657.58      33864.35      2662.82 o                         
  22  38  38      91550.16      98596.55      5765.25 o                         
  24  38  38      35798.54      25735.10      3293.95 o                         
  26  38  38     116283.81     126472.02      4014.08 o                         
  28  38  38      32537.06      22451.75      5363.02 o                         
  30  38  38      19471.22      13376.64      2471.86 o                         
  32  38  38     142334.83     131377.86      5882.56 o                         
  34  38  38      27733.96      26660.11      2991.25 o                         
  36  38  38         59.49       -502.98      3207.76 o                         
  38  38  38     436577.44     386703.22     12351.72 o                         
   1   1  39      34344.05      57584.72      1756.21 o                         
   3   1  39      15981.10      15207.78      1647.12 o                         
   5   1  39     289463.81     269809.84      5295.98 o                         
   7   1  39     620772.62     646494.56      5854.26 o                         
   9   1  39      27921.31      32373.34      2237.39 o                         
  11   1  39      73560.53      72987.02      1889.49 o                         
  13   1  39    1154338.38    1084449.25      8322.21 o                         
  15   1  39      31363.71      65153.18      2024.81 o                         
  17   1  39    2025825.25    2008254.50     20915.86 o                         
  19   1  39     232323.31     252197.25      4072.55 o                         
  21   1  39      91941.46      74632.52      2493.54 o                         
  23   1  39      16506.29      23655.49      4248.52 o                         
  25   1  39     213126.00     206413.69      3005.61 o                         
  27   1  39     195735.95     177059.42      3157.97 o                         
  29   1  39      48106.19      48675.61      2538.48 o                         
  31   1  39      17046.58      17986.26      2580.96 o                         
  33   1  39      46281.82      55010.11      2529.06 o                         
  35   1  39      62316.18      75335.12      2698.15 o                         
  37   1  39      29318.98      24997.59      2705.65 o                         
   1   3  39       4447.46      10329.83      1609.61 o                         
   3   3  39     218356.25     220368.52      2784.24 o                         
   5   3  39     778370.25     717926.94      6251.18 o                         
   7   3  39      44521.07      47214.88      1723.52 o                         
   9   3  39     354386.12     326675.19      3471.54 o                         
  11   3  39      70310.62      66767.77      4390.98 o                         
  13   3  39      58273.84      45263.12      2647.99 o                         
  15   3  39    4820652.00    4828346.00     33008.58 o                         
  17   3  39      30822.64      24192.98      2036.27 o                         
  19   3  39    1064710.62    1141177.25      9064.92 o                         
  21   3  39     144063.83     135232.61      2574.08 o                         
  23   3  39     254603.05     260586.33      3243.92 o                         
  25   3  39      40301.08      58245.26      2348.59 o                         
  27   3  39     274375.97     205844.28      2839.48 o                         
  29   3  39      16816.85      27795.84      2192.29 o                         
  31   3  39     140857.59     123888.18      2795.92 o                         
  33   3  39      35045.86      45853.44      2639.61 o                         
  35   3  39     216757.86     217142.83      3642.35 o                         
  37   3  39     283933.38     284115.84      9720.47 o                         
   1   5  39    1416137.12    1288927.88     10315.44 o                         
   3   5  39     541119.12     599449.56      4958.41 o                         
   5   5  39     132475.06     125165.67      2249.15 o                         
   7   5  39     836151.12     806007.44      7337.04 o                         
   9   5  39     144085.09     197784.98      2588.87 o                         
  11   5  39     141179.44     148163.45      2600.62 o                         
  13   5  39     658178.00     683767.94      6587.91 o                         
  15   5  39     382533.41     394989.12      3969.95 o                         
  17   5  39     412703.47     461938.94      9276.36 o                         
  19   5  39     480353.38     503172.31      5036.96 o                         
  21   5  39      40896.84      36395.39      2174.00 o                         
  23   5  39      96210.99     125703.80      4298.80 o                         
  25   5  39     143914.06     124819.21      2235.35 o
[truncated: 910,119 more chars]
