# Supplementary material for: Hierarchical packing of racemic metallosupra­molecular cages with Ni(II)-based triple-stranded helicate building blocks
Source: IUCrJ. 2023 Mar 31;10(Pt 3):321–8. doi: 10.1107/S2052252523002385 (PMC10161775; doi:10.1107/S2052252523002385)
Supplement: Supplementary file 5 [file m-10-00321-sup5.hkl]

data_4                                                                          
_shelx_title ' methylcage_a.res in Fd-3'                                        
_shelx_refln_list_code          4                                               
_shelx_F_calc_maximum     3492.31                                               
_exptl_crystal_F_000     61184.00                                               
_reflns_d_resolution_high  0.7986                                               
                                                                                
loop_                                                                           
 _space_group_symop_operation_xyz                                               
 'x, y, z'                                                                      
 '-x+1/4, -y+1/4, z'                                                            
 '-x+1/4, y, -z+1/4'                                                            
 'x, -y+1/4, -z+1/4'                                                            
 'z, x, y'                                                                      
 'z, -x+1/4, -y+1/4'                                                            
 '-z+1/4, -x+1/4, y'                                                            
 '-z+1/4, x, -y+1/4'                                                            
 'y, z, x'                                                                      
 '-y+1/4, z, -x+1/4'                                                            
 'y, -z+1/4, -x+1/4'                                                            
 '-y+1/4, -z+1/4, x'                                                            
 'x, y+1/2, z+1/2'                                                              
 '-x+1/4, -y+3/4, z+1/2'                                                        
 '-x+1/4, y+1/2, -z+3/4'                                                        
 'x, -y+3/4, -z+3/4'                                                            
 'z, x+1/2, y+1/2'                                                              
 'z, -x+3/4, -y+3/4'                                                            
 '-z+1/4, -x+3/4, y+1/2'                                                        
 '-z+1/4, x+1/2, -y+3/4'                                                        
 'y, z+1/2, x+1/2'                                                              
 '-y+1/4, z+1/2, -x+3/4'                                                        
 'y, -z+3/4, -x+3/4'                                                            
 '-y+1/4, -z+3/4, x+1/2'                                                        
 'x+1/2, y, z+1/2'                                                              
 '-x+3/4, -y+1/4, z+1/2'                                                        
 '-x+3/4, y, -z+3/4'                                                            
 'x+1/2, -y+1/4, -z+3/4'                                                        
 'z+1/2, x, y+1/2'                                                              
 'z+1/2, -x+1/4, -y+3/4'                                                        
 '-z+3/4, -x+1/4, y+1/2'                                                        
 '-z+3/4, x, -y+3/4'                                                            
 'y+1/2, z, x+1/2'                                                              
 '-y+3/4, z, -x+3/4'                                                            
 'y+1/2, -z+1/4, -x+3/4'                                                        
 '-y+3/4, -z+1/4, x+1/2'                                                        
 'x+1/2, y+1/2, z'                                                              
 '-x+3/4, -y+3/4, z'                                                            
 '-x+3/4, y+1/2, -z+1/4'                                                        
 'x+1/2, -y+3/4, -z+1/4'                                                        
 'z+1/2, x+1/2, y'                                                              
 'z+1/2, -x+3/4, -y+1/4'                                                        
 '-z+3/4, -x+3/4, y'                                                            
 '-z+3/4, x+1/2, -y+1/4'                                                        
 'y+1/2, z+1/2, x'                                                              
 '-y+3/4, z+1/2, -x+1/4'                                                        
 'y+1/2, -z+3/4, -x+1/4'                                                        
 '-y+3/4, -z+3/4, x'                                                            
 '-x, -y, -z'                                                                   
 'x-1/4, y-1/4, -z'                                                             
 'x-1/4, -y, z-1/4'                                                             
 '-x, y-1/4, z-1/4'                                                             
 '-z, -x, -y'                                                                   
 '-z, x-1/4, y-1/4'                                                             
 'z-1/4, x-1/4, -y'                                                             
 'z-1/4, -x, y-1/4'                                                             
 '-y, -z, -x'                                                                   
 'y-1/4, -z, x-1/4'                                                             
 '-y, z-1/4, x-1/4'                                                             
 'y-1/4, z-1/4, -x'                                                             
 '-x, -y+1/2, -z+1/2'                                                           
 'x-1/4, y+1/4, -z+1/2'                                                         
 'x-1/4, -y+1/2, z+1/4'                                                         
 '-x, y+1/4, z+1/4'                                                             
 '-z, -x+1/2, -y+1/2'                                                           
 '-z, x+1/4, y+1/4'                                                             
 'z-1/4, x+1/4, -y+1/2'                                                         
 'z-1/4, -x+1/2, y+1/4'                                                         
 '-y, -z+1/2, -x+1/2'                                                           
 'y-1/4, -z+1/2, x+1/4'                                                         
 '-y, z+1/4, x+1/4'                                                             
 'y-1/4, z+1/4, -x+1/2'                                                         
 '-x+1/2, -y, -z+1/2'                                                           
 'x+1/4, y-1/4, -z+1/2'                                                         
 'x+1/4, -y, z+1/4'                                                             
 '-x+1/2, y-1/4, z+1/4'                                                         
 '-z+1/2, -x, -y+1/2'                                                           
 '-z+1/2, x-1/4, y+1/4'                                                         
 'z+1/4, x-1/4, -y+1/2'                                                         
 'z+1/4, -x, y+1/4'                                                             
 '-y+1/2, -z, -x+1/2'                                                           
 'y+1/4, -z, x+1/4'                                                             
 '-y+1/2, z-1/4, x+1/4'                                                         
 'y+1/4, z-1/4, -x+1/2'                                                         
 '-x+1/2, -y+1/2, -z'                                                           
 'x+1/4, y+1/4, -z'                                                             
 'x+1/4, -y+1/2, z-1/4'                                                         
 '-x+1/2, y+1/4, z-1/4'                                                         
 '-z+1/2, -x+1/2, -y'                                                           
 '-z+1/2, x+1/4, y-1/4'                                                         
 'z+1/4, x+1/4, -y'                                                             
 'z+1/4, -x+1/2, y-1/4'                                                         
 '-y+1/2, -z+1/2, -x'                                                           
 'y+1/4, -z+1/2, x-1/4'                                                         
 '-y+1/2, z+1/4, x-1/4'                                                         
 'y+1/4, z+1/4, -x'                                                             
                                                                                
_cell_length_a    58.3801                                                       
_cell_length_b    58.3801                                                       
_cell_length_c    58.3801                                                       
_cell_angle_alpha  90.000                                                       
_cell_angle_beta   90.000                                                       
_cell_angle_gamma  90.000                                                       
                                                                                
_shelx_F_squared_multiplier     1.000                                           
                                                                                
loop_                                                                           
 _refln_index_h                                                                 
 _refln_index_k                                                                 
 _refln_index_l                                                                 
 _refln_F_squared_calc                                                          
 _refln_F_squared_meas                                                          
 _refln_F_squared_sigma                                                         
 _refln_observed_status                                                         
   2   2   4     846155.31     950700.94     10649.71 o                         
   0   4   4    3125453.00    2574725.50     82317.29 o                         
   2   4   4     738776.31     686996.81      5140.36 o                         
   1   1   5      10544.41       8904.09       258.52 o                         
   1   3   5     183535.75     155518.09      2389.73 o                         
   3   3   5    3998406.25    3699515.25     58160.88 o                         
   1   5   5    2340336.75    1973663.12     16395.34 o                         
   3   5   5    1993646.38    1559852.75     11592.59 o                         
   5   5   5    2141321.75    1326883.12     42337.30 o                         
   2   2   6    1345491.38     997159.81      9698.24 o                         
   4   2   6    2409268.25    1798815.50     19375.00 o                         
   2   4   6    4391858.00    4626518.50    306167.69 o                         
   4   4   6    1042936.75     975610.56      5899.46 o                         
   0   6   6     516062.53     317828.81      4799.79 o                         
   2   6   6      42907.11      36658.11       524.58 o                         
   4   6   6      87497.23      47255.16       785.24 o                         
   1   1   7    1287356.75    1257292.12     18587.39 o                         
   3   1   7        252.91       -130.95       358.69 o                         
   5   1   7     338545.19     272625.09      2026.93 o                         
   1   3   7     259266.78     235209.44      1880.81 o                         
   3   3   7     201326.92     210371.72      2072.23 o                         
   5   3   7     598687.31     482070.25      3182.22 o                         
   1   5   7    1596253.62    1458583.38      9637.61 o                         
   3   5   7       5754.91        923.34       329.17 o                         
   5   5   7     479442.75     427056.16      4077.19 o                         
   1   7   7      91928.98     124135.83      1111.56 o                         
   3   7   7        398.89       -156.13       312.25 o                         
   5   7   7     532639.94     394889.12      2723.73 o                         
   4   0   8    2161042.75    2469586.00     24676.48 o                         
   2   2   8    3515026.50    2557361.00     35027.12 o                         
   4   2   8     615720.31     532375.19      6841.32 o                         
   6   2   8     319315.16     263485.59      1992.28 o                         
   0   4   8     653931.19     380288.91      4019.18 o                         
   2   4   8    1776923.25    1402943.38     13585.56 o                         
   4   4   8     464886.69     467096.88      3052.63 o                         
   6   4   8     528844.88     439021.81      3068.60 o                         
   2   6   8    2120650.00    1484062.12      9373.14 o                         
   4   6   8    3415635.50    3560239.00     22162.51 o                         
   6   6   8    2833579.25    2652004.00     14535.76 o                         
   0   8   8    4590370.50    4354243.50     47428.18 o                         
   2   8   8    3777929.00    3438062.25     27966.31 o                         
   4   8   8    3771832.75    3026830.50     20007.18 o                         
   6   8   8    1554638.00    1367681.50      8688.96 o                         
   8   8   8    1000743.50    1150756.62     37988.06 o                         
   1   1   9     206472.27     111809.66      1055.33 o                         
   3   1   9       5900.61      11743.07       493.29 o                         
   5   1   9     639791.44     610143.25      5896.59 o                         
   7   1   9    2003168.12    1378323.00     10211.92 o                         
   1   3   9    3170372.75    2864339.25     19577.50 o                         
   3   3   9     318344.75     183731.92      2062.01 o                         
   5   3   9     312058.06     433639.31      3032.67 o                         
   7   3   9     794623.31     769588.94      8209.16 o                         
   1   5   9      33344.45      43688.31       515.23 o                         
   3   5   9     778706.25     589566.69      5309.27 o                         
   5   5   9     719161.75     671614.19      4773.27 o                         
   7   5   9    3984727.00    3778815.25     21818.18 o                         
   1   7   9    1420090.50     984894.38      7537.73 o                         
   3   7   9    1638102.38    1431656.75     11041.96 o                         
   5   7   9    2034031.50    1501467.38      9267.73 o                         
   7   7   9     335383.50     305846.19      3484.78 o                         
   1   9   9    3872456.00    3189997.25     24740.87 o                         
   3   9   9     413871.00     364350.75      3168.73 o                         
   5   9   9     817141.19     669555.00      5350.08 o                         
   7   9   9    4068031.50    3843611.50     41100.03 o                         
   2   0  10      11856.38        850.84       458.37 o                         
   6   0  10    2904326.50    2737882.50     25271.22 o                         
   0   2  10    1817682.88    2151530.25     25658.54 o                         
   2   2  10    4759234.50    4491586.00     40307.65 o                         
   4   2  10     169692.30     161775.03      1680.84 o                         
   6   2  10      40871.66       7344.43       550.30 o                         
   8   2  10      72334.57      89479.23      1472.10 o                         
   2   4  10    4390156.50    4118075.25     29730.10 o                         
   4   4  10     113750.74      81315.58      1477.84 o                         
   6   4  10     353022.53     345485.31      2500.16 o                         
   0   6  10    5848816.50    4764485.50     38873.37 o                         
   2   6  10    3853041.25    3000818.75     23021.68 o                         
   4   6  10     305232.34     440902.62      3452.48 o                         
   6   6  10      52475.95      17249.30       498.37 o                         
   8   6  10    4302185.00    4048289.25     31918.30 o                         
   2   8  10    1658860.75    1556927.00     10176.54 o                         
   4   8  10    8590322.00    8574632.00    133488.41 o                         
   6   8  10    5710068.50    5303397.50     40304.92 o                         
   8   8  10     681685.00     622672.50      5986.64 o                         
   0  10  10    5841397.50    4955461.00     55342.68 o                         
   2  10  10     621866.44     562980.12      4487.82 o                         
   4  10  10     188153.77     206581.36      3118.50 o                         
   6  10  10    1079092.25    1044321.06      7293.71 o                         
   8  10  10      12372.65       5558.57       704.07 o                         
  10  10  10    2399190.50    2407380.00     78097.71 o                         
   1   1  11    1360654.75    1222131.25      9792.41 o                         
   3   1  11     987988.88     880925.00      7436.06 o                         
   5   1  11     382767.94     264128.44      3760.21 o                         
   7   1  11    1684533.62    1527283.00     10922.24 o                         
   9   1  11     836384.56     677198.62      5981.58 o                         
   1   3  11     178696.44     208977.92      1589.19 o                         
   3   3  11     546953.50     564417.56      4528.91 o                         
   5   3  11      13178.17      48997.87       644.30 o                         
   7   3  11    7139506.00    5924046.00     47926.45 o                         
   9   3  11    2777123.00    2316104.00     21390.20 o                         
   1   5  11     127838.43     155695.75      1179.18 o                         
   3   5  11    3454909.75    3186595.00     22622.16 o                         
   5   5  11      48655.57      50681.03       635.57 o                         
   7   5  11    2669693.50    2386508.25     16644.07 o                         
   9   5  11     192806.14     224722.22      3307.10 o                         
   1   7  11    2881108.25    2202132.25     17840.22 o                         
   3   7  11     127328.24      62812.73      1071.46 o                         
   5   7  11    1622905.00    1301716.00     10731.89 o                         
   7   7  11    1468981.25    1009342.25      7526.50 o                         
   9   7  11     212020.39     218681.06      2742.55 o                         
   1   9  11     681329.56     563859.56      3819.88 o                         
   3   9  11      29617.08      15209.06       924.50 o                         
   5   9  11    1805757.38    1388744.38     11138.83 o                         
   7   9  11      29871.14      32640.71       999.50 o                         
   9   9  11      21290.38      22061.89       509.00 o                         
   1  11  11      10570.38      17993.97       470.84 o                         
   3  11  11     161061.30     128652.66      1174.80 o                         
   5  11  11    5872425.50    5458995.50     34248.58 o                         
   7  11  11    1064058.00     878163.00      5077.64 o                         
   9  11  11    2935578.50    2931081.00     17533.00 o                         
  11  11  11      14105.29      24446.57       997.12 o                         
   0   0  12      49386.16       6899.24      1315.02 o                         
   4   0  12     455466.12     370637.81      9069.97 o                         
   8   0  12    3075832.50    2431060.25     26089.80 o                         
   2   2  12     462291.19     295658.75      2171.56 o                         
   4   2  12     904954.31     692960.81      5521.96 o                         
   6   2  12    4012593.00    3280452.75     35063.97 o                         
   8   2  12     572108.19     425752.53      7885.90 o                         
  10   2  12    2003387.00    2014527.12     13623.62 o                         
   0   4  12     429967.44     338928.31      4682.41 o                         
   2   4  12    6095091.50    5659577.50     36342.85 o                         
   4   4  12      24519.34      13720.10       613.22 o                         
   6   4  12    1139115.62    1311891.00      9216.95 o                         
   8   4  12      94534.50      82089.11      1426.47 o                         
  10   4  12    4128369.75    3865276.50     26162.90 o                         
   2   6  12    7119191.00    6306015.50     44535.59 o                         
   4   6  12    2814339.50    2428852.25     17050.82 o                         
   6   6  12     802399.75     877494.69      7262.60 o                         
   8   6  12    7050874.00    6860738.50     48048.18 o                         
  10   6  12      10519.74        848.35       462.38 o                         
   0   8  12    6380077.00    5704367.00     94785.05 o                         
   2   8  12     797084.62     691302.44      6709.87 o                         
   4   8  12    1433185.75    1237800.25      9904.54 o                         
   6   8  12     466767.03     641895.62      5866.28 o                         
   8   8  12    2449917.00    2197259.75     15163.85 o                         
  10   8  12    2905571.50    2439372.50     15239.72 o                         
   2  10  12    2465288.75    2156730.50     17752.34 o                         
   4  10  12     544113.69     421826.12      3023.92 o                         
   6  10  12    1129374.12     807686.31      5702.94 o                         
   8  10  12    1701131.88    1376664.50      8964.42 o                         
  10  10  12     479370.38     433760.62      2954.02 o                         
   0  12  12    2369725.50    2113270.00     20054.56 o                         
   2  12  12    2392835.25    1984241.75     10961.20 o                         
   4  12  12   12196198.00   11355052.00    319751.72 o                         
   6  12  12     942475.94     696885.12      5207.28 o                         
   8  12  12    1144937.25    1067333.75      6526.37 o                         
  10  12  12       1048.73       8835.77       462.87 o                         
  12  12  12     444644.38     509791.50      5433.75 o                         
   1   1  13    1410829.50    1285687.00     10048.34 o                         
   3   1  13    1176734.62    1089710.88      8025.59 o                         
   5   1  13    2121006.50    1911678.00     17204.34 o                         
   7   1  13    3081743.50    2650172.75     22070.47 o                         
   9   1  13     620333.62     516276.06      4307.21 o                         
  11   1  13     891436.25     617001.31      4727.82 o                         
   1   3  13     612642.50     575164.75      4044.96 o                         
   3   3  13    1963486.00    1544235.00     11093.52 o                         
   5   3  13    1458801.25    1416860.50     11637.98 o                         
   7   3  13    1676113.38    1726100.62     15506.08 o                         
   9   3  13    1198792.50    1029198.69      7716.52 o                         
  11   3  13      34787.64      23427.14       545.14 o                         
   1   5  13     308019.94     360078.00      2477.49 o                         
   3   5  13     322053.34     291876.97      4342.42 o                         
   5   5  13    1803305.62    1690261.50     14163.02 o                         
   7   5  13    1809783.12    1780616.00     17075.71 o                         
   9   5  13     298785.03     269605.66      2208.32 o                         
  11   5  13    2141044.75    1950419.38     14583.76 o                         
   1   7  13    1825803.38    1550720.88     11697.34 o                         
   5   7  13    2534264.25    2526887.25     19775.55 o                         
   7   7  13    3577945.25    3542716.00     22603.93 o                         
   9   7  13    1125209.12    1197735.00     11248.71 o                         
  11   7  13    2254310.25    2414046.75     14766.17 o                         
   1   9  13     108036.70      37505.18       633.38 o                         
   3   9  13    1429529.50    1419163.62     10473.73 o                         
   5   9  13    2518168.25    2649088.50     18195.82 o                         
   7   9  13    6320443.00    6024734.00     38009.51 o                         
   9   9  13       6426.98       1625.65       732.04 o                         
  11   9  13    3104938.25    2588047.25     15321.13 o                         
   1  11  13    2684654.75    2232183.25     13502.81 o                         
   3  11  13    5032095.50    4063612.75     24746.23 o                         
   5  11  13    1681332.00    1613315.00     12243.30 o                         
   7  11  13     118661.88     172018.73      1373.28 o                         
   9  11  13    1895477.25    1605479.88      9725.88 o                         
  11  11  13      94657.95      67309.12       771.10 o                         
   1  13  13     358360.84     251480.83      2286.38 o                         
   3  13  13      58054.99      44917.82       702.63 o                         
   5  13  13      12018.69      35396.52       673.68 o                         
   7  13  13    1376038.50    1383840.25      7915.63 o                         
   9  13  13    1236317.75    1228969.88      7268.52 o                         
  11  13  13     554710.62     417522.03      2695.36 o                         
  13  13  13      46540.75      24403.82      1046.37 o                         
   2   0  14     890267.44    1182477.88     15413.23 o                         
   6   0  14    1562719.75    1727570.38     19822.63 o                         
  10   0  14     549706.81     626206.00      5880.71 o                         
   2   2  14    1565958.62    1254564.88      8899.26 o                         
   4   2  14      16203.77       8945.59       647.94 o                         
   6   2  14     615789.38     662008.19      6155.63 o                         
   8   2  14     296520.16     312419.53      3263.39 o                         
  10   2  14     454082.47     313755.53      2188.69 o                         
  12   2  14      37983.17      25849.84       482.53 o                         
   2   4  14     864520.88     844355.88      7361.23 o                         
   4   4  14    6176903.00    5362810.00     40801.67 o                         
   6   4  14     115189.05      89391.38      1598.71 o                         
   8   4  14       4105.32        585.12       466.38 o                         
  10   4  14     178494.89     134126.19      1192.66 o                         
  12   4  14     203370.16     193559.52      1825.64 o                         
   0   6  14    2049862.62    2494333.50     42190.33 o                         
   2   6  14     182316.45     189717.03      1779.47 o                         
   4   6  14    2393944.25    2057814.25     14261.63 o                         
   6   6  14    1085704.88    1065890.75      9616.63 o                         
   8   6  14    1011951.94     988587.81      7184.02 o                         
  12   6  14    2000390.62    2300268.25     15598.69 o                         
   2   8  14     169731.27     132042.25      1359.22 o                         
   4   8  14     303541.09     334903.03      2476.61 o                         
   6   8  14    1997417.88    1858414.25     13397.57 o                         
   8   8  14     361788.50     419208.28      3209.63 o                         
  10   8  14      10970.80      31798.14       512.25 o                         
  12   8  14    6713295.50    6658638.00     37079.17 o                         
   0  10  14    3143832.25    2864256.00     24718.77 o                         
   2  10  14     287952.25     281667.34      1945.59 o                         
   4  10  14     195992.77     158130.98      1556.21 o                         
   6  10  14     105412.44     132589.61      1312.13 o                         
   8  10  14    1901426.38    1621625.38     12639.10 o                         
  10  10  14    2689593.50    2417491.00     13264.99 o                         
  12  10  14    1807385.25    1544232.12      9132.38 o                         
   2  12  14    1740123.62    1597287.62     13861.27 o                         
   4  12  14     135498.20     177951.97      1973.55 o                         
   6  12  14    2316993.25    2363910.00     15384.73 o                         
   8  12  14      66115.01      59631.28       677.35 o                         
  10  12  14     641045.69     580592.38      4136.51 o                         
  12  12  14    5145167.00    4844662.00     30781.58 o                         
   0  14  14    2900458.25    3104468.75     25654.73 o                         
   2  14  14       3196.93      24384.86       562.50 o                         
   4  14  14      29959.11      25518.82       653.27 o                         
   6  14  14     539440.38     537051.19      3454.52 o                         
   8  14  14     865668.56     693011.38      4657.51 o                         
  10  14  14    3706486.00    3702815.00     20945.15 o                         
  12  14  14     116901.52     131788.52      1191.99 o                         
  14  14  14    6191595.50    5454904.00     57455.64 o                         
   1   1  15      21524.39      23959.68       850.95 o                         
   3   1  15     868844.81     976327.81     15956.77 o                         
   5   1  15       8686.92       5276.17       515.25 o                         
   7   1  15    2595834.50    2499598.00     18548.92 o                         
   9   1  15     941745.75     907036.56      6267.74 o                         
  11   1  15     355659.84     454524.00      2995.48 o                         
  13   1  15    1486048.88    1438488.75      9494.51 o                         
   1   3  15    1263609.12    1419319.12      9296.27 o                         
   3   3  15     637247.00     440208.34      7134.36 o                         
   5   3  15     553684.69     559087.81      4754.20 o                         
   7   3  15     110180.91      94550.55      1015.93 o                         
   9   3  15     464183.12     507301.09      3793.16 o                         
  11   3  15     287107.50     137827.92      1226.32 o                         
  13   3  15    2595483.00    2221839.75     13689.70 o                         
   1   5  15      55438.96      63913.77       806.42 o                         
   3   5  15    1091433.38    1150639.00      7400.91 o                         
   5   5  15    2426507.50    2153911.50     15971.73 o                         
   7   5  15      60051.63      45461.19      2079.36 o                         
   9   5  15     116787.70     103630.20      1056.84 o                         
  11   5  15       7036.24      26100.71       752.66 o                         
  13   5  15       6014.17       4886.74       450.42 o                         
   1   7  15       7485.22       7972.28       483.68 o                         
   3   7  15       1047.02       4514.36       453.57 o                         
   5   7  15    4475349.00    4541379.00     35541.85 o                         
   7   7  15      12368.91      31929.12       587.23 o                         
   9   7  15    1981981.38    1852364.62     11925.59 o                         
  11   7  15       1637.13       1409.54       445.99 o                         
  13   7  15    1134992.00    1130739.88      7085.05 o                         
   1   9  15     196019.70     149975.41      1549.48 o                         
   3   9  15    1934552.62    1730736.38     14207.74 o                         
   5   9  15     882555.56     793278.62      5868.51 o                         
   7   9  15     248771.00     194733.91      1590.47 o                         
   9   9  15     840099.12    1031445.38      6495.31 o                         
  11   9  15     113694.84     103814.52       954.80 o                         
  13   9  15     532825.44     433053.44      3452.08 o                         
   1  11  15     742177.38     723197.69      5383.60 o                         
   3  11  15    1240717.50    1223255.50      8767.38 o                         
   5  11  15    3300986.00    3024840.50     19092.24 o                         
   7  11  15     813029.12     817617.56      5654.38 o                         
   9  11  15    2605768.00    2683446.00     18075.66 o                         
  11  11  15    1485498.00    1355436.00      8258.79 o                         
  13  11  15       7268.62       5333.20       459.62 o                         
   1  13  15    2309232.25    2073727.75     12198.47 o                         
   3  13  15       2875.83       2287.85       489.25 o                         
   5  13  15    1881825.88    1713728.00     11115.98 o                         
   7  13  15      15208.34      20359.51       522.48 o                         
  11  13  15    1846712.62    1756097.75     10972.68 o                         
  13  13  15     336514.09     374438.19      2565.01 o                         
   1  15  15     354080.31     325842.00      2389.61 o                         
   3  15  15     290025.34     251247.34      2108.39 o                         
   5  15  15     542635.12     535812.75      4509.75 o                         
   7  15  15    1157428.25    1376277.50      9311.17 o                         
   9  15  15       4075.91       4675.10       587.70 o                         
  11  15  15    1700120.00    1774880.38     10508.85 o                         
  13  15  15     144886.59     178807.95      1454.49 o                         
  15  15  15    3075307.75    2650916.25     26252.66 o                         
   0   0  16     651786.75    1050988.88     13465.95 o                         
   8   0  16     552578.44     508546.53      6869.86 o                         
  12   0  16     175422.06     229334.98      2606.50 o                         
   2   2  16     511720.91     410520.50      3034.66 o                         
   4   2  16      99434.60      90876.21       957.07 o                         
   6   2  16     100836.58      24535.35       591.64 o                         
   8   2  16     565098.50     558404.81      4112.26 o                         
  10   2  16     385622.78     311012.22      2479.17 o                         
  12   2  16     136757.61      78606.50       776.86 o                         
  14   2  16      29485.47      54918.53       824.59 o                         
   0   4  16     217521.75     320524.84      6556.95 o                         
   2   4  16    2847954.00    2846461.50     18019.87 o                         
   4   4  16    1694844.00    1601230.38     11229.34 o                         
   6   4  16    3971258.50    3836010.00     28825.19 o                         
   8   4  16     964559.44     729600.00      5125.59 o                         
  10   4  16      28087.51       1671.37       528.66 o                         
  12   4  16    1362302.62    1115441.75      6573.65 o                         
  14   4  16     350345.97     356097.97      2524.65 o                         
   2   6  16     541234.12     339079.66      2971.17 o                         
   4   6  16    1758005.38    1558107.38     10142.08 o                         
   6   6  16     400277.03     365854.34      3476.51 o                         
   8   6  16      36300.22      35707.56       567.78 o                         
  10   6  16     319393.31     270803.53      1867.59 o                         
  12   6  16       3869.05       2246.45       460.84 o                         
  14   6  16     329688.88     359311.59      2993.49 o                         
   0   8  16    3633398.00    3595575.25     31120.02 o                         
   2   8  16     306965.53     265216.66      2101.96 o                         
   4   8  16    3529124.00    3311714.50     24404.06 o                         
   6   8  16      69136.25      69629.54      1326.91 o                         
   8   8  16    1375799.75    1236712.62      8363.21 o                         
  10   8  16    2748008.00    2813692.50     18141.73 o                         
  12   8  16     733007.88     677891.00      4267.07 o                         
  14   8  16     118826.17      83170.21      1150.27 o                         
   2  10  16        583.69       3113.28       400.50 o                         
   4  10  16    1586339.88    1589475.50     10437.36 o                         
   6  10  16    1118839.88    1103685.62      7174.96 o                         
   8  10  16      61455.84      54892.76       695.87 o                         
  10  10  16       1353.15       -243.05       486.11 o                         
  12  10  16    1195852.12    1159903.00      7397.61 o                         
  14  10  16    1795300.75    1637320.00      9621.44 o                         
   0  12  16      22947.78      16722.16       802.46 o                         
   2  12  16    3409860.50    3275796.50     20188.22 o                         
   4  12  16      85669.50      94265.10       880.13 o                         
   6  12  16     391905.94     407746.72      3061.82 o                         
   8  12  16     633798.12     629865.00      4280.42 o                         
  10  12  16     738176.81     708154.88      4358.47 o                         
  12  12  16     720397.56     630394.25      4464.89 o                         
  14  12  16     147022.84     134991.39      1162.32 o                         
   2  14  16     784328.81     584582.31      3811.48 o                         
   4  14  16    3623940.50    3391256.25     21777.67 o                         
   6  14  16     155620.12     151243.19      1359.35 o                         
   8  14  16       8422.77       5127.17       451.19 o                         
  10  14  16    2677316.25    2475688.00     15350.68 o                         
  12  14  16    3340256.50    3106925.50     21011.62 o                         
  14  14  16      99753.36     106791.95      1023.72 o                         
   0  16  16    1096409.12     894000.12      9187.93 o                         
   2  16  16     522317.31     431596.47      3724.01 o                         
   4  16  16    3085491.25    2820069.75     19439.09 o                         
   6  16  16    1017207.94     951470.00      7001.92 o                         
   8  16  16    4260339.50    4241249.00     25576.74 o                         
  10  16  16    3614021.00    3415550.25     20831.66 o                         
  12  16  16     549645.06     587663.31      3798.67 o                         
  14  16  16    2188803.50    2179475.50     13423.42 o                         
  16  16  16    5609059.00    5364790.00     53669.92 o                         
   1   1  17     240364.05     206814.45      1900.26 o                         
   3   1  17     355175.22     263564.59      2026.62 o                         
   5   1  17       4626.89      11607.98       656.63 o                         
   7   1  17     712767.88     788769.00      5908.09 o                         
   9   1  17     955628.50     981150.56      6902.53 o                         
  11   1  17      92321.72      36005.14       575.02 o                         
  13   1  17     306688.34     257069.59      1787.47 o                         
  15   1  17     206414.50     238628.20      1840.75 o                         
   1   3  17        539.59      10629.98       349.38 o                         
   3   3  17    1204358.50    1157344.75      8129.06 o                         
   5   3  17    1900822.12    2092151.38     16542.27 o                         
   7   3  17       2962.32       6635.88       577.74 o                         
   9   3  17     873358.31     934193.75      5884.06 o                         
  11   3  17      62114.60      78514.13       956.83 o                         
  13   3  17     557871.00     456197.09      3076.77 o                         
  15   3  17    6019085.00    5700342.00     32759.78 o                         
   1   5  17    1399054.75    1269449.00      7709.98 o                         
   3   5  17     458722.25     529764.31      3535.24 o                         
   5   5  17     538364.69     520956.53      4618.57 o                         
   7   5  17    1334056.62    1248431.00      9949.20 o                         
   9   5  17    2199638.50    1934854.00     14246.68 o                         
  11   5  17    1290220.38    1102502.25      8250.84 o                         
  13   5  17    2475680.25    2377965.75     16976.97 o                         
  15   5  17    1522282.62    1606468.38     11130.14 o                         
   1   7  17     548327.69     368827.50      2609.90 o                         
   3   7  17       2177.73       2218.05       558.65 o                         
   5   7  17     599573.19     665276.50      5413.81 o                         
   7   7  17    1861809.00    1568943.00     11192.75 o                         
   9   7  17     521326.97     544220.94      3691.02 o                         
  11   7  17      22812.31      18758.26       546.21 o                         
  13   7  17      12309.18      23222.21       520.68 o                         
  15   7  17    5060972.50    5118208.00     31967.36 o                         
   1   9  17    4767787.00    4497180.50     33225.92 o                         
   3   9  17    3016468.75    2925095.75     19298.70 o                         
   5   9  17         28.85        818.71       510.79 o                         
   7   9  17      14981.91       9785.13       507.24 o                         
   9   9  17      45894.99      29498.75       658.49 o                         
  11   9  17     433035.75     400201.03      2843.90 o                         
  13   9  17     125891.93     138656.77      1213.67 o                         
  15   9  17     451649.78     519545.19      3526.82 o                         
   1  11  17     562724.50     461311.12      3336.28 o                         
   3  11  17     322048.00     253085.45      2150.82 o                         
   5  11  17     797741.62     694449.31      5809.82 o                         
   7  11  17    1236999.88    1062765.50      6815.14 o                         
   9  11  17      25468.99       6529.27       458.47 o                         
  11  11  17     973052.62    1031607.81      6520.25 o                         
  13  11  17      54049.37      49713.10       667.50 o                         
  15  11  17      88551.68      74744.12       923.37 o                         
   1  13  17      12813.17       9038.37       590.64 o                         
   3  13  17     312485.12     396511.97      2872.08 o                         
   5  13  17     979962.75     900182.12      6203.65 o                         
   7  13  17     939034.00     989261.88      6810.31 o                         
   9  13  17    1716625.88    1853812.62     11576.80 o                         
  11  13  17     138659.19     205252.56      1554.91 o                         
  13  13  17      18024.44       7946.88       499.94 o                         
  15  13  17    1929950.50    1887510.38     11672.23 o                         
   1  15  17      37674.29      49118.82       688.09 o                         
   3  15  17     158218.09     136292.52      1320.30 o                         
   5  15  17     192430.77     160261.28      1448.38 o                         
   7  15  17      31034.44      26299.15       571.44 o                         
   9  15  17     562787.75     523540.81      3828.26 o                         
  11  15  17    1059968.38     894164.56      5431.76 o                         
  13  15  17     210304.14     181076.64      1639.21 o                         
  15  15  17       5939.83      11336.33       715.87 o                         
   1  17  17    1231776.38    1065279.50      6883.71 o                         
   3  17  17    1166284.75    1120028.88      8886.09 o                         
   5  17  17    1080531.00    1163421.88      8203.62 o                         
   7  17  17    2099595.00    2084142.00     13629.80 o                         
   9  17  17     697975.31     640436.44      4402.60 o                         
  11  17  17     153311.95     164952.72      1353.29 o                         
  13  17  17     110052.24      97425.59      1003.61 o                         
  15  17  17    1065794.75    1072896.88      7064.09 o                         
  17  17  17    3319794.50    3155745.75     36108.95 o                         
   2   0  18    2954531.00    2960122.75     27795.40 o                         
   6   0  18     359791.09     396052.44      4199.31 o                         
  10   0  18     188687.95      90636.38      1264.45 o                         
  14   0  18     156892.44     148701.06      1896.63 o                         
   0   2  18     153543.11     254405.98      3415.99 o                         
   2   2  18     305495.56     251015.61      2201.79 o                         
   4   2  18     106241.18      96277.58      1006.42 o                         
   6   2  18    4310262.00    3477620.25     31315.60 o                         
   8   2  18     401613.84     386160.19      4081.90 o                         
  10   2  18     924338.56     825349.88      6088.85 o                         
  12   2  18     132474.23     172367.19      1409.77 o                         
  14   2  18     266529.72     292167.53      2648.18 o                         
  16   2  18    3637402.00    3649863.50     20694.00 o                         
   2   4  18    1563793.50    1357592.62      9955.44 o                         
   4   4  18    2121799.25    1914247.12     12344.71 o                         
   6   4  18     357568.22     320735.97      3358.43 o                         
   8   4  18      63174.16      78922.41       975.28 o                         
  10   4  18      28494.86      33567.61       616.11 o                         
  12   4  18     224020.45     179038.53      1484.08 o                         
  14   4  18    2707038.25    2548380.25     18931.50 o                         
  16   4  18      53280.60      93054.48       971.84 o                         
   0   6  18     396971.69     338612.47      3680.66 o                         
   2   6  18     535960.19     411747.50      4117.95 o                         
   4   6  18      64492.23      33728.57       569.40 o                         
   6   6  18     714806.75     729305.31      5180.60 o                         
   8   6  18       3374.94       4887.22       449.35 o                         
  10   6  18    1908774.62    1856384.12     10990.20 o                         
  12   6  18    1582350.88    1532312.88      9809.33 o                         
  14   6  18     450897.75     492027.62      3932.97 o                         
  16   6  18    4606058.50    4436464.00     30117.22 o                         
   2   8  18    3751006.25    3211007.25     21719.00 o                         
   4   8  18    1406082.50    1237530.88     10942.37 o                         
   6   8  18     146056.52     128033.99      1397.18 o                         
   8   8  18     316737.78     301850.56      2628.21 o                         
  10   8  18    1042080.38     974646.94      6393.72 o                         
  12   8  18     282668.47     392416.56      2587.18 o                         
  14   8  18       4210.72       2929.78       528.14 o                         
  16   8  18     521659.91     558984.44      4536.58 o                         
   0  10  18     194269.59     119809.34      1673.73 o                         
   2  10  18     802839.88     780503.25      5292.81 o                         
   4  10  18     147146.73     114494.90      1099.21 o                         
   6  10  18     293702.94     289740.41      2301.03 o                         
   8  10  18     493844.09     476840.03      3466.74 o                         
  10  10  18      31680.25      39728.11       626.36 o                         
  12  10  18      79465.65      84033.09       924.55 o                         
  14  10  18     371095.16     360496.97      2503.13 o                         
  16  10  18      20425.21      45135.13       652.99 o                         
   2  12  18     190627.45     186774.38      1484.64 o                         
   4  12  18     560393.31     578341.00      3887.76 o                         
   6  12  18    1120398.12    1034181.50      6421.00 o                         
   8  12  18     187229.61     151071.00      2088.79 o                         
  10  12  18     296746.81     311079.44      2289.35 o                         
  12  12  18        306.74       2786.40       553.85 o                         
  14  12  18    1354844.38    1527577.88      9170.39 o                         
  16  12  18     502680.91     530285.94      3329.43 o                         
   0  14  18     110384.38     139122.23      1863.10 o                         
   2  14  18     335439.81     405727.50      3681.22 o                         
   4  14  18    5024181.50    5029084.00     36385.94 o                         
   6  14  18    1422864.62    1295123.88      8638.68 o                         
   8  14  18     573286.38     604441.75      4431.35 o                         
  10  14  18    1982125.12    1924773.88     12332.35 o                         
  12  14  18    6027353.50    5979764.50     35085.32 o                         
  14  14  18     831803.44     997862.69      6206.79 o                         
  16  14  18     431348.22     392606.16      2786.63 o                         
   2  16  18    2125759.25    2136810.50     15292.79 o                         
   4  16  18      48830.29      27694.71       606.56 o                         
   6  16  18    1983242.75    2145100.25     13848.55 o                         
   8  16  18    1681080.50    1642493.12     11182.68 o                         
  10  16  18    2024066.88    2060671.00     13125.12 o                         
  12  16  18     149340.97     205179.17      1481.34 o                         
  14  16  18    4043845.00    4027780.25     24003.34 o                         
  16  16  18    1368163.88    1490922.25      9609.67 o                         
   0  18  18     624625.69     688771.12      7297.58 o                         
   2  18  18      84462.06     111022.77      1170.29 o                         
   4  18  18     426046.25     444064.03      3211.89 o                         
   6  18  18      23022.22      31514.81       677.47 o                         
   8  18  18     617898.88     607325.25      3976.23 o                         
  10  18  18     374246.94     360253.81      2545.51 o                         
  12  18  18     257791.22     268210.03      2135.62 o                         
  14  18  18       3818.94       3398.27       560.30 o                         
  16  18  18    1085977.38    1111613.25      7352.93 o                         
  18  18  18     505415.94     543745.12      5885.43 o                         
   1   1  19     431439.72     431994.16      3484.99 o                         
   3   1  19    1192208.38    1105262.62      8138.61 o                         
   5   1  19     996746.88     857891.06      6375.60 o                         
   7   1  19     913971.94     888776.38      7055.66 o                         
   9   1  19     102568.72     117998.29      1093.55 o                         
  11   1  19     373937.69     514865.78      3776.62 o                         
  13   1  19    1338262.88    1436280.50      9259.61 o                         
  15   1  19     809070.44     787669.12      5092.09 o                         
  17   1  19     216265.77     283478.62      2089.59 o                         
   1   3  19     340047.72     282947.03      2075.29 o                         
   3   3  19      14169.92       2488.79       401.66 o                         
   5   3  19      95642.05      58330.12       920.63 o                         
   7   3  19      30214.22      11815.02       670.53 o                         
   9   3  19     150207.91     176281.11      1611.24 o                         
  13   3  19     289166.53     295071.28      2561.03 o                         
  15   3  19    5876691.00    6197262.00     37025.27 o                         
  17   3  19      64341.11      46690.61       648.46 o                         
   1   5  19     100434.25      91622.46       933.06 o                         
   3   5  19     128291.23      92508.20       999.49 o                         
   5   5  19    2053478.12    1737248.00     11781.54 o                         
   7   5  19    2691520.00    2186199.00     14506.38 o                         
   9   5  19      72195.55      41814.39       734.68 o                         
  11   5  19    1111476.12     976768.56      6188.70 o                         
  13   5  19     284190.31     355799.34      2633.06 o                         
  15   5  19    1676042.62    1519043.38      9967.52 o                         
  17   5  19     127456.83     130954.95      1201.80 o                         
   1   7  19    1178525.50    1093961.00      7079.45 o                         
   3   7  19     420872.34     516668.50      3751.74 o                         
   7   7  19     207283.45     193637.75      2364.81 o                         
   9   7  19       4517.36       3501.84       525.86 o                         
  11   7  19     227659.27     358970.03      2812.56 o                         
  13   7  19    1157518.38    1184143.88      7256.84 o                         
  15   7  19     159088.48     126900.15      1491.42 o                         
  17   7  19    3343375.50    3377929.25     22823.21 o                         
   1   9  19     236503.48     256716.73      2043.15 o                         
   3   9  19     304460.22     285023.69      2007.65 o                         
   5   9  19       1598.31       1150.51       484.44 o                         
   7   9  19      74455.09      69151.30       897.09 o                         
   9   9  19    1571688.12    1635543.75     11046.20 o                         
  11   9  19      67305.20      47530.89       793.63 o                         
  13   9  19    2185494.50    2142844.25     13410.04 o                         
  15   9  19    5003786.50    5001259.00     29067.04 o                         
  17   9  19        235.02       -265.65       531.29 o                         
   1  11  19     188030.00     227318.20      1772.80 o                         
   3  11  19     317238.44     385346.38      2772.45 o                         
   5  11  19      21479.04      26964.85       628.96 o                         
   7  11  19    1825003.12    1951466.25     13104.00 o                         
   9  11  19      89303.17      88600.27       897.79 o                         
  11  11  19    1812772.62    1715266.38     10570.71 o                         
  13  11  19    1440543.88    1383794.88      8086.07 o                         
  15  11  19    2264126.00    2386982.00     15649.36 o                         
  17  11  19    1745429.38    1943907.62     12178.84 o                         
   1  13  19      91810.95     108811.16      1141.76 o                         
   3  13  19    2648506.75    2321033.00     15136.95 o                         
   5  13  19     351936.25     439746.66      3170.88 o                         
   7  13  19    5388009.00    5518249.00     34250.14 o                         
   9  13  19    1626677.88    1891379.12     11262.84 o                         
  11  13  19     205578.12     241204.34      2197.41 o                         
  13  13  19    3746122.75    3743865.50     22787.85 o                         
  15  13  19    2684369.50    2776012.25     16139.33 o                         
  17  13  19    1673327.50    1668255.25      9827.43 o                         
   1  15  19    1318973.00    1119070.25      7927.34 o                         
   3  15  19      39052.18      75476.55      1238.31 o                         
   5  15  19    1804234.62    1741660.50     10308.50 o                         
   7  15  19      52714.06      29172.48       773.79 o                         
   9  15  19     224393.70     247887.39      1984.30 o                         
  11  15  19     849977.94     815753.81      5758.84 o                         
  13  15  19     237848.64     230422.53      1811.83 o                         
  15  15  19      15148.76      26881.19       618.49 o                         
  17  15  19    4109354.75    4172287.00     23977.35 o                         
   1  17  19      60901.02      43186.89       724.42 o                         
   3  17  19     290754.06     294611.47      2863.06 o                         
   5  17  19     622901.94     588167.56      4369.25 o                         
   7  17  19     355324.34     400352.03      2903.60 o                         
   9  17  19       4750.73      10810.79       656.78 o                         
  11  17  19    1178700.88    1260894.50      7772.46 o                         
  13  17  19     667739.56     637175.19      4392.67 o                         
  15  17  19     181305.89     153656.64      1434.97 o                         
  17  17  19    1154800.12    1203535.50      7503.66 o                         
   1  19  19     138960.16     106924.32       971.65 o                         
   3  19  19    1130303.75    1048509.62      7182.69 o                         
   5  19  19     889709.69     797900.81      5308.67 o                         
   7  19  19    1649986.88    1671260.12      9692.73 o                         
   9  19  19    2459052.25    2635379.50     15492.20 o                         
  11  19  19    1178768.50    1145798.50      7259.45 o                         
  13  19  19    1875694.25    1952655.25     10615.70 o                         
  15  19  19      40566.32      29270.29       684.24 o                         
  17  19  19      76794.00      59051.93       827.37 o                         
  19  19  19    8677164.00    8877467.00     88240.56 o                         
   0   0  20     667217.25     718594.69     10821.62 o                         
   4   0  20    3304438.25    3253463.50     31614.65 o                         
   8   0  20       1494.73       4758.93       754.07 o                         
  12   0  20    3287580.50    3290865.00     29295.40 o                         
  16   0  20    1216991.00    1171286.00      9140.81 o                         
   2   2  20     346698.62     335610.28      2462.47 o                         
   4   2  20       7904.15      28779.77       617.29 o                         
   6   2  20      46953.04      47223.13       888.21 o                         
   8   2  20     224681.73     167093.52      1951.47 o                         
  10   2  20     278763.94     205784.11      1823.88 o                         
  12   2  20      19476.56      22690.21       582.09 o                         
  14   2  20     187005.36     184554.84      1564.37 o                         
  16   2  20     891569.31     981235.12      6616.45 o                         
  18   2  20     289469.47     342240.88      2212.83 o                         
   0   4  20      29299.04      17332.37       821.69 o                         
   2   4  20     881669.62     825628.06      5471.70 o                         
   4   4  20     877432.12     834287.31      6255.79 o                         
   6   4  20     659947.31     685852.75      6079.78 o                         
   8   4  20     503368.69     400718.53      3170.18 o                         
  10   4  20    2521663.00    2176219.75     14240.75 o                         
  12   4  20     630078.88     563060.75      3957.59 o                         
  14   4  20     431599.34     419154.50      2917.64 o                         
  16   4  20     843082.81     790569.69      5842.58 o                         
  18   4  20    1065902.75    1164019.50      7508.01 o                         
   2   6  20     465700.12     395486.34      2727.18 o                         
   4   6  20    2845827.00    2921669.00     17797.06 o                         
   6   6  20        142.51       -251.71       503.42 o                         
   8   6  20     792594.94     695260.88      6732.50 o                         
  10   6  20    2139118.00    1968617.00     12877.78 o                         
  12   6  20     944854.62     913350.06      6146.49 o                         
  14   6  20     133053.95     133869.30      1293.12 o                         
  16   6  20      94338.30      96128.95       967.84 o                         
  18   6  20     129581.83      96171.44      1063.91 o                         
   0   8  20    9065980.00    8555486.00     87218.97 o                         
   2   8  20    2157127.00    1917707.88     12960.64 o                         
   4   8  20     256508.50     195859.17      1578.53 o                         
   6   8  20     875846.44     828213.31      6104.11 o                         
   8   8  20      55242.97      53422.93       738.79 o                         
  10   8  20    6322547.50    5945210.50     48724.09 o                         
  12   8  20    2284944.25    2323342.50     13911.85 o                         
  14   8  20       2150.17       9215.96       635.99 o                         
  16   8  20    1907914.25    1697706.12     11807.68 o                         
  18   8  20     909565.38    1010487.69      6307.23 o                         
   2  10  20     413359.62     400640.47      2769.27 o                         
   4  10  20     442502.72     413685.75      3224.37 o                         
   6  10  20       6114.22       -249.11       498.23 o                         
   8  10  20     793826.56     729246.19      5978.44 o                         
  10  10  20     273955.78     248947.81      1823.12 o                         
  12  10  20    1339228.00    1290089.38      9765.65 o                         
  14  10  20      10770.23      16612.81       594.04 o                         
  16  10  20     194167.38     202588.72      1637.63 o                         
  18  10  20     224669.97     203542.78      1531.12 o                         
   0  12  20    5370015.00    5165082.00     56468.09 o                         
   2  12  20     103423.55     122303.41      1128.58 o                         
   4  12  20      34943.39      30105.44       676.11 o                         
   6  12  20    2364253.25    2240640.75     13888.15 o                         
   8  12  20     109893.93     123660.89      1099.85 o                         
  10  12  20    1163254.50    1253733.12      7848.81 o                         
  12  12  20    2790314.50    2633323.50     14909.44 o                         
  14  12  20       7450.98      10139.69       518.53 o                         
  16  12  20     607623.44     705161.38      4902.65 o                         
  18  12  20      71268.73      33376.36       675.03 o                         
   2  14  20    5184241.50    4967583.50     28904.29 o                         
   4  14  20      43426.25      29004.34      1003.33 o                         
   6  14  20      80357.80      38297.49       884.83 o                         
   8  14  20    2814800.50    2529832.75     15561.63 o                         
  10  14  20      14992.87      11497.41       578.39 o                         
  12  14  20    7668449.00    7815316.00     43476.72 o                         
  14  14  20     321737.69     330216.88      2411.09 o                         
  16  14  20      14667.99       8634.61       612.63 o                         
  18  14  20    1373323.12    1484723.38      9791.17 o                         
   0  16  20    4243574.00    4677795.50     45194.94 o                         
   2  16  20    1198025.38    1033333.06      6685.74 o                         
   4  16  20      55480.61      44088.79       682.08 o                         
   6  16  20     661271.88     589210.06      4584.34 o                         
   8  16  20     506326.56     574153.50      4301.50 o                         
  10  16  20    1925956.00    1890624.75     11540.26 o                         
  12  16  20     113392.19      96101.38       977.39 o                         
  14  16  20     426726.25     379564.31      2776.68 o                         
  16  16  20     217679.47     269995.28      2266.76 o                         
  18  16  20     539886.06     484578.78      3266.86 o                         
   2  18  20      60371.09      59076.70       743.17 o                         
   4  18  20    3431033.25    3217054.00     19886.60 o                         
   6  18  20    1009078.69    1101020.38      7544.87 o                         
   8  18  20    1837747.62    1922345.00     13223.29 o                         
  10  18  20    2803772.00    2911523.00     18220.86 o                         
  12  18  20     714400.81     735463.50      4839.84 o                         
  14  18  20     938131.88     984325.88      6223.96 o                         
  16  18  20     840300.56     936298.44      5825.97 o                         
  18  18  20     296972.50     333772.75      2645.38 o                         
   0  20  20     578030.75     735015.81      6123.75 o                         
   2  20  20      78815.42      94974.49      1080.64 o                         
   4  20  20     980483.94    1097768.00      7418.62 o                         
   6  20  20      52748.59      50389.57       808.64 o                         
   8  20  20      23262.60      28726.76       703.57 o                         
  10  20  20     272627.47     249195.16      1732.15 o                         
  12  20  20       2480.12        313.23       594.25 o                         
  14  20  20     713409.69     743353.38      4812.01 o                         
  16  20  20        686.67       -346.60       693.20 o                         
  18  20  20      12323.72      12200.75       931.84 o                         
  20  20  20    7576224.00    7755802.00     86913.34 o                         
   1   1  21     261956.06     220396.28      1884.84 o                         
   3   1  21     305103.62     346763.81      2447.13 o                         
   5   1  21       3418.53       -236.85       473.70 o                         
   7   1  21    3614431.50    3400027.25     26356.03 o                         
   9   1  21    3857672.25    3438787.50     21699.09 o                         
  11   1  21      48040.18      15301.63       549.26 o                         
  13   1  21     224820.47     235284.97      1888.11 o                         
  15   1  21    1257821.25    1220183.00      7140.07 o                         
  17   1  21     490300.75     573815.38      4149.99 o                         
  19   1  21    1145506.88    1136847.88      7018.80 o                         
   1   3  21     437595.25     405331.72      2952.57 o                         
   3   3  21     189372.50     150167.36      1267.15 o                         
   5   3  21    1628309.75    1399907.38      9956.81 o                         
   7   3  21     674082.62     796380.44      6614.41 o                         
   9   3  21       4763.93       2445.93       522.70 o                         
  11   3  21    3281829.00    3232416.25     21194.37 o                         
  13   3  21      29956.75      55104.66       769.48 o                         
  15   3  21    1281039.50    1272584.50      8309.79 o                         
  17   3  21     267491.97     311106.00      2539.55 o                         
  19   3  21     110871.51      98761.20      1102.56 o                         
   1   5  21       3439.67       9127.33       510.65 o                         
   3   5  21      27637.68      30697.70       614.07 o                         
   5   5  21     282129.62     290811.31      2923.46 o                         
   7   5  21     176708.17     163539.16      1566.74 o                         
   9   5  21    2205581.00    2192139.25     16513.70 o                         
  11   5  21       4207.09       4062.74       535.42 o                         
  13   5  21     486723.38     492429.06      3689.63 o                         
  15   5  21     693968.81     753026.50      5194.14 o                         
  17   5  21      91242.78      78695.21      1008.18 o                         
  19   5  21     439091.53     444259.66      3021.00 o                         
   1   7  21     509483.62     521605.25      3790.09 o                         
   3   7  21      59892.18      62686.85      1035.31 o                         
   5   7  21     122511.80     102261.23      1047.57 o                         
   7   7  21     159422.95     118794.12      1128.78 o                         
   9   7  21     122945.56     167569.53      1532.64 o                         
  11   7  21     805502.19     897726.50      5975.09 o                         
  13   7  21     472259.66     417795.72      3290.14 o                         
  15   7  21    4224948.50    4149137.75     25508.40 o                         
  17   7  21     355576.53     340837.06      2500.15 o                         
  19   7  21     153957.33     152060.09      1353.49 o                         
   1   9  21      70000.31      61404.69       769.16 o                         
   3   9  21     184175.34     169704.55      1487.01 o                         
   5   9  21     348178.28     369709.84      2821.89 o                         
   7   9  21    2784392.00    2468900.75     15724.75 o                         
   9   9  21      84810.83      97476.74      1708.27 o                         
  11   9  21    5182151.00    4970502.00     31042.47 o                         
  13   9  21     249324.00     282034.72      2536.97 o                         
  15   9  21     156842.88     157072.94      1335.95 o                         
  17   9  21    1616377.62    1542848.88      9551.33 o                         
  19   9  21      40638.96      71046.04       871.29 o                         
   1  11  21    1561247.88    1413236.75      9746.15 o                         
   3  11  21    1216006.25    1250293.00      8646.90 o                         
   5  11  21      69902.20      86335.13      1067.51 o                         
   7  11  21    1502855.25    1535747.75     10192.66 o                         
   9  11  21     423423.19     327280.88      2195.22 o                         
  11  11  21     271460.91     230103.64      1722.54 o                         
  13  11  21     450391.72     497143.22      3168.82 o                         
  15  11  21     211195.50     218206.66      1712.76 o                         
  17  11  21      73814.47      70227.45       855.96 o                         
  19  11  21     335029.06     293499.91      2042.90 o                         
   1  13  21    2423301.75    2300742.50     14605.50 o                         
   3  13  21     266196.41     277234.12      2215.16 o                         
   5  13  21     184888.77     161995.53      1489.08 o                         
   7  13  21     403982.41     421652.19      3057.13 o                         
   9  13  21       1223.97       4893.53       566.19 o                         
  11  13  21     193041.75     190994.77      1697.74 o                         
  13  13  21      59748.24      44855.75       960.64 o                         
  15  13  21    2163594.00    2121328.25     12333.96 o                         
  17  13  21      37658.66      41997.52       757.41 o                         
  19  13  21    2747728.75    2830533.75     17815.91 o                         
   1  15  21      39469.91      67843.45      1121.19 o                         
   3  15  21    5185638.00    4908740.50     29174.13 o                         
   5  15  21     580016.44     605187.88      4971.17 o                         
   7  15  21     420846.19     413959.00      2934.34 o                         
   9  15  21    1504695.75    1514163.62     10235.65 o                         
  11  15  21    1129095.50    1143837.00      7669.19 o                         
  13  15  21     583055.12     629926.31      4198.64 o                         
  15  15  21     869705.06     928158.69      5959.35 o                         
  17  15  21     722588.81     772094.56      5012.13 o                         
  19  15  21    1524321.75    1642955.88     10249.85 o                         
   1  17  21      41070.82      37650.01       637.68 o                         
   3  17  21     366522.97     488012.56      3041.59 o                         
   5  17  21    1990811.38    1994024.25     13808.13 o                         
   7  17  21      64707.34      91422.19      1086.07 o                         
   9  17  21     156291.20     168485.67      1477.32 o                         
  11  17  21       4938.44       3391.78       602.91 o                         
  13  17  21      45334.90      49997.12       847.00 o                         
  15  17  21    2747388.00    2814445.00     17285.99 o                         
  17  17  21     361534.78     320652.28      2253.54 o                         
  19  17  21     291164.53     325905.53      2226.12 o                         
   1  19  21    1445282.00    1532091.12      9892.82 o                         
   3  19  21    4519158.50    4432928.00     34091.85 o                         
   5  19  21    1092520.00    1131164.38      7486.70 o                         
   7  19  21    2674534.75    2827659.75     16446.99 o                         
   9  19  21     168055.36     150198.53      1456.61 o                         
  11  19  21       1485.42        848.14       663.46 o                         
  13  19  21    1731321.75    1832554.25     11532.40 o                         
  15  19  21        275.55       -366.65       733.30 o                         
  17  19  21    1090865.50    1123825.62      7029.20 o                         
  19  19  21     250126.55     233984.59      1932.46 o                         
   1  21  21    1982434.00    2014421.88     12323.23 o                         
   3  21  21     118876.02     136396.72      1167.00 o                         
   5  21  21    1078475.00    1082054.50      6609.60 o                         
   7  21  21     277499.28     299059.38      2428.65 o                         
   9  21  21      78851.83      66756.77       874.50 o                         
  11  21  21     111122.91      92580.06       973.34 o                         
  13  21  21    1327197.62    1281169.50      9274.12 o                         
  15  21  21     346776.34     369493.94      2601.69 o                         
  17  21  21    1908745.75    1898734.88     11480.50 o                         
  19  21  21    1006856.25    1042763.38      6849.45 o                         
  21  21  21    3112844.75    2973190.50     29544.15 o                         
   2   0  22     476054.66     454941.44      6441.05 o                         
   6   0  22     191847.91     231263.64      2618.72 o                         
  10   0  22     768227.81     731284.75      7693.23 o                         
  14   0  22    1406818.75    1391151.50     13126.96 o                         
  18   0  22     563117.81     594728.75      5497.15 o                         
   0   2  22    1527323.88    1516872.12     16068.32 o                         
   2   2  22    2197064.75    2013316.50     13335.73 o                         
   4   2  22     421924.19     409845.91      3211.52 o                         
   6   2  22     334504.38     320319.66      2579.84 o                         
   8   2  22        932.68         85.30       690.12 o                         
  10   2  22     216720.33     202181.20      1836.06 o                         
  12   2  22    1512425.38    1384345.50      9290.40 o                         
  14   2  22     458535.38     433639.38      3072.72 o                         
  16   2  22      22257.37      21538.92       677.16 o                         
  18   2  22      83345.11      93508.09      1020.91 o                         
  20   2  22    2577274.50    2775503.00     15294.82 o                         
   2   4  22      52022.18      48833.94       621.66 o                         
   4   4  22     132945.78     148191.33      1624.22 o                         
   6   4  22        115.72       3145.85       465.31 o                         
   8   4  22     102128.84     129314.96      1292.33 o                         
  10   4  22    1995022.75    1920052.25     12614.22 o                         
  12   4  22     575264.25     651721.75      4432.58 o                         
  14   4  22    1126526.75    1128173.50      7821.24 o                         
  16   4  22    2614851.75    2621342.00     16154.96 o                         
  18   4  22      23487.52      27557.74       654.89 o                         
  20   4  22     168288.67     154139.12      1319.67 o                         
   0   6  22     130850.32     155860.59      1845.66 o                         
   2   6  22     289030.38     293469.09      2497.18 o                         
   4   6  22    1332321.12    1163060.38      7355.19 o                         
   6   6  22     371957.16     336121.31      2690.68 o                         
   8   6  22     201989.59     232808.30      1918.59 o                         
  10   6  22    1254298.75    1222891.50      8239.16 o                         
  12   6  22     242097.94     201905.11      2013.75 o                         
  14   6  22    2181164.00    2250180.00     14227.70 o                         
  16   6  22      40476.23      54274.00       824.02 o                         
  18   6  22     908884.25     887531.44      6251.68 o                         
  20   6  22      53874.43      59345.91       844.30 o                         
   2   8  22    1000214.06     846962.06      5653.54 o                         
   4   8  22    3889085.75    4015941.25     26102.02 o                         
   6   8  22    1098129.00     959103.00      6343.08 o                         
   8   8  22       6070.14       1347.37       501.57 o                         
  10   8  22    3694267.75    3561158.50     22456.78 o                         
  12   8  22    1065233.00    1039610.12      6341.83 o                         
  14   8  22        974.55       -275.30       550.61 o                         
  16   8  22      63333.84      42402.79       818.03 o                         
  18   8  22       1752.49       3312.29       637.59 o                         
  20   8  22     341302.72     350078.44      2754.06 o                         
   0  10  22     870294.94     935041.94      8393.85 o                         
   2  10  22    1759077.88    1827751.38     11689.31 o                         
   4  10  22      97130.33     117627.71      1126.54 o                         
   6  10  22      67376.86      50389.72       800.83 o                         
   8  10  22    1264866.62    1154496.25      8918.10 o                         
  10  10  22     574817.31     623278.44      4526.72 o                         
  12  10  22     555393.69     597135.56      3800.92 o                         
  14  10  22     645638.75     543267.69      3698.81 o                         
  16  10  22     269278.03     248609.03      1880.04 o                         
  18  10  22     111496.27      83844.12       970.48 o                         
  20  10  22     168221.23     162045.72      1341.79 o                         
   2  12  22       2228.54       4878.46       557.59 o                         
   4  12  22      85144.75      88715.22      1238.28 o                         
   6  12  22       8566.54       8710.71       602.84 o                         
   8  12  22     571112.44     596732.75      4455.84 o                         
  10  12  22    1987698.25    1816449.88     10950.94 o                         
  12  12  22     142070.50     157647.31      1347.06 o                         
  14  12  22    1488032.75    1596237.12     10351.65 o                         
  16  12  22     129972.96     123167.45      1243.90 o                         
  18  12  22     244733.11     237347.48      1922.70 o                         
  20  12  22      57948.09      76813.02       862.60 o                         
   0  14  22    2816382.00    2497725.25     19910.06 o                         
   2  14  22     714954.88     659676.81      3957.18 o                         
   4  14  22     406571.03     411530.34      2975.69 o                         
   6  14  22    2230358.00    1999381.12     13164.73 o                         
   8  14  22     228551.84     249778.86      1967.60 o                         
  10  14  22     108927.76      96332.73      1122.35 o                         
  12  14  22    2266317.00    2349787.00     14222.62 o                         
  14  14  22    1490855.62    1505381.38      9357.33 o                         
  16  14  22       3610.08       2234.81       624.17 o                         
  18  14  22    1544508.25    1494233.50      9144.38 o                         
  20  14  22     145570.98     143681.33      1425.19 o                         
   2  16  22    2519996.00    2700178.75     15592.74 o                         
   4  16  22    1552375.75    1490991.00      9291.30 o                         
   6  16  22     300941.19     260045.28      1991.20 o                         
   8  16  22     365822.12     426991.78      3189.99 o                         
  10  16  22      65067.62      97615.40      1023.72 o                         
  12  16  22    1197770.00    1280123.50      7913.18 o                         
  14  16  22      19090.82      35353.92       726.90 o                         
  16  16  22     650351.38     714879.06      4554.81 o                         
  18  16  22     440803.81     494644.44      3493.81 o                         
  20  16  22     611469.69     615686.19      4237.90 o                         
   0  18  22      39264.62      50980.37      1324.10 o                         
   2  18  22     561459.56     516042.66      3506.52 o                         
   4  18  22     289036.22     304845.59      2213.36 o                         
   6  18  22     152336.53     173576.36      1670.20 o                         
   8  18  22    1178866.12    1160170.75      7068.55 o                         
  10  18  22    2135986.50    2267921.75     13789.35 o                         
  12  18  22    1014590.56     928186.25      6689.38 o                         
  14  18  22     180566.77     150606.86      1307.93 o                         
  16  18  22     120985.41     131495.17      1216.74 o                         
  18  18  22     338118.41     289553.75      2072.72 o                         
  20  18  22     382047.88     380315.72      2589.03 o                         
   2  20  22       1855.79       -290.64       581.27 o                         
   4  20  22     460380.19     484745.47      3875.56 o                         
   6  20  22      84526.36     104170.81      1148.67 o                         
   8  20  22    1913748.12    1969173.50     12005.83 o                         
  10  20  22     273141.91     289571.69      2275.76 o                         
  12  20  22       5974.11      10881.31       633.37 o                         
  14  20  22      64644.36      86492.73      1022.81 o                         
  16  20  22     179868.80     193523.48      1651.64 o                         
  18  20  22      23674.94      17005.15       663.22 o                         
  20  20  22      64678.26      58684.61       892.43 o                         
   0  22  22    1238832.62    1481967.50     12929.09 o                         
   2  22  22     588682.25     553092.38      3455.73 o                         
   4  22  22    2191866.25    2114190.50     12398.69 o                         
   6  22  22    1330506.50    1393358.12      9232.54 o                         
   8  22  22      36932.45      41725.82       788.05 o                         
  10  22  22    2067960.75    2138874.50     13067.33 o                         
  12  22  22     101494.19      63621.90       885.64 o                         
  14  22  22     764677.88     780979.38      4964.43 o                         
  16  22  22      46523.68      34244.97      1145.52 o                         
  18  22  22    1317694.50    1259823.50      8288.23 o                         
  20  22  22     701928.25     820005.75      5657.44 o                         
  22  22  22     131944.33     126997.05      2254.12 o                         
   1   1  23     633950.25     576398.81      5284.26 o                         
   3   1  23     449912.38     433676.59      3246.62 o                         
   5   1  23    3206820.00    3185192.00     20109.30 o                         
   7   1  23      49276.88      50958.78       833.24 o                         
   9   1  23     869962.25     882557.88      6129.18 o                         
  11   1  23     644259.75     678002.81      5019.76 o                         
  13   1  23     330680.47     344986.62      2597.64 o                         
  15   1  23      41281.34      63296.33       883.45 o                         
  17   1  23     190919.50     233726.36      1794.71 o                         
  19   1  23     782587.62     930955.31      5823.65 o                         
  21   1  23     464191.28     501053.97      3196.93 o                         
   1   3  23     533944.88     525811.25      3832.17 o                         
   3   3  23     662564.94     508747.56      3672.15 o                         
   5   3  23      42460.35      33398.31       627.40 o                         
   7   3  23      38569.75      30487.10       731.41 o                         
   9   3  23    1309848.00    1195657.50      9361.31 o                         
  11   3  23     243386.34     227490.75      1875.51 o                         
  13   3  23     304620.91     284506.06      2254.61 o                         
  15   3  23      10636.22       3423.07       579.16 o                         
  17   3  23        974.48       -275.94       551.88 o                         
  19   3  23      44755.37      35399.57       699.87 o                         
  21   3  23     708381.75     730236.31      4878.48 o                         
   1   5  23     396049.97     353832.59      2701.31 o                         
   3   5  23    2790290.50    2556232.75     16141.83 o                         
   5   5  23     305821.59     282329.09      3040.36 o                         
   7   5  23      10573.38       6822.44       472.02 o                         
   9   5  23    1514837.62    1481165.12     12785.19 o                         
  11   5  23    2491478.25    2329350.00     16856.00 o                         
  13   5  23      26580.57      24079.07       780.23 o                         
  15   5  23    1587955.12    1688111.12     10547.98 o                         
  17   5  23     239148.30     247082.53      2005.84 o                         
  19   5  23    1801987.62    1811139.38     11788.85 o                         
  21   5  23     581893.75     647718.00      4439.57 o                         
   1   7  23    1340909.12    1434373.25      9135.65 o                         
   3   7  23     136194.89     189348.00      1564.87 o                         
   5   7  23     274231.62     267916.75      3711.27 o                         
   7   7  23     756329.50     635103.31      4850.51 o                         
   9   7  23     327168.84     284063.66      2262.01 o                         
  11   7  23    2269397.00    2314759.75     14593.13 o                         
  13   7  23     708781.56     690552.25      6740.23 o                         
  15   7  23      88885.89      93957.18      1197.83 o                         
  17   7  23    1532997.50    1443271.12      9807.68 o                         
  19   7  23      17001.88      24014.57       675.56 o                         
  21   7  23       8309.06      18293.61       654.34 o                         
   1   9  23    4755927.00    4414918.00     27149.30 o                         
   3   9  23      84467.18     109220.69      1045.08 o                         
   5   9  23     234907.08     281595.09      2132.16 o                         
   7   9  23      27304.80      57247.73       997.68 o                         
   9   9  23      44331.51      37868.22       789.35 o                         
  11   9  23       4577.89       2159.83       547.14 o                         
  13   9  23      48416.17      41729.75       682.22 o                         
  15   9  23     602937.31     536114.19      3897.54 o                         
  17   9  23      24247.11      28552.78       687.48 o                         
  19   9  23     624776.38     615595.94      4366.91 o                         
  21   9  23     181944.12     220135.28      1632.99 o                         
   1  11  23     400608.62     535166.12      3627.42 o                         
   3  11  23    1080904.75    1033218.31      9401.47 o                         
   5  11  23    1081217.00    1175607.38      9093.22 o                         
   7  11  23     458618.56     424458.78      3008.99 o                         
   9  11  23      45227.78      62402.98      1167.16 o                         
  11  11  23     735242.50     602448.31      4168.62 o                         
  13  11  23     428848.34     424783.62      2852.11 o                         
  15  11  23     174288.62     157951.88      1369.34 o                         
  17  11  23     790486.00     748577.19      4997.88 o                         
  19  11  23     422515.81     428543.69      3033.03 o                         
  21  11  23     299877.62     380361.91      2773.15 o                         
   1  13  23      91169.88      82011.30       988.91 o                         
   3  13  23       2109.47         28.71       590.98 o                         
   5  13  23     911095.56     890671.88      6302.36 o                         
   7  13  23       1151.52       2739.35       489.46 o                         
   9  13  23     170985.05     192969.16      1454.00 o                         
  11  13  23     162467.44     125537.74      1188.11 o                         
  13  13  23      33949.83      39852.40       805.94 o                         
  15  13  23     173413.56     175965.89      1550.83 o                         
  17  13  23     298619.84     292114.31      2183.76 o                         
  19  13  23      18948.79      16929.66       668.22 o                         
  21  13  23    1668727.88    1802453.75     11520.32 o                         
   1  15  23        367.23       5435.71       569.01 o                         
   3  15  23      42712.89      36209.59       673.04 o                         
   5  15  23     818655.88     780069.69      5793.22 o                         
   7  15  23    2102150.75    2111854.00     13364.49 o                         
   9  15  23      63812.66      77646.06       987.46 o                         
  11  15  23    3666703.00    3827899.75     21789.15 o                         
  13  15  23    1044154.75    1123771.12      7004.38 o                         
  15  15  23     191473.66     193575.53      1624.24 o                         
  17  15  23    3347283.00    3441549.50     19082.37 o                         
  19  15  23      81245.32      73707.84       956.48 o                         
  21  15  23    1593370.88    1677309.38     10174.30 o                         
   1  17  23     394508.72     411839.38      3014.86 o                         
   3  17  23     360479.88     326000.22      2674.01 o                         
   5  17  23       6170.30       9020.37       635.18 o                         
   7  17  23     275951.81     262819.69      1952.37 o                         
   9  17  23      40966.19      58979.00       883.31 o                         
  11  17  23      17389.97       9539.93       611.79 o                         
  13  17  23     365873.34     329051.66      2465.24 o                         
  15  17  23        384.40       -183.04       592.76 o                         
  17  17  23     303532.19     325171.88      2348.92 o                         
  19  17  23     367582.53     309865.47      2351.91 o                         
  21  17  23     440854.16     423445.81      2796.36 o                         
   1  19  23     445849.66     439309.00      3352.80 o                         
   3  19  23     943394.38     937709.00      6261.74 o                         
   5  19  23    1248570.62    1172199.75      7944.25 o                         
   7  19  23      13114.36      14264.43       619.24 o                         
   9  19  23      59236.55      80964.37      1069.22 o                         
  11  19  23    1072015.25    1159045.12      6996.41 o                         
  13  19  23     341351.03     306694.66      2102.38 o                         
  15  19  23      45881.78      42947.28       781.61 o                         
  17  19  23      15160.63      19670.26       748.59 o                         
  19  19  23     945408.38     892273.50      5887.32 o                         
  21  19  23     105080.52     104628.64      1422.52 o                         
   1  21  23     853258.19     796106.75      4972.13 o                         
   3  21  23    2702582.00    2584081.75     15621.42 o                         
   5  21  23     787092.19     868567.38      5492.78 o                         
   7  21  23    1173946.75    1102552.25      7535.47 o                         
   9  21  23      19084.19      16169.12       729.01 o                         
  11  21  23     974175.38     961534.25      6434.48 o                         
  13  21  23       2400.08       -303.58       607.16 o                         
  15  21  23    3971991.25    3895069.00     21709.12 o                         
  17  21  23     683916.19     660438.00      4384.00 o                         
  19  21  23     610945.06     595721.56      3846.21 o                         
  21  21  23     134193.00     132541.91      1244.45 o                         
   1  23  23     739474.75     812691.25      5534.31 o                         
   3  23  23    1112590.00    1136956.62      6768.69 o                         
   5  23  23     921482.06     921990.12      5726.94 o                         
   7  23  23      52424.69      48857.86       939.96 o                         
   9  23  23      19322.29      26073.28       693.89 o                         
  11  23  23     506359.97     496514.09      3402.06 o                         
  13  23  23      29946.11      41794.53       813.92 o                         
  15  23  23      32611.66      19731.23       801.35 o                         
  17  23  23        659.69        124.47       647.52 o                         
  19  23  23     574567.75     579865.56      3899.95 o                         
  21  23  23     497351.16     582585.31      4190.43 o                         
  23  23  23     704291.69     846085.81      9200.17 o                         
   0   0  24    4818991.50    4580903.50     59633.59 o                         
   4   0  24    3493971.25    3408243.25     31762.39 o                         
   8   0  24     329732.88     382912.81      5123.97 o                         
  12   0  24    1743915.88    1602222.88     14249.63 o                         
  16   0  24     352508.19     436413.12      4285.56 o                         
  20   0  24      46996.00      64085.59      1093.43 o                         
   2   2  24     625738.50     594322.06      3980.66 o                         
   4   2  24     785710.75     681574.25      5369.42 o                         
   6   2  24        117.23       1759.78       492.52 o                         
   8   2  24       3419.86       4607.90       556.21 o                         
  10   2  24      67146.66      51144.08       834.39 o                         
  12   2  24     322725.00     240682.41      2312.97 o                         
  14   2  24    1651562.75    1811486.88     12236.41 o                         
  16   2  24     332346.34     327632.97      2336.04 o                         
  18   2  24      14450.79      11255.84       588.02 o                         
  20   2  24    1520087.12    1567647.50      9895.72 o                         
  22   2  24       1231.77       1617.31       645.40 o                         
   0   4  24    1126130.62    1112880.00     10396.17 o                         
   2   4  24     895769.50     683408.94      4947.71 o                         
   4   4  24    1270697.75    1157730.62      7346.21 o                         
   6   4  24     305198.84     371462.47      3147.33 o                         
   8   4  24      17981.15      40290.97       726.10 o                         
  10   4  24     447670.28     397467.62      3190.95 o                         
  12   4  24     132000.52     104706.31      1500.25 o                         
  14   4  24        593.57      19356.47       638.20 o                         
  16   4  24     228441.72     231602.06      1876.80 o                         
  18   4  24      42345.47      45089.02       741.67 o                         
  20   4  24     118694.00      98713.82      1102.22 o                         
  22   4  24    1175784.50    1212652.25      7730.41 o                         
   2   6  24     962611.06    1011257.31      6642.01 o                         
   4   6  24    1098902.00     912339.81      6337.68 o                         
   6   6  24      28543.31      37411.67       723.34 o                         
   8   6  24      61947.46      41786.16       761.83 o                         
  10   6  24       1987.81        757.67       603.92 o                         
  12   6  24    2020305.75    2055233.62     13955.35 o                         
  14   6  24    2035324.25    2055035.38     14733.15 o                         
  16   6  24       6861.06       8043.30       624.95 o                         
  18   6  24     542906.44     533969.31      3705.16 o                         
  20   6  24      97507.19     144686.28      1428.20 o                         
  22   6  24     670173.94     719043.56      5282.59 o                         
   0   8  24       3106.19      29391.65      1398.14 o                         
   2   8  24     515353.78     565199.31      4043.12 o                         
   4   8  24     148289.45     182216.56      1637.62 o                         
   6   8  24      12493.80      14176.38       582.69 o                         
   8   8  24    1545850.62    1557579.12     11373.23 o                         
  10   8  24    3763714.75    3956823.25     24982.90 o                         
  12   8  24      18462.19      23562.27       643.72 o                         
  14   8  24     250790.69     293491.19      2273.86 o                         
  16   8  24    1830958.12    1960484.12     13256.02 o                         
  18   8  24     540977.25     518526.25      3539.17 o                         
  20   8  24     232213.45     224637.34      1819.77 o                         
  22   8  24     565007.31     587086.50      4279.78 o                         
   2  10  24    1716722.62    1768687.75     11780.89 o                         
   4  10  24     157004.33     147867.17      1640.24 o                         
   6  10  24    2280762.00    2295419.00     15019.33 o                         
   8  10  24     220896.92     207345.27      2226.62 o                         
  10  10  24     130012.23      97946.99      1067.24 o                         
  12  10  24     126882.74     115532.70      1079.79 o                         
  14  10  24        255.96        -51.88       594.44 o                         
  16  10  24    1219576.25    1175354.75      7486.79 o                         
  18  10  24    1283880.12    1303789.12      7917.43 o                         
  20  10  24    1928207.50    1984744.50     11596.58 o                         
  22  10  24      13936.77       9121.85       690.50 o                         
   0  12  24     281568.00     262100.06      2823.76 o                         
   2  12  24       2748.33       -132.74       616.20 o                         
   4  12  24      23912.32      21957.46       639.64 o                         
   6  12  24     210307.45     216462.42      2022.52 o                         
   8  12  24     736689.81     772786.75      5260.98 o                         
  10  12  24     378196.50     401810.38      3061.43 o                         
  12  12  24       7083.88       7001.24       550.25 o                         
  14  12  24      18337.17      15589.23       699.83 o                         
  16  12  24     323924.44     346717.62      2388.40 o                         
  18  12  24      35533.82      25256.05       705.24 o                         
  20  12  24        937.56       -210.19       573.83 o                         
  22  12  24    1041962.25    1119592.75      6598.40 o                         
   2  14  24     484570.00     472418.03      3331.47 o                         
   4  14  24    1460804.75    1498229.88      9908.23 o                         
   6  14  24      90052.86      97967.55      1189.53 o                         
   8  14  24      86679.56     110810.75      1229.65 o                         
  10  14  24    3496257.25    3593384.25     22941.77 o                         
  12  14  24     395954.31     443640.59      3174.53 o                         
  14  14  24      37286.26      44442.04       714.42 o                         
  16  14  24     352496.50     332900.22      2198.59 o                         
  18  14  24     282332.06     281706.75      1959.93 o                         
  20  14  24     127279.68     137281.55      1513.22 o                         
  22  14  24       4283.96       2521.80       694.11 o                         
   0  16  24     358643.28     262246.03      3044.29 o                         
   2  16  24     790311.75     836726.81      5537.02 o                         
   4  16  24     555209.88     509745.47      3428.57 o                         
   6  16  24      37696.42      67673.29       943.09 o                         
   8  16  24      15290.02      14826.57       625.34 o                         
  10  16  24      78351.09      70136.55      1015.79 o                         
  12  16  24      55930.55      51328.30       819.00 o                         
  14  16  24      45291.11      40167.79       742.99 o                         
  16  16  24     437214.06     461039.59      3262.46 o                         
  18  16  24      67242.30      56112.04       852.29 o                         
  20  16  24    1334749.88    1327727.12      8876.47 o                         
  22  16  24     997899.25     976471.56      6041.36 o                         
   2  18  24    1183843.50    1446755.88      9365.36 o                         
   4  18  24      12901.46       2904.47       574.61 o                         
   6  18  24     264838.03     343673.31      2922.11 o                         
   8  18  24     982696.62     962983.38      6728.39 o                         
  10  18  24     402744.19     450648.69      3502.63 o                         
  12  18  24    1103235.12    1159889.75      7021.57 o                         
  14  18  24     153445.98     164598.33      1439.30 o                         
  16  18  24      81829.65      60663.87       927.47 o                         
  18  18  24    1006292.88    1039204.38      6471.19 o                         
  20  18  24    1596908.62    1513884.50      8766.96 o                         
  22  18  24      75805.06      72937.79       927.75 o                         
   0  20  24     381005.81     432476.62      4053.38 o                         
   2  20  24     703599.25     622091.56      4051.41 o                         
   4  20  24    3431397.00    3682460.50     22380.54 o                         
   6  20  24     555668.94     574845.00      3826.33 o                         
   8  20  24     473318.56     460531.38      3246.67 o                         
  10  20  24    1620219.38    1658614.75     10686.59 o                         
  12  20  24    2305185.75    2196835.50     12185.11 o                         
  14  20  24    1651045.00    1773530.75     10445.92 o                         
  16  20  24      59962.12      76866.32       974.81 o                         
  18  20  24     836521.00     904005.31      5773.70 o                         
  20  20  24      11048.60      18434.76       737.60 o                         
  22  20  24      24032.64      28451.51       771.54 o                         
   2  22  24      23483.70      21962.74       639.36 o                         
   4  22  24      87293.09      60458.16       848.35 o                         
   6  22  24       7736.52      14276.41       718.14 o                         
   8  22  24      98636.45     131710.23      1325.99 o                         
  10  22  24     484093.78     554428.94      3704.42 o                         
  12  22  24       9286.55      17439.97       709.59 o                         
  14  22  24      76276.39      87803.58      1085.74 o                         
  16  22  24     934179.94     943444.19      6029.00 o                         
  18  22  24      34719.07      32955.87       819.56 o                         
  20  22  24    1115169.12    1230257.00      8966.89 o                         
  22  22  24     298965.25     312828.38      2493.62 o                         
   0  24  24    1073253.00    1091683.50      9137.63 o                         
   2  24  24     376581.59     340762.31      2634.39 o                         
   4  24  24      25699.53      27476.63       672.21 o                         
   6  24  24     204640.92     171813.33      1443.47 o                         
   8  24  24     407590.88     382573.59      2874.37 o                         
  10  24  24      28988.41      43760.48       906.71 o                         
  12  24  24      58636.48      41221.27       794.75 o                         
  14  24  24      20852.47      16621.38       760.57 o                         
  16  24  24     251380.92     276452.09      2064.56 o                         
  18  24  24      37620.77      24776.67       848.50 o                         
  20  24  24      85307.74      96704.87      1153.37 o                         
  22  24  24      15851.51      26056.85       966.62 o                         
  24  24  24    1335239.25    1403768.12     15503.13 o                         
   1   1  25    1277366.38    1193315.62      8527.02 o                         
   3   1  25       3433.27      21279.62       541.01 o                         
   5   1  25     257496.28     191985.27      1688.04 o                         
   7   1  25     322065.31     318463.84      2812.70 o                         
   9   1  25     137705.95      98981.81      1128.99 o                         
  11   1  25     108584.76     101229.02      1004.08 o                         
  13   1  25     452377.72     501606.34      3793.41 o                         
  15   1  25     633917.38     592542.44      4208.76 o                         
  17   1  25    2418232.50    2522098.50     15832.10 o                         
  19   1  25     769178.81     794901.31      4679.21 o                         
  21   1  25      34746.22      18832.72       701.67 o                         
  23   1  25    1163213.62    1211880.25      7458.83 o                         
   1   3  25    1376237.00    1185579.25      9022.09 o                         
   3   3  25    2009326.62    1766153.25     11268.60 o                         
   5   3  25    2470349.75    2218749.25     14086.56 o                         
   7   3  25       2005.76       1556.00       527.17 o                         
   9   3  25      39580.19      34731.54       749.95 o                         
  11   3  25     868529.81     744512.31      5697.67 o                         
  13   3  25    2584392.25    2565990.50     16158.05 o                         
  15   3  25     376855.78     450483.06      3235.41 o                         
  17   3  25     343739.47     317276.84      2417.23 o                         
  19   3  25     187151.81     177496.20      1610.31 o                         
  21   3  25      92690.98      96654.12      1200.89 o                         
  23   3  25     139131.16     107528.37      1304.19 o                         
   1   5  25    1604771.75    1558760.38     12637.63 o                         
   3   5  25     271853.22     224972.80      1884.18 o                         
   5   5  25     735649.94     749240.12      4854.56 o                         
   7   5  25       3411.45       6210.40       581.05 o                         
   9   5  25     668490.06     676808.31      5097.51 o                         
  11   5  25     249709.11     233462.16      2528.65 o                         
  13   5  25    1196122.75    1237681.38      8452.75 o                         
  15   5  25     607098.56     567446.94      3975.33 o                         
  17   5  25     282370.69     381837.38      3464.06 o                         
  19   5  25       7639.98       6343.42       577.37 o                         
  21   5  25     361526.66     368851.44      2779.33 o                         
  23   5  25     622265.62     672973.56      4338.02 o                         
   1   7  25     418586.66     414964.94      2951.80 o                         
   3   7  25     278038.28     281897.88      2143.84 o                         
   5   7  25     106302.58      82194.55       965.06 o                         
   7   7  25      15142.57       6699.99       491.89 o                         
   9   7  25      12441.31      26673.71       765.27 o                         
  11   7  25     169364.22     219410.67      1795.12 o                         
  13   7  25    1404346.12    1285867.25      7991.26 o                         
  15   7  25    2448672.75    2612542.75     18505.85 o                         
  17   7  25     651729.00     657327.25      4539.48 o                         
  19   7  25       3833.86       1457.73       633.65 o                         
  21   7  25      31005.98      26401.79       752.20 o                         
  23   7  25     532129.31     518336.09      3754.34 o                         
   1   9  25      30159.63      24860.71       907.81 o                         
   3   9  25    2120768.50    2015688.12     12201.86 o                         
   5   9  25    1563613.50    1710172.12     10145.67 o                         
   7   9  25     729846.94     607661.12      4221.64 o                         
   9   9  25     190655.73     202053.44      2138.44 o                         
  11   9  25     391948.00     323510.69      2558.57 o                         
  13   9  25      11891.09      15577.24       687.67 o                         
  15   9  25      58205.67      76634.49      1008.36 o                         
  17   9  25     146489.33     175895.33      1535.52 o                         
  19   9  25      10603.58      11186.78       677.48 o                         
  21   9  25      59606.28      51388.28       938.84 o                         
  23   9  25     884388.50     896307.88      6255.03 o                         
   1  11  25      53871.02      59496.35       877.78 o                         
   3  11  25     786384.56     987022.62      6633.65 o                         
   5  11  25      23215.53      26199.61       625.02 o                         
   7  11  25    2319091.00    2197276.50     14179.14 o                         
   9  11  25     334348.50     343687.00      2520.64 o                         
  11  11  25      45641.75      67219.00       793.85 o                         
  13  11  25    3079470.50    3019774.00     16830.55 o                         
  15  11  25     101602.98      98691.36      1090.06 o                         
  17  11  25      90203.43     108693.84      1111.11 o                         
  19  11  25       1109.81       -289.98       579.96 o                         
  21  11  25      52933.71      54347.22       899.28 o                         
  23  11  25      69908.87      67403.58       916.76 o                         
   1  13  25      50095.87      64818.23       869.53 o                         
   3  13  25    1877072.50    1835992.75     11842.13 o                         
   5  13  25    2213092.50    2175171.75     14049.32 o                         
   7  13  25     481288.41     431771.97      3296.42 o                         
   9  13  25    1526752.88    1548190.62      9510.50 o                         
  11  13  25     240511.56     287936.25      2233.78 o                         
  13  13  25      94103.20     103452.08      1045.54 o                         
  15  13  25     817814.69     719053.81      4812.06 o                         
  17  13  25    2761223.00    2851795.75     17268.67 o                         
  19  13  25     812118.44     841639.88      5185.10 o                         
  21  13  25         29.33       2872.63       648.04 o                         
  23  13  25     604777.31     722988.06      4769.34 o                         
   1  15  25     667613.44     772743.94      4931.43 o                         
   3  15  25     466057.03     454444.88      3178.26 o                         
   5  15  25     753127.56     689008.12      5314.88 o                         
   7  15  25    1141773.50    1116639.50      7153.32 o                         
   9  15  25     190223.31     200192.81      1660.20 o                         
  11  15  25     128864.29     116539.30      1243.05 o                         
  13  15  25     452346.56     481257.41      3182.87 o                         
  15  15  25        716.74       2817.28       563.74 o                         
  17  15  25     621032.06     588336.88      3557.23 o                         
  19  15  25     297773.06     344790.41      2615.44 o                         
  21  15  25      41073.12      32151.14       728.92 o                         
  23  15  25     485013.09     500965.41      3639.88 o                         
   1  17  25    1540285.88    1605876.62     10616.21 o                         
   3  17  25    1413959.12    1543715.88      9775.14 o                         
   5  17  25     700604.75     752615.25      4920.35 o                         
   7  17  25        430.58        592.39       625.58 o                         
   9  17  25     160301.42     130487.44      1602.47 o                         
  11  17  25    2284311.50    2387922.50     14830.94 o                         
  13  17  25    1111987.38    1149071.38      7441.85 o                         
  15  17  25        190.69       -157.61       618.72 o                         
  17  17  25      27531.54      38728.78       853.04 o                         
  19  17  25     147154.47     111940.93      1352.53 o                         
  21  17  25     235854.25     261031.67      2015.12 o                         
  23  17  25     912650.12     977840.75      5692.75 o                         
   1  19  25     243664.28     250965.14      2032.28 o                         
   3  19  25     419087.66     412626.81      2835.43 o                         
   5  19  25     829436.00     878271.81      5822.04 o                         
   7  19  25     937690.44     901352.31      6292.31 o                         
   9  19  25       2928.56       4578.30       583.12 o                         
  11  19  25       6448.05      21984.29       754.27 o                         
  13  19  25     247737.89     275929.25      1958.07 o                         
  15  19  25       2979.66       2525.59       604.57 o                         
  17  19  25     234390.70     249375.12      1920.94 o                         
  19  19  25      90153.77     112338.93      1170.90 o                         
  21  19  25     546811.06     554914.19      3910.23 o                         
  23  19  25     671028.31     640418.31      4229.38 o                         
   1  21  25      15302.84       5873.78       618.89 o                         
   3  21  25    1547514.38    1525297.75      9205.39 o                         
   5  21  25     224076.64     258862.38      2005.28 o                         
   7  21  25    3682150.75    3722819.50     21594.60 o                         
   9  21  25     516608.00     515339.88      3958.11 o                         
  11  21  25     419564.91     467554.72      3189.87 o                         
  13  21  25    1754758.12    1825221.00     11692.69 o                         
  15  21  25    2128545.75    2137279.75     12761.98 o                         
  17  21  25     666132.62     613774.69      4028.10 o                         
  19  21  25      70020.65      75239.82       987.14 o                         
  21  21  25     332167.75     360852.88      2454.06 o                         
  23  21  25      98793.60      87118.60      1213.27 o                         
   1  23  25       7354.13       6609.88       636.05 o                         
   3  23  25    1101858.00    1203099.25      6951.54 o                         
   5  23  25     973577.62     909454.88      6573.17 o                         
   7  23  25    1922720.75    1957949.50     12476.66 o                         
   9  23  25    2012167.00    2125542.50     13303.45 o                         
  11  23  25        827.69       -347.45       694.90 o                         
  13  23  25    3809553.25    3873463.00     22812.09 o                         
  15  23  25      29136.76      30335.43       764.71 o                         
  17  23  25       1237.25        654.35       732.99 o                         
  19  23  25     443124.25     455902.12      3249.30 o                         
  21  23  25     886045.50     976668.25      6617.72 o                         
  23  23  25     410383.88     477726.25      3818.15 o                         
   1  25  25     665835.94     707020.06      4841.85 o                         
   3  25  25     510192.38     499916.94      3476.30 o                         
   5  25  25     643695.56     616893.50      4122.20 o                         
   7  25  25     946786.12     916273.25      6182.71 o                         
   9  25  25      35106.71      30439.16       743.93 o                         
  11  25  25      75230.45      73994.62      1028.96 o                         
  13  25  25      59278.23      87577.32      1086.44 o                         
  15  25  25     235780.53     201394.27      1775.41 o                         
  17  25  25      34984.11      32283.58       856.75 o                         
  19  25  25     881262.50     892750.81      5773.29 o                         
  21  25  25    1324663.50    1340960.62      8105.18 o                         
  23  25  25      48943.38      62928.17      1009.84 o                         
  25  25  25      23855.50      29883.27      1442.53 o                         
   2   0  26     426095.25     458159.97      5679.59 o                         
   6   0  26      37973.83      42992.32      1558.06 o                         
  10   0  26     119289.99      88624.56      2698.54 o                         
  14   0  26      20679.97      20803.96       932.96 o                         
  18   0  26    2183119.25    2400004.75     22132.34 o                         
  22   0  26    3261192.50    3498862.50     30069.70 o                         
   0   2  26     436441.44     411515.59      5417.70 o                         
   2   2  26    1309287.50    1349000.88      9515.18 o                         
   4   2  26      30209.75      27707.19       608.41 o                         
   6   2  26      18941.61      24016.28       634.93 o                         
   8   2  26     592319.44     691882.00      5102.53 o                         
  10   2  26      16882.24      13691.16       709.48 o                         
  12   2  26      25855.87      34352.02       781.74 o                         
  14   2  26       6325.49       7686.61       650.18 o                         
  16   2  26    2934388.25    3079970.75     17931.34 o                         
  18   2  26     214687.98     201023.41      1571.06 o                         
  20   2  26     336024.41     341083.12      2497.05 o                         
  22   2  26     994706.62    1029680.25      7345.18 o                         
  24   2  26     640164.94     591257.12      3991.78 o                         
   2   4  26      56729.90      18156.25       506.35 o                         
   4   4  26     409680.66     376963.31      2932.30 o                         
   6   4  26     159419.77     207684.30      2536.13 o                         
   8   4  26    3570088.25    3630728.00     29901.56 o                         
  10   4  26        455.99       -307.73       615.47 o                         
  12   4  26     388806.28     362916.59      3225.30 o                         
  14   4  26     126154.23      90597.87      1238.90 o                         
  16   4  26       2544.16       4093.85       613.01 o                         
  18   4  26    1464140.25    1498230.12     10569.29 o                         
  20   4  26    2260373.50    2315694.00     15200.26 o                         
  22   4  26     581665.81     570099.44      4401.54 o                         
  24   4  26    3002236.25    3193327.50     22281.70 o                         
   0   6  26     424489.03     409243.59      5613.75 o                         
   2   6  26    1952512.88    2005755.75     13297.51 o                         
   4   6  26       1546.31        109.60       626.70 o                         
   6   6  26    4280836.00    4191068.50     28641.16 o                         
   8   6  26      24290.45      23610.78       733.71 o                         
  10   6  26     352724.69     404055.78      3197.55 o                         
  12   6  26     272037.78     267325.16      2265.99 o                         
  14   6  26      81906.12     110203.02      1185.91 o                         
  16   6  26     406820.38     436150.66      3524.63 o                         
  18   6  26    1425626.12    1369338.88      8722.15 o                         
  20   6  26    1943067.38    1906865.25     13074.66 o                         
  22   6  26     579382.88     558929.44      4049.21 o                         
  24   6  26      18529.91      30997.04       843.67 o                         
   2   8  26     511553.31     403164.41      2994.60 o                         
   4   8  26     151266.73     117129.67      1155.74 o                         
   6   8  26     174011.25     133356.73      1263.26 o                         
   8   8  26     120044.23     131897.28      1221.30 o                         
  10   8  26      10207.22      12124.03       615.97 o                         
  12   8  26       2122.85      22820.46       655.29 o                         
  14   8  26      57050.58      42195.15       791.92 o                         
  16   8  26        507.51       -302.93       605.86 o                         
  18   8  26    2276987.00    2413457.50     15486.81 o                         
  20   8  26    1310703.00    1331891.50      8722.11 o                         
  22   8  26    2576736.25    2718652.25     18397.91 o                         
  24   8  26     547169.62     538819.62      3618.90 o                         
   0  10  26    4264523.50    4618263.00     40929.26 o                         
   2  10  26        244.58      16258.10       701.53 o                         
   4  10  26    4200032.00    4530025.00     29047.54 o                         
   6  10  26     354766.97     423150.50      3144.24 o                         
   8  10  26        440.17       -244.41       488.82 o                         
  10  10  26    1056635.12    1046467.44      7670.83 o                         
  12  10  26     118439.23     134106.00      1313.93 o                         
  14  10  26       1255.46       -323.80       647.60 o                         
  16  10  26      71206.01      60778.82       832.54 o                         
  18  10  26     692055.56     642333.25      4192.30 o                         
  20  10  26    3569564.25    3678127.25     21979.88 o                         
  22  10  26    1354282.38    1366575.75      9262.41 o                         
  24  10  26     490786.16     482773.41      3498.03 o                         
   2  12  26       4474.13      12365.56       653.35 o                         
   4  12  26     238718.89     258285.56      2524.84 o                         
   6  12  26      46142.79      25636.70       644.47 o                         
   8  12  26    1344396.62    1306782.62      9262.29 o                         
  10  12  26      78296.26     127336.66      1485.48 o                         
  12  12  26      45305.36      27352.29       877.06 o                         
  14  12  26      32843.01      45039.57       740.34 o                         
  16  12  26     830519.44     861597.75      5367.49 o                         
  18  12  26      79211.84     112791.53      1193.47 o                         
  20  12  26      78246.42      98555.91      1149.68 o                         
  22  12  26     559856.50     526510.44      4182.23 o                         
  24  12  26      96697.62     103460.03      1088.91 o                         
   0  14  26     651197.38     640158.50      6343.68 o                         
   2  14  26      71684.24      69682.91      1267.32 o                         
   4  14  26     492970.50     505736.72      3403.01 o                         
   6  14  26      86261.39      84642.64      1149.48 o                         
   8  14  26    1086056.25    1104811.38      7704.41 o                         
  10  14  26      61363.39      52859.26       796.11 o                         
  12  14  26     694448.69     692069.06      5183.47 o                         
  14  14  26       4501.71      12070.24       629.43 o                         
  16  14  26    1045573.75    1025659.75      6504.75 o                         
  18  14  26     312417.78     317973.06      2281.50 o                         
  20  14  26     977739.94    1084287.25      6510.57 o                         
  22  14  26     221222.50     240695.81      1887.26 o                         
  24  14  26     518557.16     510596.91      3487.53 o                         
   2  16  26     111671.84     106871.22      1074.87 o                         
   4  16  26     137998.08     148353.52      1300.12 o                         
   6  16  26    3319524.25    3419923.75     22944.33 o                         
   8  16  26     105787.99     125305.35      1273.03 o                         
  10  16  26      38048.80      44919.89       861.38 o                         
  12  16  26    4156949.75    4306810.00     26104.35 o                         
  14  16  26    2913648.00    3094959.75     18446.16 o                         
  16  16  26      18449.97      16761.14       634.86 o                         
  18  16  26     226356.39     253883.95      1797.90 o                         
  20  16  26    1010925.44     996760.75      6213.96 o                         
  22  16  26      15318.75      13364.32       750.89 o                         
  24  16  26      46460.03      53015.10       825.94 o                         
   0  18  26    1763964.75    1866853.50     17844.27 o                         
   2  18  26      29425.26      30487.28      1096.27 o                         
   4  18  26      26998.09      28444.64       709.62 o                         
   6  18  26     475752.56     515701.31      3735.70 o                         
   8  18  26      56919.97      79797.95       958.23 o                         
  10  18  26        420.75        463.46       670.51 o                         
  12  18  26      45204.73      30017.21       738.45 o                         
  14  18  26     320928.94     289093.84      2151.90 o                         
  16  18  26     323771.47     343419.28      2434.17 o                         
  18  18  26     111324.43     115809.03      1310.06 o                         
  20  18  26    1380885.62    1416051.88      8886.91 o                         
  22  18  26     142542.72     146379.69      1354.27 o                         
  24  18  26      11405.13      12166.75       845.76 o                         
   2  20  26    1022753.00    1062406.12      7249.40 o                         
   4  20  26       7793.91       1012.60       659.98 o                         
   6  20  26     215667.61     227830.31      1957.68 o                         
   8  20  26    1273538.25    1328861.38     10890.82 o                         
  10  20  26      78118.07      88471.57      1148.06 o                         
  12  20  26     658798.88     696788.62      4517.61 o                         
  14  20  26    1090503.25    1063802.00      6337.30 o                         
  16  20  26     107527.66     117516.12      1221.08 o                         
  18  20  26    2813434.75    2860816.25     18728.33 o                         
  20  20  26     164753.80     147247.25      1487.64 o                         
  22  20  26     523640.53     579321.62      3905.39 o                         
  24  20  26      73985.76      60938.23       949.06 o                         
   0  22  26     177395.56     190443.27      2305.76 o                         
   2  22  26    3884196.50    4086411.25     23993.46 o                         
   4  22  26       9199.63       9722.31       625.52 o                         
   6  22  26        644.92       -304.95       609.90 o                         
   8  22  26       9210.58      15804.56       773.10 o                         
  10  22  26     216464.45     217082.16      1756.06 o                         
  12  22  26       4568.92       6087.42       710.67 o                         
  14  22  26    1725757.62    1777940.12     10849.29 o                         
  16  22  26       1525.19       5499.97       693.31 o                         
  18  22  26     147884.00     166486.27      1426.74 o                         
  20  22  26     571599.69     569198.81      3815.38 o                         
  22  22  26      55111.43      54905.06      1082.68 o                         
  24  22  26     133671.83     153331.97      1449.78 o                         
   2  24  26      17425.76      15927.60       652.24 o                         
   4  24  26    1519152.50    1569631.12      9979.32 o                         
   6  24  26    1348696.50    1440900.25      9779.62 o                         
   8  24  26     183095.91     179184.44      1732.46 o                         
  10  24  26     218894.48     242764.64      1837.24 o                         
  12  24  26      99563.39      93621.79      1125.10 o                         
  14  24  26      75252.63      76983.39      1038.34 o                         
  16  24  26        936.40        703.26       661.23 o                         
  18  24  26    1262528.62    1217674.75      7539.08 o                         
  20  24  26     143155.56     153479.56      1395.81 o                         
  22  24  26     251021.70     243966.23      1950.55 o                         
  24  24  26      51221.35      64140.05       976.05 o                         
   0  26  26      11934.14      10559.05       892.80 o                         
   2  26  26      42744.35      35954.19       816.33 o                         
   4  26  26     276736.72     306179.47      2177.76 o                         
   6  26  26      97677.05     100243.71      1165.69 o                         
   8  26  26     226218.14     256619.70      1922.08 o                         
  10  26  26     580267.06     563567.31      3726.64 o                         
  12  26  26     342215.84     385048.53      2643.97 o                         
  14  26  26      24319.63      27600.12       797.28 o                         
  16  26  26    1378157.50    1262402.62      8147.47 o                         
  18  26  26      55078.62      56932.45       957.96 o                         
  20  26  26    1216472.62    1313116.38      8247.34 o                         
  22  26  26     514031.19     553652.62      3743.61 o                         
  24  26  26       6281.90       7500.44       750.21 o                         
  26  26  26     481187.44     542215.56      6751.54 o                         
   1   1  27     226556.17     238449.09      2118.29 o                         
   3   1  27      12949.73      18875.55       550.96 o                         
   5   1  27     303464.88     288267.75      2331.72 o                         
   7   1  27     249224.34     208610.19      1802.12 o                         
   9   1  27     516466.06     520978.81      4521.52 o                         
  11   1  27    2621081.50    2502432.50     16707.15 o                         
  13   1  27     284148.38     276709.12      2138.23 o                         
  15   1  27      14428.28      28904.54       688.80 o                         
  17   1  27     801330.19     780870.00      5272.99 o                         
  19   1  27       8383.30       6918.47       723.52 o                         
  21   1  27     438452.72     490706.12      3739.95 o                         
  23   1  27     882211.50     934036.31      6494.75 o                         
  25   1  27     211070.58     229123.81      1986.27 o                         
   1   3  27      85981.70      81827.19       905.90 o                         
   3   3  27       1391.46       3084.45       499.17 o                         
   5   3  27     197776.58     216762.70      1764.46 o                         
   7   3  27     830408.06     692285.62      5118.62 o                         
   9   3  27    4343347.50    4266234.50     30395.36 o                         
  11   3  27    1215878.50    1221667.12      8117.94 o                         
  13   3  27     248145.72     247188.30      2214.81 o                         
  15   3  27    2183910.25    2262249.50     14054.37 o                         
  17   3  27     194003.62     169557.22      1717.14 o                         
  19   3  27    1220829.00    1240681.12      7962.53 o                         
  21   3  27     488645.62     507308.50      3885.82 o                         
  23   3  27    2149924.50    2131965.00     15259.74 o                         
  25   3  27    1205645.38    1237332.62      8107.57 o                         
   1   5  27     825910.31     757141.56      5535.70 o                         
   3   5  27     443060.66     483571.16      3747.56 o                         
   5   5  27      84727.55      82637.36      1018.94 o                         
   7   5  27    3256429.25    3171232.25     21340.95 o                         
   9   5  27     168819.80     152281.25      1632.04 o                         
  11   5  27     492414.84     532598.69      4240.15 o                         
  13   5  27     968004.50     940753.12      8098.24 o                         
  15   5  27    1214137.62    1209926.88      7902.64 o                         
  17   5  27     462278.44     461674.91      3907.86 o                         
  19   5  27      89766.30      80036.12       974.62 o                         
  21   5  27    1973820.88    2034828.12     11945.04 o                         
  23   5  27     452953.91     404758.78      2975.19 o                         
  25   5  27     192612.88     171281.42      1613.80 o                         
   1   7  27      19495.06      21187.39       676.33 o                         
   3   7  27      88637.39      90063.54      1103.17 o                         
   5   7  27     206822.77     201560.44      1687.80 o                         
   7   7  27     772051.81     708057.19      4923.95 o                         
   9   7  27     765645.75     783096.50      6082.00 o                         
  11   7  27     430093.59     430656.16      3251.29 o                         
  13   7  27     855868.19     840479.94      5491.08 o                         
  15   7  27        369.09       1903.37       606.46 o                         
  17   7  27     648708.00     726233.88      5426.97 o                         
  19   7  27       7224.88      18110.41       728.41 o                         
  21   7  27     620038.50     663057.06      4432.31 o                         
  23   7  27      73219.44      63507.61      1039.06 o                         
  25   7  27    2830150.25    2809249.75     20888.67 o                         
   1   9  27    2472018.75    2527831.75     16099.74 o                         
   3   9  27      54918.83      61156.34       873.07 o                         
   5   9  27     543216.44     444678.91      4123.50 o                         
   7   9  27     242737.83     200714.19      1705.56 o                         
   9   9  27     113359.95     121245.79      1279.10 o                         
  11   9  27      19009.16      17639.19       704.73 o                         
  13   9  27    1314403.88    1371676.62      8795.29 o                         
  15   9  27    1730505.38    1860015.25     11508.32 o                         
  17   9  27    1093351.12    1131805.88      7097.37 o                         
  19   9  27      28921.32      34807.44       873.60 o                         
  21   9  27     888132.00     880491.69      6560.91 o                         
  23   9  27       6559.61       8485.29       693.78 o                         
  25   9  27    1785219.25    1823808.62     11080.75 o                         
   1  11  27     744609.50     811886.12      5448.83 o                         
   3  11  27     822248.50     877182.69      5792.86 o                         
   5  11  27    1361232.12    1315815.25      8760.34 o                         
   7  11  27      43829.45      33261.90       743.53 o                         
   9  11  27     275416.97     216868.81      1819.27 o                         
  11  11  27    2376480.00    2332357.00     16233.30 o                         
  13  11  27     497146.47     523447.38      3905.08 o                         
  15  11  27        405.68       9885.08       666.37 o                         
  17  11  27     499587.66     582337.56      3932.99 o                         
  19  11  27     169953.12     122458.45      1310.19 o                         
  21  11  27     311424.53     316170.31      2346.46 o                         
  23  11  27     130706.59     128271.11      1232.62 o                         
  25  11  27    1424281.12    1548343.88     11354.62 o                         
   1  13  27    3787073.25    4007773.75     24806.30 o                         
   3  13  27       2904.97       1124.40       615.84 o                         
   5  13  27     422774.62     434841.38      3179.57 o                         
   7  13  27    1073360.12    1108202.62      9138.71 o                         
   9  13  27     432285.38     403042.03      3142.04 o                         
  11  13  27     141568.17     134850.19      1338.96 o                         
  13  13  27     119437.02     158856.98      1485.83 o                         
  15  13  27     136022.66     152032.48      1420.17 o                         
  17  13  27     286795.47     309839.16      2350.35 o                         
  19  13  27     630808.31     674554.50      4114.49 o                         
  21  13  27     598241.62     587462.94      4036.06 o                         
  23  13  27     862617.25     960021.88      6448.01 o                         
  25  13  27      80864.38      83806.26      1126.31 o                         
   1  15  27    1444671.12    1433383.12      9821.94 o                         
   3  15  27    2597637.25    2786190.50     16941.33 o                         
   5  15  27      72832.51      64781.02       926.84 o                         
   7  15  27    2504106.50    2561465.75     15782.37 o                         
   9  15  27     390297.47     340391.09      2641.41 o                         
  11  15  27     181268.95     185582.22      1603.49 o                         
  13  15  27     217919.33     258443.56      2249.89 o                         
  15  15  27       2717.31        444.19       620.37 o                         
  17  15  27      79448.42      86419.42       960.78 o                         
  19  15  27     392734.84     390345.72      2850.55 o                         
  21  15  27     315096.38     354254.53      2315.53 o                         
  23  15  27     760550.69     799352.62      5344.26 o                         
  25  15  27     813253.62     860198.81      5786.84 o                         
   1  17  27     295805.00     339118.47      2629.43 o                         
   3  17  27       2399.80       1096.38       664.55 o                         
   5  17  27    1156986.25    1117844.38      7730.67 o                         
   7  17  27    1305874.12    1354891.88      8884.27 o                         
   9  17  27    2336798.50    2390752.00     15877.94 o                         
  11  17  27     171265.80     142273.38      1722.18 o                         
  13  17  27     233112.72     234331.17      1944.12 o                         
  15  17  27       1588.23       1243.67       744.00 o                         
  17  17  27     151503.47     174763.59      1512.20 o                         
  19  17  27     931148.06     934535.12      5668.02 o                         
  21  17  27     180852.88     171955.19      1536.98 o                         
  23  17  27     794622.06     895293.38      5945.55 o                         
  25  17  27     695751.12     691353.94      4972.22 o                         
   1  19  27    2005757.50    1977503.12     11950.51 o                         
   3  19  27       5139.25       9890.32       730.26 o                         
   5  19  27     208564.03     164384.42      1502.16 o                         
   7  19  27     346499.34     311727.81      2653.87 o                         
   9  19  27     818817.56     804075.56      5367.29 o                         
  11  19  27      21993.31      31646.62       854.25 o                         
  13  19  27        205.26       3140.25       644.13 o                         
  15  19  27     171670.94     180893.27      1744.91 o                         
  17  19  27     954621.25    1028268.56      6800.11 o                         
  19  19  27     376325.19     367340.91      2480.50 o                         
  21  19  27     885086.25     918597.38      6377.74 o                         
  23  19  27     146840.95     169595.39      1541.38 o                         
  25  19  27     795716.38     840675.12      5551.10 o                         
   1  21  27      96083.90      85872.52      1119.54 o                         
   3  21  27      19725.33      24714.55       787.59 o                         
   5  21  27      21773.21      18497.52       674.79 o                         
   7  21  27     101158.27     108708.46      1144.97 o                         
   9  21  27     323080.28     315368.12      2375.70 o                         
  11  21  27       3031.64       4069.61       745.60 o                         
  13  21  27     370063.91     401499.81      2639.31 o                         
  15  21  27       2087.48       2070.53       637.29 o                         
  17  21  27     650026.50     651861.94      4680.87 o                         
  19  21  27      32808.66      40953.30      1033.69 o                         
  21  21  27     140353.16     128300.95      1326.11 o                         
  23  21  27     561587.31     582803.44      3953.87 o                         
  25  21  27     527634.75     518539.16      3889.78 o                         
   1  23  27     320954.72     333930.34      2401.47 o                         
   3  23  27        996.99       -329.82       659.65 o                         
   5  23  27     889593.62     964020.12      6562.24 o                         
   7  23  27     590781.00     552176.44      3412.61 o                         
   9  23  27     109861.78     113713.90      1228.18 o                         
  11  23  27     157316.98     163838.97      1619.35 o                         
  13  23  27     217983.92     243823.22      1997.07 o                         
  15  23  27    1513026.75    1534983.88      9784.23 o                         
  17  23  27     305473.09     314544.38      2432.78 o                         
  19  23  27       4676.93       2804.22       837.88 o                         
  21  23  27     134397.92     112407.88      1223.57 o                         
  23  23  27      23111.84      29125.92       923.94 o                         
  25  23  27     113068.45     149307.31      1551.88 o                         
   1  25  27       5772.70       5345.29       697.72 o                         
   3  25  27     102094.63      92340.83      1067.71 o                         
   5  25  27     331752.56     311709.19      2389.28 o                         
   7  25  27     869924.38     859158.44      5310.32 o                         
   9  25  27     996677.06     996542.75      6410.73 o                         
  11  25  27        855.74       2575.11       793.10 o                         
  13  25  27    2352087.00    2451355.25     14009.01 o                         
  15  25  27     866962.62     871777.38      6252.27 o                         
  17  25  27     191806.16     214905.25      1875.15 o                         
  19  25  27     349214.53     327609.66      2781.07 o                         
  21  25  27     317512.47     401641.50      3000.17 o                         
  23  25  27      21219.78      17485.69       775.39 o                         
  25  25  27      37745.32      42124.01       928.41 o                         
   1  27  27    1840622.50    2078068.38     13081.59 o                         
   3  27  27        702.28       5077.69       750.12 o                         
   5  27  27    1300268.38    1315272.50      8751.17 o                         
   7  27  27     187346.16     202695.06      1810.55 o                         
   9  27  27       1142.42       -345.55       691.11 o                         
  11  27  27      41703.39      52216.04       940.33 o                         
  13  27  27     117953.36     139229.98      1414.31 o                         
  15  27  27    1432426.25    1463876.75      9530.67 o                         
  17  27  27     118572.83     144875.36      1681.94 o                         
  19  27  27     186965.28     203007.16      1917.63 o                         
  21  27  27     408236.31     350925.91      2666.45 o                         
  23  27  27       1654.44       1269.31       772.62 o                         
  25  27  27     128915.55     156763.20      1732.50 o                         
  27  27  27     241709.41     228004.23      3400.20 o                         
   0   0  28    5646811.50    6026372.00     72086.54 o                         
   4   0  28    1134163.62    1099380.88     12637.62 o                         
   8   0  28    1111711.38    1079972.00     11705.83 o                         
  12   0  28      33300.19      43403.32      1619.47 o                         
  16   0  28     295394.03     316071.16      3985.52 o                         
  20   0  28     122681.14     125810.43      2005.43 o                         
  24   0  28     439792.81     434707.12      4273.10 o                         
   2   2  28      33262.16      29745.39       591.76 o                         
   4   2  28     277762.59     260065.02      1925.85 o                         
   6   2  28     217484.44     232317.27      1876.17 o                         
   8   2  28      51660.18      35299.87       735.45 o                         
  10   2  28     680733.12     660059.50      5450.76 o                         
  12   2  28     331199.78     359156.97      2934.60 o                         
  14   2  28    2442427.75    2595995.75     15270.63 o                         
  16   2  28    1442803.00    1431917.50      9139.33 o                         
  18   2  28    1185387.12    1218988.88      8201.80 o                         
  20   2  28       9961.27       1492.20       635.79 o                         
  22   2  28         38.57        187.00       684.39 o                         
  24   2  28    1073795.12    1201498.62      7606.61 o                         
  26   2  28       6098.90      18533.24       791.48 o                         
   0   4  28    2883787.75    2547376.00     23976.24 o                         
   2   4  28     217336.33     185654.91      1687.34 o                         
   4   4  28     250720.12     250663.19      1909.09 o                         
   6   4  28      34515.43      37010.27       716.21 o                         
   8   4  28      12751.28      10771.48       684.36 o                         
  10   4  28    1878759.75    1946452.25     13724.38 o                         
  12   4  28    1176741.12    1116549.38      8277.13 o                         
  14   4  28      31518.44      24028.96       672.30 o                         
  16   4  28     211271.50     207638.62      1720.75 o                         
  18   4  28    1449596.62    1518210.00      9677.55 o                         
  20   4  28     217249.05     196859.72      1805.98 o                         
  22   4  28     115211.90     112277.88      1336.51 o                         
  24   4  28     193769.88     174920.86      1768.77 o                         
  26   4  28      38171.31      44290.46       898.30 o                         
   2   6  28    1246392.00    1153904.25      7944.07 o                         
   4   6  28     722497.12     712880.50      4912.92 o                         
   6   6  28     321136.59     244548.50      1940.76 o                         
   8   6  28      21864.21      24289.79       617.67 o                         
  10   6  28      61942.55      76545.22      1210.25 o                         
  12   6  28    3217940.00    3277244.50     21654.79 o                         
  14   6  28      28495.32      23011.00       716.98 o                         
  16   6  28      15125.73      15537.23       716.17 o                         
  18   6  28      55134.85      49491.55       845.80 o                         
  20   6  28     433056.03     455462.91      3431.77 o                         
  22   6  28      42206.95      30768.30       852.45 o                         
  24   6  28     437765.31     483136.59      3414.78 o                         
  26   6  28       3121.54       1021.40       793.18 o                         
   0   8  28      87586.85     108604.62      1529.89 o                         
   2   8  28     226168.97     267092.69      2409.83 o                         
   4   8  28       9308.84      11271.77       659.49 o                         
   6   8  28      13626.18       4848.23       569.79 o                         
   8   8  28     675468.06     686209.12      4718.33 o                         
  10   8  28       2759.67       2759.43       778.73 o                         
  12   8  28      74838.51      92841.36      1109.89 o                         
  14   8  28     530444.44     505706.00      3619.87 o                         
  16   8  28       4916.30       4168.96       686.25 o                         
  18   8  28    1465644.25    1623242.25     10620.51 o                         
  20   8  28      56580.78      59714.82       909.90 o                         
  22   8  28     887009.00    1069395.88      6856.38 o                         
  24   8  28     119643.41      96051.95      1141.74 o                         
  26   8  28     426947.81     481853.41      3398.46 o                         
   2  10  28    3589994.25    3720222.00     23595.85 o                         
   4  10  28     158001.98     102391.76      1092.70 o                         
   6  10  28      11623.29      29389.07       749.05 o                         
   8  10  28     186607.62     201763.64      1769.52 o                         
  10  10  28     183744.97     151652.69      1539.81 o                         
  12  10  28      42093.63      50362.64       853.77 o                         
  14  10  28     693704.19     703883.94      5324.61 o                         
  16  10  28      92773.88     102138.30      1087.25 o                         
  18  10  28     516370.03     478655.50      3636.22 o                         
  20  10  28      61326.11      50983.58       820.33 o                         
  22  10  28     683161.75     683512.38      4981.54 o                         
  24  10  28      85109.12      69880.16      1063.02 o                         
  26  10  28     117514.42     128837.70      1307.25 o                         
   0  12  28        412.27       7462.29       895.32 o                         
   2  12  28      10803.29      17702.51       755.19 o                         
   4  12  28     442473.22     442116.44      3143.63 o                         
   6  12  28      10348.95      13453.09       681.18 o                         
   8  12  28     109101.63     126043.64      1285.54 o                         
  10  12  28     210008.61     188720.34      1794.39 o                         
  12  12  28    1861913.12    1846556.75     12204.98 o                         
  14  12  28    1008127.56    1120886.75      6940.37 o                         
  16  12  28     177193.94     172286.58      1456.10 o                         
  18  12  28    1362777.25    1476994.38      8652.81 o                         
  20  12  28     402642.41     403306.91      2733.22 o                         
  22  12  28    2305001.50    2377099.50     14531.25 o                         
  24  12  28      25211.55      22948.36       729.07 o                         
  26  12  28     579666.12     570529.75      4066.96 o                         
   2  14  28      11320.22      10096.47       713.18 o                         
   4  14  28       9222.42      13530.52       731.78 o                         
   6  14  28     329085.50     311315.22      2617.67 o                         
   8  14  28     194736.03     231432.47      2213.82 o                         
  10  14  28      14143.84      20794.38       716.94 o                         
  12  14  28     190484.94     189423.42      1671.31 o                         
  14  14  28     512439.16     511551.19      3656.97 o                         
  16  14  28      92729.48      87316.26      1081.87 o                         
  18  14  28     215300.28     240153.50      1906.36 o                         
  20  14  28      14304.31      20678.33       759.41 o                         
  22  14  28         21.79       -333.92       714.76 o                         
  24  14  28     213558.77     221505.86      2025.97 o                         
  26  14  28       1756.62       1122.69       775.97 o                         
   0  16  28     880353.69     939604.25      8923.55 o                         
   2  16  28     515902.31     528462.12      3883.02 o                         
   4  16  28      65150.67      66195.96      1031.24 o                         
   6  16  28     583594.69     632509.62      4236.74 o                         
   8  16  28     703566.25     737002.88      4863.36 o                         
  10  16  28    1170327.88    1214542.88      7797.80 o                         
  12  16  28      99332.14      91441.27      1032.86 o                         
  14  16  28      46736.93      63895.80       913.22 o                         
  16  16  28    2897093.50    2956323.00     18247.38 o                         
  18  16  28       7670.51       5143.21       646.01 o                         
  20  16  28     280262.41     261564.11      2434.59 o                         
  22  16  28      16214.23      10349.68       748.95 o                         
  24  16  28      33585.11      37947.59       849.52 o                         
  26  16  28         19.17       1862.92       817.46 o                         
   2  18  28     180886.73     188732.33      1755.21 o                         
   4  18  28      99168.93     105494.36      1108.74 o                         
   6  18  28     164418.36     160707.12      1506.91 o                         
   8  18  28    1183282.62    1359477.75      8312.00 o                         
  10  18  28    2327844.25    2469909.75     16148.23 o                         
  12  18  28         93.11         61.47       653.14 o                         
  14  18  28      34997.82      51012.57       742.61 o                         
  16  18  28      28004.16      25367.90       729.11 o                         
  18  18  28      10483.92       6742.80       697.09 o                         
  20  18  28     663601.19     712237.31      5609.18 o                         
  22  18  28     435176.78     420902.38      2978.31 o                         
  24  18  28     100609.75      88429.22      1061.32 o                         
  26  18  28      52927.54      69421.88      1000.65 o                         
   0  20  28    1258386.12    1337678.12     13092.15 o                         
   2  20  28     613314.50     651581.06      4452.93 o                         
   4  20  28      95174.62     112342.12      1169.08 o                         
   6  20  28        387.79        -77.91       694.08 o                         
   8  20  28     127014.34     158594.59      1446.70 o                         
  10  20  28       1395.12        842.48       715.08 o                         
  12  20  28      98094.30      85689.44       964.86 o                         
  14  20  28     127554.45     125074.76      1274.95 o                         
  16  20  28     686546.38     761829.81      4808.10 o                         
  18  20  28     239281.64     232951.30      1846.32 o                         
  20  20  28    1134096.12    1103405.38      7148.64 o                         
  22  20  28     219182.69     220635.20      1881.94 o                         
  24  20  28     449111.03     473215.25      3399.41 o                         
  26  20  28      17885.92      20379.49       841.02 o                         
   2  22  28    1283147.12    1248114.25      7554.58 o                         
   4  22  28     110329.59     135474.38      1397.59 o                         
   6  22  28    1323935.00    1379247.00      9348.58 o                         
   8  22  28    2137913.25    2106824.75     14210.26 o                         
  10  22  28     348898.19     358260.94      3273.56 o                         
  12  22  28    1384513.62    1450384.38     10281.25 o                         
  14  22  28     151767.62     177288.25      1603.60 o                         
  16  22  28     858484.19     914132.25      5881.70 o                         
  18  22  28     909969.88    1023391.88      6757.80 o                         
  20  22  28     769453.38     830083.31      4966.53 o                         
  22  22  28      58956.54      83878.77      1119.72 o                         
  24  22  28       4073.92       2254.75       795.43 o                         
  26  22  28     864665.94     840748.06      5656.15 o                         
   0  24  28      76000.95      83382.80      1817.52 o                         
   2  24  28      16151.17      31965.67       807.76 o                         
   4  24  28     560215.19     576296.69      4064.03 o                         
   6  24  28      48475.52      46069.50       864.61 o                         
   8  24  28        721.41       1658.91       730.49 o                         
  10  24  28      51635.17      58482.45       931.30 o                         
  12  24  28        373.49       -127.44       740.13 o                         
  14  24  28     157156.38     128885.33      1231.40 o                         
  16  24  28        345.49        861.60       716.20 o                         
  18  24  28        372.92       -367.15       734.29 o                         
  20  24  28         89.78      11163.91       768.03 o                         
  22  24  28     246958.33     272759.50      2215.92 o                         
  24  24  28       4027.24       2111.40       755.70 o                         
  26  24  28       3859.32       6759.01       829.25 o                         
   2  26  28      50054.21      74646.20      1033.72 o                         
   4  26  28     133222.56     121260.45      1316.46 o                         
   6  26  28    1439773.62    1427051.75      8346.99 o                         
   8  26  28     247909.38     301142.44      2375.45 o                         
  10  26  28     222553.89     215654.41      1940.05 o                         
  12  26  28     295956.81     291076.16      2314.95 o                         
  14  26  28    2424336.00    2516939.50     16300.02 o                         
  16  26  28     133817.23     112846.08      1243.61 o                         
  18  26  28     209839.75     188439.19      1670.01 o                         
  20  26  28     361484.50     399446.12      2871.83 o                         
  22  26  28      46311.92      77118.26      1175.21 o                         
  24  26  28     815204.88     861062.19      5633.74 o                         
  26  26  28     311242.56     370363.50      2766.77 o                         
   0  28  28     254858.73     291719.78      3297.32 o                         
   2  28  28     105895.00      88687.19      1064.48 o                         
   4  28  28      21758.29      14123.63       767.84 o                         
   6  28  28     775934.56     776103.44      5067.76 o                         
   8  28  28    1006634.38    1080245.38      6854.46 o                         
  10  28  28    1026740.25     983410.69      6211.02 o                         
  12  28  28      93124.27     109579.74      1286.97 o                         
  14  28  28     531829.06     530449.06      3844.25 o                         
  16  28  28     358413.00     358730.69      2687.92 o                         
  18  28  28     136724.38     151733.95      1481.04 o                         
  20  28  28    1767473.75    1893141.88     11972.36 o                         
  22  28  28     168478.98     179259.55      1749.76 o                         
  24  28  28     801615.69     814539.81      5742.42 o                         
  26  28  28      36765.73      47095.98      1132.43 o                         
  28  28  28    2015318.00    1983015.50     20222.52 o                         
   1   1  29        433.16       4292.56       621.15 o                         
   3   1  29       5984.64       1895.12       613.79 o                         
   5   1  29      71234.82      53078.32       763.28 o                         
   7   1  29       9609.94      17058.53       568.18 o                         
   9   1  29     231389.62     294630.94      2491.01 o                         
  11   1  29       3788.93      10067.78       775.71 o                         
  13   1  29    2074013.38    2129720.25     13759.11 o                         
  15   1  29     292679.38     293428.88      2286.89 o                         
  17   1  29      21330.19      15480.47       674.35 o                         
  19   1  29     286795.31     241351.89      1991.16 o                         
  21   1  29     651271.81     700624.62      4642.22 o                         
  23   1  29     597996.75     680754.19      4649.73 o                         
  25   1  29     147095.83     139664.11      1265.33 o                         
  27   1  29     372526.72     384957.53      3365.73 o                         
   1   3  29     472867.81     469250.53      3519.04 o                         
   3   3  29     658427.69     682327.56      4606.53 o                         
   5   3  29        110.53       -212.29       516.15 o                         
   7   3  29     369600.75     385411.84      3121.25 o                         
   9   3  29    1070029.25    1040758.00      7694.10 o                         
  11   3  29      62618.20      57644.55       943.77 o                         
  13   3  29     135080.62     163725.31      1656.80 o                         
  15   3  29     226489.08     251390.03      2173.22 o                         
  17   3  29      11745.41       6486.14       659.90 o                         
  19   3  29    2157881.00    2072543.88     13643.99 o                         
  21   3  29     399308.41     435608.62      3376.26 o                         
  23   3  29    2195506.25    2383335.00     14719.03 o                         
  25   3  29     287454.25     279289.22      2429.65 o                         
  27   3  29     830404.44     866927.12      6022.20 o                         
   1   5  29    4582807.50    4467863.50     30530.10 o                         
   3   5  29        784.88          0.72       627.16 o                         
   5   5  29       7173.92      10711.27       636.61 o                         
   7   5  29     356932.19     321489.59      2616.69 o                         
   9   5  29    1360116.62    1278060.88      9799.74 o                         
  11   5  29     232580.91     211742.56      1889.18 o                         
  13   5  29    1968604.00    1922074.75     12777.73 o                         
  15   5  29     108730.27     123904.97      1269.79 o                         
  17   5  29      21213.20      31666.98       811.44 o                         
  19   5  29      50695.25      42933.75       817.89 o                         
  21   5  29     451526.47     527663.81      3661.31 o                         
  23   5  29     319935.59     324628.31      2479.35 o                         
  25   5  29      36878.25      32573.00       814.39 o                         
  27   5  29    1366667.62    1347771.50      8619.27 o                         
   1   7  29     619584.88     595851.81      4463.04 o                         
   3   7  29    2443431.75    2340578.25     14835.59 o                         
   5   7  29       9205.53      21711.74       707.87 o                         
   7   7  29      13528.46      13493.25       605.80 o                         
   9   7  29      27163.71      28086.29       671.62 o                         
  11   7  29     639125.44     602864.31      4572.08 o                         
  13   7  29     825152.69     748914.88      5330.09 o                         
  15   7  29     386834.94     305255.62      2792.44 o                         
  17   7  29      99798.59     102809.18      1162.15 o                         
  19   7  29      55589.55      63293.95      1004.82 o                         
  21   7  29    1348048.88    1422184.00      8763.05 o                         
  23   7  29     710971.50     659961.81      4850.05 o                         
  25   7  29     150023.86     167760.48      1578.84 o                         
  27   7  29      30898.26      34135.69       887.95 o                         
   1   9  29      15199.81      18158.18       686.82 o                         
   3   9  29      18814.63      23273.18       702.03 o                         
   5   9  29     275980.88     231838.33      2068.91 o                         
   7   9  29     663223.50     628039.94      4801.41 o                         
   9   9  29    2973612.75    3021352.50     19205.52 o                         
  11   9  29     965485.94     999672.56      7049.25 o                         
  13   9  29    1272368.88    1339122.38      8978.27 o                         
  15   9  29     123160.02     168662.72      1551.87 o                         
  17   9  29     624792.94     596135.75      3971.47 o                         
  19   9  29      78454.30      91509.87      1287.13 o                         
  21   9  29        623.66       -383.88       767.76 o                         
  23   9  29    3247446.25    3433151.00     20662.80 o                         
  25   9  29      81136.39      88094.63      1065.57 o                         
  27   9  29    1104052.62    1123779.12      8107.29 o                         
   1  11  29    1203319.12    1077471.75      7069.60 o                         
   3  11  29     557550.06     543132.81      3790.59 o                         
   5  11  29     316525.38     411886.00      3334.86 o                         
   7  11  29    1235623.12    1335906.25      8957.84 o                         
   9  11  29     136541.62     144784.89      1411.86 o                         
  11  11  29    1905622.12    2094595.00     13895.11 o                         
  13  11  29      10850.84       6597.28       628.92 o                         
  15  11  29     336169.00     379081.06      2887.65 o                         
  17  11  29      12460.73       4995.46       706.48 o                         
  19  11  29     630365.25     670437.81      4449.00 o                         
  21  11  29        231.68       3133.55       731.09 o                         
  23  11  29     422870.62     445943.72      3026.97 o                         
  25  11  29      15273.77       6261.33       859.35 o                         
  27  11  29     288048.66     254351.25      2052.59 o                         
   1  13  29    1153736.25    1188986.25      7894.53 o                         
   3  13  29     712965.88     706124.25      4909.55 o                         
   5  13  29    1543315.25    1465396.12      9205.91 o                         
   7  13  29      20820.63      15980.61       669.02 o                         
   9  13  29     507485.34     472662.81      3447.88 o                         
  11  13  29      25229.16      59225.30      1041.17 o                         
  13  13  29       8917.29       4180.96       655.42 o                         
  15  13  29     259392.67     232537.98      1975.82 o                         
  17  13  29     349054.34     346790.41      2439.56 o                         
  19  13  29     289628.06     299300.34      2100.50 o                         
  21  13  29     914021.56     961475.62      6236.79 o                         
  23  13  29     509400.44     559333.12      4009.11 o                         
  25  13  29      11580.38      14592.14       762.55 o                         
  27  13  29      19979.67      11806.84       791.53 o                         
   1  15  29      20969.27      24906.25       737.16 o                         
   3  15  29    3677997.00    3689929.75     26582.71 o                         
   5  15  29       1110.46       6955.72       702.48 o                         
   7  15  29     878059.06     927417.38      6237.66 o                         
   9  15  29    1618119.88    1529772.88     10641.45 o                         
  11  15  29    1261345.50    1232412.12      8477.35 o                         
  13  15  29      66892.10      63697.93       993.88 o                         
  15  15  29     478459.62     488354.56      3570.88 o                         
  17  15  29     960863.75     934203.19      6370.64 o                         
  19  15  29      13329.99      17524.21       764.12 o                         
  21  15  29     134088.64     119920.63      1232.45 o                         
  23  15  29    1171424.12    1155016.00      7269.98 o                         
  25  15  29     603822.19     596870.69      4231.72 o                         
  27  15  29     316591.75     348382.53      3117.21 o                         
   1  17  29     441646.16     488542.34      3534.64 o                         
   3  17  29      36428.68      39856.31       769.40 o                         
   5  17  29     618267.38     625699.56      4256.23 o                         
   7  17  29     925748.06     934538.44      6265.30 o                         
   9  17  29     636835.81     611608.25      4945.32 o                         
  11  17  29     137983.12     128170.94      1386.44 o                         
  13  17  29      28608.18      15096.09       644.15 o                         
  15  17  29    1629736.88    1663768.38     10429.25 o                         
  17  17  29     209974.62     214422.05      1845.35 o                         
  19  17  29       4350.97       2695.82       649.55 o                         
  21  17  29     267658.75     286631.34      2343.46 o                         
  23  17  29     126691.35     128170.83      1345.47 o                         
  25  17  29     303695.91     291862.28      2337.85 o                         
  27  17  29       6202.29      15968.51       805.06 o                         
   1  19  29     724788.06     796143.00      5160.34 o                         
   3  19  29    4705392.50    4670123.50     27291.66 o                         
   5  19  29    1698988.00    1717647.75     10894.58 o                         
   7  19  29    2064809.00    2197968.75     13446.11 o                         
   9  19  29      47932.12      43521.66       973.68 o                         
  11  19  29     585580.44     568652.81      4200.31 o                         
  13  19  29     518947.81     494696.44      3428.57 o                         
  15  19  29     490761.75     540819.38      3826.17 o                         
  17  19  29     234852.08     271821.62      2255.39 o                         
  19  19  29     558675.00     610662.38      4085.81 o                         
  21  19  29     199055.72     197011.42      1764.92 o                         
  23  19  29      34549.02      42934.85       896.80 o                         
  25  19  29      75684.13      85557.44      1188.92 o                         
  27  19  29     218722.20     239450.02      2046.33 o                         
   1  21  29     125905.89     127226.54      1217.94 o                         
   3  21  29     462800.94     479662.84      3284.99 o                         
   5  21  29     879536.06     814223.00      5633.63 o                         
   7  21  29     115850.23      90541.42      1081.97 o                         
   9  21  29       6505.72       9787.62       798.99 o                         
  11  21  29     344241.91     364449.41      2895.53 o                         
  13  21  29     602207.31     643978.88      4373.79 o                         
  15  21  29     489472.75     521771.19      4062.85 o                         
  17  21  29     189607.09     217858.12      1743.74 o                         
  19  21  29     492957.56     553304.44      3719.96 o                         
  21  21  29     322052.19     297326.41      2242.38 o                         
  23  21  29     475767.03     527295.81      3680.53 o                         
  25  21  29      98107.77      96012.27      1188.97 o                         
  27  21  29      20671.80      15453.78       877.69 o                         
   1  23  29     491323.19     476289.72      3280.08 o                         
   3  23  29       8186.19       7956.96       672.01 o                         
   5  23  29      48186.29      41024.64      1042.66 o                         
   7  23  29     282236.75     323634.53      2505.82 o                         
   9  23  29     253116.69     270172.09      2085.67 o                         
  11  23  29     143000.50     151555.31      1463.41 o                         
  13  23  29     296382.56     353904.16      2704.41 o                         
  15  23  29      19147.16      19464.89       789.23 o                         
  17  23  29      47424.69      42706.98       859.62 o                         
  19  23  29     343291.03     388197.50      2788.02 o                         
  21  23  29     711015.88     822890.19      4959.77 o                         
  23  23  29     116663.23      94495.97      1186.65 o                         
  25  23  29      15221.72       8337.53       760.80 o                         
  27  23  29     142520.45     160330.77      1520.25 o                         
   1  25  29     906834.56     809143.00      5973.52 o                         
   3  25  29     749806.75     732598.44      4832.56 o                         
   5  25  29    1342277.00    1427261.25      9169.26 o                         
   7  25  29     905183.94     958879.00      6716.79 o                         
   9  25  29      62820.30      52697.12       964.34 o                         
  11  25  29     855836.12     906356.81      5355.56 o                         
  13  25  29     282484.25     289384.91      2217.35 o                         
  15  25  29     699252.88     761870.50      5123.75 o                         
  17  25  29     543910.31     605439.19      4222.90 o                         
  19  25  29      85452.59     115522.82      1333.36 o                         
  21  25  29     438836.00     412898.84      3295.11 o                         
  23  25  29      32556.06      49222.35      1210.72 o                         
  25  25  29      21612.50      19136.23       813.12 o                         
  27  25  29     103523.55     109383.82      1427.39 o                         
   1  27  29     307421.38     280810.06      2261.61 o                         
   3  27  29     101528.92     100605.91      1224.67 o                         
   5  27  29      41403.64      46589.79       931.32 o                         
   7  27  29    1115228.00    1156080.38      7716.86 o                         
   9  27  29    1275593.38    1366022.88      8894.31 o                         
  11  27  29        566.86       2013.21       776.40 o                         
  13  27  29      67033.98      61625.34       998.32 o                         
  15  27  29     189049.72     176497.39      1547.95 o                         
  17  27  29      17531.70      15461.81       899.91 o                         
  19  27  29       1322.38       3154.86       840.20 o                         
  21  27  29       1764.33       3280.47       815.78 o                         
  23  27  29     109804.29     106033.11      1396.44 o                         
  25  27  29     127216.42     124884.92      1405.83 o                         
  27  27  29     101611.05      93735.36      1253.79 o                         
   1  29  29    1288141.62    1403023.75      8957.06 o                         
   3  29  29     786202.38     737005.50      5033.26 o                         
   5  29  29    1409554.12    1459074.88      9902.35 o                         
   7  29  29     336119.09     361501.59      2885.36 o                         
   9  29  29     239201.83     256542.09      2151.37 o                         
  11  29  29      18938.31      26583.82       897.89 o                         
  13  29  29      15464.43      16784.23       794.29 o                         
  15  29  29     298761.94     313585.19      2270.89 o                         
  17  29  29     176695.02     174363.58      1523.80 o                         
  19  29  29     147492.03     171741.98      1854.81 o                         
  21  29  29        190.90       -204.33       993.71 o                         
  23  29  29     135604.97     178260.97      1737.95 o                         
  25  29  29      65718.74      53825.73      1154.73 o                         
  27  29  29      42040.15      39595.62      1141.67 o                         
  29  29  29       4460.18       1556.46      1639.71 o                         
   2   0  30    2289930.75    2395735.25     25879.46 o                         
   6   0  30     175513.12     152665.50      2184.38 o                         
  10   0  30    7176105.00    7252787.50     63358.19 o                         
  14   0  30     231643.67     202538.80      2672.89 o                         
  18   0  30     190407.66     201405.48      2946.64 o                         
  22   0  30     772308.81     862570.69      8075.65 o                         
  26   0  30     230264.27     221821.34      2308.14 o                         
   0   2  30      69802.80      81506.77      1856.02 o                         
   2   2  30     793037.31     744102.75      6630.88 o                         
   4   2  30     865641.38     863590.19      6414.82 o                         
   6   2  30     726924.81     751203.94      5462.83 o                         
   8   2  30     195093.91     146775.33      1403.20 o                         
  10   2  30       4655.76       5157.79       622.55 o                         
  12   2  30      18077.00      23152.37       756.46 o                         
  14   2  30    1081729.50    1104916.25      7589.49 o                         
  16   2  30    2163115.25    2189887.50     14629.89 o                         
  18   2  30    1303448.25    1412558.12      8718.76 o                         
  20   2  30      29030.46      53266.42       965.40 o                         
  22   2  30     348808.97     412390.56      2976.70 o                         
  24   2  30     171830.19     198414.59      1807.54 o                         
  26   2  30       9902.01       8490.43       688.08 o                         
  28   2  30    1394994.62    1441388.88     10010.96 o                         
   2   4  30     104855.70     117769.33      1232.09 o                         
   4   4  30      89027.65      86020.70       955.16 o                         
   6   4  30      93361.45     120027.91      1250.62 o                         
   8   4  30     552618.44     664175.12      4815.00 o                         
  10   4  30     262992.56     294808.03      2472.13 o                         
  12   4  30       8921.80       7658.31       630.27 o                         
  14   4  30      58828.36      61076.85       992.78 o                         
  16   4  30      74354.46      62460.53       945.77 o                         
  18   4  30    1660072.12    1633860.75     10999.61 o                         
  20   4  30      10836.84      12125.89       787.81 o                         
  22   4  30     610677.81     682173.56      5404.98 o                         
  24   4  30     869906.81     846817.44      5526.91 o                         
  26   4  30      69082.29      59299.46       943.83 o                         
  28   4  30     113310.97     122263.16      1347.05 o                         
   0   6  30    2472721.00    2620843.00     23152.79 o                         
   2   6  30      90834.73      77893.91      1128.61 o                         
   4   6  30     382838.31     379410.91      2869.09 o                         
   6   6  30      69978.84      79851.50       899.50 o                         
   8   6  30     371877.72     357853.56      2542.74 o                         
  10   6  30     362922.25     359671.97      3035.71 o                         
  12   6  30     311503.25     383470.72      2918.59 o                         
  14   6  30    2615937.00    2532446.75     15445.58 o                         
  16   6  30     131547.70     140939.48      1394.71 o                         
  18   6  30    1441324.00    1552941.50     10669.76 o                         
  20   6  30       6077.86      11178.18       727.54 o                         
  22   6  30       3935.53       2716.18       748.33 o                         
  24   6  30      39023.13      37734.09       858.09 o                         
  26   6  30     407265.00     430600.50      3092.70 o                         
  28   6  30     178321.11     191003.00      1668.02 o                         
   2   8  30     287823.62     303109.12      2380.89 o                         
   4   8  30      10508.42       3925.74       646.82 o                         
   6   8  30     627064.44     552442.88      3814.13 o                         
   8   8  30     674258.44     643255.50      4343.35 o                         
  10   8  30       7646.88       7630.68       610.31 o                         
  12   8  30      16907.43      11168.44       665.06 o                         
  14   8  30     473800.22     430598.56      3479.04 o                         
  16   8  30    4625259.00    4771197.00     30398.78 o                         
  18   8  30     754166.88     745042.25      5406.78 o                         
  20   8  30     483871.16     557650.62      3980.44 o                         
  22   8  30      10841.72      13690.71       750.42 o                         
  24   8  30     346938.16     379878.62      3253.57 o                         
  26   8  30        230.77        276.43       940.39 o                         
  28   8  30      63236.71      62258.04      1078.72 o                         
   0  10  30     799744.69     844827.69      8842.34 o                         
   2  10  30       2658.71       7289.06       623.66 o                         
   4  10  30    2176447.75    2273588.25     15541.09 o                         
   6  10  30     395219.75     399204.56      2926.36 o                         
   8  10  30     451277.06     457185.00      3158.76 o                         
  10  10  30       4909.36       2773.54       728.67 o                         
  12  10  30      38704.81      58820.58       921.93 o                         
  14  10  30       8409.39       4459.52       693.55 o                         
  16  10  30     307562.91     324618.34      2378.53 o                         
  18  10  30      96252.48      79111.96       973.99 o                         
  20  10  30     110358.56     117390.64      1142.73 o                         
  22  10  30     631014.06     638736.56      4495.31 o                         
  24  10  30       2092.75       -357.89       715.78 o                         
  26  10  30      28647.51      30505.35       847.74 o                         
  28  10  30     530030.88     614844.38      3983.20 o                         
   2  12  30      54729.34      35308.82       828.59 o                         
   4  12  30      52534.61      45693.77       949.99 o                         
   6  12  30     416382.19     391424.12      2756.09 o                         
   8  12  30      13954.73      12661.07       699.86 o                         
  10  12  30        890.02       2241.83       712.51 o                         
  12  12  30    1547828.12    1638937.50     11925.07 o                         
  14  12  30     405109.47     429136.81      3104.38 o                         
  16  12  30     299091.53     261537.67      2009.40 o                         
  18  12  30    1159343.38    1168579.50      7425.54 o                         
  20  12  30     388764.12     383619.38      2941.57 o                         
  22  12  30       8116.37       4251.11       730.75 o                         
  24  12  30     149629.09     160891.97      1572.80 o                         
  26  12  30      57137.42      49223.30       940.97 o                         
  28  12  30     398796.06     429911.88      3262.69 o                         
   0  14  30      35085.30      17522.86       998.20 o                         
   2  14  30     705978.62     732074.56      5005.94 o                         
   4  14  30        326.31       -353.35       706.70 o                         
   6  14  30        622.41        884.96       589.75 o                         
   8  14  30     192831.80     220361.92      2030.91 o                         
  10  14  30      93308.31      96401.16      1141.37 o                         
  12  14  30    1536816.62    1603893.00      9973.51 o                         
  14  14  30     141373.86     115180.45      1225.41 o                         
  16  14  30     808895.38     859699.62      5429.29 o                         
  18  14  30       3213.33       2290.77       669.18 o                         
  20  14  30    1273114.50    1271801.62      8487.80 o                         
  22  14  30    1820771.88    1912604.62     11487.06 o                         
  24  14  30     414598.75     439977.59      3800.27 o                         
  26  14  30     384945.22     389181.28      2665.96 o                         
  28  14  30      15437.74      17583.22       792.00 o                         
   2  16  30     189969.66     160559.95      1435.25 o                         
   4  16  30    2205202.00    2195758.25     15476.17 o                         
   6  16  30     619051.31     601414.69      4480.51 o                         
   8  16  30        923.97        342.85       680.46 o                         
  10  16  30    1326745.75    1318943.00      8920.77 o                         
  12  16  30      65914.68      67066.90      1045.40 o                         
  14  16  30      99937.02     108543.33      1114.06 o                         
  16  16  30     229024.84     203824.28      1597.77 o                         
  18  16  30      10453.02       4439.82       693.14 o                         
  20  16  30     118500.52     123913.77      1425.67 o                         
  22  16  30       9257.17       6064.16       727.44 o                         
  24  16  30     895920.69     906804.00      5929.10 o                         
  26  16  30       3140.84       6928.15       774.84 o                         
  28  16  30      72769.30      73603.20      1133.53 o                         
   0  18  30      77346.56     110489.16      1666.08 o                         
   2  18  30    2220333.00    2340406.25     14883.49 o                         
   4  18  30     150514.39     160046.89      1408.70 o                         
   6  18  30     123446.18     143151.72      1385.08 o                         
   8  18  30     329018.28     338779.16      2621.42 o                         
  10  18  30     218465.20     192740.41      1840.28 o                         
  12  18  30      10921.75       6839.63       733.95 o                         
  14  18  30     264088.91     267413.91      2111.22 o                         
  16  18  30     407681.38     369946.91      2722.87 o                         
  18  18  30     729645.50     720333.56      4915.76 o                         
  20  18  30       1904.16       1449.83       770.58 o                         
  22  18  30      34537.99      28210.39       834.67 o                         
  24  18  30        961.11       1310.56       753.69 o                         
  26  18  30      99044.83      98763.25      1278.97 o                         
  28  18  30     159056.78     185120.44      1719.03 o                         
   2  20  30    1127358.12    1134586.12      8171.80 o                         
   4  20  30      40893.91      29355.66       834.41 o                         
   6  20  30     450423.06     452190.53      3543.67 o                         
   8  20  30      36869.23      36899.93       922.71 o                         
  10  20  30    1225929.62    1377091.62      8455.66 o                         
  12  20  30      71846.59      74089.84      1040.50 o                         
  14  20  30     198855.88     207984.05      1797.07 o                         
  16  20  30     231439.64     224839.94      1975.10 o                         
  18  20  30    1410343.00    1448656.38      9953.92 o                         
  20  20  30     482090.19     491046.09      3797.88 o                         
  22  20  30      16282.87       5619.44       745.63 o                         
  24  20  30     268418.09     327590.91      2605.34 o                         
  26  20  30     410681.25     419977.97      2981.63 o                         
  28  20  30        403.30        -62.59       782.78 o                         
   0  22  30     901425.31     904170.44      8323.45 o                         
   2  22  30      39758.43      35999.28       856.12 o                         
   4  22  30      65197.45      66353.38       967.68 o                         
   6  22  30    1987112.12    2162165.75     12959.41 o                         
   8  22  30     311108.94     379885.44      2779.27 o                         
  10  22  30    3114648.25    3162018.25     22304.52 o                         
  12  22  30     172237.55     195368.70      1779.43 o                         
  14  22  30     360034.56     359938.25      2706.94 o                         
  16  22  30     418620.88     491420.72      3356.18 o                         
  18  22  30     257135.30     238316.95      1837.37 o                         
  20  22  30     228077.33     225861.75      1856.95 o                         
  22  22  30      51145.48      46338.14       915.06 o                         
  24  22  30      68980.25      72864.18      1214.25 o                         
  26  22  30     321712.62     314946.72      2602.87 o                         
  28  22  30        171.62       -396.24       792.47 o                         
   2  24  30     634417.00     618507.56      4782.14 o                         
   4  24  30    1862017.62    1810306.62     11010.28 o                         
   6  24  30      78891.42      80618.60      1074.98 o                         
   8  24  30     616573.44     679253.38      4942.87 o                         
  10  24  30     694084.56     764705.31      5326.83 o                         
  12  24  30     489432.56     520284.97      3582.73 o                         
  14  24  30       7414.45       5761.07       794.46 o                         
  16  24  30     380863.91     387256.28      2836.46 o                         
  18  24  30      59294.06      48608.32       945.61 o                         
  20  24  30       5152.66       2380.28       816.03 o                         
  22  24  30     125087.22     119638.70      1316.20 o                         
  24  24  30     161333.69     225253.50      2196.57 o                         
  26  24  30     869844.50     943332.25      6331.76 o                         
  28  24  30      16882.14      31437.03       986.82 o                         
   0  26  30    1518174.38    1528845.38     13656.34 o                         
   2  26  30     266609.00     254260.34      1957.92 o                         
   4  26  30     440350.38     448679.22      3037.10 o                         
   6  26  30      29447.12      25972.68       893.50 o                         
   8  26  30     456313.19     450956.00      3355.73 o                         
  10  26  30    1837036.62    2033012.00     12577.04 o                         
  12  26  30      18444.63      22087.38       835.37 o                         
  14  26  30       1014.63        421.00       784.05 o                         
  16  26  30     122198.96     134212.53      1379.56 o                         
  18  26  30    1665277.88    1685601.38     10464.28 o                         
  20  26  30    1383725.75    1517108.12      9228.31 o                         
  22  26  30     304940.94     334879.00      2752.22 o                         
  24  26  30     246507.59     252387.52      2174.67 o                         
  26  26  30     206492.12     230965.05      2110.84 o                         
  28  26  30     710069.94     693637.12      4883.73 o                         
   2  28  30       4001.41       8515.92       780.17 o                         
   4  28  30    1278241.38    1226130.62      8202.30 o                         
   6  28  30     254911.66     296646.88      2460.30 o                         
   8  28  30    3820454.75    3943861.00     24609.88 o                         
  10  28  30     808497.31     882350.50      6275.23 o                         
  12  28  30     692757.62     753183.56      5250.89 o                         
  14  28  30     215390.55     245895.52      2091.78 o                         
  16  28  30      65838.73      56895.96      1047.49 o                         
  18  28  30       1465.16       1322.40       765.12 o                         
  20  28  30      48276.75      44379.38      1086.30 o                         
  22  28  30      29079.80      30588.28       990.38 o                         
  24  28  30      38829.29      39009.39      1081.24 o                         
  26  28  30     142676.86     143521.77      1464.20 o                         
  28  28  30      19532.07      16448.88       913.00 o                         
   0  30  30     115046.14     118946.11      1762.69 o                         
   2  30  30      85431.91      74462.39      1016.11 o                         
   4  30  30     277203.44     344445.12      2777.09 o                         
   6  30  30     119476.11     129276.44      1609.28 o                         
   8  30  30      17855.86      17199.08       821.49 o                         
  10  30  30     104725.42     113582.20      1382.15 o                         
  12  30  30         86.38       1915.87       795.39 o                         
  14  30  30     135316.98     122302.61      1318.38 o                         
  16  30  30     167455.56     155767.44      1620.04 o                         
  18  30  30     108050.41      93353.16      1191.63 o                         
  20  30  30      24655.65      31834.66       942.21 o                         
  22  30  30       1892.68        841.67       889.51 o                         
  24  30  30       1327.31       3693.67       845.85 o                         
  26  30  30     154463.91     133629.45      1529.75 o                         
  28  30  30      85626.62      92204.56      1432.57 o                         
  30  30  30     749653.38     839556.75     10977.84 o                         
   1   1  31     154386.75     139604.03      1430.11 o                         
   3   1  31     281661.16     230951.11      2408.86 o                         
   5   1  31      19231.12      23550.36       674.79 o                         
   7   1  31        517.78       1263.86       626.04 o                         
   9   1  31    1757077.50    1742497.75     11608.24 o                         
  11   1  31       1007.54        303.16       966.60 o                         
  13   1  31    1365979.12    1326944.75      8917.34 o                         
  15   1  31     123284.08     156720.06      1512.29 o                         
  17   1  31        334.68       -255.69       727.07 o                         
  19   1  31      11337.08      12023.93       698.54 o                         
  21   1  31     666331.75     704434.69      4736.96 o                         
  23   1  31     106251.66      93038.18      1083.57 o                         
  25   1  31     385927.47     393477.69      2961.00 o                         
  27   1  31      19932.00      21713.40       773.42 o                         
  29   1  31     407773.31     456013.00      3755.88 o                         
   1   3  31      40882.86      52613.71       785.41 o                         
   3   3  31      79214.18      72423.76       983.56 o                         
   5   3  31    2141920.25    2163634.00     14864.39 o                         
   7   3  31      19383.76      36676.34       741.15 o                         
   9   3  31     181832.08     210801.50      2018.10 o                         
  11   3  31     116269.12      96197.16      1224.30 o                         
  13   3  31      86923.01     110065.27      1255.91 o                         
  15   3  31      33743.29      34870.48       797.81 o                         
  17   3  31     740807.44     721367.19      5325.45 o                         
  19   3  31      84959.45      75419.84      1091.12 o                         
  21   3  31      21003.81      26590.08       752.51 o                         
  23   3  31     533801.75     584980.69      4217.53 o                         
  25   3  31     117079.02     127138.53      1394.86 o                         
  27   3  31     282128.94     292564.47      2224.11 o                         
  29   3  31     463545.72     504604.38      4036.90 o                         
   1   5  31    1462946.00    1416931.75      9643.50 o                         
   3   5  31        166.25       5794.13       674.24 o                         
   5   5  31      60388.14      43757.16       743.06 o                         
   7   5  31     544769.88     484403.09      3719.49 o                         
   9   5  31     292228.41     244546.73      2073.64 o                         
  11   5  31      78714.02      86869.42      1120.15 o                         
  13   5  31     535244.81     504330.84      3920.71 o                         
  15   5  31    1683693.38    1690674.75     12112.37 o                         
  17   5  31     524926.75     504924.66      3724.27 o                         
  19   5  31     129987.23     124855.64      1210.43 o                         
  21   5  31     146729.28     122290.01      1272.39 o                         
  23   5  31    1060513.62    1030868.12      6580.77 o                         
  25   5  31     619441.75     603772.62      4039.24 o                         
  27   5  31     474189.66     521250.91      3443.08 o                         
  29   5  31     228768.08     205290.41      1889.54 o                         
   1   7  31     767861.94     708998.81      4987.19 o                         
   3   7  31     348638.50     309473.19      2191.68 o                         
   5   7  31     252939.80     217154.67      1816.74 o                         
   7   7  31      90853.59      72833.02       992.46 o                         
   9   7  31    2123993.50    2062925.00     14848.97 o                         
  11   7  31     296919.28     309023.78      2551.59 o                         
  13   7  31     122589.48     134207.00      1417.50 o                         
  15   7  31      22571.99      20024.02       767.46 o                         
  17   7  31    1283273.25    1392733.88      9657.37 o                         
  19   7  31     738079.75     779008.81      5370.65 o                         
  21   7  31      87460.19      86938.28      1077.50 o                         
  23   7  31     783587.12     825388.06      5897.34 o                         
  25   7  31    1148214.88    1218680.50      9618.44 o                         
  27   7  31    1159712.25    1211033.88      7783.77 o                         
  29   7  31      73876.88      76518.88      1155.04 o                         
   1   9  31        112.59        479.38       630.41 o                         
   3   9  31     890210.94     826025.31      5646.40 o                         
   5   9  31      10613.68      29968.21       758.68 o                         
   7   9  31    1005533.75     997677.69      6915.91 o                         
   9   9  31      36973.04      58528.08      1054.90 o                         
  11   9  31     531984.00     564360.00      4171.84 o                         
  13   9  31     539076.38     535930.88      3806.76 o                         
  15   9  31     944022.69     973274.94      6185.17 o                         
  17   9  31        520.52         45.35       661.98 o                         
  19   9  31       2121.02       -431.77       863.54 o                         
  21   9  31     463945.25     471547.59      3653.63 o                         
  23   9  31     253010.92     287342.00      2743.96 o                         
  25   9  31     802858.62     865180.19      5371.18 o                         
  27   9  31     118647.78     139106.84      1414.52 o                         
  29   9  31      82810.77      89467.09      1175.88 o                         
   1  11  31    1555742.75    1554182.00      9793.11 o                         
   3  11  31     626527.50     688376.88      4766.74 o                         
   5  11  31    1479872.62    1561659.62      9811.46 o                         
   7  11  31     108465.52     104219.38      1093.73 o                         
   9  11  31     287042.06     317203.22      2698.41 o                         
  11  11  31     115254.10     119425.65      1355.45 o                         
  13  11  31     336462.34     356144.09      2767.82 o                         
  15  11  31     166593.05     143500.39      1324.59 o                         
  17  11  31    1194298.12    1135699.75      8233.63 o                         
  19  11  31      46265.27      34052.27       789.31 o                         
  21  11  31     263142.12     281401.41      2336.47 o                         
  23  11  31     331664.56     325004.59      2666.30 o                         
  25  11  31      60545.61      50079.47       952.56 o                         
  27  11  31     122409.95     111734.27      1385.12 o                         
  29  11  31       7719.80      10363.44       847.27 o                         
   1  13  31    1399195.88    1336947.00      8533.35 o                         
   3  13  31      23977.48      35644.58       835.05 o                         
   5  13  31     154137.73     132472.30      1411.56 o                         
   7  13  31     962569.94     982394.50      8318.17 o                         
   9  13  31    1020760.94     974312.00      6826.57 o                         
  11  13  31      99151.22     108108.42      1211.09 o                         
  13  13  31     164592.98     154516.88      1432.76 o                         
  15  13  31      47792.52      51161.89       880.20 o                         
  17  13  31      97919.19      98313.46      1134.74 o                         
  19  13  31     355204.75     366951.72      2896.09 o                         
  21  13  31    1437106.50    1520592.88      9771.50 o                         
  23  13  31      15107.41      19262.26       743.79 o                         
  25  13  31     395782.06     393516.78      3040.01 o                         
  27  13  31      33915.89      36310.27       949.70 o                         
  29  13  31     806365.44     906418.25      7111.68 o                         
   1  15  31      82495.53      51118.69       913.16 o                         
   3  15  31    2340706.50    2463525.75     15891.51 o                         
   5  15  31     499772.91     490806.09      3424.64 o                         
   7  15  31     404862.97     410776.22      3074.68 o                         
   9  15  31        938.02        603.37       662.21 o                         
  11  15  31     103915.91      86930.10      1136.16 o                         
  13  15  31      39848.05      53321.98       924.62 o                         
  15  15  31     220887.86     211616.80      1768.13 o                         
  17  15  31    1232465.50    1223478.38      7780.87 o                         
  19  15  31    1089143.88    1096644.75      7079.32 o                         
  21  15  31     229360.28     251911.86      1888.88 o                         
  23  15  31    2715605.50    2661189.75     15528.14 o                         
  25  15  31      33207.77      15100.03       808.95 o                         
  27  15  31        643.98      10667.68       761.70 o                         
  29  15  31       2558.73        954.77       756.36 o                         
   1  17  31    1611207.88    1498893.25      9466.59 o                         
   3  17  31    1395086.62    1368767.12      9153.18 o                         
   5  17  31     432187.94     446116.59      3487.88 o                         
   7  17  31    1200251.00    1277450.38      8452.35 o                         
   9  17  31      25200.30      27324.91       903.82 o                         
  11  17  31      59067.43      55339.54       968.33 o                         
  13  17  31      13298.05      15538.35       751.92 o                         
  15  17  31      11032.11      14334.75       777.91 o                         
  17  17  31      23107.19      29539.98       846.05 o                         
  19  17  31      52197.45      53516.09       956.10 o                         
  21  17  31     179493.02     163948.44      1574.28 o                         
  23  17  31        367.51       -108.18       756.33 o                         
  25  17  31     489571.06     462394.94      3362.26 o                         
  27  17  31     476766.03     497035.34      3413.68 o                         
  29  17  31     433544.34     473012.66      3521.27 o                         
   1  19  31    2142143.25    2111630.25     13277.08 o                         
   3  19  31    1399916.50    1365063.50      8821.02 o                         
   5  19  31      24641.05      29828.47       763.58 o                         
   7  19  31      16554.98      29607.61       748.93 o                         
   9  19  31       5890.50       7851.50       726.42 o                         
  11  19  31     188677.73     205762.14      1792.29 o                         
  13  19  31     708757.38     748623.94      5421.42 o                         
  15  19  31     232449.89     219468.39      1796.30 o                         
  17  19  31     708334.81     729962.88      4999.15 o                         
  19  19  31     217526.69     200320.83      1695.58 o                         
  21  19  31      42000.85      35165.08       879.57 o                         
  23  19  31     102042.29     134239.28      1439.76 o                         
  25  19  31        352.32       1640.88       796.50 o                         
  27  19  31      93924.44      92248.02      1156.73 o                         
  29  19  31     226624.33     209595.77      1841.15 o                         
   1  21  31       3643.47       1285.96       770.37 o                         
   3  21  31     308916.50     298498.88      2216.35 o                         
   5  21  31     274480.34     296311.16      2269.56 o                         
   7  21  31     100729.48      84066.72      1087.36 o                         
   9  21  31    1242394.50    1244646.12      7845.82 o                         
  11  21  31       2152.95       1839.39       767.17 o                         
  13  21  31     462043.25     490885.16      3458.93 o                         
  15  21  31    1990227.12    2155016.25     13795.98 o                         
  17  21  31    1487520.62    1574558.12     11297.80 o                         
  19  21  31     324428.00     332784.44      2665.71 o                         
  21  21  31      74263.41      63982.85      1015.12 o                         
  23  21  31      28216.21      40897.75       937.79 o                         
  25  21  31       3848.69       3824.11       958.41 o                         
  27  21  31     458903.81     506141.78      3594.52 o                         
  29  21  31      78870.27      64680.14      1102.92 o                         
   1  23  31      62240.57      60224.00       977.03 o                         
   3  23  31      67320.07      92204.12      1100.60 o                         
   5  23  31       5066.81       4371.85       711.63 o                         
   7  23  31     447861.81     487553.88      3318.70 o                         
   9  23  31     152689.03     173790.78      1592.59 o                         
  11  23  31      50285.66      51878.37       959.86 o                         
  13  23  31     350312.09     349646.16      2890.10 o                         
  15  23  31    2391781.75    2462175.00     16592.10 o                         
  17  23  31        573.77       3225.87       781.75 o                         
  19  23  31        409.40       -251.63       744.36 o                         
  21  23  31     140065.34     136091.39      1538.61 o                         
  23  23  31      21122.57      23284.51       893.32 o                         
  25  23  31      43210.00      40783.48      1016.09 o                         
  27  23  31      19906.61      16144.38       981.17 o                         
  29  23  31     214059.34     203137.77      1821.67 o                         
   1  25  31     455045.06     472410.28      3310.92 o                         
   3  25  31      89288.20     105252.41      1348.07 o                         
   5  25  31      18220.19      24170.38       801.42 o                         
   7  25  31    2466742.50    2674885.00     19803.31 o                         
   9  25  31      83128.88      64502.13      1043.93 o                         
  11  25  31      45469.80      51681.07       987.59 o                         
  13  25  31     161102.59     150681.77      1647.63 o                         
  15  25  31    1200123.00    1206513.75      8584.43 o                         
  17  25  31      75524.98      69226.38      1104.88 o                         
  19  25  31      44889.95      53670.23      1037.47 o                         
  21  25  31     356776.28     399900.06      3085.61 o                         
  23  25  31        279.95       -325.68       954.01 o                         
  25  25  31      57364.18      55560.28      1067.48 o                         
  27  25  31      33953.27      35386.22      1136.11 o                         
  29  25  31      29178.04      43619.98      1117.81 o                         
   1  27  31     410046.19     364962.62      2893.89 o                         
   3  27  31     121584.02     114706.45      1298.97 o                         
   5  27  31      38463.87      59105.71       996.72 o                         
   7  27  31     341506.03     328717.50      2659.40 o                         
   9  27  31     544903.25     594424.88      4418.57 o                         
  11  27  31     173485.92     178274.06      1585.71 o                         
  13  27  31     105547.30     110452.62      1311.43 o                         
  15  27  31     236538.42     238733.34      2109.93 o                         
  17  27  31    1146520.25    1191012.00      8618.67 o                         
  19  27  31      11416.56      15954.78       928.94 o                         
  21  27  31     140879.97     127385.44      1659.14 o                         
  23  27  31        292.63        398.72       888.48 o                         
  25  27  31      99985.72      85172.79      1255.14 o                         
  27  27  31     728633.50     754545.69      4935.72 o                         
  29  27  31     695521.62     713747.12      5117.74 o                         
   1  29  31      17145.44      23529.49       920.26 o                         
   3  29  31       4170.48       2827.64       808.38 o                         
   5  29  31     104874.46     110802.41      1385.18 o                         
   7  29  31       3448.18       1803.25       812.21 o                         
   9  29  31       2008.04       2681.77       938.27 o                         
  11  29  31      61658.68      67423.45      1041.32 o                         
  13  29  31      48795.12      40018.52      1073.14 o                         
  15  29  31      31877.09      25519.91       977.76 o                         
  17  29  31     211927.00     216421.14      1807.88 o                         
  19  29  31      11188.30       7715.34       796.35 o                         
  21  29  31     326579.34     308994.00      2567.91 o                         
  23  29  31      18926.93      11958.27       972.20 o                         
  25  29  31     206512.62     201064.41      1874.81 o                         
  27  29  31     138650.53     155576.08      1813.55 o                         
  29  29  31        287.94       2275.28       995.89 o                         
   1  31  31      36758.90      43377.86       974.53 o                         
   3  31  31       4335.95       7429.48       914.23 o                         
   5  31  31     625915.75     650192.69      4877.83 o                         
   7  31  31     518271.94     557860.75      3727.83 o                         
   9  31  31      93445.90      81662.34      1280.18 o                         
  11  31  31     266103.97     279887.78      2477.40 o                         
  13  31  31      45103.21      49637.29      1051.84 o                         
  15  31  31     865778.19     915310.00      6687.01 o                         
  17  31  31     126517.73     127623.17      1514.71 o                         
  19  31  31     231313.44     244391.00      2046.93 o                         
  21  31  31      98153.50     120460.49      1552.13 o                         
  23  31  31      30657.40      32068.64      1056.85 o                         
  25  31  31     111006.31     122401.96      1515.30 o                         
  27  31  31       1488.18       -408.66       979.72 o                         
  29  31  31       3401.62       4454.65      1105.26 o                         
  31  31  31       1174.70       2726.66      1754.40 o                         
   0   0  32     403679.38     461280.94     14788.90 o                         
   4   0  32      12756.25      35352.62      1008.57 o                         
   8   0  32    1657203.50    1610788.00     16253.28 o                         
  12   0  32     140115.12     116602.41      1722.60 o                         
  16   0  32    1726147.25    1559847.00     13528.34 o                         
  20   0  32     153271.69     165334.33      2053.34 o                         
  24   0  32    2879794.25    2983122.25     25241.36 o                         
  28   0  32     145582.36     130359.14      2184.61 o                         
   2   2  32    1380118.50    1385244.00      9384.90 o                         
   4   2  32    1178432.38    1136639.88      8483.63 o                         
   6   2  32      90525.41      67946.06      1015.93 o                         
   8   2  32     130470.18     126533.32      1254.96 o                         
  10   2  32    1055989.50    1184465.38      8097.01 o                         
  12   2  32    5421074.00    5399598.50     38566.76 o                         
  14   2  32     614203.38     607415.38      4381.06 o                         
  16   2  32     244137.48     250013.97      1929.14 o                         
  18   2  32      51252.24      35318.91       801.12 o                         
  20   2  32      12196.74       5492.95       711.71 o                         
  22   2  32    1660134.50    1676515.75     10479.32 o                         
  24   2  32     229846.53     239756.45      1884.66 o                         
  26   2  32     129313.39     120001.27      1285.99 o                         
  28   2  32     188401.03     176543.25      1655.60 o                         
  30   2  32      44945.56      45407.95      1053.83 o                         
   0   4  32     353372.75     451849.34      4521.46 o                         
   2   4  32    1065960.38    1005188.12      6837.59 o                         
   4   4  32     808985.50     781830.56      5802.58 o                         
   6   4  32     160609.75     137608.61      1547.84 o                         
   8   4  32      27901.16      34388.70       704.32 o                         
  10   4  32    1549516.25    1615003.25     10834.10 o                         
  12   4  32       4364.66       3702.86       661.36 o                         
  14   4  32     565301.69     586115.56      4052.86 o                         
  16   4  32     761603.62     746185.06      5493.48 o                         
  18   4  32    1153593.38    1228652.88      8346.83 o                         
  20   4  32      70952.18      78775.36      1053.41 o                         
  22   4  32     519294.31     469920.53      3300.56 o                         
  24   4  32     121234.11     102577.44      1188.68 o                         
  26   4  32     379413.12     439990.12      3028.20 o                         
  28   4  32      73136.73      82402.55      1130.70 o                         
  30   4  32    1687657.00    1786523.25     10888.31 o                         
   2   6  32     628344.06     693591.44      4932.87 o                         
   4   6  32    2070235.12    2077300.88     13776.89 o                         
   6   6  32       4365.62       7977.82       631.99 o                         
   8   6  32     891912.25     876984.94      5854.60 o                         
  10   6  32     586948.94     664808.25      5256.54 o                         
  12   6  32    1671438.38    1704743.00     13049.95 o                         
  14   6  32      12750.29      19574.70       747.85 o                         
  16   6  32       6604.33       8504.05       701.91 o                         
  18   6  32    1058079.50    1162102.88      7915.25 o                         
  20   6  32     108694.12     113169.23      1273.41 o                         
  22   6  32       1173.33       5402.59       850.90 o                         
  24   6  32     598027.62     611383.12      4278.76 o                         
  26   6  32        708.21       -421.55       843.10 o                         
  28   6  32      28925.79      34524.22      1031.90 o                         
  30   6  32       4721.27       6134.05       820.97 o                         
   0   8  32       3302.23       2213.77       888.63 o                         
   2   8  32       5802.81       3064.34       691.62 o                         
   4   8  32      89667.99      83630.92      1050.60 o                         
   6   8  32     367595.75     387905.50      3163.84 o                         
   8   8  32     370343.88     417777.22      3188.01 o                         
  10   8  32    1427900.38    1463821.38      9402.61 o                         
  12   8  32     157241.39     145460.86      1474.00 o                         
  14   8  32     304165.69     333917.59      2499.67 o                         
  16   8  32      92755.99     117999.67      1414.86 o                         
  18   8  32     216360.77     219931.95      2045.45 o                         
  20   8  32     637265.50     692163.50      5074.07 o                         
  22   8  32     179513.91     210348.58      1849.86 o                         
  24   8  32     143633.64     147798.50      1608.15 o                         
  26   8  32     730521.44     752066.25      5079.27 o                         
  28   8  32      43253.13      45274.78       932.19 o                         
  30   8  32     167970.00     186168.06      1827.12 o                         
   2  10  32      10162.16      19101.13       675.84 o                         
   4  10  32     735059.44     704217.94      4658.08 o                         
   6  10  32       1965.02       4957.15       711.76 o                         
   8  10  32     437295.59     409346.03      2832.16 o                         
  10  10  32     242612.17     279120.28      2266.24 o                         
  12  10  32     261206.95     264899.12      2344.47 o                         
  14  10  32       6892.24      16258.71       726.30 o                         
  16  10  32     249067.97     246906.91      2210.06 o                         
  18  10  32      27257.54      21835.48       769.55 o                         
  20  10  32       1731.58       2254.97       720.00 o                         
  22  10  32    1021740.00    1077810.75      7332.92 o                         
  24  10  32      10579.26       9830.80       844.96 o                         
  26  10  32     765250.12     768239.88      5062.52 o                         
  28  10  32       3073.27       3496.81       850.88 o                         
  30  10  32      20562.25      28314.30       942.70 o                         
   0  12  32     144545.30     135985.84      2537.25 o                         
   2  12  32     480775.47     479044.22      3362.30 o                         
   4  12  32     143042.98     128056.62      1360.59 o                         
   6  12  32      78579.47      88819.95      1088.78 o                         
   8  12  32     297987.81     387699.75      2972.58 o                         
  10  12  32     355931.50     393521.72      3154.18 o                         
  12  12  32     325258.50     362311.34      2927.26 o                         
  14  12  32      73028.63      70949.84      1013.99 o                         
  16  12  32       3963.29       3074.38       739.65 o                         
  18  12  32     214054.89     172844.59      1658.95 o                         
  20  12  32     455955.62     453337.97      3263.87 o                         
  22  12  32     179601.69     179926.80      1548.85 o                         
  24  12  32    1289618.12    1269026.00      8753.94 o                         
  26  12  32      31127.96      29581.96       958.04 o                         
  28  12  32        648.46       1062.23       827.13 o                         
  30  12  32       9570.32       9769.58       838.12 o                         
   2  14  32       2892.87       4137.49       730.37 o                         
   4  14  32      26050.94      36337.60       848.25 o                         
   6  14  32     189721.39     174819.39      1622.72 o                         
   8  14  32     357892.47     351473.81      2765.42 o                         
  10  14  32     114124.48     133519.89      1516.28 o                         
  12  14  32      60191.31      45136.02       918.48 o                         
  14  14  32     684845.19     695561.62      5198.81 o                         
  16  14  32      39919.84      39084.95       855.41 o                         
  18  14  32       3630.95       3121.42       738.21 o                         
  20  14  32     529530.94     590220.31      4066.75 o                         
  22  14  32    1226005.75    1250491.38      7622.12 o                         
  24  14  32     247495.67     210333.03      1804.80 o                         
  26  14  32     457484.09     468030.09      3448.60 o                         
  28  14  32     109299.27     120686.30      1503.95 o                         
  30  14  32      80938.38      73244.64      1149.68 o                         
   0  16  32      28124.50      24240.25      1241.69 o                         
   2  16  32      31041.11      14475.29       774.19 o                         
   4  16  32      95018.15      83357.31      1103.53 o                         
   6  16  32     119401.34     108554.48      1208.42 o                         
   8  16  32      13444.79      15836.52       770.44 o                         
  10  16  32     682642.44     744355.38      6223.66 o                         
  12  16  32      93917.23      81529.97      1077.03 o                         
  14  16  32      82227.02      91433.70      1119.11 o                         
  16  16  32     605967.19     634807.19      4312.08 o                         
  18  16  32    1015055.06    1074810.62      7208.85 o                         
  20  16  32       8280.28       1557.05       763.36 o                         
  22  16  32     118650.55     116794.86      1230.41 o                         
  24  16  32     932681.12     979992.88      7105.81 o                         
  26  16  32     390424.12     436060.94      3274.53 o                         
  28  16  32     368404.34     381634.62      2963.02 o                         
  30  16  32       5404.47      10255.79       900.00 o                         
   2  18  32        611.48       1862.02       801.97 o                         
   4  18  32    1904117.50    2021514.62     13157.37 o                         
   6  18  32      55539.58      75538.44      1017.21 o                         
   8  18  32     181595.28     201472.84      2044.44 o                         
  10  18  32     162634.59     166679.88      1642.28 o                         
  12  18  32     365599.22     382875.47      2839.11 o                         
  14  18  32      17656.14      24695.40       814.51 o                         
  16  18  32      76197.12      90487.23      1127.13 o                         
  18  18  32     434402.25     455554.59      3205.58 o                         
  20  18  32      28700.92      30557.20       858.89 o                         
  22  18  32      24405.54      13973.71       826.16 o                         
  24  18  32     721300.00     772102.56      5305.14 o                         
  26  18  32      99447.96      93244.48      1236.20 o                         
  28  18  32      11053.58       9758.31       904.47 o                         
  30  18  32        468.43       -258.84       880.15 o                         
   0  20  32     820557.06    1012921.25     11105.94 o                         
   2  20  32     961084.00     990811.94      7228.41 o                         
   4  20  32      15043.47      16704.75       734.83 o                         
   6  20  32     542591.69     571990.38      3959.43 o                         
   8  20  32      40914.30      56476.25       910.03 o                         
  10  20  32     214507.06     223692.25      1959.26 o                         
  12  20  32     514524.03     536456.75      4342.68 o                         
  14  20  32      39253.06      29753.75       870.56 o                         
  16  20  32     956240.44    1052543.88      7257.10 o                         
  18  20  32    1349098.00    1410326.38      8522.14 o                         
  20  20  32       3076.69      11335.53       862.54 o                         
  22  20  32      93083.65      83987.77      1185.56 o                         
  24  20  32        464.94       -405.38       810.76 o                         
  26  20  32       2224.03      10826.01       852.44 o                         
  28  20  32    1018484.62    1001894.38      6860.22 o                         
  30  20  32     243496.05     274693.94      2235.57 o                         
   2  22  32     310487.53     314793.41      2557.94 o                         
   4  22  32     505033.12     522630.12      3827.05 o                         
   6  22  32     124846.59     144248.69      1386.17 o                         
   8  22  32     193036.83     203588.17      1726.00 o                         
  10  22  32      77540.93      91336.18      1129.06 o                         
  12  22  32     722747.75     763939.50      5419.90 o                         
  14  22  32     266538.88     269618.66      2131.72 o                         
  16  22  32     130361.88     143060.05      1529.90 o                         
  18  22  32     526279.00     579171.19      4070.43 o                         
  20  22  32      14214.78      24491.78       876.71 o                         
  22  22  32     700468.81     814920.94      5593.92 o                         
  24  22  32        112.38       2742.37       853.16 o                         
  26  22  32     403502.22     451074.66      3144.94 o                         
  28  22  32      85148.69     101774.16      1355.37 o                         
  30  22  32      53773.39      53573.27      1058.05 o                         
   0  24  32     296014.62     289745.75      3234.17 o                         
   2  24  32     176403.16     190604.44      1599.61 o                         
   4  24  32    1582288.25    1711898.25     10933.84 o                         
   6  24  32     444367.47     455065.28      3396.11 o                         
   8  24  32     107137.71     111368.32      1278.44 o                         
  10  24  32     819726.88     805280.12      6090.92 o                         
  12  24  32      14203.07       8522.06       788.72 o                         
  14  24  32        922.38       1988.66       788.79 o                         
  16  24  32        966.25       -365.32       730.65 o                         
  18  24  32    1175084.88    1259742.38      8192.81 o                         
  20  24  32    1383167.00    1495007.25      9848.47 o                         
  22  24  32     102703.27      95538.23      1161.73 o                         
  24  24  32       3644.16       3285.14       853.81 o                         
  26  24  32     146973.28     164619.88      1680.65 o                         
  28  24  32      71939.16      74719.09      1189.65 o                         
  30  24  32     264188.47     260417.09      2248.68 o                         
   2  26  32      82280.72      65431.20      1062.61 o                         
   4  26  32     503159.44     477304.69      3153.06 o                         
   6  26  32     708614.88     716006.62      4940.12 o                         
   8  26  32       7284.52       7832.15       774.18 o                         
  10  26  32     171359.02     194721.20      1893.23 o                         
  12  26  32     627679.44     672364.38      4308.63 o                         
  14  26  32      56999.16      55675.40      1048.66 o                         
  16  26  32     717205.75     750104.75      4656.86 o                         
  18  26  32      80790.18      76876.25      1107.28 o                         
  20  26  32      64923.02      69520.92      1039.80 o                         
  22  26  32      18245.90       9746.85       834.98 o                         
  24  26  32      35747.66      26109.61       988.59 o                         
  26  26  32        720.25       2093.42       931.61 o                         
  28  26  32     259756.84     268025.94      2385.37 o                         
  30  26  32     141163.92     132045.83      1640.26 o                         
   0  28  32     211621.05     226269.86      3322.03 o                         
   2  28  32     676964.38     672994.56      4775.03 o                         
   4  28  32      52667.45      59036.23      1025.85 o                         
   6  28  32     947845.44     904526.00      6133.96 o                         
   8  28  32     304995.97     311549.81      2769.93 o                         
  10  28  32      14440.15      15875.45       920.90 o                         
  12  28  32        209.63        426.02       844.68 o                         
  14  28  32     277589.91     278116.16      2521.54 o                         
  16  28  32      20976.23      18166.08       900.34 o                         
  18  28  32     695108.50     725468.81      5099.40 o                         
  20  28  32     151013.88     157069.02      1555.72 o                         
  22  28  32      60237.84      60167.72      1154.97 o                         
  24  28  32     158058.66     158703.61      1683.68 o                         
  26  28  32       3647.61       1944.62       896.87 o                         
  28  28  32     199028.58     160671.66      1739.52 o                         
  30  28  32    1007057.69    1049009.38      7274.75 o                         
   2  30  32       8184.73       1967.40       809.68 o                         
   4  30  32     232938.28     234212.72      2116.91 o                         
   6  30  32     323185.44     351512.53      2845.91 o                         
   8  30  32    1508929.00    1613724.75     11095.79 o                         
  10  30  32       8296.61      10522.70       940.00 o                         
  12  30  32      30231.81      30230.67       911.66 o                         
  14  30  32      34570.39      43475.72      1204.48 o                         
  16  30  32     118630.13     143242.53      1705.62 o                         
  18  30  32        170.74         65.70       888.68 o                         
  20  30  32     102212.66      90695.92      1197.11 o                         
  22  30  32       7189.76       9273.94       903.06 o                         
  24  30  32      33358.48      36600.84      1016.15 o                         
  26  30  32       1906.72        772.55       899.09 o                         
  28  30  32         28.07       -518.25      1036.49 o                         
  30  30  32     211231.03     220177.27      2312.46 o                         
   0  32  32      25124.63      29571.91      1210.64 o                         
   2  32  32     223661.92     215027.88      1994.29 o                         
   4  32  32       2088.00       -297.28       814.08 o                         
   6  32  32     364882.34     376616.06      2891.62 o                         
   8  32  32     677550.44     683410.25      5235.41 o                         
  10  32  32       9310.42       8306.83      1002.02 o                         
  12  32  32     121731.64     126811.69      1404.00 o                         
  14  32  32       6435.76       5216.63      1019.26 o                         
  16  32  32      40157.93      40416.55      1039.24 o                         
  18  32  32      32494.23      34638.59       976.15 o                         
  20  32  32         90.40       3539.76       934.05 o                         
  22  32  32      54063.86      58505.18      1150.58 o                         
  24  32  32      18061.19      15852.14      1029.44 o                         
  26  32  32       1769.46       1696.03       989.32 o                         
  28  32  32     358128.12     396932.25      3198.49 o                         
  30  32  32      71102.63      64882.76      1336.35 o                         
  32  32  32       3384.98       1298.01      2133.88 o                         
   1   1  33      58300.57      36743.97       787.33 o                         
   3   1  33     109565.92      93287.79      1235.66 o                         
   5   1  33     532210.00     511820.94      3881.23 o                         
   7   1  33    2990667.75    3110596.25     20539.85 o                         
   9   1  33     339152.38     323953.94      2990.08 o                         
  11   1  33    2333690.75    2282050.25     15015.65 o                         
  13   1  33      19632.16      14130.67       666.80 o                         
  15   1  33      20682.67      14783.70       763.01 o                         
  17   1  33     284163.97     288603.66      2466.28 o                         
  19   1  33     371538.50     400029.19      2960.45 o                         
  21   1  33     117330.50     126595.24      1353.10 o                         
  23   1  33     784363.94     836371.00      6526.55 o                         
  25   1  33       1772.44       -363.87       727.74 o                         
  27   1  33    1377040.12    1409922.00      8533.53 o                         
  29   1  33     391391.03     367890.56      2926.14 o                         
  31   1  33     202643.44     192887.75      1641.23 o                         
   1   3  33     108463.41     105701.30      1200.09 o                         
   3   3  33    1002593.25     999347.12      6949.81 o                         
   5   3  33     380712.72     430686.69      3323.75 o                         
   7   3  33    3406170.00    3610051.25     22817.02 o                         
   9   3  33     180920.52     143334.09      1441.68 o                         
  11   3  33    3037157.50    2949112.50     19196.26 o                         
  13   3  33     188847.25     187819.86      1846.37 o                         
  15   3  33     141077.09     127579.81      1425.50 o                         
  17   3  33        834.10        391.93       679.57 o                         
  19   3  33     352787.28     353495.41      2574.42 o                         
  21   3  33     202320.36     204155.75      1860.99 o                         
  23   3  33        246.51        427.53       742.76 o                         
  25   3  33     221645.25     269349.53      2120.18 o                         
  27   3  33     397121.44     380823.56      2817.28 o                         
  29   3  33      24478.98      13284.77       849.15 o                         
  31   3  33      52920.11      51289.11      1125.19 o                         
   1   5  33     388563.12     425355.16      3323.17 o                         
   3   5  33    1447073.62    1439354.62      9368.59 o                         
   5   5  33       7414.04       9174.73       634.95 o                         
   7   5  33      26341.14      28404.03       729.87 o                         
   9   5  33    4604347.50    4558025.00     34761.61 o                         
  11   5  33     567459.06     582002.38      4728.91 o                         
  13   5  33     100427.98     113149.11      1451.46 o                         
  15   5  33       6818.16       5370.26       684.17 o                         
  17   5  33     618843.81     627086.81      4305.61 o                         
  19   5  33      51491.91      51598.04       863.76 o                         
  21   5  33      12045.50      10445.52       736.25 o                         
  23   5  33       8848.71       4751.49       784.13 o                         
  25   5  33      26444.44      23410.35       805.39 o                         
  27   5  33     387055.75     397366.41      2958.02 o                         
  29   5  33     921884.75     932859.44      6955.07 o                         
  31   5  33      17462.83      23368.25       844.36 o                         
   1   7  33     703746.62     752877.00      4978.10 o                         
   3   7  33     442074.94     454059.94      3401.28 o                         
   5   7  33      40065.58      36788.25       819.70 o                         
   7   7  33      72781.66      91145.74      1139.04 o                         
   9   7  33     481181.44     543780.81      4322.81 o                         
  11   7  33       2259.39       4832.14       639.86 o                         
  13   7  33     390358.66     381784.19      2924.45 o                         
  15   7  33    1124076.00    1106789.12      7358.33 o                         
  17   7  33     851079.94     844514.75      5636.98 o                         
  19   7  33      49845.74      30514.54       849.06 o                         
  21   7  33     200899.06     202830.67      1838.97 o                         
  23   7  33     498496.72     492660.78      3398.24 o                         
  25   7  33     963433.50    1040648.69      6861.33 o                         
  27   7  33     272273.72     267793.28      2287.62 o                         
  29   7  33      27194.02      18392.62       884.84 o                         
  31   7  33       7681.45      11347.45       907.59 o                         
   1   9  33     107528.14     150953.48      1529.03 o                         
   3   9  33     205078.64     203026.06      1785.57 o                         
   5   9  33    1712267.75    1878869.12     12284.45 o                         
   7   9  33     106639.69      88884.66      1054.59 o                         
   9   9  33     430144.47     416605.44      2980.80 o                         
  11   9  33     406168.16     450802.47      3579.74 o                         
  13   9  33     351232.25     308837.16      2724.45 o                         
  15   9  33     343212.22     356516.53      2712.38 o                         
  17   9  33    1377234.00    1378748.62      8566.55 o                         
  19   9  33    1776641.50    1818441.88     12502.95 o                         
  21   9  33        318.42       -165.90       958.88 o                         
  23   9  33       6867.58       8297.03       783.26 o                         
  25   9  33     420804.09     464283.75      3261.75 o                         
  27   9  33     190459.73     228009.45      1894.57 o                         
  29   9  33       8177.75       5306.34       889.72 o                         
  31   9  33      21543.67      22381.11       973.17 o                         
   1  11  33     538574.81     529928.06      3847.01 o                         
   3  11  33     774622.69     768977.31      5122.38 o                         
   5  11  33      84953.92      88000.80      1083.34 o                         
   7  11  33      20552.84      12597.56       931.04 o                         
   9  11  33    2790507.25    2812629.75     18796.60 o                         
  11  11  33     318017.94     330992.53      2541.35 o                         
  13  11  33     213332.00     192584.84      1874.49 o                         
  15  11  33     301908.09     322826.25      2683.65 o                         
  17  11  33    1142213.88    1245050.12      7912.81 o                         
  19  11  33     732034.50     778196.75      5322.93 o                         
  21  11  33         35.20       4121.10       705.33 o                         
  23  11  33     453133.72     492351.75      3953.70 o                         
  25  11  33      41993.93      36823.75       967.18 o                         
  27  11  33      18046.93      19802.78       955.54 o                         
  29  11  33      56116.47      61624.94      1087.71 o                         
  31  11  33       4552.67       4212.99       948.19 o                         
   1  13  33     204266.08     191121.55      1696.53 o                         
   3  13  33        181.99       1112.81       696.17 o                         
   5  13  33       8132.55       6735.98       737.40 o                         
   7  13  33      31480.51      38544.53       881.51 o                         
   9  13  33       4679.25       9754.12       727.83 o                         
  11  13  33       4173.69       3547.26       778.59 o                         
  13  13  33    1009809.19    1016089.50      7183.55 o                         
  15  13  33    1851199.75    1868552.25     11699.45 o                         
  17  13  33     163168.03     199889.41      1686.51 o                         
  19  13  33     517260.81     572957.00      4154.43 o                         
  21  13  33     121838.43     134775.91      1537.02 o                         
  23  13  33      16320.57      16487.87       741.36 o                         
  25  13  33      33966.26      33930.34       909.28 o                         
  27  13  33      37663.67      33997.88       877.13 o                         
  29  13  33     783922.56     827739.19      5991.72 o                         
  31  13  33      68578.30      71750.94      1310.46 o                         
   1  15  33      36608.53      40700.81       853.08 o                         
   3  15  33     114617.77     101997.82      1153.97 o                         
   5  15  33      79175.91      85334.45      1323.56 o                         
   7  15  33     193140.05     223410.19      1844.67 o                         
   9  15  33     535438.56     540802.75      4274.75 o                         
  11  15  33     114974.82     145907.67      1578.73 o                         
  13  15  33     319859.97     323335.84      2695.57 o                         
  15  15  33     227471.94     201474.20      1949.44 o                         
  17  15  33    1523011.38    1676563.62     10967.24 o                         
  19  15  33     738997.75     848640.44      5890.74 o                         
  21  15  33     339761.12     339995.12      2613.01 o                         
  23  15  33      82408.21      78683.51      1207.74 o                         
  25  15  33      66776.83      65964.51      1153.26 o                         
  27  15  33     698890.94     734055.31      5216.40 o                         
  29  15  33     145099.06     123131.18      1689.27 o                         
  31  15  33     381108.22     348327.62      2926.72 o                         
   1  17  33       9340.63       5028.25       679.65 o                         
   3  17  33      71961.38      78841.52      1132.34 o                         
   5  17  33     262503.75     255232.55      2149.06 o                         
   7  17  33      76520.77      85540.56      1227.58 o                         
   9  17  33      84130.55      81394.83      1067.29 o                         
  11  17  33     566347.38     555539.62      4235.60 o                         
  13  17  33     163744.27     158620.80      1496.53 o                         
  15  17  33     196715.06     184362.77      1817.89 o                         
  17  17  33     252297.80     247378.27      2065.89 o                         
  19  17  33     198260.30     197148.34      1836.14 o                         
  21  17  33      35028.59      46207.84       925.70 o                         
  23  17  33       2147.31         82.62       817.95 o                         
  25  17  33     391328.28     380371.38      2966.97 o                         
  27  17  33      84006.72      69035.39      1179.22 o                         
  29  17  33     370213.00     400014.88      3312.26 o                         
  31  17  33      52020.60      59434.65      1160.12 o                         
   1  19  33     288045.16     283721.69      2214.62 o                         
   3  19  33     158191.64     182441.69      1616.36 o                         
   5  19  33     122326.70     131973.25      1433.01 o                         
   7  19  33      13939.46      10292.86       724.67 o                         
   9  19  33     307498.12     285096.38      2961.15 o                         
  11  19  33       5022.80       9533.95       700.16 o                         
  13  19  33     245058.23     240807.61      2359.55 o                         
  15  19  33      21751.27      15637.53       764.08 o                         
  17  19  33       2648.56       4670.16       737.59 o                         
  19  19  33      23266.47      17899.90       844.10 o                         
  21  19  33      24828.90      25031.00       888.80 o                         
  23  19  33        255.66       -411.26       822.52 o                         
  25  19  33     184436.62     186126.41      1705.97 o                         
  27  19  33     303441.94     317074.59      2567.54 o                         
  29  19  33     138870.80     151710.44      1538.88 o                         
  31  19  33      64559.11      55751.79      1227.28 o                         
   1  21  33    1030100.06    1090639.75      7055.63 o                         
   3  21  33     331939.41     383962.41      2812.99 o                         
   5  21  33       1605.47       2012.23       681.08 o                         
   7  21  33     588950.06     621246.06      4322.42 o                         
   9  21  33       3693.35       1241.23       746.57 o                         
  11  21  33      53067.12      51631.89      1113.61 o                         
  13  21  33      21534.15      22675.41       841.85 o                         
  15  21  33     121178.28     128282.60      1306.27 o                         
  17  21  33      20165.32      23773.01       766.90 o                         
  19  21  33      44885.95      62154.43       974.28 o                         
  21  21  33     262192.69     292187.25      2419.42 o                         
  23  21  33      38961.11      45558.53       942.89 o                         
  25  21  33      12749.42       7032.01       835.27 o                         
  27  21  33       2344.85       1666.32       891.60 o                         
  29  21  33       1679.30       3517.35       866.79 o                         
  31  21  33       2039.89       3273.66       967.46 o                         
   1  23  33     686533.81     655327.75      4518.35 o                         
   3  23  33     167665.59     142999.97      1379.58 o                         
   5  23  33    1476503.88    1626951.62     10631.91 o                         
   7  23  33      32452.97      52227.95      1046.54 o                         
   9  23  33      18667.78      19144.71       796.53 o                         
  11  23  33      43228.96      38477.90      1080.01 o                         
  13  23  33     169080.75     142403.80      1510.23 o                         
  15  23  33    2105130.50    2159974.50     13714.54 o                         
  17  23  33     513765.62     572727.31      4645.24 o                         
  19  23  33     455471.94     548124.50      4153.24 o                         
  21  23  33      39087.23      46362.21       953.08 o                         
  23  23  33        386.97       -444.69       889.39 o                         
  25  23  33      94959.99      98051.44      1220.75 o                         
  27  23  33     380991.69     403994.53      3265.14 o                         
  29  23  33     236298.44     241318.70      2091.55 o                         
  31  23  33     226462.88     214537.66      2011.19 o                         
   1  25  33     298116.47     326165.62      2483.49 o                         
   3  25  33      38859.22      37788.21       972.14 o                         
   5  25  33     744593.50     790664.31      5319.20 o                         
   7  25  33      25773.16      22244.60       944.11 o                         
   9  25  33      43217.72      49176.43      1001.17 o                         
  11  25  33     309098.88     329569.28      2645.83 o                         
  13  25  33       2546.09       2621.19       856.59 o                         
  15  25  33     309750.88     342459.16      2722.36 o                         
  17  25  33     710758.88     754013.06      5269.52 o                         
  19  25  33     629663.12     715063.12      4672.89 o                         
  21  25  33       2975.06       1856.81       820.27 o                         
  23  25  33     243350.20     242904.84      2051.05 o                         
  25  25  33     854193.25     903277.88      6572.19 o                         
  27  25  33     127061.84     139999.66      1495.02 o                         
  29  25  33       3247.84       3508.14       900.62 o                         
  31  25  33      53207.25      49368.15      1110.56 o                         
   1  27  33     140243.30     166715.91      1610.99 o                         
   3  27  33     237408.00     232706.06      1957.91 o                         
   5  27  33     205667.50     216680.33      1960.39 o                         
   7  27  33        311.17         69.15       732.32 o                         
   9  27  33      20513.25      15265.16       830.53 o                         
  11  27  33      96002.52     105712.91      1302.28 o                         
  13  27  33      41927.00      46311.06       971.45 o                         
  15  27  33        574.58       -413.22       826.44 o                         
  17  27  33       3507.41       2110.00       877.28 o                         
  19  27  33      99254.42     106884.98      1392.45 o                         
  21  27  33     255561.50     251342.05      2277.27 o                         
  23  27  33     295794.03     311493.56      2594.67 o                         
  25  27  33     102112.91     113423.45      1360.06 o                         
  27  27  33       7869.17       8148.10      1101.70 o                         
  29  27  33       1133.56       2454.00      1061.97 o                         
  31  27  33     565984.19     587836.81      4124.87 o                         
   1  29  33     677570.19     667039.19      5070.73 o                         
   3  29  33      82561.94      94205.95      1337.43 o                         
   5  29  33     134238.17     155130.97      1502.11 o                         
   7  29  33      19885.04      28479.06       971.96 o                         
   9  29  33     260911.53     286642.78      2332.81 o                         
  11  29  33       8612.52       7536.47       847.24 o                         
  13  29  33      24838.74      25018.81       992.33 o                         
  15  29  33      35878.23      41063.35      1010.36 o                         
  17  29  33     346367.94     350752.12      3081.60 o                         
  19  29  33     105647.52     126937.70      1484.22 o                         
  21  29  33     275057.28     296778.25      2491.52 o                         
  23  29  33        153.11       1034.52       980.44 o                         
  25  29  33      81856.11      89895.68      1255.16 o                         
  27  29  33     388932.78     396276.47      3174.12 o                         
  29  29  33         37.86       -545.14      1090.29 o                         
  31  29  33      29033.01      31374.13      1368.96 o                         
   1  31  33     766841.50     851990.44      6340.02 o                         
   3  31  33     354056.22     420822.91      3138.51 o                         
   5  31  33     280796.16     312897.84      2654.90 o                         
   7  31  33     269116.41     297652.62      2458.90 o                         
   9  31  33     212281.31     214252.58      2024.03 o                         
  11  31  33      50617.11      51159.71      1138.52 o                         
  13  31  33     258265.59     230915.06      2135.30 o                         
  15  31  33      58567.89      70249.71      1324.81 o                         
  17  31  33     117057.21     134202.94      1693.17 o                         
  19  31  33      89111.95      90733.20      1287.49 o                         
  21  31  33     281202.88     280662.62      2291.56 o                         
  23  31  33      76925.00      76489.41      1375.00 o                         
  25  31  33       5101.20       2969.18       946.60 o                         
  27  31  33      46301.71      45156.51      1258.21 o                         
  29  31  33     105437.16     116754.70      1437.58 o                         
  31  31  33     463919.53     493018.31      3907.40 o                         
   1  33  33     585387.00     585421.62      3986.12 o                         
   3  33  33     274385.78     311582.31      2334.31 o                         
   5  33  33     136796.66     143737.38      1580.70 o                         
   7  33  33     143884.73     159893.00      1679.11 o                         
   9  33  33     811214.88     795138.75      5354.20 o                         
  11  33  33      13891.00      18628.09       954.36 o                         
  13  33  33      99783.76      97040.63      1381.28 o                         
  15  33  33      53760.62      50219.80      1136.08 o                         
  17  33  33      98093.84     100431.82      1344.36 o                         
  19  33  33     128217.93     127102.14      1446.10 o                         
  21  33  33       8234.56       8931.74       938.38 o                         
  23  33  33     210806.48     244164.83      2440.42 o                         
  25  33  33       1465.87       2031.71      1037.01 o                         
  27  33  33       2509.96       2870.70      1189.88 o                         
  29  33  33     682925.25     733680.44      5465.77 o                         
  31  33  33      40735.06      42923.04      1298.45 o                         
  33  33  33     913426.75     963228.12     11956.98 o                         
   2   0  34    3185743.25    3451257.50     29908.70 o                         
   6   0  34    1789417.25    1839609.88     19608.77 o                         
  10   0  34      49589.45      45098.81      1268.58 o                         
  14   0  34     623121.94     630017.00      5419.63 o                         
  18   0  34     213350.52     210390.20      2956.37 o                         
  22   0  34      18933.82      17361.33      1153.10 o                         
  26   0  34      10199.95      13044.20      1183.16 o                         
  30   0  34     577916.38     611876.19      6926.50 o                         
   0   2  34     272057.72     258970.22      3224.79 o                         
   2   2  34     206504.52     206820.53      1963.36 o                         
   4   2  34     359954.06     391914.41      2730.42 o                         
   6   2  34      84093.62     106851.88      1124.93 o                         
   8   2  34    1013094.00    1013942.00      6835.12 o                         
  10   2  34     423476.41     464190.16      4098.04 o                         
  12   2  34     644199.88     621682.94      5545.55 o                         
  14   2  34     556971.88     579311.12      4631.73 o                         
  16   2  34     538458.31     549958.62      3851.90 o                         
  18   2  34      46045.44      55900.06       978.94 o                         
  20   2  34     238931.95     258111.33      2031.97 o                         
  22   2  34     252388.27     280248.28      2271.93 o                         
  24   2  34         67.82        272.12       774.06 o                         
  26   2  34     135354.27     119169.58      1379.22 o                         
  28   2  34      10648.50      14789.77       839.57 o                         
  30   2  34      74658.77      78504.77      1143.98 o                         
  32   2  34      46850.54      41493.33       976.43 o                         
   2   4  34     215505.30     216049.02      1852.67 o                         
   4   4  34     189125.64     167482.62      1868.57 o                         
   6   4  34     110760.09     106100.98      1387.11 o                         
   8   4  34     350937.84     351545.53      2852.45 o                         
  10   4  34    2356536.25    2467310.75     15876.35 o                         
  12   4  34     728072.88     727748.31      5831.80 o                         
  14   4  34     513413.47     556217.06      4121.14 o                         
  16   4  34       6700.22       5884.62       733.19 o                         
  18   4  34       3733.78       4456.55       765.15 o                         
  20   4  34     124836.75     159534.22      1497.28 o                         
  22   4  34      99386.57      91942.41      1184.63 o                         
  24   4  34     153820.39     186326.47      1621.28 o                         
  26   4  34      71809.94      75443.03      1160.56 o                         
  28   4  34     460207.84     481041.62      3540.59 o                         
  30   4  34      17322.95      22089.79       893.69 o                         
  32   4  34     137995.81     138659.56      1467.45 o                         
   0   6  34    2680471.75    2788059.50     23794.23 o                         
   2   6  34      81220.10      78252.51      1042.69 o                         
   4   6  34      52235.08      50426.64       919.54 o                         
   6   6  34       1256.60      10552.40       616.27 o                         
   8   6  34     259320.30     289812.12      2424.17 o                         
  10   6  34     411013.78     413860.53      3876.37 o                         
  12   6  34      80670.55      99477.78      1503.01 o                         
  14   6  34      45570.05      43443.32       897.89 o                         
  16   6  34     188662.39     203705.23      1878.04 o                         
  18   6  34      26437.99      32176.05       860.50 o                         
  20   6  34     640267.44     662960.31      4459.87 o                         
  22   6  34     788533.44     764273.00      5486.15 o                         
  24   6  34     356765.94     382855.00      3029.53 o                         
  26   6  34     426683.16     431409.59      3047.18 o                         
  28   6  34     754796.31     858076.06      6254.73 o                         
  30   6  34     311804.22     312522.50      2543.60 o                         
  32   6  34     257198.75     259241.36      2227.08 o                         
   2   8  34    1109990.50    1155253.62      7805.11 o                         
   4   8  34     419848.41     382545.31      2900.23 o                         
   6   8  34    1065057.25    1088154.12      7106.78 o                         
   8   8  34     135724.09     139314.31      1568.76 o                         
  10   8  34      49103.42      41640.50      1109.44 o                         
  12   8  34     262582.47     277328.88      2349.85 o                         
  14   8  34     230240.95     244298.16      2176.47 o                         
  16   8  34      97855.44     142544.56      1761.78 o                         
  18   8  34       2181.87       2497.13       732.57 o                         
  20   8  34     628936.19     562396.81      3716.91 o                         
  22   8  34    1627312.50    1696008.62     10931.43 o                         
  24   8  34        954.42       -314.32       796.22 o                         
  26   8  34      34117.09      28378.32       869.12 o                         
  28   8  34      48251.34      52980.13      1066.03 o                         
  30   8  34     193068.75     190602.17      2396.13 o                         
  32   8  34      44678.91      49755.02      1065.70 o                         
   0  10  34    2521641.75    2502871.25     22069.67 o                         
   2  10  34     428897.78     418342.69      3112.39 o                         
   4  10  34     566617.56     631827.44      4303.71 o                         
   6  10  34      82213.13      52941.33       962.08 o                         
   8  10  34       7260.71       7554.63       705.54 o                         
  10  10  34     694337.00     724716.75      5416.12 o                         
  12  10  34     161045.53     164417.16      1650.09 o                         
  14  10  34     146105.03     123297.75      1295.22 o                         
  16  10  34      52406.89      40636.11       856.19 o                         
  18  10  34     609339.69     609913.25      4790.64 o                         
  20  10  34    2376393.50    2519742.00     16129.78 o                         
  22  10  34      41196.05      31610.10       920.66 o                         
  24  10  34      84344.26      91885.67      1161.48 o                         
  26  10  34     196923.16     222645.59      1933.43 o                         
  28  10  34     145401.67     156362.34      1809.70 o                         
  30  10  34       3242.41       3218.15       934.31 o                         
  32  10  34      12335.27      18481.85       947.98 o                         
   2  12  34     354508.03     417349.09      3277.32 o                         
   4  12  34     269507.56     282882.91      2247.48 o                         
   6  12  34      11227.82      11360.30       804.75 o                         
   8  12  34     970611.50    1014471.75      6297.06 o                         
  10  12  34      69550.97      67700.73      1035.62 o                         
  12  12  34       2359.69       3927.05       815.84 o                         
  14  12  34     197994.48     210936.08      1953.91 o                         
  16  12  34      57598.95      77098.61      1048.45 o                         
  18  12  34     537393.25     527704.94      3812.23 o                         
  20  12  34     142352.56     155715.94      1483.44 o                         
  22  12  34      19715.89      16031.99       800.41 o                         
  24  12  34      83893.27      70868.18      1113.02 o                         
  26  12  34      20183.98      27635.93       978.35 o                         
  28  12  34     154914.02     179077.89      2081.67 o                         
  30  12  34       4447.96       1741.55       818.99 o                         
  32  12  34      41682.15      42429.44      1062.56 o                         
   0  14  34     103996.17     133014.61      2102.24 o                         
   2  14  34     177255.45     208245.08      1883.48 o                         
   4  14  34     216105.03     203156.61      1960.63 o                         
   6  14  34       2131.28       1563.38       745.88 o                         
   8  14  34     134701.47     150811.67      1439.05 o                         
  10  14  34     295942.44     304708.03      2421.99 o                         
  12  14  34      96914.70     111613.15      1238.44 o                         
  14  14  34     203653.31     193540.38      1691.76 o                         
  16  14  34     400139.28     468979.25      3508.60 o                         
  18  14  34      21131.37      29967.69      1116.74 o                         
  20  14  34     266917.16     262520.62      2124.04 o                         
  22  14  34     755531.50     728295.81      5413.86 o                         
  24  14  34     593956.06     648252.44      4240.37 o                         
  26  14  34     297992.22     310283.84      2576.79 o                         
  28  14  34     565330.44     574959.38      3985.74 o                         
  30  14  34       5572.38       4739.43       850.06 o                         
  32  14  34      23476.45      24290.16       985.40 o                         
   2  16  34      42501.23      37764.96       954.49 o                         
   4  16  34     581841.69     534670.31      4021.89 o                         
   6  16  34    1324918.25    1397119.12      9555.83 o                         
   8  16  34        266.57        821.64       718.31 o                         
  10  16  34     354981.34     342073.34      2556.21 o                         
  12  16  34      91129.76      81775.87      1065.63 o                         
  14  16  34    1048787.25    1091649.62      7493.75 o                         
  16  16  34        219.08       -373.03       746.05 o                         
  18  16  34     628613.56     669586.19      4417.06 o                         
  20  16  34      86664.83      74501.80      1106.61 o                         
  22  16  34     213241.91     204557.47      1996.07 o                         
  24  16  34     934354.12     940565.38      6290.34 o                         
  26  16  34     227746.98     220421.05      2061.94 o                         
  28  16  34     312874.44     331300.31      2766.03 o                         
  30  16  34      17879.82      14844.94      1015.64 o                         
  32  16  34      22139.41      26567.44      1055.35 o                         
   0  18  34     534798.38     479252.06      4949.98 o                         
   2  18  34      51193.71      72016.79      1130.85 o                         
   4  18  34      77579.18      76287.80      1108.93 o                         
   6  18  34      26584.64      20860.34       799.70 o                         
   8  18  34     638338.69     636198.12      4400.67 o                         
  10  18  34     379478.94     367729.56      3236.78 o                         
  12  18  34     314850.62     328158.91      2628.85 o                         
  14  18  34     146598.00     165331.28      1717.87 o                         
  16  18  34     656910.19     743222.75      5059.54 o                         
  18  18  34     839811.88     887452.12      6602.49 o                         
  20  18  34     138536.08     140655.27      1340.76 o                         
  22  18  34       2079.60       1420.72       828.45 o                         
  24  18  34     894927.00     918933.50      5956.41 o                         
  26  18  34     118415.16     103209.29      1329.51 o                         
  28  18  34     138001.61     128505.83      1399.55 o                         
  30  18  34       2215.09       3257.29       906.72 o                         
  32  18  34      17321.81      25385.87       936.32 o                         
   2  20  34     788414.94     871074.31      6005.92 o                         
   4  20  34     104233.52     104155.48      1250.27 o                         
   6  20  34       3071.38       3418.56       872.27 o                         
   8  20  34     240716.41     251694.78      2102.96 o                         
  10  20  34     707374.12     765206.56      5438.27 o                         
  12  20  34     124842.02     122560.06      1647.13 o                         
  14  20  34        236.48        248.36       752.88 o                         
  16  20  34      71142.23      84201.12      1109.73 o                         
  18  20  34     125905.30     157423.39      1463.28 o                         
  20  20  34      47389.09      50663.21       978.62 o                         
  22  20  34      26862.91      29869.45       896.81 o                         
  24  20  34      20463.08      26341.21       927.62 o                         
  26  20  34      16636.56      14907.64       925.34 o                         
  28  20  34     161729.56     162993.30      1699.39 o                         
  30  20  34      76516.69      83969.05      1315.24 o                         
  32  20  34     216224.61     247064.28      2428.79 o                         
   0  22  34    1861836.12    2087736.00     20204.27 o                         
   2  22  34       5650.49       7456.90       915.78 o                         
   4  22  34     266078.69     285676.75      2496.54 o                         
   6  22  34     113096.45     108321.32      1324.45 o                         
   8  22  34     244869.06     261944.19      2191.53 o                         
  10  22  34     724517.31     673259.19      4994.44 o                         
  12  22  34      63741.28      60645.29      1240.92 o                         
  14  22  34      87986.01      98753.51      1253.98 o                         
  16  22  34       1014.74       3262.71       823.66 o                         
  18  22  34      35666.34      36550.03      1024.07 o                         
  20  22  34      70584.01      83532.66      1264.89 o                         
  22  22  34     471519.62     484143.00      3898.55 o                         
  24  22  34      49970.62      53703.99      1120.93 o                         
  26  22  34       1397.69       1224.27       900.10 o                         
  28  22  34     608755.88     624871.69      5142.49 o                         
  30  22  34     158240.06     193295.02      1899.35 o                         
  32  22  34     438955.06     469403.50      3259.18 o                         
   2  24  34    2035458.88    2232107.00     14111.33 o                         
   4  24  34    1802338.88    1989086.88     13088.56 o                         
   6  24  34       9016.44       8873.08       846.76 o                         
   8  24  34     564777.19     646975.88      4479.18 o                         
  10  24  34     740418.44     777408.50      5421.36 o                         
  12  24  34      13303.13       8511.52       823.55 o                         
  14  24  34     239045.05     236888.27      2135.28 o                         
  16  24  34         59.02         34.78       902.08 o                         
  18  24  34       2857.69       2791.96       816.75 o                         
  20  24  34     334598.31     374308.62      2624.70 o                         
  22  24  34      14541.71      19095.95       953.42 o                         
  24  24  34     529497.94     484075.47      3592.89 o                         
  26  24  34     505059.06     519810.41      3900.15 o                         
  28  24  34      15603.38      14226.06       987.28 o                         
  30  24  34      64139.70      60699.24      1226.41 o                         
  32  24  34     200841.36     197381.59      1865.68 o                         
   0  26  34     619939.06     611784.25      6252.27 o                         
   2  26  34     346139.38     367927.25      2787.18 o                         
   4  26  34      42841.60      51652.93      1033.56 o                         
   6  26  34      35848.57      53352.30      1009.12 o                         
   8  26  34      60229.28      66495.41       987.81 o                         
  10  26  34      10478.73       5305.14       882.42 o                         
  12  26  34     168784.86     172492.08      1775.35 o                         
  14  26  34      17994.04      20728.76       960.32 o                         
  16  26  34    1758496.50    1812202.25     12165.19 o                         
  18  26  34     194238.27     238336.55      2002.26 o                         
  20  26  34      30898.64      23925.12       973.53 o                         
  22  26  34      46700.93      43035.46      1103.32 o                         
  24  26  34      58280.29      65305.90      1254.75 o                         
  26  26  34     161868.53     161114.66      1818.34 o                         
  28  26  34      92622.52      93053.20      1399.08 o                         
  30  26  34     329762.03     335765.69      2744.85 o                         
  32  26  34     779790.00     793058.75      5709.40 o                         
   2  28  34     103285.40     109273.54      1311.22 o                         
   4  28  34        805.05       -205.40       834.48 o                         
   6  28  34     261068.88     264958.16      2270.59 o                         
   8  28  34     214846.77     190785.95      1745.68 o                         
  10  28  34      80856.76      75132.60      1290.87 o                         
  12  28  34      59730.75      69065.02      1163.41 o                         
  14  28  34        129.34       6220.74       870.35 o                         
  16  28  34      42649.99      53181.76      1141.01 o                         
  18  28  34     198414.50     203317.44      2003.24 o                         
  20  28  34      40751.78      48720.87      1078.91 o                         
  22  28  34      36919.69      34036.06       948.97 o                         
  24  28  34       1414.06       2010.73       891.57 o                         
  26  28  34     373541.22     402517.56      3415.59 o                         
  28  28  34      65301.38      61788.77      1342.35 o                         
  30  28  34       6349.50       8793.77      1101.62 o                         
  32  28  34        439.56        453.87      1032.05 o                         
   0  30  34      36719.40      43412.79      1307.27 o                         
   2  30  34      24847.45      29294.60       961.69 o                         
   4  30  34     101378.31     110856.26      1363.05 o                         
   6  30  34    1487929.50    1548983.12     10467.69 o                         
   8  30  34     661680.31     656911.75      4680.08 o                         
  10  30  34      53162.17      58796.95      1180.79 o                         
  12  30  34     163407.55     135371.88      1539.64 o                         
  14  30  34      13081.21      12486.57       972.84 o                         
  16  30  34     101949.45     103333.85      1346.44 o                         
  18  30  34     290489.28     260622.84      2330.22 o                         
  20  30  34       2013.79       1920.45       991.75 o                         
  22  30  34     173471.89     170731.59      1731.75 o                         
  24  30  34     190871.14     208137.77      2050.41 o                         
  26  30  34     101270.20      96742.68      1337.57 o                         
  28  30  34     207038.92     202419.58      1971.68 o                         
  30  30  34       2820.12       2860.34      1081.40 o                         
  32  30  34      96538.72      98477.86      1541.73 o                         
   2  32  34       4046.50       5299.88       889.09 o                         
   4  32  34     363503.94     386627.53      3074.36 o                         
   6  32  34       2832.70       3394.28       911.19 o                         
   8  32  34          2.72       1384.80       872.86 o                         
  10  32  34     169970.02     163061.08      1737.90 o                         
  12  32  34     117163.48     110952.52      1424.74 o                         
  14  32  34     468243.84     487773.59      4157.94 o                         
  16  32  34     128681.41     117922.45      1427.90 o                         
  18  32  34       5861.79       2868.66       862.77 o                         
  20  32  34         36.45        844.14      1015.48 o                         
  22  32  34      18815.81      15595.99      1006.70 o                         
  24  32  34     547556.00     593602.00      4357.93 o                         
  26  32  34      46957.00      50183.93      1224.21 o                         
  28  32  34      23278.79      21162.43      1241.56 o                         
  30  32  34     323929.12     306418.06      2621.55 o                         
  32  32  34      18780.09      19244.47      1189.19 o                         
   0  34  34     117030.27     146814.16      2117.96 o                         
   2  34  34     224311.45     213588.52      2150.13 o                         
   4  34  34      19571.26      24565.36       937.58 o                         
   6  34  34     102003.30     115429.73      1447.99 o                         
   8  34  34      22619.24      22729.23       935.25 o                         
  10  34  34      10419.67       7780.80       917.95 o                         
  12  34  34      57136.49      70830.35      1259.27 o                         
  14  34  34       6838.31      11322.60      1014.65 o                         
  16  34  34      36492.92      37621.10      1128.68 o                         
  18  34  34     358594.62     366110.56      2918.79 o                         
  20  34  34     139493.34     142648.36      1674.65 o                         
  22  34  34     346322.34     325517.88      2755.24 o                         
  24  34  34     203431.80     216092.58      2202.85 o                         
  26  34  34      43879.18      39835.87      1318.96 o                         
  28  34  34     531466.75     553835.44      4393.58 o                         
  30  34  34       7831.94      10733.72      1212.93 o                         
  32  34  34      18047.17      17810.99      1191.67 o                         
  34  34  34      31473.07      33666.36      2100.09 o                         
   1   1  35     590472.56     573849.81      4355.55 o                         
   3   1  35     283541.41     325647.22      2990.57 o                         
   5   1  35     409430.88     410493.75      3343.60 o                         
   7   1  35     326339.94     339712.03      2494.93 o                         
   9   1  35     533087.94     526105.56      3812.91 o                         
  11   1  35      23586.30      16481.76       861.77 o                         
  13   1  35    1318618.12    1310549.88     10149.27 o                         
  15   1  35      11066.21       9617.68       719.29 o                         
  17   1  35     124863.83     131384.38      1251.20 o                         
  19   1  35      56259.16      52828.18       950.93 o                         
  21   1  35      22790.75      30849.52       873.03 o                         
  23   1  35     137979.55     136670.55      1393.99 o                         
  25   1  35     143113.73     151548.34      1503.64 o                         
  27   1  35     318044.22     363110.06      2932.66 o                         
  29   1  35     135732.38     155308.61      1609.59 o                         
  31   1  35     537188.19     565503.56      4234.11 o                         
  33   1  35    1925777.62    1992775.62     12741.33 o                         
   1   3  35      13882.03      16144.13       707.99 o                         
   3   3  35      12416.14      14471.85       636.02 o                         
   5   3  35     630622.44     591810.69      4217.85 o                         
   7   3  35       1772.75       2830.15       706.53 o                         
   9   3  35     335817.62     375159.03      2870.74 o                         
  11   3  35    1829829.00    1769828.62     11156.24 o                         
  13   3  35      64918.46      65526.23      1063.33 o                         
  15   3  35    1335610.38    1335115.62      9176.27 o                         
  17   3  35      33285.41      34426.14       812.49 o                         
  19   3  35      38800.83      38470.33       871.90 o                         
  21   3  35     209824.80     201272.52      1736.04 o                         
  23   3  35      21229.90      15176.85       759.34 o                         
  25   3  35     312786.03     298543.62      2412.40 o                         
  27   3  35      47236.51      32120.99       915.93 o                         
  29   3  35     404081.06     384313.00      2881.35 o                         
  31   3  35     100744.84     101812.75      1287.49 o                         
  33   3  35        743.90        733.26       941.12 o                         
   1   5  35     688811.00     670104.94      4842.45 o                         
   3   5  35      60180.44      61789.21       964.74 o                         
   5   5  35     146419.75     165416.22      1762.64 o                         
   7   5  35       9378.17       2934.36       770.83 o                         
   9   5  35      37940.13      33665.65       898.62 o                         
  11   5  35    1505096.50    1528805.00     10774.60 o                         
  13   5  35      26819.47      38020.74       800.81 o                         
  15   5  35       1580.06       -342.86       685.71 o                         
  17   5  35      25028.62      20594.42       764.03 o                         
  19   5  35       3745.03         25.36       833.05 o                         
  21   5  35      26279.28      33317.20       913.94 o                         
  23   5  35     397670.00     407609.00      2984.49 o                         
  25   5  35      22811.20      26164.25       924.26 o                         
  27   5  35     110964.07     120207.14      1363.13 o                         
  29   5  35     125995.03     129023.66      1385.64 o                         
  31   5  35      31425.29      35080.95      1043.55 o                         
  33   5  35     369369.47     392982.69      3017.36 o                         
   1   7  35     697304.31     650573.12      4925.26 o                         
   3   7  35      14652.88      16451.38       745.55 o                         
   5   7  35     695126.00     644623.75      4576.86 o                         
   7   7  35     857318.56     936390.94      6014.30 o                         
   9   7  35    1434447.62    1429767.00      9195.47 o                         
  11   7  35    1352092.62    1334289.88      9909.61 o                         
  13   7  35    1222020.50    1343764.38     12857.33 o                         
  15   7  35    1618585.62    1642946.62     11049.24 o                         
  17   7  35      96992.84     141838.25      1494.77 o                         
  19   7  35     202184.77     178861.19      1839.71 o                         
  21   7  35     157385.25     170473.83      1785.44 o                         
  23   7  35     432202.72     454676.97      3410.54 o                         
  25   7  35     144346.14     149220.94      1510.71 o                         
  27   7  35      84773.88      82272.31      1244.73 o                         
  29   7  35     131228.28     143691.77      1518.50 o                         
  31   7  35     502594.59     511498.97      3679.92 o                         
  33   7  35     387302.47     375982.66      3035.58 o                         
   1   9  35     175206.47     189829.92      1635.53 o                         
   3   9  35    2041387.50    2126913.00     13118.88 o                         
   5   9  35     304063.66     316692.78      2497.35 o                         
   7   9  35     106522.14     109816.16      1176.08 o                         
   9   9  35     371247.56     320119.47      2368.86 o                         
  11   9  35     128812.41     106333.73      1202.18 o                         
  13   9  35     274173.03     245350.94      2152.63 o                         
  15   9  35     112984.09     144173.98      1413.21 o                         
  17   9  35       2960.12       3652.25       728.32 o                         
  19   9  35     127320.94     128447.73      1392.36 o                         
  21   9  35      36607.51      37056.50       875.41 o                         
  23   9  35    1157962.00    1146505.12      7715.36 o                         
  25   9  35      11094.65       8502.51       994.79 o                         
  27   9  35      59337.14      60639.34      1063.02 o                         
  29   9  35      35422.99      37196.18       978.56 o                         
  31   9  35     986428.81    1072503.12      7303.99 o                         
  33   9  35     231756.50     237002.75      2049.06 o                         
   1  11  35      20381.07      12290.83       782.31 o                         
   3  11  35    1009968.94    1007245.50      6684.22 o                         
   5  11  35         27.68       -411.67       823.34 o                         
   7  11  35      79556.01     118835.41      1659.85 o                         
   9  11  35    1351875.88    1351273.50      9066.19 o                         
  11  11  35      72320.63      67159.71      1105.50 o                         
  13  11  35     121839.64     131868.17      1414.38 o                         
  15  11  35     261215.28     255739.03      2170.71 o                         
  17  11  35     718827.06     796716.19      6114.91 o                         
  19  11  35      44366.72      43149.25       910.29 o                         
  21  11  35     403156.53     388691.34      2995.30 o                         
  23  11  35      37284.67      43927.65      1034.42 o                         
  25  11  35      42096.52      50686.77      1016.46 o                         
  27  11  35     472682.78     487296.31      4189.30 o                         
  29  11  35     233360.58     234062.97      1964.41 o                         
  31  11  35      13014.08      16991.69       957.69 o                         
  33  11  35      46111.06      44119.57      1124.58 o                         
   1  13  35       8145.10       9864.74       774.22 o                         
   3  13  35     198306.84     203296.75      1706.37 o                         
   5  13  35      97368.01     125536.65      1384.21 o                         
   7  13  35      34415.78      47425.26       920.76 o                         
   9  13  35     318870.53     311046.28      2343.91 o                         
  11  13  35      10772.16       5869.51       773.62 o                         
  13  13  35     265976.47     251584.30      2487.24 o                         
  15  13  35       1355.92       -350.53       701.06 o                         
  17  13  35     340625.03     340107.62      2482.77 o                         
  19  13  35      63117.09      47623.23       917.27 o                         
  21  13  35      29827.16      27301.24       856.94 o                         
  23  13  35     204380.56     204213.20      1792.37 o                         
  25  13  35       1049.29       2797.19       747.72 o                         
  27  13  35      17892.80      17155.90      1044.60 o                         
  29  13  35       2627.49       1740.91       878.88 o                         
  31  13  35      47991.07      64613.99      1297.13 o                         
  33  13  35      49488.01      47561.54      1345.44 o                         
   1  15  35      52781.87      51143.43       911.75 o                         
   3  15  35     193661.19     201467.88      1841.88 o                         
   5  15  35     323956.16     321582.06      2435.56 o                         
   7  15  35      11046.90      13985.60       837.35 o                         
   9  15  35      70469.53      83462.40      1211.12 o                         
  11  15  35      28649.44      36336.52       981.63 o                         
  13  15  35      40677.68      43115.76      1006.85 o                         
  15  15  35      55040.09      58140.10      1012.99 o                         
  17  15  35      18371.58      10148.24       734.04 o                         
  19  15  35     939618.56     933796.69      5990.86 o                         
  21  15  35        258.54       1720.40       756.82 o                         
  23  15  35      30140.58      38587.30       980.35 o                         
  25  15  35       7333.71       6378.26       884.27 o                         
  27  15  35     196027.23     188654.39      1863.25 o                         
  29  15  35      39611.21      39747.03      1296.92 o                         
  31  15  35     112270.04     121023.73      1413.50 o                         
  33  15  35     218115.39     223969.33      2031.87 o                         
   1  17  35     697276.62     760274.19      5653.68 o                         
   3  17  35     161070.22     119203.93      1503.50 o                         
   5  17  35     177552.41     191973.06      2080.47 o                         
   7  17  35     908809.06     974904.81      6475.37 o                         
   9  17  35     216684.91     216562.00      1879.38 o                         
  11  17  35      61799.52      55518.26      1101.16 o                         
  13  17  35     263373.41     227606.19      1999.63 o                         
  15  17  35     273636.72     314200.00      2266.06 o                         
  17  17  35    1913832.50    2104588.50     12927.35 o                         
  19  17  35     538305.94     548270.50      3907.39 o                         
  21  17  35      14665.62      17699.18       857.08 o                         
  23  17  35     302703.06     309231.41      2686.92 o                         
  25  17  35     117874.48     130811.45      1322.87 o                         
  27  17  35     489881.28     477383.50      3660.26 o                         
  29  17  35     141584.22     151568.05      1678.53 o                         
  31  17  35      56846.58      60037.95      1195.57 o                         
  33  17  35      30521.96      30783.39      1052.25 o                         
   1  19  35     347182.00     393050.69      3365.83 o                         
   3  19  35     386231.22     362969.06      2731.61 o                         
   5  19  35     721787.75     740346.62      4851.80 o                         
   7  19  35      49181.10      61239.12       954.39 o                         
   9  19  35      70385.09      65045.86      1137.92 o                         
  11  19  35     160628.19     168593.66      1737.15 o                         
  13  19  35     163127.20     172161.16      1567.93 o                         
  15  19  35      73241.46      97281.64      1190.83 o                         
  17  19  35      33974.57      37931.70       958.37 o                         
  19  19  35     723347.62     745342.94      5339.40 o                         
  21  19  35     281038.22     305267.91      2445.45 o                         
  23  19  35       1792.61         78.60       807.07 o                         
  25  19  35       3914.05       4545.07       909.69 o                         
  27  19  35     972467.31    1011126.81      6919.57 o                         
  29  19  35       1186.13       2137.41       903.66 o                         
  31  19  35      17959.27      16397.92      1033.07 o                         
  33  19  35        174.68       -225.08       899.46 o                         
   1  21  35      23177.97      21769.09       863.33 o                         
   3  21  35    1385099.12    1379132.75      9414.21 o                         
   5  21  35     900431.00     945209.00      6035.11 o                         
   7  21  35      18696.52      18414.43       810.73 o                         
   9  21  35     134696.58     125236.99      1462.36 o                         
  11  21  35      86690.38      82034.27      1152.91 o                         
  13  21  35    1111196.75    1073850.50      7633.24 o                         
  15  21  35     185395.72     170079.38      1620.44 o                         
  17  21  35      46737.25      56234.34       948.31 o                         
  19  21  35      57250.29      47456.07      1130.05 o                         
  21  21  35     344626.75     327801.28      2755.23 o                         
  23  21  35     112755.88     118143.86      1468.44 o                         
  25  21  35       6757.53       5473.03       908.87 o                         
  27  21  35         86.47       1580.37       985.37 o                         
  29  21  35       9945.86      11658.75       998.64 o                         
  31  21  35       5080.42       5216.32       943.83 o                         
  33  21  35      13845.25      15080.82      1078.63 o                         
   1  23  35      39273.11      36492.13      1010.70 o                         
   3  23  35     975265.56    1019449.38      6986.50 o                         
   5  23  35     316495.03     353933.88      2838.75 o                         
   7  23  35      58052.53      61943.34      1085.02 o                         
   9  23  35     347762.28     345051.38      2716.46 o                         
  11  23  35    2253606.50    2299923.75     17605.81 o                         
  13  23  35     248193.75     253200.98      2268.85 o                         
  15  23  35     791132.88     833478.06      6154.49 o                         
  17  23  35     473646.12     497125.22      3550.20 o                         
  19  23  35       4717.27       1878.86       811.86 o                         
  21  23  35     136782.08     137574.16      1549.84 o                         
  23  23  35     370241.44     433892.72      3237.95 o                         
  25  23  35       6249.50       5740.27       904.42 o                         
  27  23  35        989.86       4327.98      1010.91 o                         
  29  23  35      82428.98      82268.35      1297.54 o                         
  31  23  35      12931.33      10238.37      1012.17 o                         
  33  23  35     471108.00     514076.34      4205.87 o                         
   1  25  35       9086.14       9714.23       758.50 o                         
   3  25  35      39087.69      48392.65      1152.13 o                         
   5  25  35     342940.28     383397.06      3114.81 o                         
   7  25  35      72971.85      76136.67      1257.97 o                         
   9  25  35      32833.45      26452.13       859.82 o                         
  11  25  35     164902.28     157040.58      1616.71 o                         
  13  25  35    1575221.00    1620938.75     10924.83 o                         
  15  25  35      69783.62      71872.16      1179.63 o                         
  17  25  35     388120.06     351334.00      2782.83 o                         
  19  25  35      15563.34      18792.10       905.78 o                         
  21  25  35       5174.55       4136.47       919.16 o                         
  23  25  35        435.94         75.89       928.42 o                         
  25  25  35      91995.06      95919.95      1393.66 o                         
  27  25  35      37995.22      33102.16      1109.52 o                         
  29  25  35      38642.61      38256.50      1198.23 o                         
  31  25  35      15206.44      22781.49      1076.23 o                         
  33  25  35     230206.66     247859.98      2203.41 o                         
   1  27  35     279807.75     314967.56      2447.03 o                         
   3  27  35      13870.23      22709.89       846.43 o                         
   5  27  35        972.57      12996.40       946.01 o                         
   7  27  35      31578.04      38437.35      1024.10 o                         
   9  27  35      19245.65      15983.61       909.31 o                         
  11  27  35    1645310.38    1692554.25     10825.98 o                         
  13  27  35      46771.29      59547.46      1184.35 o                         
  15  27  35     220962.30     213146.30      1918.18 o                         
  17  27  35     614764.50     614408.25      4166.65 o                         
  19  27  35      49049.67      41240.63      1172.16 o                         
  21  27  35     388063.53     424610.12      3322.83 o                         
  23  27  35      15279.10      15443.77      1169.69 o                         
  25  27  35     475426.31     473495.34      3778.89 o                         
  27  27  35     217944.80     248313.03      2304.48 o                         
  29  27  35       3714.22       3559.41       992.57 o                         
  31  27  35      27678.97      26981.07      1203.18 o                         
  33  27  35       2111.94       2540.14      1062.76 o                         
   1  29  35      14683.92      18179.45       850.44 o                         
   3  29  35      67867.59      75347.11      1359.02 o                         
   5  29  35       3382.71       6753.35       859.78 o                         
   7  29  35     268870.16     242852.23      2245.57 o                         
   9  29  35     816012.50     863488.25      6192.92 o                         
  11  29  35      61697.91      58816.19      1149.41 o                         
  13  29  35     188649.05     216009.69      1947.19 o                         
  15  29  35        669.66       3195.57       920.43 o                         
  17  29  35     128047.33     121352.24      1525.15 o                         
  19  29  35     245052.53     247478.73      2285.78 o                         
  21  29  35     157768.00     180120.94      1880.43 o                         
  23  29  35     197272.00     201097.27      1898.23 o                         
  25  29  35      50498.79      50982.87      1238.45 o                         
  27  29  35      41582.18      35445.00      1211.25 o                         
  29  29  35        904.33       -303.07      1052.81 o                         
  31  29  35     230393.09     252802.47      2410.44 o                         
  33  29  35     157080.53     164446.33      1833.56 o                         
   1  31  35      19483.35      21721.63       966.61 o                         
   3  31  35      66655.80      73651.62      1141.45 o                         
   5  31  35        854.48       1624.15       927.61 o                         
   7  31  35     338401.41     334588.97      2843.99 o                         
   9  31  35      24933.06      23513.29       963.51 o                         
  11  31  35      41677.36      62098.34      1215.48 o                         
  13  31  35      45121.21      35559.57      1068.87 o                         
  15  31  35      90266.57     102337.12      1354.34 o                         
  17  31  35       2803.27       2171.23      1035.52 o                         
  19  31  35     114748.30     107946.70      1447.60 o                         
  21  31  35       5208.81       4857.10      1002.64 o                         
  23  31  35     605295.81     584668.69      4443.86 o                         
  25  31  35        390.12       1202.48       973.23 o                         
  27  31  35        298.06        467.60      1074.82 o                         
  29  31  35        461.76        822.47      1109.13 o                         
  31  31  35    1014591.31    1073457.62      7612.41 o                         
  33  31  35      14819.84      15664.75      1259.69 o                         
   1  33  35      37371.69      40112.00      1050.29 o                         
   3  33  35       4481.99       5710.85       937.37 o                         
   5  33  35      99913.32     105318.26      1444.50 o                         
   7  33  35    1003039.81    1067332.75      7234.17 o                         
   9  33  35      28246.52      30247.69       937.14 o                         
  11  33  35     238779.89     213429.72      2042.83 o                         
  13  33  35      40453.27      38192.70      1158.69 o                         
  15  33  35      13619.00      16368.81      1003.90 o                         
  17  33  35      30294.41      37646.26      1236.18 o                         
  19  33  35     136066.67     153012.14      1656.87 o                         
  21  33  35     107133.01     101860.66      1477.21 o                         
  23  33  35      38127.20      35502.63      1207.63 o                         
  25  33  35      13136.81      21719.18      1155.37 o                         
  27  33  35     344362.25     336063.66      3026.25 o                         
  29  33  35      46535.88      44890.54      1393.43 o                         
  31  33  35       1703.15       3441.77      1102.66 o                         
  33  33  35       1225.67        946.80      1308.73 o                         
   1  35  35      44595.64      51434.49      1062.06 o                         
   3  35  35     169921.67     171300.27      1838.65 o                         
   5  35  35      44998.61      44439.62      1337.91 o                         
   7  35  35      99471.62     106843.88      1390.98 o                         
   9  35  35        571.12       4532.85      1049.93 o                         
  11  35  35      75417.41      68360.88      1261.14 o                         
  13  35  35       2284.34       8927.32      1024.31 o                         
  15  35  35     303297.09     302698.84      2958.02 o                         
  17  35  35       4375.20       1997.38       943.18 o                         
  19  35  35     202952.02     197110.86      2250.19 o                         
  21  35  35      11114.66       8222.82      1054.72 o                         
  23  35  35      18672.62      19937.97      1315.94 o                         
  25  35  35     441600.28     463983.75      3489.25 o                         
  27  35  35      95674.21     107505.73      1952.18 o                         
  29  35  35      93429.17      88031.02      1433.64 o                         
  31  35  35      20931.41      16717.91      1282.73 o                         
  33  35  35     463666.75     464653.56      4214.19 o                         
  35  35  35      17986.11      17100.74      2254.52 o                         
   0   0  36     871916.38     994592.06     17479.90 o                         
   4   0  36     266796.44     254241.64      3403.66 o                         
   8   0  36    4805917.50    4639122.50     43383.74 o                         
  12   0  36     415969.06     437667.47      4517.17 o                         
  16   0  36    1390607.12    1455485.38     13803.67 o                         
  20   0  36        960.34      14595.00      1266.62 o                         
  24   0  36       3020.96       1951.68      1185.05 o                         
  28   0  36     155198.92     180132.91      2738.70 o                         
  32   0  36     308470.72     323505.59      3696.73 o                         
   2   2  36     491432.84     501582.06      3536.25 o                         
   4   2  36      53762.12      77790.68       974.75 o                         
   6   2  36       9683.12       8029.40       628.16 o                         
   8   2  36     802489.75     905297.88      7161.29 o                         
  10   2  36     483170.19     492395.12      3510.07 o                         
  12   2  36     166366.94     167071.89      1983.20 o                         
  14   2  36     293144.94     303522.09      2355.58 o                         
  16   2  36      31662.43      36515.99       910.27 o                         
  18   2  36      36537.61      28498.49       841.23 o                         
  20   2  36     123838.80     140273.06      1593.42 o                         
  22   2  36     605728.25     585467.62      4334.03 o                         
  24   2  36      49225.75      36931.58       893.54 o                         
  26   2  36     138210.05     156420.95      1608.84 o                         
  28   2  36        180.33       7540.16       847.57 o                         
  30   2  36       7448.51       6690.45       846.66 o                         
  32   2  36       1175.09       2921.90       998.20 o                         
  34   2  36     225306.31     221771.34      2022.07 o                         
   0   4  36     131137.97     147926.36      2092.86 o                         
   2   4  36      11149.06      15723.21       806.12 o                         
   4   4  36       3787.29       1888.61       660.73 o                         
   6   4  36      15200.06      15714.49       640.95 o                         
   8   4  36     794759.62     811205.88      5900.04 o                         
  10   4  36     812167.19     771584.88      5309.59 o                         
  12   4  36      14753.39      14996.33       843.50 o                         
  14   4  36     662342.56     678298.38      4524.70 o                         
  16   4  36     793393.31     859242.00      6015.30 o                         
  18   4  36      16257.54      19994.32       878.39 o                         
  20   4  36      19837.46      14301.86       792.77 o                         
  22   4  36      48280.56      62535.29      1019.14 o                         
  24   4  36       2899.94       2167.17       810.60 o                         
  26   4  36      91749.60      90669.73      1283.40 o                         
  28   4  36     720269.81     726239.62      4793.00 o                         
  30   4  36    1946086.75    2118936.75     14406.32 o                         
  32   4  36     114195.54     113638.91      1296.10 o                         
  34   4  36      25375.52      19386.35       899.34 o                         
   2   6  36      43181.29      58334.64       963.14 o                         
   4   6  36     482536.19     501080.16      3796.81 o                         
   6   6  36    1834719.12    1911032.88     13014.74 o                         
   8   6  36     865187.31     987564.25      7338.52 o                         
  10   6  36     201358.77     185132.55      1832.90 o                         
  12   6  36    1262046.38    1199862.25      9048.78 o                         
  14   6  36     370030.62     391707.16      2950.87 o                         
  16   6  36     538911.56     561586.81      3964.94 o                         
  18   6  36       1169.57       1317.95       747.08 o                         
  20   6  36      54820.42      58264.52       957.11 o                         
  22   6  36      29650.64      22034.94       852.62 o                         
  24   6  36       6004.48       3894.42       827.99 o                         
  26   6  36     235351.86     220273.84      1849.39 o                         
  28   6  36    1370026.50    1435716.62      9374.54 o                         
  30   6  36       3385.02       3616.11       920.92 o                         
  32   6  36     840719.12     861743.75      5660.69 o                         
  34   6  36      42604.62      44221.08      1153.45 o                         
   0   8  36     797656.44     855928.56      8115.09 o                         
   2   8  36     815165.94     894068.00      6262.90 o                         
   4   8  36     111670.59     106616.37      1228.85 o                         
   6   8  36      42872.02      56045.14       953.19 o                         
   8   8  36     144835.70     144042.66      1471.97 o                         
  10   8  36       4243.82      13284.13       840.97 o                         
  12   8  36     151671.67     164445.61      1733.84 o                         
  14   8  36     454829.03     444869.22      3565.81 o                         
  16   8  36       5449.77       6551.64       757.98 o                         
  18   8  36      19244.97      15292.62       816.85 o                         
  20   8  36      78888.73      82473.05      1144.68 o                         
  22   8  36     200471.52     231612.42      2335.33 o                         
  24   8  36      49003.56      47972.62       998.40 o                         
  26   8  36     343349.22     350706.72      3188.88 o                         
  28   8  36      32151.60      30434.75       931.77 o                         
  30   8  36     192817.66     192177.48      1894.72 o                         
  32   8  36     431130.19     430603.00      3310.80 o                         
  34   8  36     278912.72     280946.94      2539.69 o                         
   2  10  36     627846.31     607050.31      4298.75 o                         
   4  10  36    1491472.88    1463329.12      9957.11 o                         
   6  10  36    1190499.25    1212623.75      7992.97 o                         
   8  10  36      86932.04      94026.08      1145.77 o                         
  10  10  36       8277.51       5887.49       756.62 o                         
  12  10  36     321691.72     314021.12      2831.65 o                         
  14  10  36      47289.02      33982.44       913.31 o                         
  16  10  36     620908.38     616568.44      4367.19 o                         
  18  10  36     312641.34     342966.94      2662.90 o                         
  20  10  36     653675.38     713076.12      5056.15 o                         
  22  10  36     431876.28     394551.12      3209.22 o                         
  24  10  36     200872.50     210625.36      1809.83 o                         
  26  10  36      63978.31      73527.16      1155.43 o                         
  28  10  36     681847.38     701615.31      5279.78 o                         
  30  10  36      63770.05      70363.43      1202.42 o                         
  32  10  36      34132.35      25040.52      1040.88 o                         
  34  10  36       6649.45       8698.69       945.43 o                         
   0  12  36      53486.76      62844.23      1453.15 o                         
   2  12  36     258443.33     235205.62      1952.15 o                         
   4  12  36     198849.12     221101.12      1820.72 o                         
   6  12  36    1627727.00    1667245.25     10925.43 o                         
   8  12  36     368367.62     344820.12      3072.34 o                         
  10  12  36      57734.20      72931.62      1038.84 o                         
  12  12  36      32390.07      43713.04       995.50 o                         
  14  12  36     169573.64     150790.67      1526.87 o                         
  16  12  36      21881.29      40227.95       980.47 o                         
  18  12  36    1201679.75    1295694.62      8206.05 o                         
  20  12  36     362432.88     356064.84      2840.55 o                         
  22  12  36     427186.28     414761.69      2988.22 o                         
  24  12  36     186840.88     194348.36      1737.43 o                         
  26  12  36     570780.12     597976.50      4552.94 o                         
  28  12  36    1129703.38    1202703.50      8181.38 o                         
  30  12  36     154798.95     130857.48      1499.39 o                         
  32  12  36        635.66        319.98      1001.35 o                         
  34  12  36      52584.23      52917.51      1139.53 o                         
   2  14  36     424759.75     498540.12      3852.73 o                         
   4  14  36     134389.97     162451.95      1609.69 o                         
   6  14  36     463527.91     445642.00      3299.09 o                         
   8  14  36      17930.80      16767.98       896.34 o                         
  10  14  36     813790.38     845516.19      6245.76 o                         
  12  14  36     116284.02      91827.51      1339.26 o                         
  14  14  36     319272.03     321182.38      2743.29 o                         
  16  14  36     549732.38     587298.31      4239.65 o                         
  18  14  36      85824.59      73442.88      1086.29 o                         
  20  14  36     294536.75     342042.97      2677.77 o                         
  22  14  36     140142.92     131937.78      1437.99 o                         
  24  14  36     330070.47     352397.06      3046.14 o                         
  26  14  36      37061.88      24210.30       980.93 o                         
  28  14  36      11072.53      11121.71       865.44 o                         
  30  14  36      12845.88      11854.10       983.47 o                         
  32  14  36      13735.25      15855.81      1006.74 o                         
  34  14  36       1968.91       5471.51      1075.23 o                         
   0  16  36    1498362.12    1625889.38     14570.62 o                         
   2  16  36      31616.29      27334.20       851.92 o                         
   4  16  36     656452.12     709851.25      4998.87 o                         
   6  16  36      33842.52      33155.66       849.49 o                         
   8  16  36      96774.32      93523.62      1196.75 o                         
  10  16  36      16168.18       9862.97       756.08 o                         
  12  16  36       3954.97       2473.43       850.11 o                         
  14  16  36      46480.52      56104.74      1053.11 o                         
  16  16  36     149823.31     153526.64      1623.94 o                         
  18  16  36      99103.92     116321.60      1259.48 o                         
  20  16  36     490760.25     511611.78      3693.76 o                         
  22  16  36        484.91       1937.86       893.70 o                         
  24  16  36      81801.80      91903.93      1282.94 o                         
  26  16  36       5370.03       7598.02       847.82 o                         
  28  16  36      40604.02      36751.56      1137.89 o                         
  30  16  36     486246.59     500635.88      4256.59 o                         
  32  16  36       1686.75        421.80       874.92 o                         
  34  16  36      14036.46      16584.28      1065.37 o                         
   2  18  36     431584.88     487408.69      3651.08 o                         
   4  18  36      96160.16     114445.34      1377.60 o                         
   6  18  36      45803.52      39064.42       969.84 o                         
   8  18  36    1150619.75    1249641.00      8002.15 o                         
  10  18  36     867524.06     877580.31      6962.02 o                         
  12  18  36       1249.63       -367.04       930.47 o                         
  14  18  36        800.30       -428.43       856.87 o                         
  16  18  36      26844.01      23999.64       770.89 o                         
  18  18  36      32331.15      34892.60       897.03 o                         
  20  18  36      66080.96      54344.96      1131.13 o                         
  22  18  36     475571.38     467542.44      3510.77 o                         
  24  18  36     130639.12     139243.48      1376.08 o                         
  26  18  36     813047.38     831048.44      5485.18 o                         
  28  18  36      10661.47      11874.03       958.26 o                         
  30  18  36       1412.18       3328.32       989.76 o                         
  32  18  36       2857.62       1805.81       908.43 o                         
  34  18  36     288872.59     286708.91      2346.10 o                         
   0  20  36     184043.97     198164.61      2456.14 o                         
   2  20  36     503738.44     476320.97      3514.68 o                         
   4  20  36      52273.90      46862.18      1031.15 o                         
   6  20  36     111142.76     123079.22      1440.22 o                         
   8  20  36     433381.06     456987.00      3347.18 o                         
  10  20  36      25424.78      22084.55       837.24 o                         
  12  20  36      66338.98      51059.04      1130.30 o                         
  14  20  36     191440.66     196036.98      2041.00 o                         
  16  20  36     702270.00     710275.62      4984.86 o                         
  18  20  36        366.69       -428.28       856.56 o                         
  20  20  36     434653.41     470925.81      3810.05 o                         
  22  20  36      20445.82      31687.00       937.60 o                         
  24  20  36     128214.86     116890.80      1422.16 o                         
  26  20  36     488123.28     475754.28      3642.40 o                         
  28  20  36     295400.88     335827.44      3083.61 o                         
  30  20  36       7205.70      12148.16       885.90 o                         
  32  20  36      10438.62       7024.07       950.89 o                         
  34  20  36     184208.03     179384.62      2142.25 o                         
   2  22  36     151994.80     160121.14      1685.61 o                         
   4  22  36     101028.58     101495.05      1297.19 o                         
   6  22  36     146244.25     148197.72      1557.51 o                         
   8  22  36      17476.63      16536.87       872.62 o                         
  10  22  36       3300.05       2236.72       852.33 o                         
  12  22  36      34962.89      31065.03      1107.39 o                         
  14  22  36      83016.60      88665.84      1226.31 o                         
  16  22  36     325784.22     349526.59      3083.62 o                         
  18  22  36      14508.51      19228.80       920.80 o                         
  20  22  36      72699.22      59945.44      1082.02 o                         
  22  22  36      54046.34      55940.22      1082.04 o                         
  24  22  36     118066.34     106324.12      1304.16 o                         
  26  22  36      63734.95      77190.38      1373.33 o                         
  28  22  36       3105.12       2790.73       981.16 o                         
  30  22  36      96541.09     112943.22      1530.76 o                         
  32  22  36        486.88        761.83      1052.93 o                         
  34  22  36      54820.03      52230.57      1366.72 o                         
   0  24  36       1386.57       1276.12      1136.31 o                         
   2  24  36      69952.71     100792.65      1304.44 o                         
   4  24  36     342341.78     335310.84      3105.52 o                         
   6  24  36     376619.53     417922.47      3176.16 o                         
   8  24  36     717795.94     680703.81      4642.04 o                         
  10  24  36    1167687.38    1128023.25      7210.15 o                         
  12  24  36      39695.52      55905.20      1138.67 o                         
  14  24  36      35581.97      29491.07       973.60 o                         
  16  24  36        159.95       -198.24       906.48 o                         
  18  24  36     938112.81     933579.31      6351.91 o                         
  20  24  36      97746.05     101141.98      1382.25 o                         
  22  24  36     647565.94     696893.31      5045.23 o                         
  24  24  36      84467.25      81684.56      1350.83 o                         
  26  24  36      92400.42      94038.21      1418.79 o                         
  28  24  36        144.97       1725.08       986.81 o                         
  30  24  36     124669.47     117815.09      1615.04 o                         
  32  24  36     261890.81     254251.64      2295.26 o                         
  34  24  36         71.47        604.10      1024.12 o                         
   2  26  36      84942.51     101856.34      1345.55 o                         
   4  26  36      44149.58      51358.70      1053.91 o                         
   6  26  36     756832.31     808609.75      5917.48 o                         
   8  26  36     450371.94     451009.75      3392.48 o                         
  10  26  36     286854.06     288806.41      2380.71 o                         
  12  26  36       4737.67       5051.11       867.57 o                         
  14  26  36    2348052.75    2477021.50     15684.81 o                         
  16  26  36      19775.43      21437.16       973.87 o                         
  18  26  36     355501.53     349000.03      2755.78 o                         
  20  26  36     278421.03     279166.78      2504.68 o                         
  22  26  36     116232.98      99325.97      1409.50 o                         
  24  26  36      25789.55      27657.92      1087.87 o                         
  26  26  36     564479.12     623884.19      4885.24 o                         
  28  26  36       7444.62       5558.33      1047.15 o                         
  30  26  36      95333.33      94066.29      1444.88 o                         
  32  26  36     184683.06     183001.78      2116.17 o                         
  34  26  36      28330.89      27349.85      1163.17 o                         
   0  28  36     449761.41     409059.47      4670.44 o                         
   2  28  36       1186.76       2968.18       767.70 o                         
   4  28  36     825948.19     871162.12      6530.64 o                         
   6  28  36     210060.73     203467.20      1816.70 o                         
   8  28  36     127665.31     137943.23      1594.30 o                         
  10  28  36         92.70       -461.93       923.85 o                         
  12  28  36      62996.18      72790.15      1286.30 o                         
  14  28  36       1658.61       3819.88       843.55 o                         
  16  28  36     158171.25     134918.94      1480.83 o                         
  18  28  36      68519.26      82568.28      1339.12 o                         
  20  28  36      28952.00      40903.85      1059.49 o                         
  22  28  36     131411.50     148898.47      1569.94 o                         
  24  28  36        545.16        883.54       995.01 o                         
  26  28  36      29599.18      23455.23      1011.73 o                         
  28  28  36     503337.91     541120.75      3940.17 o                         
  30  28  36      46943.12      44779.44      1260.41 o                         
  32  28  36      12147.37      10352.49      1307.10 o                         
  34  28  36      32095.60      27663.21      1183.26 o                         
   2  30  36     161200.70     151176.31      1607.82 o                         
   4  30  36     388144.81     377299.09      2972.70 o                         
   6  30  36     361922.94     386052.28      3163.74 o                         
   8  30  36      47333.46      49648.40      1024.08 o                         
  10  30  36      23243.30      17348.72      1143.91 o                         
  12  30  36     245906.77     246986.69      2112.99 o                         
  14  30  36      64968.44      66389.21      1153.42 o                         
  16  30  36       4929.16       5939.55      1127.71 o                         
  18  30  36      51656.22      45417.21      1084.60 o                         
  20  30  36      20065.99      26244.93      1021.69 o                         
  22  30  36      51057.79      48956.32      1171.25 o                         
  24  30  36     214886.75     224374.78      2178.32 o                         
  26  30  36      41325.21      41536.09      1189.68 o                         
  28  30  36     120255.39     107518.84      1537.06 o                         
  30  30  36        446.21       -540.80      1081.59 o                         
  32  30  36     146563.47     154628.28      1880.54 o                         
  34  30  36      31464.14      36137.06      1358.85 o                         
   0  32  36     177117.72     200752.56      2496.13 o                         
   2  32  36       8227.05      12854.80       987.45 o                         
   4  32  36     150887.58     166512.70      1634.88 o                         
   6  32  36      59552.44      57056.31      1194.21 o                         
   8  32  36      13173.31      15460.23       909.32 o                         
  10  32  36     135735.88     141275.05      1415.93 o                         
  12  32  36      12166.05       8636.59       943.53 o                         
  14  32  36       7470.77      12928.79      1135.30 o                         
  16  32  36     167069.44     168655.41      1799.15 o                         
  18  32  36      10523.05      12636.54       985.36 o                         
  20  32  36       2235.65        615.94       915.17 o                         
  22  32  36      98917.73     105633.14      1517.47 o                         
  24  32  36     597908.06     640711.94      4617.76 o                         
  26  32  36        289.10       -552.39      1104.79 o                         
  28  32  36     976340.31     989583.56      7032.79 o                         
  30  32  36     205860.14     203226.84      2174.97 o                         
  32  32  36     204431.67     224661.88      2314.71 o                         
  34  32  36      98550.80      93437.74      1606.78 o                         
   2  34  36    1347456.12    1400850.62      9550.33 o                         
   4  34  36      70425.16      68406.61      1280.25 o                         
   6  34  36      83164.19      77365.41      1142.22 o                         
   8  34  36        624.76       1516.92       953.00 o                         
  10  34  36      27339.44      15873.70      1046.47 o                         
  12  34  36       6255.50       5135.16       920.62 o                         
  14  34  36     576330.94     604165.56      4383.06 o                         
  16  34  36     139768.67     118646.63      1468.79 o                         
  18  34  36        501.07       -466.56       933.12 o                         
  20  34  36      28333.99      42716.55      1188.42 o                         
  22  34  36     718821.12     709279.88      5454.77 o                         
  24  34  36     359694.91     384836.62      2978.77 o                         
  26  34  36      81018.03      82653.39      1611.62 o                         
  28  34  36      25633.89      22665.44      1251.80 o                         
  30  34  36      26575.96      32469.75      1285.16 o                         
  32  34  36      46604.72      58212.91      1345.98 o                         
  34  34  36      35689.95      31632.99      1417.63 o                         
   0  36  36     885165.00     938836.88     10029.40 o                         
   2  36  36      19584.49      14860.23      1042.13 o                         
   4  36  36      24033.87      32973.88      1134.39 o                         
   6  36  36        974.53       -476.27       952.53 o                         
   8  36  36     447385.91     455084.50      3757.40 o                         
  10  36  36     164775.41     148739.23      1770.13 o                         
  12  36  36     163594.31     168442.09      1956.41 o                         
  14  36  36     111123.21     120527.95      1456.91 o                         
  16  36  36      52816.88      53727.75      1164.72 o                         
  18  36  36      98140.10      91790.05      1642.93 o                         
  20  36  36     487569.22     464944.88      4027.20 o                         
  22  36  36     291046.00     289561.91      2554.12 o                         
  24  36  36        471.33       -234.15      1097.02 o                         
  26  36  36       4496.81       5869.85      1214.33 o                         
  28  36  36     372183.62     382106.47      3277.52 o                         
  30  36  36     120467.21     116215.02      1622.81 o                         
  32  36  36       2388.22       3340.86      1247.26 o                         
  34  36  36      10932.13      10925.67      1464.29 o                         
  36  36  36      12429.58      12369.34      2294.54 o                         
   1   1  37     293716.00     277827.47      2501.17 o                         
   3   1  37     468937.34     483948.94      4025.75 o                         
   5   1  37    1969296.50    2021163.50     15093.95 o                         
   7   1  37     639450.44     691371.81      4700.88 o                         
   9   1  37     416839.47     462905.22      3488.30 o                         
  11   1  37      44132.69      51249.08      1034.58 o                         
  13   1  37     139730.55     139330.53      1778.56 o                         
  15   1  37      13869.17      13778.48       843.11 o                         
  17   1  37     487759.25     543870.31      3694.39 o                         
  19   1  37     229291.17     221432.62      1910.05 o                         
  21   1  37      92212.95      80064.80      1172.36 o                         
  23   1  37     637063.12     622337.06      4682.76 o                         
  25   1  37     767423.50     822589.50      6123.33 o                         
  27   1  37     487149.66     483676.25      3684.08 o                         
  29   1  37      10257.34       8518.79       934.96 o                         
  31   1  37     493891.78     489060.47      3800.94 o                         
  33   1  37      16567.94      17113.77      1032.58 o                         
  35   1  37       9304.09       6903.37      1065.09 o                         
   1   3  37    1099291.50    1153432.88      9464.95 o                         
   3   3  37     132232.52     101476.84      1657.91 o                         
   5   3  37     783437.88     843486.75      5346.45 o                         
   7   3  37     105884.41     140564.86      1587.60 o                         
   9   3  37     783056.12     702775.38      4957.36 o                         
  11   3  37     252297.66     228186.09      2073.71 o                         
  13   3  37      25328.84      24540.66       916.21 o                         
  15   3  37      28765.86      24229.60       840.86 o                         
  17   3  37      30976.51      37848.09       903.70 o                         
  19   3  37     404088.16     384747.75      3202.99 o                         
  21   3  37     651078.00     612209.19      4464.77 o                         
  23   3  37     244820.64     258812.67      2144.55 o                         
  25   3  37      20610.51      26102.49       916.17 o                         
  27   3  37     796019.75     867194.12      6115.14 o                         
  29   3  37     398133.38     430868.06      3383.28 o                         
  31   3  37     269113.81     245813.62      2358.28 o                         
  33   3  37     271029.22     272751.09      2245.03 o                         
  35   3  37        762.28         -4.34       953.02 o                         
   1   5  37      24451.58      31857.28       945.59 o                         
   3   5  37     128988.08     151627.95      1545.67 o                         
   5   5  37     703405.50     693146.81      5008.44 o                         
   7   5  37      84946.20     101214.97      1294.08 o                         
   9   5  37     774752.25     777092.25      5349.92 o                         
  11   5  37    1234673.25    1171957.88      7892.91 o                         
  13   5  37        355.60       4015.86       873.18 o                         
  15   5  37    1088840.00    1085189.38      7138.32 o                         
  17   5  37      40618.44      45032.36       930.90 o                         
  19   5  37    1162892.62    1259578.62      8922.19 o                         
  21   5  37      12529.70      12679.58       828.54 o                         
  23   5  37     246086.03     260152.23      2444.58 o                         
  25   5  37    1134114.12    1177221.25      7953.79 o                         
  27   5  37     541112.31     580937.44      4027.00 o                         
  29   5  37       2954.47       1092.88       840.24 o                         
  31   5  37     658707.44     658107.12      4527.41 o                         
  33   5  37      20748.54      23154.77      1114.17 o                         
  35   5  37       5532.88       6205.29       936.03 o                         
   1   7  37       6211.40       8352.22       704.09 o                         
   3   7  37       5691.23       1931.43       736.61 o                         
   5   7  37     244875.00     237520.75      2103.41 o                         
   7   7  37     135648.95     136621.98      1436.88 o                         
   9   7  37      11008.56       7628.67       830.32 o                         
  11   7  37     228433.80     275502.03      2576.92 o                         
  13   7  37      15253.18      37209.45      1113.47 o                         
  15   7  37      74231.98      67772.27      1093.61 o                         
  17   7  37    1806918.62    1806826.50     11216.14 o                         
  19   7  37     118241.84     108880.70      1253.51 o                         
  21   7  37    1327567.12    1453959.38      9585.48 o                         
  23   7  37     605405.00     547603.06      3997.00 o                         
  25   7  37     108798.48     104908.02      1367.10 o                         
  27   7  37     568349.31     569573.06      4540.56 o                         
  29   7  37     356682.94     401790.94      3192.92 o                         
  31   7  37      82145.47      88282.17      1293.57 o                         
  33   7  37     116531.38     101383.63      1345.36 o                         
  35   7  37     515210.50     509069.53      3677.37 o                         
   1   9  37       1778.64       3448.55       796.17 o                         
   3   9  37     577511.06     604724.25      4214.47 o                         
   5   9  37      24159.00      23008.57       782.85 o                         
   7   9  37     188520.33     178742.62      1699.54 o                         
   9   9  37    1443460.25    1418781.88      9842.50 o                         
  11   9  37     187014.20     211863.47      2207.35 o                         
  13   9  37      49921.34      43833.07      1051.92 o                         
  15   9  37     238802.48     260769.78      2344.54 o                         
  17   9  37     568053.50     553768.50      4610.92 o                         
  19   9  37     302772.69     317060.91      2676.84 o                         
  21   9  37     215915.12     234042.11      2170.40 o                         
  23   9  37     192518.86     191028.94      1814.51 o                         
  25   9  37     137844.48     169228.03      1606.71 o                         
  27   9  37      47239.32      43986.18       966.12 o                         
  29   9  37     825000.12     895370.00      6106.24 o                         
  31   9  37     174885.72     174221.08      1919.41 o                         
  33   9  37     155956.97     151599.89      1870.25 o                         
  35   9  37      67021.41      72475.33      1337.98 o                         
   1  11  37     720057.88     818146.00      5975.39 o                         
   3  11  37     863472.12     913370.12      6780.08 o                         
   5  11  37      17080.42      18302.62       896.85 o                         
   7  11  37     201788.95     180570.95      1712.43 o                         
   9  11  37     358758.31     346168.69      2557.88 o                         
  11  11  37      26570.23      20432.82       833.99 o                         
  13  11  37     472592.53     518044.84      4639.74 o                         
  15  11  37      24364.32      27270.86       818.25 o                         
  17  11  37     568924.44     622567.62      4238.20 o                         
  19  11  37     255811.27     272359.12      2317.54 o                         
  21  11  37     482759.06     522755.94      3976.48 o                         
  23  11  37      44139.96      52581.68      1143.67 o                         
  25  11  37     699122.94     736590.50      5472.34 o                         
  27  11  37       1944.84       2371.10       958.98 o                         
  29  11  37      28490.17      32250.00      1002.44 o                         
  31  11  37     360870.78     368846.38      2879.19 o                         
  33  11  37     107155.38     119488.90      1549.17 o                         
  35  11  37      33009.08      27730.36      1050.44 o                         
   1  13  37    2414105.50    2532355.50     16027.47 o                         
   3  13  37       7946.55      22894.66       866.48 o                         
   5  13  37      10467.62       3683.67       780.76 o                         
   7  13  37     519116.91     540380.06      3991.93 o                         
   9  13  37    2884883.00    2856864.75     19343.50 o                         
  11  13  37      95595.64     115197.24      1319.16 o                         
  13  13  37     159788.95     175242.72      1818.25 o                         
  15  13  37     124818.19     104350.23      1428.26 o                         
  17  13  37     158714.33     182263.64      1817.15 o                         
  19  13  37       7675.92       4143.18       772.03 o                         
  21  13  37     130393.56     154033.33      1818.27 o                         
  23  13  37    1046049.38    1042840.69      6793.02 o                         
  25  13  37     151839.77     156670.69      1800.32 o                         
  27  13  37     110756.09      98913.47      1434.46 o                         
  29  13  37     287924.56     291426.19      2346.56 o                         
  31  13  37     310181.59     310999.00      2642.42 o                         
  33  13  37      59545.28      57179.63      1382.19 o                         
  35  13  37      88740.73      95855.70      1606.11 o                         
   1  15  37     172626.05     178315.67      1653.17 o                         
   3  15  37    1079844.50    1202399.75      7899.09 o                         
   5  15  37     498622.44     500783.66      3963.81 o                         
   7  15  37     793997.50     845159.88      5620.88 o                         
   9  15  37     984566.31    1051346.62      6858.24 o                         
  11  15  37     833096.00     797060.38      5849.19 o                         
  13  15  37     114063.12     127636.08      1435.76 o                         
  15  15  37       1858.98       1595.10       897.10 o                         
  17  15  37     419049.06     417359.91      2874.32 o                         
  19  15  37      53101.42      41673.64       936.08 o                         
  21  15  37    1133724.62    1198690.62      8143.64 o                         
  23  15  37      30998.41      27656.86       887.66 o                         
  25  15  37     207089.73     215691.89      1861.56 o                         
  27  15  37      56306.70      49112.81      1118.05 o                         
  29  15  37      97231.25     109517.97      1364.69 o                         
  31  15  37        257.58        280.81      1025.99 o                         
  33  15  37     505730.72     524821.75      3666.53 o                         
  35  15  37      68582.52      72819.89      1409.12 o                         
   1  17  37     633756.81     647707.94      4988.16 o                         
   3  17  37     256893.36     289500.66      2420.99 o                         
   5  17  37       1141.24       1127.79       881.38 o                         
   7  17  37    1278201.25    1330671.00      8709.58 o                         
   9  17  37     372155.66     364204.62      2855.43 o                         
  11  17  37       6734.49      10679.11       895.34 o                         
  13  17  37      29314.79      33503.70       986.26 o                         
  15  17  37    2026991.25    2106640.00     15015.78 o                         
  17  17  37     373739.50     362363.12      2893.57 o                         
  19  17  37      88636.37      94288.67      1291.58 o                         
  21  17  37       1665.36       2420.33       793.38 o                         
  23  17  37      74216.43      73491.62      1123.26 o                         
  25  17  37      53432.96      61225.59      1139.41 o                         
  27  17  37     552287.62     567384.81      3853.52 o                         
  29  17  37      19554.56      16998.46       966.65 o                         
  31  17  37      15677.00      14823.02      1092.78 o                         
  33  17  37     742369.12     729872.38      5309.52 o                         
  35  17  37      88557.55     102909.92      1552.45 o                         
   1  19  37     974974.38    1020840.25      7202.58 o                         
   3  19  37      24821.58      25747.07       927.73 o                         
   5  19  37     179152.28     174070.91      1609.38 o                         
   7  19  37      16030.32      16999.58       939.77 o                         
   9  19  37     304581.12     285262.16      2355.82 o                         
  11  19  37      62509.93      67258.45      1040.25 o                         
  13  19  37       1527.10       -450.99       901.98 o                         
  15  19  37     294026.50     307196.34      2820.85 o                         
  17  19  37     260129.69     264411.16      2136.30 o                         
  19  19  37       9079.60       6536.71       846.33 o                         
  21  19  37     107854.53     103245.70      1348.62 o                         
  23  19  37      17449.60      17513.20       913.73 o                         
  25  19  37     129942.44     134474.41      1575.65 o                         
  27  19  37     780278.19     838026.75      6351.64 o                         
  29  19  37     117606.59     106506.52      1405.25 o                         
  31  19  37      70040.88      62457.27      1159.81 o                         
  33  19  37      92504.83     106824.03      1562.12 o                         
  35  19  37     731228.38     771944.50      5465.79 o                         
   1  21  37      58742.02      48188.41      1033.06 o                         
   3  21  37     612319.31     599367.19      4385.99 o                         
   5  21  37      34139.78      31423.52       958.43 o                         
   7  21  37     239066.38     235817.95      2129.35 o                         
   9  21  37     762157.44     774886.00      5580.33 o                         
  11  21  37      61884.36      71488.73      1169.53 o                         
  13  21  37       2120.13        727.13       940.82 o                         
  15  21  37     642591.38     653657.75      4640.48 o                         
  17  21  37       2453.38        738.07       814.32 o                         
  19  21  37     566363.31     564187.50      4154.59 o                         
  21  21  37     445796.97     430898.91      3207.87 o                         
  23  21  37     328779.22     354490.16      2851.04 o                         
  25  21  37      31762.15      48027.94      1103.54 o                         
  27  21  37     226914.95     231987.19      2302.16 o                         
  29  21  37      75782.59      82227.91      1268.73 o                         
  31  21  37      76968.91      85474.38      1372.90 o                         
  33  21  37     103970.27     115976.61      1612.03 o                         
  35  21  37      21716.08      19565.50      1177.28 o                         
   1  23  37     267122.16     253327.62      2293.20 o                         
   3  23  37       8893.87       7542.92       899.76 o                         
   5  23  37      30739.45      25123.54       901.51 o                         
   7  23  37       7502.96       6163.70       793.46 o                         
   9  23  37     317273.81     326642.19      2907.32 o                         
  11  23  37     118350.88     133570.88      1647.29 o                         
  13  23  37     167722.11     168158.09      1690.46 o                         
  15  23  37     792466.56     883243.81      6570.22 o                         
  17  23  37     104375.84      84676.93      1198.48 o                         
  19  23  37     706400.81     689706.75      4997.85 o                         
  21  23  37        107.39        531.98       897.29 o                         
  23  23  37      71910.08      75660.18      1153.20 o                         
  25  23  37     100744.85     114333.23      1490.71 o                         
  27  23  37       1050.60       3105.05       949.16 o                         
  29  23  37      27084.97      39350.81      1235.93 o                         
  31  23  37      75705.26      71138.56      1317.70 o                         
  33  23  37      10408.09      11435.44      1074.02 o                         
  35  23  37      17595.24      13689.15      1166.55 o                         
   1  25  37      43733.24      40573.06      1055.43 o                         
   3  25  37      16325.83      19266.43       953.74 o                         
   5  25  37     244544.55     212854.16      1978.43 o                         
   7  25  37     277288.16     322318.62      2695.51 o                         
   9  25  37     879388.75     867579.56      6463.59 o                         
  11  25  37     123572.05     129177.88      1587.75 o                         
  13  25  37       8855.41      12716.14       946.40 o                         
  15  25  37       1499.84       3034.78       903.89 o                         
  17  25  37     173968.66     177939.12      1768.95 o                         
  19  25  37      82516.34      66990.16      1117.48 o                         
  21  25  37      99531.02      98800.39      1341.79 o                         
  23  25  37        145.05       -456.77       913.54 o                         
  25  25  37     135347.47     150378.39      1595.94 o                         
  27  25  37     362640.03     339754.47      3117.93 o                         
  29  25  37     158871.02     169995.03      1935.07 o                         
  31  25  37       3272.30       3172.43      1073.09 o                         
  33  25  37     270765.62     250418.23      2679.99 o                         
  35  25  37      32173.52      34041.27      1303.98 o                         
   1  27  37      29470.48      27548.60       929.32 o                         
   3  27  37     407716.19     427197.28      3448.57 o                         
   5  27  37     216635.25     201776.39      1902.98 o                         
   7  27  37     370695.88     406933.12      3004.64 o                         
   9  27  37     154662.91     171697.52      1852.76 o                         
  11  27  37     578006.00     575860.12      5664.53 o                         
  13  27  37       3726.23       4198.49      1088.92 o                         
  15  27  37     127706.81     147306.27      2034.13 o                         
  17  27  37     211907.05     206081.56      2049.49 o                         
  19  27  37      17523.03      24259.02       980.30 o                         
  21  27  37       6676.93       4272.61       931.63 o                         
  23  27  37      83428.91      87702.05      1364.35 o                         
  25  27  37     346843.88     375062.75      3057.79 o                         
  27  27  37       3536.90       5741.41      1168.58 o                         
  29  27  37       2801.32       5264.45      1109.63 o                         
  31  27  37     140735.02     145535.70      1698.69 o                         
  33  27  37     211239.94     227289.61      2282.46 o                         
  35  27  37    1087360.38    1075465.25      8056.96 o                         
   1  29  37      82572.31      77735.37      1259.03 o                         
   3  29  37      92456.87      81005.45      1228.73 o                         
   5  29  37      62611.37      50552.33      1010.54 o                         
   7  29  37     435278.28     462531.66      3370.11 o                         
   9  29  37      75004.78      79860.43      1263.69 o                         
  11  29  37       3303.47       5293.91       918.79 o                         
  13  29  37      27758.63      22996.04      1043.73 o                         
  15  29  37     112105.59     107586.41      1461.89 o                         
  17  29  37     133630.16     155431.56      1767.04 o                         
  19  29  37      35206.86      33414.38      1035.64 o                         
  21  29  37     775594.25     749576.19      5172.30 o                         
  23  29  37     409326.66     469148.59      3627.74 o                         
  25  29  37      18645.85      17210.01      1032.97 o                         
  27  29  37      94708.86      91489.01      1441.15 o                         
  29  29  37       4094.15       3323.60      1153.03 o                         
  31  29  37     422564.19     429970.81      3798.48 o                         
  33  29  37      92931.64      80711.31      1522.56 o                         
  35  29  37     124235.22     112688.43      1653.42 o                         
   1  31  37     158842.56     143251.42      1595.12 o                         
   3  31  37      24882.79      24484.34      1002.51 o                         
   5  31  37     738359.81     782747.56      5211.88 o                         
   7  31  37     163060.66     165856.34      1849.81 o                         
   9  31  37      70575.21      82312.65      1222.15 o                         
  11  31  37     490036.31     451051.25      3810.97 o                         
  13  31  37       3315.43       1891.48       912.53 o                         
  15  31  37        175.34        412.26       985.00 o                         
  17  31  37      62373.47      63704.70      1174.18 o                         
  19  31  37      13924.17       9273.38      1006.68 o                         
  21  31  37     304637.78     288162.91      2342.12 o                         
  23  31  37      58962.28      65718.27      1368.74 o                         
  25  31  37     215132.05     226710.59      2137.06 o                         
  27  31  37        455.73          8.31      1113.63 o                         
  29  31  37     189338.67     188245.72      2016.89 o                         
  31  31  37       4102.75       1545.37      1097.86 o                         
  33  31  37     272754.78     269123.81      2683.78 o                         
  35  31  37      30080.28      30348.74      1314.85 o                         
   1  33  37     117359.36     132143.36      1558.57 o                         
   3  33  37     125464.43     111777.32      1383.21 o                         
   5  33  37     100995.50      97846.73      1401.21 o                         
   7  33  37      40471.80      52385.75      1176.31 o                         
   9  33  37      64922.07      60271.31      1256.42 o                         
  11  33  37      14833.15      21494.12      1035.06 o                         
  13  33  37     135641.00     134761.77      1856.79 o                         
  15  33  37       2163.59       1379.56      1034.94 o                         
  17  33  37      15388.01      19573.31      1008.89 o                         
  19  33  37     213412.98     216660.97      2122.27 o                         
  21  33  37      80216.96      86894.88      1377.93 o                         
  23  33  37     918556.69     960326.94      7318.51 o                         
  25  33  37      33229.10      33822.84      1248.78 o                         
  27  33  37     232888.47     241384.02      2578.62 o                         
  29  33  37     220670.73     209794.52      2145.82 o                         
  31  33  37     126578.59     145669.02      1945.84 o                         
  33  33  37     251393.75     239385.55      2359.74 o                         
  35  33  37     135980.98     140573.89      1842.49 o                         
   1  35  37     194108.12     190054.47      1891.16 o                         
   3  35  37      48964.32      36943.44      1199.73 o                         
   5  35  37      92154.85      94771.31      1609.58 o                         
   7  35  37      74827.59      70825.66      1387.56 o                         
   9  35  37      87069.92      78244.22      1368.71 o                         
  11  35  37       1410.95       2009.12      1019.34 o                         
  13  35  37     283713.12     295982.06      2720.43 o                         
  15  35  37      12295.18      11443.87      1228.58 o                         
  17  35  37     527342.75     534273.06      4019.43 o                         
  19  35  37     155583.94     170819.55      2181.87 o                         
  21  35  37     219024.44     205350.47      2228.53 o                         
  23  35  37     133199.47     126604.27      1669.41 o                         
  25  35  37       1974.79        880.43      1075.06 o                         
  27  35  37     244666.08     230172.67      2313.28 o                         
  29  35  37     150817.58     149193.50      1881.12 o                         
  31  35  37      91995.79      89727.45      1575.95 o                         
  33  35  37     211485.89     203546.00      2281.43 o                         
  35  35  37     210297.25     220183.53      2204.16 o                         
   1  37  37     120275.90     144884.44      1669.70 o                         
   3  37  37     328364.38     311816.31      2970.39 o                         
   5  37  37     217437.81     220754.48      2307.04 o                         
   7  37  37      52178.77      57625.35      1273.94 o                         
   9  37  37      19307.63      23379.09      1149.18 o                         
  11  37  37        315.57        205.45      1140.13 o                         
  13  37  37     280951.06     254184.61      2584.99 o                         
  15  37  37        409.91        831.15      1208.26 o                         
  17  37  37     355692.94     395256.06      3252.05 o                         
  19  37  37     150281.30     157073.05      2073.99 o                         
  21  37  37     100139.26     105227.10      1830.22 o                         
  23  37  37      79201.42      82994.09      1477.28 o                         
  25  37  37     122476.12     128642.86      2014.66 o                         
  27  37  37      20994.63      25131.10      1398.18 o                         
  29  37  37      21157.87      20941.38      1334.70 o                         
  31  37  37      25226.56      19679.80      1381.01 o                         
  33  37  37       5325.80       4461.96      1426.86 o                         
  35  37  37      13119.39      12022.91      1393.61 o                         
  37  37  37     399257.38     365171.25      5924.77 o                         
   2   0  38     229707.22     243610.03      3555.08 o                         
   6   0  38     163526.78     129306.55      2364.19 o                         
  10   0  38     103891.45     101917.34      1767.67 o                         
  14   0  38    1699069.25    1918508.88     22725.62 o                         
  18   0  38     417897.94     459912.88      4843.04 o                         
  22   0  38    1098760.75    1144336.25     11673.72 o                         
  26   0  38      76301.73      70896.34      2151.18 o                         
  30   0  38     945157.31    1005278.81      9752.35 o                         
  34   0  38      33952.34      37474.54      1586.47 o                         
   0   2  38      38811.49      53332.96      1629.08 o                         
   2   2  38     202133.06     245610.09      2252.08 o                         
   4   2  38     730710.12     679060.75      4736.00 o                         
   6   2  38     345243.12     370899.97      3122.08 o                         
   8   2  38     221599.27     242027.36      2102.02 o                         
  10   2  38      67249.41      60932.45       942.99 o                         
  12   2  38     247156.39     261877.36      2205.08 o                         
  14   2  38      22706.24      24348.58       899.08 o                         
  16   2  38     166868.59     175293.36      1861.75 o                         
  18   2  38       1223.19       3632.50       851.31 o                         
  20   2  38     126891.38     115489.91      1331.46 o                         
  22   2  38       7602.54      12778.65       875.78 o                         
  24   2  38     102792.84     109885.10      1350.82 o                         
  26   2  38     214057.59     208252.67      1877.49 o                         
  28   2  38      20034.70      17824.50       838.09 o                         
  30   2  38     445803.44     418344.94      3345.70 o                         
  32   2  38     157158.03     145699.39      1712.92 o                         
  34   2  38      97310.64      97141.81      1358.90 o                         
  36   2  38     873328.19     931532.12      6487.57 o                         
   2   4  38     190114.70     197398.03      1816.80 o                         
   4   4  38      12815.68      11555.66       752.04 o                         
   6   4  38     332782.69     298091.31      2490.47 o                         
   8   4  38     541270.25     516676.44      4454.99 o                         
  10   4  38     310101.88     339362.16      2943.25 o                         
  12   4  38      90126.84     121392.63      1690.30 o                         
  14   4  38      43901.10      35542.17       934.48 o                         
  16   4  38      23513.88      23887.81       843.03 o                         
  18   4  38      49402.45      44691.11      1082.65 o                         
  20   4  38        687.62       1170.10       839.95 o                         
  22   4  38     267783.88     275984.09      2361.75 o                         
  24   4  38      10457.79      14063.26       855.41 o                         
  26   4  38      32558.13      28034.52       904.85 o                         
  28   4  38      68841.32      59407.20      1063.37 o                         
  30   4  38      37109.13      35060.29      1113.16 o                         
  32   4  38     377737.53     398281.22      3138.61 o                         
  34   4  38      28960.70      34673.92      1130.03 o                         
  36   4  38     367039.22     399767.06      3615.72 o                         
   0   6  38     389060.97     366142.12      3792.67 o                         
   2   6  38     151101.69     174971.03      1749.23 o                         
   4   6  38     229038.89     279361.66      2658.29 o                         
   6   6  38     995941.06     986907.81      6934.67 o                         
   8   6  38      14016.67      13213.54       792.51 o                         
  10   6  38    1712959.25    1691260.88     11784.71 o                         
  12   6  38     498015.78     519491.97      3635.90 o                         
  14   6  38     880285.62     941983.44      6733.12 o                         
  16   6  38     689325.00     696225.88      4722.46 o                         
  18   6  38         15.85       -362.00       723.99 o                         
  20   6  38      83244.05     107457.98      1306.05 o                         
  22   6  38     261130.02     263529.53      2331.58 o                         
  24   6  38     377350.34     410968.66      3169.02 o                         
  26   6  38       1895.79       1906.50       949.50 o                         
  28   6  38      54355.52      50511.15      1114.10 o                         
  30   6  38      26791.22      21825.34       996.88 o                         
  32   6  38     187409.08     175677.25      1849.01 o                         
  34   6  38     602903.75     627237.75      4502.38 o                         
  36   6  38      82409.30      88494.35      1366.22 o                         
   2   8  38      54012.23      44438.99       981.84 o                         
   4   8  38    1358900.25    1386117.50      8820.45 o                         
   6   8  38     437288.97     419297.84      3253.99 o                         
   8   8  38     548499.25     582798.00      4484.02 o                         
  10   8  38     127582.74     115095.71      1332.14 o                         
  12   8  38     282145.16     255880.59      2285.10 o                         
  14   8  38     846405.44     862817.75      6879.99 o                         
  16   8  38        144.85        711.21       892.11 o                         
  18   8  38        307.00       -434.90       869.81 o                         
  20   8  38     467652.69     479784.03      3409.88 o                         
  22   8  38     402848.03     377831.47      3094.43 o                         
  24   8  38     349573.03     361389.44      2758.86 o                         
  26   8  38     950569.31     983508.50      6707.53 o                         
  28   8  38     130050.79     166332.80      1684.87 o                         
  30   8  38        767.73        320.07      1034.35 o                         
  32   8  38     135078.02     140139.00      1571.83 o                         
  34   8  38     245834.09     245226.53      2238.53 o                         
  36   8  38     469718.66     480115.59      4060.78 o                         
   0  10  38    1540845.38    1594841.62     14794.78 o                         
   2  10  38      66175.23      75493.25      1093.76 o                         
   4  10  38       5537.19       4904.85       917.41 o                         
   6  10  38     703298.12     738383.06      5693.90 o                         
   8  10  38    1270851.25    1373816.75      9931.75 o                         
  10  10  38     947905.06     963600.94      6224.24 o                         
  12  10  38       1422.56       2004.11       763.00 o                         
  14  10  38      28216.53      33684.54       992.67 o                         
  16  10  38     458110.72     465084.75      3527.74 o                         
  18  10  38         94.36       -442.40       884.81 o                         
  20  10  38      72301.03      72756.18      1135.23 o                         
  22  10  38     219511.98     242755.94      2364.69 o                         
  24  10  38      23795.83      24054.55      1020.68 o                         
  26  10  38     118494.58     119857.03      1486.54 o                         
  28  10  38      57877.84      47773.09      1109.47 o                         
  30  10  38      91559.34     101914.70      1471.55 o                         
  32  10  38     238998.33     269651.28      2549.43 o                         
  34  10  38      11375.07       9574.10      1083.66 o                         
  36  10  38      65828.52      74789.39      1391.15 o                         
   2  12  38      90046.48      88367.73      1105.07 o                         
   4  12  38     279825.84     296998.66      2488.63 o                         
   6  12  38      13046.65      12064.21       871.52 o                         
   8  12  38    1949191.88    2006589.88     13010.72 o                         
  10  12  38     114623.68     126824.95      1451.68 o                         
  12  12  38     600069.62     637009.50      4682.33 o                         
  14  12  38     201838.66     194195.62      1844.66 o                         
  16  12  38        908.78         30.17       703.66 o                         
  18  12  38      52667.73      54891.80       948.69 o                         
  20  12  38     561802.56     560543.00      3956.03 o                         
  22  12  38     876185.38     932690.94      6857.25 o                         
  24  12  38     599585.38     611964.25      4678.41 o                         
  26  12  38     807376.12     804699.81      5151.07 o                         
  28  12  38     188589.11     184689.20      2248.51 o                         
  30  12  38     130780.01     129033.13      1597.56 o                         
  32  12  38       5808.87      10211.79      1004.58 o                         
  34  12  38      64518.29      80504.14      1290.12 o                         
  36  12  38       5216.29       5137.58      1003.65 o                         
   0  14  38    1811494.12    1937574.50     19648.37 o                         
   2  14  38      19975.12       8131.21       870.93 o                         
   4  14  38      80165.64      80416.80      1293.30 o                         
   6  14  38      61438.03      82937.29      1118.27 o                         
   8  14  38      79365.55      58849.79      1088.53 o                         
  10  14  38      29656.43      38651.55       950.27 o                         
  12  14  38     139551.27     146011.72      1784.80 o                         
  14  14  38      90401.79      98057.15      1352.02 o                         
  16  14  38      10601.73      12318.65       895.42 o                         
  18  14  38       7513.89       3223.77       754.09 o                         
  20  14  38     556495.62     567821.69      4156.85 o                         
  22  14  38     174276.92     184216.80      1660.37 o                         
  24  14  38     204649.44     209519.27      1839.56 o                         
  26  14  38     120957.95     138363.61      1655.99 o                         
  28  14  38     277761.44     294023.31      2674.98 o                         
  30  14  38       1052.68       1289.10       883.20 o                         
  32  14  38      29776.24      25573.80      1151.08 o                         
  34  14  38      59464.60      71574.70      1529.78 o                         
  36  14  38     159805.53     173701.69      1978.39 o                         
   2  16  38       9961.49       5807.89       844.20 o                         
   4  16  38    1338782.62    1527014.00      9944.13 o                         
   6  16  38     319289.59     320202.81      3024.07 o                         
   8  16  38      41503.23      40030.96       995.60 o                         
  10  16  38     291330.44     305176.16      2528.34 o                         
  12  16  38         11.37       -393.83       787.65 o                         
  14  16  38    1168167.38    1256332.38      8282.90 o                         
  16  16  38      31959.95      33454.01       972.81 o                         
  18  16  38      58609.71      52292.00      1008.85 o                         
  20  16  38     104421.19     111784.83      1327.75 o                         
  22  16  38     225358.97     245505.23      1955.76 o                         
  24  16  38      56075.62      45244.21      1074.50 o                         
  26  16  38      84906.20      85265.64      1249.15 o                         
  28  16  38      29435.98      41705.98      1061.88 o                         
  30  16  38     101608.34     109357.51      1435.74 o                         
  32  16  38      62730.38      52415.97      1243.86 o                         
  34  16  38     153935.17     151094.80      1762.65 o                         
  36  16  38     108021.51      96809.60      1590.76 o                         
   0  18  38      30835.20      18846.61      1148.91 o                         
   2  18  38     443779.09     479515.94      3742.98 o                         
   4  18  38      11673.61      12162.01       864.45 o                         
   6  18  38       1446.17       1825.88       844.26 o                         
   8  18  38      29178.88      25702.80       963.40 o                         
  10  18  38      32898.46      36486.90       975.04 o                         
  12  18  38     129730.80     118551.68      1466.42 o                         
  14  18  38    1340868.12    1288644.75      8906.51 o                         
  16  18  38      45305.69      43420.88      1079.18 o                         
  18  18  38        868.28        555.23       734.59 o                         
  20  18  38     425321.75     415150.19      3163.39 o                         
  22  18  38     283555.56     287422.97      2464.67 o                         
  24  18  38     241240.83     249520.70      2258.00 o                         
  26  18  38      69092.78      70484.52      1272.64 o                         
  28  18  38     200372.11     218908.09      2003.94 o                         
  30  18  38       1475.31       2253.32       920.44 o                         
  32  18  38      18233.40      20721.42      1055.90 o                         
  34  18  38     172859.08     165527.27      1956.71 o                         
  36  18  38        783.84         64.32      1156.71 o                         
   2  20  38        158.04         97.03       855.60 o                         
   4  20  38     125529.43     131969.91      1524.65 o                         
   6  20  38      45961.64      55602.74       978.91 o                         
   8  20  38     217601.09     220468.20      2195.41 o                         
  10  20  38       2064.29       2049.41       922.91 o                         
  12  20  38     174741.73     173920.80      2008.68 o                         
  14  20  38     392386.22     421712.44      3516.35 o                         
  16  20  38      63748.38      66515.85      1090.28 o                         
  18  20  38      72405.15      68773.65      1218.41 o                         
  20  20  38       1923.47       1237.09       812.80 o                         
  22  20  38       2418.15       3249.15       900.13 o                         
  24  20  38      28496.48      29864.25      1038.55 o                         
  26  20  38      74698.09      70472.75      1273.41 o                         
  28  20  38      86891.79      93479.59      1362.01 o                         
  30  20  38       1306.66       1502.21      1021.33 o                         
  32  20  38     250064.58     242303.92      2214.96 o                         
  34  20  38       3695.23       5526.94      1120.44 o                         
  36  20  38      29234.55      35670.94      1324.04 o                         
   0  22  38     610523.56     693443.06      6451.68 o                         
   2  22  38      46207.84      43331.29      1043.36 o                         
   4  22  38     386291.19     364860.97      2978.95 o                         
   6  22  38        888.64        815.95       924.18 o                         
   8  22  38      90189.99      93957.84      1275.67 o                         
  10  22  38       7444.42       5093.52       860.12 o                         
  12  22  38      29943.54      32847.92       990.14 o                         
  14  22  38     168764.14     178575.69      1950.12 o                         
  16  22  38     571919.12     564618.31      4071.06 o                         
  18  22  38      13956.76       9478.11       912.03 o                         
  20  22  38     468575.03     472070.66      3741.80 o                         
  22  22  38     198626.84     176774.00      1885.65 o                         
  24  22  38     164948.03     159229.38      1688.14 o                         
  26  22  38      52465.45      77568.94      1331.03 o                         
  28  22  38     233382.27     231481.09      2217.64 o                         
  30  22  38     366019.78     413617.62      3347.25 o                         
  32  22  38      22275.57      21035.33      1177.77 o                         
  34  22  38       5466.40       1809.40      1025.23 o                         
  36  22  38     225470.53     226432.58      2442.70 o                         
   2  24  38     156422.62     157252.88      1754.62 o                         
   4  24  38      94516.90     110405.38      1364.57 o                         
   6  24  38      12132.07      20653.66       920.50 o                         
   8  24  38      12515.75      10273.27       931.40 o                         
  10  24  38       8332.12       4963.93       860.56 o                         
  12  24  38     425384.88     441034.31      3499.84 o                         
  14  24  38     606310.44     640205.38      5601.86 o                         
  16  24  38      16762.40      20346.40       991.46 o                         
  18  24  38       3506.58       2295.75       927.24 o                         
  20  24  38      56090.41      52847.43      1186.79 o                         
  22  24  38      75877.43      81318.90      1196.64 o                         
  24  24  38     162790.14     200945.48      1823.46 o                         
  26  24  38        274.16        -64.60       930.31 o                         
  28  24  38     372555.81     364778.72      3085.75 o                         
  30  24  38      20711.08      20849.61      1081.78 o                         
  32  24  38     361077.56     365077.62      2958.11 o                         
  34  24  38     116673.67     114254.36      1638.25 o                         
  36  24  38      62192.04      64937.36      1459.45 o                         
   0  26  38     118134.32     130834.65      2048.42 o                         
   2  26  38      24481.09      27699.01       931.89 o                         
   4  26  38     117968.43     134459.69      1608.54 o                         
   6  26  38     100643.62      98402.85      1261.35 o                         
   8  26  38     299252.00     321883.91      2963.29 o                         
  10  26  38      14848.59      16680.45       952.87 o                         
  12  26  38     341754.34     371829.34      3086.97 o                         
  14  26  38      17264.91      18314.86       926.96 o                         
  16  26  38     322398.72     323095.72      2762.11 o                         
  18  26  38      11421.23      10715.34       936.93 o                         
  20  26  38       6864.71       9074.28       960.88 o                         
  22  26  38     105149.88     106301.34      1476.26 o                         
  24  26  38     562983.75     569767.88      4061.96 o                         
  26  26  38       4220.06       4549.77       957.93 o                         
  28  26  38    1701699.62    1765181.38     12338.88 o                         
  30  26  38     802579.44     828060.38      6259.31 o                         
  32  26  38     196908.08     205231.95      2054.23 o                         
  34  26  38     170716.02     162651.08      1982.18 o                         
  36  26  38     286745.56     254444.09      2519.85 o                         
   2  28  38      40019.92      36509.57       997.59 o                         
   4  28  38      29309.38      28770.65       925.30 o                         
   6  28  38     607221.69     632342.88      4419.56 o                         
   8  28  38      63168.62      50600.65      1073.85 o                         
  10  28  38      63495.29      65204.99      1146.17 o                         
  12  28  38     169832.31     198693.30      2071.55 o                         
  14  28  38     126529.37     141638.53      1594.09 o                         
  16  28  38      25801.51      30431.14      1128.46 o                         
  18  28  38     655425.69     673759.00      5285.67 o                         
  20  28  38     376261.12     360661.94      3003.38 o                         
  22  28  38       5169.39       3312.29      1006.44 o                         
  24  28  38      84439.53     102027.88      1414.50 o                         
  26  28  38      21800.28      15686.53      1170.69 o                         
  28  28  38     122247.77     139690.66      1590.46 o                         
  30  28  38      96934.04     114746.12      1760.11 o                         
  32  28  38      77340.28      73529.09      1461.30 o                         
  34  28  38     438375.94     440114.94      3506.09 o                         
  36  28  38      42025.83      41846.35      1387.82 o                         
   0  30  38      32711.05      47702.16      1402.32 o                         
   2  30  38      12701.56       9619.60      1089.70 o                         
   4  30  38        202.36       4392.91       939.00 o                         
   6  30  38     108293.97     103878.21      1357.98 o                         
   8  30  38       9924.55      12724.95       902.35 o                         
  10  30  38     123939.55     111421.71      1551.96 o                         
  12  30  38      20042.08      22843.40       976.90 o                         
  14  30  38       8162.46       8608.04       901.11 o                         
  16  30  38       5321.58       3159.84      1017.60 o                         
  18  30  38     169777.16     182264.20      1978.02 o                         
  20  30  38      35083.02      38749.66      1154.33 o                         
  22  30  38     183384.52     201147.80      1947.08 o                         
  24  30  38      18198.55      30422.54      1160.31 o                         
  26  30  38     477430.94     506091.00      3870.61 o                         
  28  30  38        762.33       3468.07      1142.92 o                         
  30  30  38      30786.18      35321.59      1262.49 o                         
  32  30  38        337.09        983.50      1229.86 o                         
  34  30  38       5134.70       3211.77      1231.51 o                         
  36  30  38     187468.94     196035.69      2224.16 o                         
   2  32  38      22957.75      24308.25       970.96 o                         
   4  32  38     555333.56     540259.50      4060.24 o                         
   6  32  38     180416.09     155804.48      1674.18 o                         
   8  32  38     103727.78     101007.43      1447.16 o                         
  10  32  38      25458.54      20821.91       980.53 o                         
  12  32  38     127297.55     107148.06      1556.06 o                         
  14  32  38    1059417.25    1142399.88      8031.97 o                         
  16  32  38      53778.59      42450.79      1413.65 o                         
  18  32  38     131031.93     128614.30      1636.09 o                         
  20  32  38      94536.58      89372.42      1528.37 o                         
  22  32  38     302738.84     320733.56      2879.91 o                         
  24  32  38     451687.47     471499.72      3719.75 o                         
  26  32  38     777120.00     825715.62      6145.17 o                         
  28  32  38      65849.69      57674.26      1362.32 o                         
  30  32  38     776774.88     775143.25      5037.67 o                         
  32  32  38      78252.59      69555.14      1433.76 o                         
  34  32  38      30701.04      37079.23      1459.24 o                         
  36  32  38      16828.81      19394.99      1347.38 o                         
   0  34  38     673888.31     660106.12      7731.11 o                         
   2  34  38     129130.88     125752.30      1575.33 o                         
   4  34  38     102015.65      96790.29      1398.69 o                         
   6  34  38      64536.00      53764.27      1229.20 o                         
   8  34  38     439892.03     448389.66      3418.96 o                         
  10  34  38      58970.03      63471.85      1338.90 o                         
  12  34  38     110363.04     120669.99      1567.64 o                         
  14  34  38      96571.71      99995.86      1548.29 o                         
  16  34  38     163535.55     165206.84      1945.75 o                         
  18  34  38     459234.22     469548.38      3678.35 o                         
  20  34  38      15347.44      18692.63      1187.34 o                         
  22  34  38      73877.19      65793.73      1305.64 o                         
  24  34  38     297013.88     297083.56      2643.47 o                         
  26  34  38     124309.52     119924.93      1772.01 o                         
  28  34  38       2234.16       2460.94      1313.34 o                         
  30  34  38     203282.86     205973.45      2350.13 o                         
  32  34  38       9774.65      14066.54      1476.06 o                         
  34  34  38        141.46        333.65      1339.37 o                         
  36  34  38       1027.39       1695.86      1431.94 o                         
   2  36  38     271531.91     293855.59      2516.71 o                         
   4  36  38        457.60       2644.28      1074.78 o                         
   6  36  38     128320.94     155272.58      1755.21 o                         
   8  36  38     762941.12     764165.12      5811.90 o                         
  10  36  38      34264.68      30076.75      1086.04 o                         
  12  36  38      27355.07      24918.78      1195.90 o                         
  14  36  38    1153513.12    1191445.62      7655.97 o                         
  16  36  38        717.46       1859.62      1023.35 o                         
  18  36  38     244091.52     291884.62      2779.66 o                         
  20  36  38       1266.98       1039.35      1189.30 o                         
  22  36  38      36764.04      44364.24      1385.89 o                         
  24  36  38     216269.89     204701.94      2218.59 o                         
  26  36  38        157.32        846.69      1160.19 o                         
  28  36  38      47071.42      42977.88      1376.43 o                         
  30  36  38     188733.33     190213.03      2034.23 o                         
  32  36  38      32189.73      30594.45      1501.48 o                         
  34  36  38      86073.79      78095.41      1910.64 o                         
  36  36  38        201.81        506.49      1437.89 o                         
   0  38  38     414572.88     422926.16      4335.48 o                         
   2  38  38     426125.19     408608.16      3182.22 o                         
   4  38  38     315102.44     306851.41      3083.12 o                         
   6  38  38        826.15       3476.22      1124.94 o                         
   8  38  38      15886.32      28577.23      1244.75 o                         
  10  38  38     169388.17     160053.48      1732.26 o                         
  12  38  38     235942.97     250188.88      2563.33 o                         
  14  38  38     182776.00     182615.77      1938.05 o                         
  16  38  38     480940.69     508111.75      4414.38 o                         
  18  38  38      78660.95      73411.45      1578.27 o                         
  20  38  38      50714.62      47999.00      1400.33 o                         
  22  38  38      35007.12      38768.77      1427.88 o                         
  24  38  38      25306.35      23996.12      1286.11 o                         
  26  38  38     109111.98     110828.41      1846.86 o                         
  28  38  38     199709.20     183843.12      2110.24 o                         
  30  38  38         41.09        411.54      1344.66 o                         
  32  38  38     147929.50     134989.69      2081.55 o                         
  34  38  38      14910.66      19045.53      1524.24 o                         
  36  38  38       2532.39       2000.00      1623.65 o                         
  38  38  38     280337.94     303644.91      5338.27 o                         
   1   1  39     192760.34     182099.28      1585.70 o                         
   3   1  39       1026.07        570.51       707.07 o                         
   5   1  39     635828.75     625125.75      4523.08 o                         
   7   1  39     983376.81    1011126.19      7505.27 o                         
   9   1  39    2599594.25    2507384.00     17626.56 o                         
  11   1  39    1302654.50    1302801.38      8719.30 o                         
  13   1  39     948776.19    1005686.00      8140.94 o                         
  15   1  39       3474.50        527.36       720.36 o                         
  17   1  39     408025.03     454569.69      3433.55 o                         
  19   1  39       1698.39       5384.19       871.01 o                         
  21   1  39     355185.56     368237.44      2675.78 o                         
  23   1  39       9040.67       4440.73       820.99 o                         
  25   1  39       1963.89       2577.61       785.87 o                         
  27   1  39      94821.55     103924.97      1333.03 o                         
  29   1  39     515296.75     540845.88      3890.92 o                         
  31   1  39     227491.03     246883.83      2200.88 o                         
  33   1  39        902.50        896.03       957.80 o                         
  35   1  39     502830.66     550575.12      4119.49 o                         
  37   1  39     102936.02      97436.31      1488.79 o                         
   1   3  39      10343.97      12300.38       813.35 o                         
   3   3  39     428445.44     459915.88      4146.36 o                         
   5   3  39     522486.50     527612.44      3694.70 o                         
   7   3  39     369949.69     361171.97      2817.26 o                         
   9   3  39        494.90       -361.54       806.44 o                         
  11   3  39      34885.89      39095.89       918.30 o                         
  13   3  39      31943.09      31723.57       891.20 o                         
  15   3  39      32450.41      36730.58       889.33 o                         
  17   3  39     641132.50     637030.56      4511.17 o                         
  19   3  39      10271.91      15331.52       967.37 o                         
  21   3  39      18642.73      17985.58       833.38 o                         
  23   3  39        890.32        362.52       803.81 o                         
  25   3  39      86704.02      88523.10      1216.88 o                         
  27   3  39     659281.25     655010.56      4618.22 o                         
  29   3  39     326058.28     352417.81      2729.46 o                         
  31   3  39     122210.77     135980.09      1658.78 o                         
  33   3  39      82334.26      83783.71      1336.81 o                         
  35   3  39      91631.53      88335.95      1463.73 o                         
  37   3  39        403.93        868.29      1085.65 o                         
   1   5  39      52316.72      72217.62      1136.10 o                         
   3   5  39    1095261.38    1096041.50      6876.54 o                         
   5   5  39     496044.78     478816.66      3909.16 o                         
   7   5  39     779746.88     757845.88      6252.75 o                         
   9   5  39     113112.43     107635.33      1291.79 o                         
  11   5  39     132612.39     138823.00      1520.96 o                         
  13   5  39     333616.31     316064.69      2571.22 o                         
  15   5  39     127873.81     123341.05      1465.74 o                         
  17   5  39    1391927.88    1419821.38      9425.99 o                         
  19   5  39     228655.94     249095.58      2152.26 o                         
  21   5  39     337377.44     327793.66      2723.60 o                         
  23   5  39     288007.19     295327.84      2534.12 o
[truncated: 992,818 more chars]
